# Supplementary material for: Large-Scale Multiplexing Permits Full-Length Transcriptome Annotation of 32 Bovine Tissues From a Single Nanopore Flow Cell
Source: Front Genet. 2021 May 20;12:664260. doi: 10.3389/fgene.2021.664260 (PMC8173071; doi:10.3389/fgene.2021.664260)
Supplement: Supplementary file 1 [file Data_Sheet_1.csv]

Abomasum_F1.htseq-ENS101s.txt	Abomasum_M1.htseq-ENS101s.txt	Abomasum_M2.htseq-ENS101s.txt	Adipose_F1.htseq-ENS101s.txt	Adipose_F2.htseq-ENS101s.txt	Adipose_M1.htseq-ENS101s.txt	Adipose_M2.htseq-ENS101s.txt	Bladder_F1.htseq-ENS101s.txt	Bladder_M2.htseq-ENS101s.txt	BoneMarrow_F1.htseq-ENS101s.txt	BoneMarrow_F2.htseq-ENS101s.txt	BoneMarrow_M1.htseq-ENS101s.txt	BoneMarrow_M2.htseq-ENS101s.txt	BrainCortex_F1.htseq-ENS101s.txt	BrainCortex_F2.htseq-ENS101s.txt	BrainCortex_M1.htseq-ENS101s.txt	Cecum_F1.htseq-ENS101s.txt	Cecum_F2.htseq-ENS101s.txt	Cecum_M1.htseq-ENS101s.txt	Cecum_M2.htseq-ENS101s.txt	Cerebellum_F1.htseq-ENS101s.txt	Cerebellum_F2.htseq-ENS101s.txt	Cerebellum_M1.htseq-ENS101s.txt	Cerebellum_M2.htseq-ENS101s.txt	Colon_F1.htseq-ENS101s.txt	Colon_M1.htseq-ENS101s.txt	Colon_M2.htseq-ENS101s.txt	Duodenum_M1.htseq-ENS101s.txt	Esophagus_F1.htseq-ENS101s.txt	Esophagus_F2.htseq-ENS101s.txt	Esophagus_M1.htseq-ENS101s.txt	Esophagus_M2.htseq-ENS101s.txt	Heart_F1.htseq-ENS101s.txt	Heart_F2.htseq-ENS101s.txt	Heart_M1.htseq-ENS101s.txt	Heart_M2.htseq-ENS101s.txt	Hypothalamus_M1.htseq-ENS101s.txt	Ileum_F1.htseq-ENS101s.txt	Ileum_F2.htseq-ENS101s.txt	Isthmus_F1.htseq-ENS101s.txt	Isthmus_F2.htseq-ENS101s.txt	Jejunum_F1.htseq-ENS101s.txt	Jejunum_F2.htseq-ENS101s.txt	Jejunum_M1.htseq-ENS101s.txt	Jejunum_M2.htseq-ENS101s.txt	Kidney_F1.htseq-ENS101s.txt	Kidney_F2.htseq-ENS101s.txt	Kidney_M1.htseq-ENS101s.txt	Kidney_M2.htseq-ENS101s.txt	Liver_F1.htseq-ENS101s.txt
ENSBTAG00000000005	0	0	0	1	2	1	0	0	0	1	0	0	1	3	2	6	0	1	2	0	2	1	7	3	1	1	1	0	1	2	1	0	1	2	1	0	3	1	1	1	2	0	0	0	2	1	0	0	0
ENSBTAG00000000008	0	0	0	0	0	0	0	0	0	0	0	0	0	0	0	0	0	0	0	0	0	0	0	0	0	0	0	0	0	0	0	0	0	0	0	0	0	0	0	0	0	0	0	0	0	21	2	13	5
ENSBTAG00000000009	0	2	0	0	0	0	0	6	6	0	0	0	0	0	0	0	4	0	3	3	0	0	0	1	1	4	2	0	0	1	0	1	0	0	0	0	0	1	0	0	0	0	0	0	4	0	0	0	0
ENSBTAG00000000010	0	5	1	6	5	2	1	5	5	3	3	2	5	14	18	11	4	4	4	4	14	6	20	9	7	4	3	2	2	3	4	2	11	3	4	13	2	9	8	8	6	5	2	2	5	5	1	7	3
ENSBTAG00000000011	0	0	3	23	35	7	1	0	0	0	0	0	0	4	9	2	0	0	0	0	1	2	4	3	2	0	0	0	0	0	0	0	0	0	0	0	1	0	0	2	0	0	0	0	0	0	0	1	0
ENSBTAG00000000012	0	1	0	0	1	1	2	3	1	1	3	1	0	6	6	2	2	0	3	1	5	5	2	3	2	0	1	0	2	1	1	1	0	1	1	2	0	6	1	1	0	0	1	0	0	1	1	2	0
ENSBTAG00000000013	4	4	5	6	8	4	14	4	12	13	4	2	12	12	10	10	28	17	4	14	5	8	9	18	9	3	9	1	19	14	14	8	7	11	11	4	8	17	6	10	10	12	8	3	15	11	15	8	7
ENSBTAG00000000014	26	12	11	65	69	21	17	37	9	19	38	20	16	22	41	21	17	21	19	24	17	20	16	36	48	18	23	3	28	15	14	13	26	30	32	26	18	22	21	12	27	24	15	2	12	35	33	25	10
ENSBTAG00000000015	0	0	0	0	0	0	0	0	0	0	0	0	0	1	0	0	1	0	0	0	0	1	0	0	0	0	0	0	0	0	0	0	0	0	0	0	0	0	0	0	0	0	0	0	0	0	0	0	0
ENSBTAG00000000016	0	0	0	0	0	0	0	0	0	1	0	0	0	0	0	0	1	0	0	0	0	0	0	0	0	2	2	1	0	0	0	0	0	0	0	0	0	3	2	0	0	0	0	0	0	0	0	0	0
ENSBTAG00000000019	7	21	12	40	67	30	49	43	18	64	41	35	35	78	171	80	31	18	15	25	69	100	72	144	64	12	10	4	40	25	13	17	17	19	17	16	68	25	22	25	28	12	13	5	12	49	40	34	19
ENSBTAG00000000020	0	0	0	0	0	1	0	0	1	0	0	0	0	0	1	0	1	0	0	0	0	1	0	0	0	0	0	0	3	1	0	0	0	0	0	0	0	0	0	0	0	1	1	1	0	0	0	0	0
ENSBTAG00000000021	5	6	6	13	16	11	11	22	8	17	12	6	7	12	18	13	20	7	5	5	8	7	7	12	12	7	6	0	11	17	8	17	11	14	25	5	10	16	15	13	12	4	8	7	4	6	17	12	4
ENSBTAG00000000022	6	4	4	11	9	8	10	24	14	10	15	7	7	13	8	10	16	11	10	6	6	8	9	15	14	4	6	1	11	12	14	8	23	11	26	16	3	28	30	15	14	7	8	0	8	10	6	13	6
ENSBTAG00000000023	0	1	1	0	0	3	1	2	2	1	0	1	0	0	1	0	1	1	1	1	1	2	3	1	0	1	4	0	3	1	0	1	0	2	2	4	1	0	0	1	3	2	0	0	2	2	4	1	5
ENSBTAG00000000024	1	2	1	0	3	0	2	6	1	0	1	0	1	0	0	1	0	2	0	0	2	0	4	3	1	3	1	0	5	0	0	1	1	1	0	2	1	2	2	1	2	0	2	2	3	0	0	4	1
ENSBTAG00000000025	1	2	3	3	9	10	3	6	6	2	2	3	1	40	56	39	11	6	5	4	19	7	27	26	8	3	7	1	16	7	7	3	8	5	5	3	23	15	6	4	9	6	5	2	3	8	4	12	8
ENSBTAG00000000026	0	1	0	1	1	0	1	1	0	0	1	1	0	2	4	4	2	1	3	1	3	4	1	5	0	4	3	2	3	4	1	0	0	0	0	3	5	3	2	4	2	6	2	3	1	2	4	5	2
ENSBTAG00000000027	0	0	0	0	0	0	0	0	0	0	0	0	0	0	0	0	0	0	0	0	0	0	0	0	0	0	0	0	3	1	0	0	0	0	0	0	0	0	0	0	0	0	0	0	0	0	0	0	0
ENSBTAG00000000029	0	0	0	0	0	0	0	0	0	0	0	0	0	3	1	1	0	0	0	0	0	0	0	0	0	0	0	0	0	0	0	0	0	0	0	0	0	0	0	0	0	0	0	0	0	0	0	0	0
ENSBTAG00000000030	0	0	0	0	0	0	0	0	0	0	1	1	0	0	1	0	4	0	0	1	1	0	2	1	0	0	1	0	0	0	0	0	0	0	1	0	3	8	5	0	0	0	1	0	1	0	0	0	0
ENSBTAG00000000031	0	0	0	0	0	0	0	0	0	0	0	0	0	0	0	0	0	0	0	0	0	0	0	0	0	0	0	0	0	0	0	0	0	0	0	0	0	0	0	0	0	0	0	0	0	1	1	0	0
ENSBTAG00000000032	0	0	1	0	0	0	0	0	0	2	0	1	2	1	0	0	2	1	2	0	0	1	0	1	1	3	0	0	0	0	0	0	0	1	0	1	4	5	1	0	1	2	0	2	1	0	0	0	0
ENSBTAG00000000033	1	0	0	0	0	0	1	1	1	8	0	0	3	0	0	0	0	0	0	0	0	0	0	0	0	0	0	0	0	0	1	1	0	0	1	2	0	0	0	0	0	0	0	0	0	0	0	0	0
ENSBTAG00000000037	1	12	1	5	5	5	6	20	17	16	5	3	6	9	11	10	9	3	9	8	7	12	21	16	10	11	3	1	9	11	3	3	7	2	11	11	5	21	13	4	12	5	3	5	6	9	6	12	6
ENSBTAG00000000039	0	1	0	0	3	0	0	1	0	2	0	2	0	1	1	0	2	0	3	1	0	0	0	4	1	1	1	3	1	0	0	1	0	0	0	0	0	5	2	2	0	1	1	1	2	0	2	0	1
ENSBTAG00000000040	0	0	0	1	1	1	1	2	1	1	2	0	2	2	0	6	2	0	1	1	1	1	4	2	0	1	0	2	4	2	7	2	0	0	0	1	2	1	0	0	3	0	2	0	0	1	1	0	0
ENSBTAG00000000042	0	0	0	0	0	0	0	0	0	0	1	1	0	0	0	0	0	0	0	0	0	0	0	0	0	0	0	0	2	0	0	1	0	0	0	0	1	0	0	0	0	0	0	0	0	0	0	0	0
ENSBTAG00000000044	0	0	0	0	0	0	0	0	0	0	0	0	0	0	0	0	0	0	0	0	0	0	0	0	0	0	0	0	0	3	2	1	1	0	0	0	0	0	0	0	0	0	0	0	0	0	0	0	0
ENSBTAG00000000046	0	1	1	0	0	0	3	0	0	1	0	0	0	5	2	1	1	0	0	1	0	0	3	1	0	1	0	0	1	0	3	0	0	0	0	3	6	1	0	0	0	0	1	0	2	1	2	2	1
ENSBTAG00000000049	1	1	0	2	2	3	2	7	2	4	0	1	2	2	0	1	3	1	5	0	4	5	5	5	4	3	0	0	0	2	0	1	1	2	2	1	1	1	3	2	3	1	0	0	2	0	3	2	2
ENSBTAG00000000050	7	13	3	12	22	5	8	14	9	18	10	5	6	11	37	9	19	12	12	14	6	6	3	12	10	16	11	3	24	7	4	7	6	7	18	8	11	24	15	9	13	8	9	9	10	13	11	8	10
ENSBTAG00000000052	0	0	0	0	0	0	0	0	0	0	0	0	0	0	0	0	0	0	0	0	0	0	0	0	0	0	0	0	0	0	0	0	0	0	0	0	0	0	0	0	0	0	0	0	0	0	0	0	0
ENSBTAG00000000053	0	22	1	3	3	2	4	59	32	12	6	2	5	13	5	9	23	2	13	6	1	0	3	2	3	1	2	2	10	29	32	10	8	28	19	40	1	12	3	6	10	1	1	2	3	6	0	4	8
ENSBTAG00000000054	0	1	0	2	2	0	1	1	1	1	1	0	0	0	2	0	2	0	0	0	1	0	0	0	1	0	0	0	0	0	0	0	1	0	0	0	0	3	1	0	1	0	2	0	1	1	0	0	0
ENSBTAG00000000056	0	0	1	1	1	2	1	1	0	0	1	0	1	5	2	3	2	0	1	1	2	0	4	3	1	1	1	0	2	1	0	0	0	1	1	2	3	1	1	1	2	0	0	0	3	0	1	1	0
ENSBTAG00000000057	1	2	1	0	3	4	2	4	1	0	0	0	0	0	0	0	1	0	1	1	0	0	1	0	0	1	0	0	5	2	0	1	1	1	1	2	3	0	0	1	0	0	2	1	0	0	0	0	1
ENSBTAG00000000060	0	0	0	0	0	0	0	0	0	0	0	0	0	0	0	0	0	0	0	0	0	0	0	0	0	0	0	0	0	0	0	0	0	0	0	0	0	0	0	0	0	0	0	0	0	0	0	0	0
ENSBTAG00000000061	0	1	1	5	12	4	3	1	1	10	6	4	2	5	8	3	2	1	0	0	7	3	7	4	9	0	0	0	3	2	1	2	3	6	3	6	5	0	2	1	1	0	1	0	0	1	2	3	0
ENSBTAG00000000062	0	6	0	16	9	13	15	207	168	17	11	7	7	3	1	1	1	1	4	1	2	2	5	5	15	4	0	1	6	1	6	5	8	22	20	28	1	2	4	6	7	2	2	3	2	1	0	1	0
ENSBTAG00000000064	0	0	0	1	3	1	1	0	0	0	0	0	0	2	7	0	4	0	1	2	2	1	2	3	0	5	2	1	2	0	0	0	0	0	0	1	2	13	7	2	2	0	0	1	2	0	0	1	1
ENSBTAG00000000065	0	0	1	0	1	0	1	1	0	1	0	0	0	1	2	0	0	1	4	2	0	1	2	0	4	1	2	0	5	3	3	0	2	0	2	0	3	6	0	1	0	2	0	0	1	0	1	2	1
ENSBTAG00000000066	0	0	0	0	0	0	0	0	0	0	0	0	0	0	0	0	0	0	0	0	0	0	0	0	0	0	0	0	0	0	0	0	0	0	0	0	0	0	0	0	0	0	0	0	0	0	0	0	0
ENSBTAG00000000067	0	0	0	0	0	1	0	2	1	0	1	0	0	1	2	1	2	0	2	0	0	0	1	0	0	6	1	1	2	0	0	0	1	0	0	0	1	2	1	0	0	2	1	0	1	0	0	0	0
ENSBTAG00000000070	0	0	0	0	0	0	0	0	0	0	0	0	0	0	0	0	0	0	0	0	0	0	0	0	0	0	0	0	0	0	0	0	0	0	0	0	0	0	0	0	0	0	0	0	1	0	0	0	0
ENSBTAG00000000071	0	0	0	0	0	0	0	0	0	0	0	0	0	0	0	0	0	0	0	0	2	1	1	6	0	0	0	0	1	0	0	0	0	0	0	0	0	0	0	0	0	0	0	0	0	0	0	0	0
ENSBTAG00000000072	4	1	2	8	3	2	4	11	3	6	3	3	1	4	9	4	8	3	4	2	1	3	3	7	14	3	6	2	9	2	4	6	8	2	8	5	3	9	7	3	4	2	8	1	2	15	5	5	3
ENSBTAG00000000073	2	2	3	8	8	7	8	5	9	11	5	5	4	19	20	10	10	3	5	3	14	4	8	14	9	0	6	0	18	5	10	5	4	4	3	1	8	8	1	8	11	5	3	1	3	10	6	13	9
ENSBTAG00000000074	13	28	16	57	84	87	200	75	55	110	31	60	56	63	95	72	66	29	23	21	100	121	179	170	128	16	22	3	74	39	52	48	18	36	43	54	68	31	5	46	43	12	12	4	9	30	43	61	17
ENSBTAG00000000076	0	1	0	0	0	0	1	1	0	4	1	2	2	1	1	0	2	0	0	0	1	1	3	4	0	0	0	0	1	3	1	0	1	0	0	0	0	1	0	0	1	0	0	0	0	0	0	2	2
ENSBTAG00000000077	5	8	2	2	5	5	2	8	9	10	4	4	2	8	2	7	7	12	15	2	4	2	3	6	7	12	6	2	11	4	7	2	9	2	5	4	7	15	17	7	5	6	5	2	9	10	6	11	1
ENSBTAG00000000078	1	22	2	14	13	17	14	39	13	29	14	11	13	0	3	0	24	12	19	22	0	0	4	4	16	22	7	4	29	10	4	13	6	5	6	7	3	34	11	10	19	9	11	8	6	6	0	2	3
ENSBTAG00000000079	0	0	0	0	0	0	0	0	0	0	0	0	1	0	3	1	0	0	0	0	0	0	4	0	0	0	1	0	0	0	1	0	0	0	0	0	0	0	0	0	0	0	0	0	0	0	0	0	0
ENSBTAG00000000080	0	1	0	0	2	0	4	1	1	2	1	1	1	3	2	0	4	0	2	0	1	0	1	1	0	2	0	0	8	1	1	0	0	0	4	4	3	5	1	2	3	1	2	0	0	0	0	1	3
ENSBTAG00000000081	1	2	2	1	2	6	3	2	0	6	1	2	3	5	3	5	4	1	3	2	5	1	4	4	5	0	0	1	5	4	1	2	1	1	0	3	3	2	2	1	2	1	0	1	2	3	1	6	6
ENSBTAG00000000082	0	0	0	0	0	0	0	0	0	0	0	0	0	0	0	0	0	0	0	0	0	0	0	1	0	0	0	0	0	0	0	0	0	0	0	0	0	0	0	0	0	0	0	0	0	0	0	0	0
ENSBTAG00000000084	1	3	5	2	1	0	3	4	5	5	3	3	2	5	9	4	1	2	3	0	3	2	2	5	6	2	3	3	3	3	0	2	2	1	4	2	5	5	3	5	5	3	1	1	3	5	1	1	0
ENSBTAG00000000085	0	0	0	0	1	0	0	0	0	0	0	0	0	0	0	0	0	0	0	0	0	0	0	0	0	0	0	0	0	0	0	0	0	0	1	0	1	1	0	0	0	0	2	1	1	0	0	1	0
ENSBTAG00000000087	7	3	2	34	58	31	11	5	2	17	13	11	6	10	15	9	8	5	5	8	6	7	9	12	24	3	6	0	14	5	3	3	1	1	8	11	11	5	3	2	6	2	3	2	5	10	7	10	4
ENSBTAG00000000088	1	0	0	0	0	0	0	1	0	0	0	0	0	6	3	10	1	0	1	1	1	0	3	0	1	0	0	0	6	2	0	1	0	0	1	3	6	1	0	1	3	0	0	0	1	0	0	0	3
ENSBTAG00000000090	1	0	1	1	1	1	2	2	0	2	1	2	0	2	0	0	5	0	2	1	4	3	5	9	1	1	1	1	0	2	4	1	0	1	1	0	0	1	4	2	0	0	2	0	1	1	3	2	0
ENSBTAG00000000091	51	50	25	188	235	58	88	115	46	65	101	50	42	129	207	102	110	71	41	77	85	106	80	146	186	79	70	19	82	78	47	56	181	186	206	125	75	121	63	32	47	55	45	21	52	92	78	64	23
ENSBTAG00000000092	1	7	1	7	6	3	10	10	7	8	2	4	3	12	8	6	6	3	1	5	2	3	3	3	6	4	2	1	4	11	14	14	10	7	8	7	6	5	2	2	4	2	1	3	8	7	2	5	1
ENSBTAG00000000094	2	0	0	0	4	1	1	1	3	3	2	1	0	5	3	6	5	0	3	1	5	4	7	3	0	2	1	2	3	5	6	5	1	1	7	10	1	4	1	0	3	1	1	3	1	4	2	8	0
ENSBTAG00000000095	0	1	1	0	0	2	0	0	0	0	2	0	0	0	0	0	0	0	1	0	0	0	0	0	0	0	0	0	0	1	0	0	0	0	0	0	0	2	1	0	0	0	1	0	1	0	1	0	0
ENSBTAG00000000097	0	1	1	2	1	3	1	1	0	3	3	2	2	4	2	2	3	0	2	6	2	2	3	4	0	1	4	2	1	3	4	1	1	1	0	0	4	2	1	0	1	3	3	0	4	1	2	3	2
ENSBTAG00000000098	2	1	1	0	1	1	1	1	1	5	1	2	0	1	2	3	3	2	2	1	3	2	3	4	1	4	1	0	0	1	3	0	1	1	1	3	2	6	1	0	3	1	1	1	6	2	1	4	0
ENSBTAG00000000099	4	3	1	13	3	8	8	6	4	15	7	4	5	11	6	4	5	5	5	5	2	2	1	3	15	8	8	3	30	1	1	4	1	0	5	4	8	4	4	4	4	8	3	4	5	14	18	22	4
ENSBTAG00000000102	0	0	0	0	0	0	0	0	0	0	0	0	0	3	1	3	0	0	0	0	0	0	1	4	0	0	0	0	0	0	0	0	0	0	0	0	8	0	0	0	0	0	0	0	0	0	0	0	0
ENSBTAG00000000103	0	0	0	1	0	1	0	2	0	0	4	0	0	6	3	2	3	0	1	1	0	1	1	2	1	0	1	0	1	1	1	1	0	1	0	0	0	2	3	2	0	1	2	2	1	7	34	16	0
ENSBTAG00000000105	3	2	4	1	3	1	3	11	8	12	3	2	9	8	1	2	12	15	3	5	2	4	5	3	9	1	6	1	18	4	2	2	2	5	7	3	6	19	5	3	7	6	2	4	5	6	4	4	7
ENSBTAG00000000106	0	0	0	0	0	0	0	0	0	0	0	0	0	2	1	0	0	0	0	0	0	0	0	0	0	0	0	0	1	0	0	0	0	0	0	2	1	0	0	0	0	0	0	0	0	0	2	0	1
ENSBTAG00000000108	32	18	21	23	24	14	33	53	26	59	36	23	29	33	34	21	97	56	45	77	43	42	48	79	33	46	79	4	63	22	17	9	15	16	25	21	21	104	60	52	49	63	46	14	76	64	24	32	19
ENSBTAG00000000109	0	1	0	0	0	0	0	1	1	0	0	0	0	17	64	40	0	0	0	0	4	14	10	12	0	0	0	0	4	0	0	0	0	0	0	1	9	1	1	2	0	0	1	0	0	0	0	0	0
ENSBTAG00000000111	4	19	0	13	18	12	18	27	19	16	15	13	6	35	66	35	14	6	8	19	20	27	18	35	9	10	12	0	31	15	16	18	11	13	14	13	13	23	12	2	11	13	11	6	12	18	9	16	5
ENSBTAG00000000113	4	5	0	0	6	1	2	4	2	5	4	2	2	9	11	10	9	8	3	3	9	10	10	13	3	6	4	1	9	3	0	1	1	2	2	2	5	4	6	2	2	3	5	3	6	2	1	1	0
ENSBTAG00000000115	1	2	0	0	2	0	3	1	0	5	0	1	2	3	1	0	1	1	2	2	2	1	1	1	2	0	1	0	2	2	0	1	0	1	0	4	2	4	1	0	2	2	1	1	0	4	2	0	0
ENSBTAG00000000118	0	0	0	0	0	0	0	0	0	0	0	0	0	0	0	0	0	0	0	0	0	0	0	0	0	0	0	0	0	0	0	0	0	0	0	0	0	0	0	0	0	0	0	0	0	0	0	0	0
ENSBTAG00000000120	1	0	2	0	0	0	1	0	0	1	1	1	0	3	7	3	3	4	4	4	0	1	0	0	0	4	6	0	2	0	0	1	0	0	0	0	0	2	0	1	4	1	0	0	2	1	1	1	0
ENSBTAG00000000123	0	0	0	0	0	0	0	0	0	0	0	0	0	0	0	0	0	0	0	0	0	0	0	0	0	0	0	0	0	0	0	0	0	0	0	0	0	0	0	0	0	0	1	0	0	3	74	27	4
ENSBTAG00000000124	0	0	0	0	0	0	0	0	0	0	0	0	0	0	0	0	0	0	0	0	0	0	0	0	0	0	0	0	0	0	0	0	0	0	1	0	0	0	0	0	0	0	0	0	0	0	0	1	0
ENSBTAG00000000125	0	1	2	1	2	0	0	1	0	1	1	0	1	1	2	0	5	0	1	1	4	1	3	0	0	0	0	0	3	0	0	1	1	0	1	1	0	0	0	1	2	1	0	0	0	2	0	2	0
ENSBTAG00000000128	0	0	0	0	0	1	0	0	0	0	0	0	1	0	0	0	0	0	0	0	0	0	0	0	0	1	0	0	0	0	0	0	0	0	1	0	1	0	0	1	0	0	0	0	0	0	0	0	0
ENSBTAG00000000130	0	1	0	1	1	0	1	0	1	0	1	2	0	1	4	4	4	1	6	3	1	1	1	2	2	0	0	4	1	1	0	2	0	1	0	0	4	2	1	0	2	2	2	2	5	7	3	3	1
ENSBTAG00000000131	0	1	0	0	0	0	0	1	0	1	0	0	0	0	3	1	3	2	0	0	0	2	2	3	2	0	0	0	0	0	1	0	1	0	2	2	3	1	1	0	0	3	0	0	0	0	1	0	0
ENSBTAG00000000132	27	20	17	17	34	19	54	44	24	46	26	22	30	21	46	28	64	25	30	39	18	28	36	45	29	32	19	8	183	23	6	18	16	11	15	12	20	70	97	20	69	22	26	12	38	41	37	39	17
ENSBTAG00000000133	2	1	0	1	3	7	13	7	2	13	31	9	4	0	1	0	8	5	3	8	1	1	1	0	2	2	4	3	8	4	0	0	0	2	0	0	3	23	14	3	0	7	4	1	5	2	0	2	0
ENSBTAG00000000134	2	2	0	4	2	4	0	2	2	2	1	2	0	5	9	0	2	1	1	1	2	2	0	6	5	3	5	0	6	1	1	1	1	1	0	1	6	4	5	0	2	5	1	0	2	2	2	3	0
ENSBTAG00000000137	0	7	0	0	1	5	5	4	5	2	1	2	1	4	2	3	4	7	9	3	4	1	6	11	6	9	7	0	6	5	1	0	4	2	5	7	5	6	1	10	2	5	2	1	3	9	3	0	4
ENSBTAG00000000138	0	0	0	0	0	0	0	0	0	0	0	0	0	1	0	0	0	0	0	0	0	0	0	0	0	0	1	0	0	0	0	0	0	0	0	0	0	3	0	0	0	0	0	0	0	0	0	1	0
ENSBTAG00000000139	0	2	0	1	1	2	0	0	1	0	1	2	2	2	1	1	1	1	0	2	1	1	2	0	1	0	3	0	3	3	3	2	1	0	2	0	1	0	0	1	0	0	1	0	0	0	0	1	1
ENSBTAG00000000140	16	11	4	62	44	47	134	15	6	131	60	35	48	13	31	4	29	9	9	8	5	11	11	9	131	13	6	6	22	20	7	11	12	9	25	15	19	33	21	18	17	25	20	5	15	46	24	50	7
ENSBTAG00000000141	16	30	8	97	68	46	93	60	26	133	54	58	41	58	59	45	42	15	16	26	42	24	55	72	143	30	16	7	34	34	40	38	63	44	106	49	41	60	19	32	14	36	8	12	22	55	32	46	22
ENSBTAG00000000144	3	0	0	0	1	1	3	0	0	2	2	2	3	0	2	1	25	19	10	26	0	0	0	0	4	14	20	1	5	1	0	1	1	0	3	0	0	18	9	1	1	26	15	12	29	1	0	1	0
ENSBTAG00000000145	0	0	0	0	0	0	0	0	0	0	0	0	0	0	0	0	0	0	0	0	0	0	0	0	0	0	0	0	0	0	0	0	0	0	0	0	0	0	0	0	0	0	0	0	0	0	0	0	0
ENSBTAG00000000146	1	6	0	2	1	4	0	2	0	8	2	2	1	2	3	3	8	2	15	4	0	2	6	5	2	9	4	3	5	2	1	0	1	0	0	3	5	6	2	6	6	7	3	3	3	7	6	9	10
ENSBTAG00000000147	0	2	0	2	0	0	0	1	2	2	0	1	0	2	3	3	2	0	2	0	5	3	5	1	4	0	0	0	2	3	3	0	1	0	1	3	3	1	0	2	2	0	2	0	1	2	0	1	3
ENSBTAG00000000149	3	8	2	8	4	2	6	15	13	6	9	5	4	13	22	16	6	3	6	5	17	27	32	21	10	6	6	2	8	5	2	2	5	7	7	2	13	19	5	7	4	7	4	6	10	13	4	9	5
ENSBTAG00000000152	0	2	3	2	3	5	3	12	2	1	1	1	3	6	6	2	10	3	11	3	4	3	5	4	3	6	5	3	16	8	6	5	2	3	3	5	4	11	6	3	5	3	0	3	3	10	6	3	5
ENSBTAG00000000153	0	0	0	0	0	0	0	0	0	0	1	0	0	2	0	2	0	0	0	0	1	0	1	1	0	0	0	0	0	0	0	1	0	0	0	0	0	0	0	0	0	0	0	0	0	0	0	0	0
ENSBTAG00000000154	0	0	0	0	0	0	0	0	0	0	0	0	0	0	0	0	0	0	0	0	0	0	0	0	0	0	0	0	0	0	0	0	0	0	0	0	0	0	0	0	0	0	0	0	0	0	0	0	0
ENSBTAG00000000157	0	2	0	1	1	0	0	0	1	1	0	0	0	0	2	0	1	0	1	0	2	0	1	4	0	1	0	0	3	1	1	0	0	0	1	0	0	0	0	1	4	1	1	0	1	1	0	1	0
ENSBTAG00000000160	5	0	4	4	3	1	4	1	4	15	10	6	7	5	10	4	10	5	4	6	5	4	10	11	5	5	8	5	19	3	2	0	2	0	2	0	3	5	1	10	4	1	2	1	2	15	47	11	6
ENSBTAG00000000161	0	0	0	0	0	0	0	0	0	0	0	0	0	0	0	1	0	0	0	0	0	0	0	1	0	0	0	1	26	17	0	0	0	1	2	6	0	1	3	0	1	2	1	1	1	1	0	0	0
ENSBTAG00000000162	22	33	10	47	45	17	43	59	43	67	39	27	39	29	49	25	43	23	23	41	38	51	38	70	58	30	26	5	41	37	28	27	41	30	62	36	21	54	48	35	53	26	22	11	25	79	39	67	30
ENSBTAG00000000163	4	5	2	33	7	28	50	30	13	54	8	16	11	14	9	9	24	4	9	3	15	6	7	14	57	4	7	2	18	10	17	5	17	14	6	16	10	24	5	38	21	19	9	2	9	14	1	7	6
ENSBTAG00000000164	0	0	0	0	0	0	0	0	0	0	0	0	0	0	0	0	0	0	0	0	0	0	0	0	0	0	0	0	0	0	0	0	0	0	0	0	0	0	0	0	0	0	0	0	0	0	0	0	0
ENSBTAG00000000168	0	0	0	0	0	0	0	0	0	0	0	0	0	0	0	0	0	0	0	0	0	0	0	0	0	0	0	0	0	0	0	0	0	0	0	0	0	1	0	0	0	0	0	0	0	0	0	0	0
ENSBTAG00000000169	2	0	0	0	7	1	1	0	0	0	3	1	0	0	1	0	0	1	0	1	0	0	0	0	1	0	1	0	0	0	0	0	0	0	0	0	0	1	1	1	1	0	1	0	2	0	0	0	0
ENSBTAG00000000170	0	0	0	0	1	0	0	1	0	1	0	0	0	0	0	0	0	0	0	1	0	0	0	0	0	0	0	0	1	0	0	0	0	0	0	0	0	0	0	0	0	0	1	0	0	1	0	0	0
ENSBTAG00000000172	0	0	0	4	3	1	0	0	0	0	0	0	0	0	0	0	0	0	0	0	0	0	0	0	0	0	0	0	0	1	2	3	0	0	0	0	0	0	0	0	0	0	0	0	0	0	0	0	0
ENSBTAG00000000175	0	1	1	2	0	7	1	4	0	6	0	4	1	4	3	0	6	11	17	2	3	5	7	10	5	6	4	4	10	3	5	0	0	0	0	3	5	7	5	3	7	7	6	5	3	2	0	3	4
ENSBTAG00000000176	0	0	0	0	0	1	2	2	0	0	0	0	3	1	5	2	6	3	2	3	0	0	1	3	1	2	3	1	1	2	2	2	1	0	0	0	0	1	0	1	1	0	0	0	0	0	1	1	0
ENSBTAG00000000177	13	1	3	0	0	1	0	19	0	0	0	0	0	11	19	6	2	0	1	0	7	11	9	12	0	0	0	0	0	3	0	0	0	0	0	0	16	1	2	67	16	1	0	2	0	0	2	0	1
ENSBTAG00000000179	0	0	0	0	0	0	0	0	0	0	1	0	0	0	1	0	0	0	0	0	0	0	0	0	0	0	0	1	0	0	0	0	0	0	0	0	0	0	0	0	0	0	0	0	0	0	0	0	0
ENSBTAG00000000181	0	0	0	1	0	0	0	0	0	0	0	0	0	0	0	0	1	2	3	1	0	0	0	0	0	2	2	1	0	0	0	0	0	0	1	0	0	3	8	0	0	0	0	1	2	0	1	1	0
ENSBTAG00000000182	30	18	26	12	21	9	8	36	13	20	22	10	11	10	12	6	63	61	61	46	11	20	22	10	7	52	57	17	78	21	9	3	10	3	3	5	8	49	25	95	108	57	34	13	34	53	30	40	27
ENSBTAG00000000184	3	1	2	2	1	5	0	1	0	0	2	2	0	2	1	1	2	1	3	0	2	2	3	2	1	4	0	1	4	2	0	2	0	1	0	0	2	2	2	0	4	8	1	1	1	1	1	4	1
ENSBTAG00000000185	0	0	0	0	1	1	0	0	0	0	0	0	0	0	0	0	13	5	13	7	0	0	0	0	0	2	3	7	17	0	0	0	0	0	0	0	0	8	1	0	1	9	8	2	9	0	0	1	0
ENSBTAG00000000186	1	0	0	5	3	1	5	1	2	6	6	3	4	1	3	1	6	6	4	3	3	0	0	2	11	3	4	1	4	3	3	1	3	4	6	3	1	3	4	1	3	3	1	1	1	1	3	2	1
ENSBTAG00000000188	0	0	0	0	0	0	0	0	0	0	0	0	0	2	1	4	0	0	0	0	0	2	1	1	0	0	0	0	2	0	0	0	0	0	0	0	0	0	0	0	0	0	0	0	0	0	0	0	0
ENSBTAG00000000189	0	0	0	0	0	1	0	0	1	0	0	1	0	1	0	1	1	0	0	0	0	1	2	3	0	0	0	0	0	0	0	0	0	0	0	0	1	0	0	2	3	0	0	0	0	0	0	0	1
ENSBTAG00000000191	6	4	5	15	19	10	12	12	10	22	19	4	2	3	0	4	12	9	7	10	1	7	1	7	26	12	11	4	21	10	12	10	13	5	8	17	9	26	11	4	9	23	17	10	10	15	22	21	4
ENSBTAG00000000195	0	0	0	0	0	0	1	0	0	0	0	0	0	2	0	0	0	0	0	0	1	0	0	0	0	0	0	0	0	0	0	0	0	0	0	0	0	0	1	0	0	0	0	0	0	0	0	2	0
ENSBTAG00000000197	0	0	1	1	1	0	0	6	2	2	0	1	0	4	5	1	2	0	1	3	5	2	3	1	3	2	1	0	1	1	3	1	0	1	2	2	3	7	1	1	1	3	0	2	0	4	2	3	3
ENSBTAG00000000198	0	0	0	0	1	1	1	0	0	1	0	0	1	0	1	0	0	158	69	0	0	0	0	1	0	9	1	102	0	0	0	0	0	0	1	1	0	0	217	0	2	0	3251	247	2	0	0	0	0
ENSBTAG00000000199	0	0	0	0	0	0	1	1	1	2	0	0	0	8	22	19	1	2	1	0	2	2	3	1	0	2	0	1	2	2	2	1	1	0	0	4	4	1	0	0	0	0	1	0	0	1	0	2	0
ENSBTAG00000000201	0	0	2	3	2	2	0	7	5	6	0	0	1	6	4	3	6	3	2	3	1	2	1	4	4	0	1	1	5	2	1	0	0	2	2	1	1	5	3	0	3	1	0	0	2	2	2	0	0
ENSBTAG00000000202	0	0	2	2	1	0	1	0	1	1	1	1	1	2	3	1	4	2	7	0	1	1	1	1	3	2	2	0	0	2	1	3	2	0	0	1	3	11	3	3	4	0	2	2	2	3	0	1	0
ENSBTAG00000000203	17	31	16	26	33	22	25	43	20	32	64	28	18	53	58	18	43	26	20	32	26	27	33	39	36	33	24	4	80	35	15	20	28	25	42	29	36	62	53	44	59	22	26	10	28	45	46	29	15
ENSBTAG00000000204	0	1	0	0	0	0	2	3	1	1	0	1	2	2	4	3	0	0	1	0	0	0	0	0	0	2	0	0	0	0	1	0	0	0	1	2	0	0	0	1	1	1	0	2	2	1	0	0	2
ENSBTAG00000000205	12	178	14	184	254	59	77	266	130	148	146	64	42	322	656	279	165	31	76	64	108	106	86	106	105	92	32	28	59	32	12	19	58	94	29	60	56	214	162	113	185	29	57	32	37	47	14	20	15
ENSBTAG00000000207	0	1	2	0	1	2	1	0	0	1	0	1	1	3	5	3	11	2	12	2	0	1	1	2	1	4	6	1	3	0	1	2	0	0	1	2	0	4	5	0	2	5	1	0	0	0	1	2	1
ENSBTAG00000000210	0	0	1	0	1	0	5	1	0	0	1	0	2	2	2	0	1	2	1	0	0	2	2	0	3	0	1	0	5	0	0	1	0	1	2	0	0	1	1	3	3	0	3	0	0	2	1	0	0
ENSBTAG00000000211	0	0	0	0	0	0	0	0	0	0	0	0	1	0	0	2	0	1	1	1	0	0	0	0	0	1	0	0	0	0	0	0	0	0	0	0	0	0	0	1	0	0	0	0	0	1	0	0	0
ENSBTAG00000000212	1	1	0	4	2	4	2	1	2	4	1	1	0	0	1	1	4	1	4	0	0	0	0	0	3	2	0	1	7	1	0	1	0	0	0	1	1	5	5	0	1	1	1	3	0	1	2	2	0
ENSBTAG00000000213	0	1	0	1	1	2	5	3	4	2	1	1	1	2	0	1	5	1	2	3	2	2	4	1	2	3	1	1	5	1	1	1	0	0	1	3	1	8	4	6	5	2	2	0	0	2	2	1	2
ENSBTAG00000000214	0	0	0	0	0	0	0	0	0	0	0	0	0	0	0	0	0	0	0	0	0	0	0	0	0	0	0	0	0	0	0	0	0	0	0	0	0	0	0	0	0	0	0	0	0	0	0	0	0
ENSBTAG00000000215	5	5	6	12	12	11	12	18	8	21	8	7	9	35	43	34	11	7	19	11	19	16	25	38	15	14	17	4	27	10	9	4	4	7	7	3	30	19	15	14	5	13	7	8	11	16	8	13	8
ENSBTAG00000000218	0	5	0	5	2	2	0	7	2	7	3	3	1	8	9	4	3	2	1	1	3	3	5	2	3	2	0	0	1	3	4	1	0	0	0	2	0	2	4	0	3	1	1	1	0	2	0	3	0
ENSBTAG00000000219	0	0	0	0	0	0	0	0	0	0	0	0	0	1	1	4	0	0	0	0	0	0	1	0	0	0	0	0	0	0	0	0	0	0	0	0	0	0	0	0	0	0	0	0	0	0	0	0	0
ENSBTAG00000000220	0	0	0	0	0	0	0	0	0	0	0	1	0	0	1	3	0	0	0	0	0	1	0	0	0	0	0	0	0	0	0	0	0	0	0	0	2	0	0	1	0	0	0	0	0	0	0	0	0
ENSBTAG00000000221	3	5	1	1	2	6	7	6	4	7	6	1	2	8	11	2	12	1	4	4	2	6	2	8	2	8	8	0	12	4	5	8	2	5	4	1	4	10	8	2	8	5	3	4	3	7	3	7	1
ENSBTAG00000000222	14	8	2	11	5	16	7	17	7	23	7	17	10	17	30	22	20	15	22	7	13	22	45	35	10	19	13	6	41	10	4	3	6	7	13	7	27	33	17	14	18	18	11	12	15	26	7	17	16
ENSBTAG00000000223	3	3	1	0	4	4	2	7	3	2	2	1	1	8	23	14	7	5	10	8	6	5	16	21	5	9	4	0	12	4	3	3	2	3	5	7	8	16	9	3	6	4	6	3	2	3	4	1	7
ENSBTAG00000000224	0	1	1	3	2	1	0	3	2	3	4	2	1	3	4	2	1	2	4	0	0	2	5	2	1	6	1	2	3	0	1	1	0	0	1	1	3	4	1	1	1	2	2	0	0	1	0	0	1
ENSBTAG00000000225	2	2	2	0	5	1	2	2	2	4	6	3	4	10	7	8	7	5	6	0	6	6	11	14	2	2	2	1	12	5	6	2	3	1	0	2	6	6	1	3	4	5	2	2	2	7	1	5	6
ENSBTAG00000000226	0	0	0	0	0	0	0	0	0	0	0	0	0	0	0	0	0	0	0	0	0	0	0	0	0	0	0	0	0	0	0	0	0	0	0	0	0	0	0	0	0	0	0	0	0	0	0	0	0
ENSBTAG00000000228	0	0	0	0	0	0	0	0	0	0	0	0	0	0	0	0	0	0	0	0	0	0	0	0	0	0	0	0	0	0	0	0	0	0	0	0	0	0	0	0	0	0	0	0	0	0	0	0	0
ENSBTAG00000000229	0	0	0	0	0	0	0	0	0	0	0	0	0	0	0	0	0	0	0	0	0	1	0	0	0	1	0	0	0	0	0	0	0	0	0	0	0	0	0	0	0	0	0	0	0	10	44	44	3
ENSBTAG00000000231	1	0	1	2	1	1	0	9	3	4	0	0	1	2	1	2	5	0	4	0	1	1	1	3	2	0	3	0	4	2	2	0	1	2	0	0	2	1	0	0	1	0	0	0	0	3	1	1	3
ENSBTAG00000000232	0	0	0	0	0	0	0	0	0	0	0	0	0	0	0	0	0	0	0	0	0	0	0	0	0	0	0	0	0	0	0	0	0	0	0	0	0	0	0	0	0	0	0	0	0	0	0	0	0
ENSBTAG00000000233	0	0	0	0	0	0	0	0	0	0	0	0	0	0	0	0	0	1	0	0	0	0	1	1	0	0	0	0	1	1	0	0	1	0	0	0	0	0	0	0	0	0	0	0	1	0	0	0	0
ENSBTAG00000000236	20	12	6	13	17	11	27	20	8	20	15	7	17	84	106	69	38	20	6	34	39	37	27	73	20	6	32	0	67	29	2	7	8	6	5	6	37	39	48	8	17	14	12	5	28	20	8	5	4
ENSBTAG00000000237	0	0	0	0	0	0	0	0	0	0	0	0	0	0	0	0	0	0	0	0	0	0	0	0	0	0	0	0	0	0	0	0	0	0	0	0	0	0	0	0	0	0	0	0	0	0	0	0	0
ENSBTAG00000000238	0	0	0	0	0	0	0	0	0	0	0	0	0	10	17	13	0	0	0	0	8	12	19	18	0	0	0	0	0	0	0	0	0	0	0	0	13	0	0	0	0	0	0	0	0	0	0	0	0
ENSBTAG00000000240	0	3	2	3	4	3	2	0	1	2	1	5	2	2	13	7	6	2	6	3	0	5	1	2	1	5	7	1	2	7	5	2	0	0	3	3	6	13	9	1	2	6	8	4	7	3	3	5	2
ENSBTAG00000000241	2	4	0	6	13	11	24	7	5	23	12	9	12	11	17	11	16	9	5	5	6	6	7	10	16	13	4	1	19	6	2	7	1	1	3	4	8	7	4	7	10	5	2	3	2	9	4	5	5
ENSBTAG00000000242	1	1	2	5	11	1	5	6	6	9	8	1	4	5	7	2	12	5	5	6	3	5	6	15	4	4	5	3	13	3	3	1	4	4	9	5	2	12	12	6	4	9	11	5	10	6	6	4	2
ENSBTAG00000000243	3	4	5	1	2	3	3	7	4	7	2	3	1	1	0	0	4	2	3	2	1	2	0	1	1	1	4	1	24	7	0	1	8	8	2	8	4	6	0	1	2	7	1	3	5	5	3	8	6
ENSBTAG00000000244	0	0	0	1	0	0	0	0	0	0	0	0	0	5	6	11	0	0	0	0	10	19	30	20	0	0	0	0	0	0	0	0	0	0	0	0	8	0	0	0	0	0	0	0	0	0	0	1	0
ENSBTAG00000000245	0	0	0	1	0	1	0	0	0	1	0	0	0	1	2	1	2	0	1	0	0	1	2	0	0	2	1	1	0	2	0	0	0	0	0	0	2	0	1	0	1	2	2	0	1	2	3	1	1
ENSBTAG00000000246	0	1	0	0	0	1	0	0	0	0	1	0	0	1	3	3	1	0	0	0	3	0	11	8	1	0	0	0	2	0	0	2	2	0	2	6	1	0	0	2	0	0	0	0	0	0	0	0	1
ENSBTAG00000000250	1	1	0	0	0	1	3	1	1	1	0	1	0	4	5	3	7	3	1	1	0	3	5	7	0	4	6	2	0	1	4	0	0	0	1	3	3	8	1	1	4	9	6	6	11	3	24	9	2
ENSBTAG00000000251	9	6	6	44	46	18	45	6	5	33	36	28	19	6	14	5	13	7	8	10	4	4	6	11	62	9	8	6	12	13	7	10	27	13	33	31	14	21	10	18	24	21	8	3	6	62	35	49	18
ENSBTAG00000000252	6	13	2	6	7	5	9	13	7	8	5	6	5	7	8	7	19	8	13	6	2	5	12	11	6	6	4	2	16	10	4	6	0	8	2	5	5	20	16	8	8	9	6	5	3	4	4	3	8
ENSBTAG00000000253	1	0	1	0	0	0	0	0	0	0	1	1	0	2	2	5	10	2	14	3	0	1	7	3	0	10	5	3	36	1	1	0	1	0	1	0	2	7	6	8	3	1	3	3	4	3	4	4	13
ENSBTAG00000000256	0	0	0	0	0	1	0	1	3	2	0	0	1	1	6	3	3	0	4	2	1	2	3	1	2	0	2	0	2	1	1	1	0	1	1	1	1	2	0	3	3	1	0	2	0	0	0	1	1
ENSBTAG00000000257	0	0	0	0	0	0	0	0	0	0	0	0	0	2	0	2	0	0	0	0	0	1	0	0	0	0	0	0	0	0	0	0	0	0	0	0	2	0	0	1	0	0	0	0	0	0	0	2	1
ENSBTAG00000000259	0	0	0	0	0	0	0	0	0	0	0	0	0	0	0	0	0	0	0	0	0	0	0	0	0	0	0	0	0	0	0	0	0	0	0	0	0	0	0	0	0	1	0	0	0	0	0	0	0
ENSBTAG00000000260	1	1	1	2	2	0	2	0	1	1	1	0	0	1	3	0	4	1	1	1	0	5	3	1	1	0	0	0	3	1	1	1	0	0	0	1	1	6	2	2	4	2	4	1	2	3	4	3	8
ENSBTAG00000000261	0	0	0	0	0	0	0	0	0	0	0	0	0	0	0	0	0	0	0	0	0	0	1	0	0	0	0	0	0	0	0	0	0	0	0	0	0	0	0	0	0	0	0	0	0	0	0	0	0
ENSBTAG00000000264	0	0	0	0	0	0	0	0	0	0	0	0	0	0	0	0	0	0	0	0	0	0	0	0	0	0	0	0	1	0	0	0	0	0	0	0	0	0	0	0	0	0	0	0	1	0	0	0	0
ENSBTAG00000000265	0	0	0	0	0	0	0	1	0	0	0	0	0	26	37	15	0	0	0	0	11	17	23	27	0	0	0	0	0	0	1	0	0	0	0	0	14	1	0	1	0	0	0	0	0	0	0	0	0
ENSBTAG00000000266	1	0	0	0	0	1	1	0	0	1	1	0	2	0	1	1	3	1	2	0	0	0	1	1	1	1	0	1	3	0	0	2	0	0	0	0	0	2	1	0	1	1	0	1	2	2	0	1	2
ENSBTAG00000000267	1	3	1	2	0	4	1	4	3	8	8	3	3	7	6	1	3	1	5	1	3	2	6	9	2	4	2	2	4	2	5	2	0	2	4	1	5	6	8	2	8	3	4	2	8	5	3	3	1
ENSBTAG00000000269	1	4	2	6	3	2	6	10	4	11	5	4	4	10	8	8	9	3	3	2	5	9	8	9	8	4	2	2	12	10	6	6	7	3	8	10	5	6	9	3	5	2	4	1	4	6	10	6	3
ENSBTAG00000000271	0	8	1	0	0	1	2	12	7	2	1	0	1	1	9	2	14	0	5	0	3	7	6	7	2	5	1	1	1	0	4	1	1	2	2	0	10	5	0	8	12	2	4	1	1	2	6	1	1
ENSBTAG00000000273	0	0	0	0	0	0	0	1	0	0	0	0	0	0	0	0	0	0	0	0	0	0	0	0	0	0	0	0	0	0	0	0	0	0	0	0	0	0	0	0	1	0	0	0	0	0	0	0	0
ENSBTAG00000000274	0	0	0	2	6	5	1	2	2	3	3	1	0	2	3	3	1	0	0	2	0	1	2	0	2	0	3	0	6	2	2	1	0	1	1	4	1	4	0	2	1	2	1	0	0	2	4	1	1
ENSBTAG00000000275	1	2	0	1	2	3	1	0	2	4	2	2	0	3	5	1	4	0	2	0	3	2	5	8	3	2	2	0	2	2	1	1	0	1	2	5	2	4	4	3	1	1	1	1	2	1	2	1	3
ENSBTAG00000000277	0	4	1	2	7	5	5	2	1	3	2	2	0	1	2	4	6	4	2	2	1	2	3	1	3	5	5	2	4	4	0	2	2	0	1	3	2	30	16	3	5	18	19	5	11	5	4	6	1
ENSBTAG00000000278	0	0	0	0	0	0	0	0	0	0	0	0	0	0	0	0	0	0	0	0	0	0	0	0	0	0	0	0	0	0	0	0	0	0	0	0	0	0	0	0	0	0	0	0	0	0	0	0	0
ENSBTAG00000000279	0	0	1	0	0	0	0	0	1	0	0	0	0	5	2	7	0	1	2	0	1	2	2	3	2	3	0	1	0	0	0	0	0	1	0	0	1	0	1	0	0	0	0	0	0	0	0	0	0
ENSBTAG00000000281	2	0	2	0	0	0	1	0	0	0	0	1	0	0	1	0	2	1	3	1	0	0	1	2	0	1	1	4	0	0	0	0	0	0	1	0	0	28	19	2	2	5	8	2	5	0	0	0	2
ENSBTAG00000000283	2	2	1	7	4	6	16	0	1	75	5	15	7	1	1	0	4	1	4	0	0	1	1	1	20	1	0	0	3	1	2	2	0	0	0	2	6	4	2	1	0	3	1	6	2	0	0	4	4
ENSBTAG00000000284	0	0	0	0	1	0	1	3	0	0	1	2	0	1	3	2	1	0	0	0	0	0	1	1	0	0	0	0	0	1	0	1	1	0	0	0	4	0	0	4	2	1	0	0	0	1	8	2	1
ENSBTAG00000000285	2	3	0	4	3	4	7	17	12	14	5	4	4	6	3	3	14	5	3	6	9	5	6	10	5	1	8	1	3	7	5	5	6	6	5	11	5	11	7	5	10	8	6	0	10	9	6	8	5
ENSBTAG00000000286	1	6	2	2	3	1	0	55	19	2	0	1	1	36	74	55	4	0	4	2	18	29	30	58	1	7	0	0	11	130	204	103	65	78	74	104	25	4	1	2	5	2	3	1	0	4	4	4	1
ENSBTAG00000000287	3	6	4	4	6	4	4	15	9	8	2	4	5	15	10	4	5	1	5	8	12	10	11	9	6	2	4	0	21	5	1	2	4	3	5	6	4	10	11	5	7	7	4	1	4	6	3	0	1
ENSBTAG00000000288	12	44	7	25	21	27	26	63	37	47	23	27	35	47	31	37	50	19	64	27	46	40	75	73	36	69	40	20	58	32	32	16	15	20	25	13	21	65	44	44	44	27	34	37	30	51	18	39	14
ENSBTAG00000000289	5	6	4	2	7	6	5	16	8	14	3	2	3	10	17	6	5	1	2	6	8	15	4	10	5	2	4	0	8	7	11	7	5	6	6	14	4	5	4	12	3	5	1	2	0	6	5	4	1
ENSBTAG00000000290	0	1	0	1	1	0	3	0	4	2	0	0	1	0	1	1	2	3	3	0	0	1	1	3	2	2	0	1	10	1	0	0	0	1	0	0	0	3	5	0	1	2	2	1	2	1	1	2	1
ENSBTAG00000000291	1	1	0	0	1	2	2	3	0	5	1	3	2	1	1	1	3	2	3	1	1	2	2	2	1	1	1	0	5	2	2	0	2	2	0	0	3	2	0	2	1	1	0	0	2	2	6	8	5
ENSBTAG00000000292	0	1	1	0	1	0	2	1	0	3	4	1	0	2	2	0	1	2	2	0	1	1	0	2	0	3	3	1	3	0	0	0	0	1	0	0	0	6	3	1	2	1	1	1	0	0	1	0	0
ENSBTAG00000000295	0	4	5	8	10	9	7	13	5	14	6	4	4	5	13	7	10	2	2	4	11	3	12	6	12	1	2	1	9	4	5	4	6	3	7	2	10	6	4	4	10	3	4	1	4	9	2	5	6
ENSBTAG00000000296	0	0	2	0	0	0	0	0	0	1	0	0	1	2	1	0	1	0	2	0	1	0	0	1	2	0	0	0	0	0	0	0	0	0	1	0	0	0	0	1	0	0	0	0	0	0	0	1	0
ENSBTAG00000000297	9	3	1	5	3	4	4	10	4	10	1	4	6	3	6	7	6	2	2	8	5	8	9	9	6	5	7	3	11	3	5	1	4	2	5	4	1	11	9	7	9	7	8	1	9	7	6	12	4
ENSBTAG00000000300	0	0	0	0	0	0	0	2	1	0	0	0	0	4	4	0	1	0	0	0	1	2	0	2	0	0	0	0	0	0	0	0	0	0	0	0	1	0	0	0	0	0	0	0	1	1	0	0	0
ENSBTAG00000000301	0	0	0	0	0	0	0	0	0	0	0	0	0	0	0	1	0	0	0	0	0	0	0	0	0	0	0	0	0	0	0	0	0	0	0	0	0	0	0	0	0	0	0	0	0	1	0	0	0
ENSBTAG00000000305	4	24	7	56	84	52	33	45	17	79	76	23	31	78	101	75	21	4	13	5	9	9	6	12	61	7	8	3	22	17	4	4	8	6	14	6	8	14	20	15	20	7	3	5	7	8	3	13	8
ENSBTAG00000000306	0	0	0	0	0	0	0	0	0	0	0	0	0	0	0	0	0	0	1	1	0	0	0	0	0	1	1	0	0	0	1	0	0	0	0	0	0	2	2	0	0	2	0	0	1	0	0	1	0
ENSBTAG00000000308	1	1	1	0	0	2	2	2	4	2	1	0	2	3	1	2	1	1	3	0	1	2	5	2	0	0	1	0	5	2	2	1	0	1	0	0	3	2	1	0	4	1	1	0	1	2	2	6	4
ENSBTAG00000000309	0	0	0	0	0	0	0	0	0	0	0	0	0	2	1	0	0	0	0	0	0	0	0	1	0	0	0	0	0	0	0	0	0	0	0	1	1	0	0	0	0	0	0	0	0	0	0	0	0
ENSBTAG00000000310	3	52	14	114	164	142	138	205	72	7	1	3	6	1	0	0	90	10	8	26	1	0	4	0	207	12	6	0	114	97	25	92	35	37	32	19	0	27	8	105	112	3	7	4	4	0	0	1	0
ENSBTAG00000000312	0	1	0	1	1	1	4	2	0	0	1	0	1	14	13	19	3	1	0	1	4	2	11	13	1	1	3	0	2	0	2	2	0	1	0	6	17	2	4	1	3	0	0	0	0	1	3	3	1
ENSBTAG00000000313	0	0	0	0	2	0	1	1	0	1	0	1	2	0	0	0	1	1	0	1	0	0	1	0	0	0	1	0	0	0	0	0	1	2	4	2	0	2	0	0	1	0	0	0	1	0	3	1	0
ENSBTAG00000000315	0	9	1	5	3	0	5	9	10	8	2	4	1	5	2	6	9	1	1	2	6	8	11	11	7	3	4	2	2	6	9	3	3	3	7	4	3	9	7	7	1	4	4	1	3	4	3	5	1
ENSBTAG00000000317	0	0	0	0	0	0	0	0	0	0	0	0	0	3	1	0	0	0	0	1	2	1	1	0	0	0	0	0	0	1	0	0	0	0	0	0	3	0	0	0	0	0	0	0	0	0	1	0	0
ENSBTAG00000000320	1	1	1	2	4	3	3	5	5	5	0	0	1	8	7	9	10	4	3	2	7	2	5	11	7	6	6	1	14	5	7	0	3	1	3	3	4	9	7	3	5	4	4	1	0	2	6	9	3
ENSBTAG00000000321	0	0	1	1	1	0	0	0	1	1	0	0	0	0	0	0	1	0	0	0	0	0	2	0	1	0	1	0	1	0	0	0	0	0	0	0	2	0	1	0	0	1	0	1	0	2	0	2	1
ENSBTAG00000000322	5	2	3	3	5	1	4	3	1	4	3	3	1	0	3	3	11	5	18	8	1	3	10	12	4	6	5	0	15	5	2	5	0	1	3	5	2	23	10	2	2	13	4	8	5	5	8	2	10
ENSBTAG00000000326	0	0	0	0	0	0	0	0	0	0	0	0	0	0	0	0	0	0	0	0	0	0	0	0	0	0	0	0	0	0	0	0	0	0	0	0	0	0	0	0	0	0	0	0	0	0	0	0	0
ENSBTAG00000000328	0	0	0	0	0	0	0	0	0	0	0	0	0	0	0	1	0	0	0	0	0	1	0	0	0	0	0	0	0	0	0	0	0	0	0	0	0	0	0	1	0	0	0	0	0	0	0	0	0
ENSBTAG00000000329	0	0	0	0	0	0	0	1	0	0	0	0	0	1	1	0	0	0	1	0	3	1	4	0	0	1	0	0	0	0	0	1	0	0	0	0	5	0	0	0	0	0	0	0	0	1	0	0	1
ENSBTAG00000000330	0	1	0	4	0	1	1	1	0	2	2	0	1	2	2	1	3	3	2	1	0	0	1	3	1	2	2	1	1	2	0	1	0	0	1	0	1	5	7	0	1	3	3	2	0	0	3	4	3
ENSBTAG00000000332	0	1	0	0	0	0	0	2	0	1	0	0	0	0	1	0	0	0	1	0	0	0	0	0	1	0	2	0	1	0	0	0	0	0	0	0	0	0	0	0	1	0	0	0	0	0	1	0	0
ENSBTAG00000000333	1	4	1	0	1	0	2	2	2	5	0	1	2	5	5	4	0	1	0	1	6	2	4	3	0	1	0	0	0	1	0	3	0	0	1	0	4	1	1	3	5	0	0	0	0	1	0	0	0
ENSBTAG00000000335	0	0	0	0	0	0	0	0	0	0	0	0	0	1	0	0	0	0	1	0	0	0	0	0	0	0	0	0	1	0	0	0	0	0	0	0	0	0	1	0	0	0	0	1	0	0	0	0	0
ENSBTAG00000000336	0	0	0	0	0	0	0	0	0	0	0	0	0	0	0	0	0	0	0	0	0	0	0	0	0	2	0	0	0	0	0	0	0	0	0	0	0	4	4	0	0	0	0	0	0	0	0	0	0
ENSBTAG00000000340	1	4	2	5	0	3	4	12	3	5	2	6	1	5	6	8	2	2	5	2	2	7	6	13	5	4	4	3	5	3	3	1	0	0	1	2	4	5	3	2	2	3	1	2	3	6	1	7	13
ENSBTAG00000000341	3	0	0	4	9	3	2	1	0	8	3	0	1	3	0	0	0	1	1	0	3	1	5	3	2	0	0	2	2	2	1	0	0	3	1	4	4	3	0	7	4	4	1	3	2	0	1	0	1
ENSBTAG00000000342	3	1	0	11	9	10	8	6	0	4	2	1	4	5	3	0	5	2	4	0	3	5	2	6	14	1	3	2	8	0	2	1	1	1	3	3	4	4	6	4	7	4	2	0	3	8	1	9	6
ENSBTAG00000000343	7	18	3	11	6	6	9	26	13	6	6	8	3	17	40	17	16	12	14	3	15	17	14	12	11	19	8	4	19	5	9	10	4	9	14	9	14	23	15	17	21	15	4	6	10	13	15	27	8
ENSBTAG00000000344	0	0	0	0	0	0	0	0	0	0	0	0	0	0	0	0	0	1	0	0	0	0	0	0	0	1	2	0	0	0	0	0	0	0	0	0	0	2	2	0	0	0	0	1	4	0	0	0	0
ENSBTAG00000000345	0	0	0	4	4	4	2	1	0	1	1	0	2	0	1	0	1	1	0	0	0	2	1	0	0	0	0	4	0	0	0	0	0	0	0	0	1	9	1	1	2	7	6	2	6	3	0	4	2
ENSBTAG00000000347	0	0	1	3	0	2	2	4	0	3	3	4	2	1	4	1	0	1	4	1	1	2	3	2	1	4	0	1	3	1	1	0	2	1	0	1	5	12	8	1	0	3	1	0	3	2	2	0	0
ENSBTAG00000000354	0	0	0	0	0	0	0	0	0	0	0	0	0	0	0	0	0	0	0	0	0	0	0	0	1	0	0	0	0	0	0	0	0	0	0	0	0	0	0	0	0	0	0	0	0	0	0	0	0
ENSBTAG00000000355	0	3	1	1	5	2	2	3	2	2	0	2	0	5	2	1	2	0	0	3	1	3	0	4	1	2	0	0	1	3	3	2	5	1	4	2	3	5	1	2	6	1	2	0	2	1	4	2	1
ENSBTAG00000000356	1	2	0	4	2	1	6	7	2	1	1	1	3	9	14	5	4	1	4	2	4	6	2	2	1	5	2	2	7	3	2	0	2	0	0	1	5	7	3	4	2	4	5	1	1	8	3	2	0
ENSBTAG00000000357	0	0	0	0	0	0	0	0	0	1	0	1	0	2	4	3	0	0	4	0	0	0	0	3	0	0	0	1	0	0	0	1	0	0	0	2	2	2	1	0	0	0	1	1	0	0	0	0	0
ENSBTAG00000000359	5	7	3	11	20	8	15	27	16	18	12	9	11	27	30	20	16	4	10	8	12	13	28	23	12	8	9	1	28	25	38	16	12	17	21	16	22	26	18	8	24	14	4	3	9	19	14	29	3
ENSBTAG00000000362	1	1	1	0	1	0	0	2	3	2	0	3	0	0	0	3	0	1	0	0	0	0	0	2	0	1	3	0	1	0	0	0	0	0	0	0	2	0	2	0	0	2	2	0	1	1	3	1	0
ENSBTAG00000000363	2	3	1	4	3	8	4	9	10	13	2	4	7	19	19	6	11	9	13	3	13	13	19	16	8	7	4	4	18	7	10	11	1	4	6	3	8	12	11	9	6	12	1	4	9	7	4	4	10
ENSBTAG00000000365	6	0	3	2	1	5	1	2	7	0	0	0	2	4	2	4	7	4	4	4	4	2	5	4	5	7	13	5	2	2	0	2	1	1	1	2	5	8	4	2	3	16	10	3	11	11	19	24	2
ENSBTAG00000000368	0	0	0	0	0	0	0	0	0	0	0	0	0	0	0	0	0	0	0	0	0	0	0	0	0	0	0	0	0	0	0	0	0	0	0	0	0	0	0	0	0	0	0	0	0	0	0	0	0
ENSBTAG00000000369	0	0	0	4	6	5	9	2	1	9	1	0	3	2	2	4	6	3	3	1	8	3	20	13	7	5	7	0	7	2	4	1	2	1	6	9	6	4	2	6	5	2	3	0	2	5	7	5	3
ENSBTAG00000000371	0	7	0	2	4	2	2	4	6	8	2	2	1	6	5	3	6	2	3	0	4	0	3	5	8	4	3	1	3	3	2	1	4	5	1	2	4	6	2	0	3	1	3	1	2	5	1	3	2
ENSBTAG00000000372	4	4	2	7	7	10	16	15	10	20	6	10	9	15	12	10	17	5	6	3	9	13	24	20	14	6	12	2	26	11	3	6	7	5	7	5	16	44	41	13	34	7	9	5	14	8	5	8	8
ENSBTAG00000000374	0	0	0	0	0	0	0	0	0	0	0	0	0	4	2	1	0	0	0	0	0	0	0	0	0	0	0	0	0	0	0	0	0	0	0	0	0	0	0	0	0	0	0	0	0	0	0	0	0
ENSBTAG00000000375	3	6	1	3	3	5	3	10	3	7	6	4	2	4	17	9	7	2	17	4	5	4	3	9	2	4	3	8	28	8	3	4	2	3	3	1	14	29	23	3	10	5	5	2	4	5	2	7	3
ENSBTAG00000000376	0	0	0	0	0	0	0	0	0	0	0	0	0	0	0	0	0	0	0	0	0	0	0	0	0	0	0	0	0	0	0	0	0	0	0	0	0	0	0	0	0	0	0	0	0	0	0	0	0
ENSBTAG00000000377	1	0	0	0	0	0	1	2	2	4	0	1	3	0	0	0	3	1	1	0	0	0	0	0	1	1	0	0	3	0	0	0	0	0	0	0	0	0	0	1	1	1	0	0	0	0	0	0	1
ENSBTAG00000000379	5	6	3	1	3	5	12	4	3	6	12	1	1	8	16	6	9	4	2	4	3	5	4	6	3	4	3	0	11	1	1	4	2	2	5	4	1	5	8	1	2	3	2	1	4	8	3	4	1
ENSBTAG00000000381	0	0	0	0	0	0	0	0	0	0	0	0	0	0	0	0	0	0	0	0	0	0	0	0	0	0	0	0	0	0	0	0	0	0	0	0	0	0	0	0	0	0	0	0	0	0	0	0	0
ENSBTAG00000000382	5	5	1	6	8	3	4	11	6	6	7	7	3	16	20	12	4	3	3	6	15	21	12	17	3	5	2	2	10	11	3	5	9	9	5	5	2	15	25	6	14	4	4	2	12	17	6	15	5
ENSBTAG00000000385	1	1	0	2	0	1	0	5	0	4	2	3	0	28	40	35	0	1	1	1	43	39	51	72	0	2	3	0	5	4	5	3	1	1	1	0	4	2	4	3	4	5	3	4	1	2	4	1	2
ENSBTAG00000000387	2	0	0	2	1	4	4	8	3	7	5	3	2	7	21	8	3	1	2	0	4	4	5	10	5	5	5	2	2	2	1	1	2	4	5	4	5	5	0	2	5	2	2	0	1	12	7	8	3
ENSBTAG00000000389	0	0	0	1	0	1	1	2	1	1	0	1	2	0	0	1	0	0	0	3	0	2	1	3	1	1	1	0	1	1	0	1	0	0	0	3	1	1	1	0	0	1	0	1	0	0	0	0	1
ENSBTAG00000000390	2	1	0	0	1	2	3	1	2	5	4	1	5	2	6	4	2	0	4	3	1	4	9	8	1	2	0	0	6	1	3	0	0	1	0	0	5	3	2	1	4	3	1	1	2	1	2	1	1
ENSBTAG00000000392	4	4	0	5	7	5	7	8	4	13	3	7	3	2	3	0	6	4	3	3	2	3	2	6	12	5	4	0	6	4	0	3	2	0	3	4	5	4	9	8	12	4	3	2	0	4	4	7	3
ENSBTAG00000000393	3	12	4	7	13	12	25	72	44	29	13	14	24	4	8	4	16	7	10	7	4	5	6	7	15	5	2	1	20	28	55	37	17	18	19	8	5	9	5	21	10	3	4	0	2	8	2	2	2
ENSBTAG00000000394	7	2	7	1	6	7	7	13	8	5	2	0	6	3	2	1	17	8	5	3	0	0	2	1	4	9	12	0	11	5	1	4	0	2	0	1	1	14	8	5	16	3	5	1	6	14	1	11	4
ENSBTAG00000000395	0	0	0	0	0	1	0	0	0	2	2	0	0	0	0	2	1	0	0	0	0	0	0	0	1	0	0	0	0	1	2	4	0	0	0	0	1	0	0	0	0	0	0	0	0	1	0	0	0
ENSBTAG00000000396	0	0	0	0	1	0	0	1	1	2	0	0	0	0	1	1	0	0	2	0	0	0	1	0	0	0	2	1	6	3	0	1	0	0	0	0	0	1	0	0	0	1	1	2	0	1	0	0	0
ENSBTAG00000000397	0	0	0	0	0	0	0	0	0	0	0	0	0	0	0	0	0	0	0	0	2	1	0	1	0	0	0	0	1	0	0	0	0	0	0	0	0	0	0	0	0	0	0	0	0	0	0	0	0
ENSBTAG00000000399	0	0	0	0	0	0	0	0	0	0	0	0	1	0	2	2	0	0	0	0	1	0	0	0	0	1	0	0	0	0	0	0	0	0	0	0	2	0	0	1	0	0	0	1	0	0	0	1	1
ENSBTAG00000000400	0	0	0	0	0	0	0	0	0	0	0	0	0	2	2	1	0	0	0	0	0	0	0	0	0	0	0	0	144	0	1	0	0	0	0	0	0	0	0	0	0	0	0	0	0	0	0	0	0
ENSBTAG00000000401	0	0	0	0	0	0	0	0	0	0	0	0	0	0	0	0	0	0	0	0	0	0	0	0	0	0	0	0	0	0	0	0	0	0	0	0	0	0	0	0	0	0	0	0	0	0	0	0	0
ENSBTAG00000000404	13	13	14	17	29	17	28	23	14	28	22	16	10	20	47	19	30	27	27	20	19	30	30	19	33	39	16	7	45	16	17	11	19	20	39	21	16	45	25	12	24	20	14	9	23	27	36	37	11
ENSBTAG00000000405	11	13	11	21	19	25	14	43	20	39	29	24	12	6	11	11	36	8	19	9	10	6	5	10	29	18	11	6	74	19	4	11	19	15	16	8	7	35	14	30	47	17	13	9	15	49	96	58	17
ENSBTAG00000000406	3	2	1	1	6	2	4	3	4	4	2	5	1	16	29	15	7	6	7	4	1	8	6	6	4	1	2	0	18	4	3	2	2	2	6	3	5	3	11	3	5	5	2	3	2	7	11	2	7
ENSBTAG00000000409	6	7	5	8	15	25	16	31	16	17	8	7	6	26	35	18	33	13	7	17	20	18	19	19	7	5	9	4	34	23	9	5	10	13	16	13	6	34	17	24	33	20	12	4	16	22	10	21	13
ENSBTAG00000000410	0	0	0	0	0	0	0	0	0	0	0	0	0	0	0	0	1	0	0	0	0	0	0	0	0	0	0	0	0	0	0	0	0	0	0	0	0	0	0	0	0	0	1	0	0	0	0	0	0
ENSBTAG00000000411	0	4	4	1	5	6	2	2	3	3	6	1	2	7	8	9	5	0	2	3	6	3	16	8	1	3	4	2	4	4	3	1	2	0	7	2	7	7	6	3	8	6	1	2	4	4	4	6	3
ENSBTAG00000000413	0	0	0	0	0	0	0	0	0	0	0	0	0	0	0	1	0	0	1	0	0	0	0	0	0	0	0	0	0	0	0	0	0	0	2	0	0	0	0	0	1	0	0	0	0	0	0	0	0
ENSBTAG00000000414	13	1	9	0	0	0	0	0	0	0	0	0	0	0	0	0	13	34	13	20	0	0	0	0	1	29	38	1	1	0	0	0	0	0	0	0	0	1	3	0	4	0	3	0	0	0	0	3	0
ENSBTAG00000000415	1	6	3	3	2	5	4	11	3	4	2	1	4	4	8	2	8	6	12	0	2	2	1	11	5	10	4	0	13	8	5	1	0	3	3	4	11	9	12	8	5	12	6	4	3	9	3	7	15
ENSBTAG00000000417	3	9	11	14	24	7	8	9	10	5	6	2	8	24	36	18	30	21	26	10	9	4	15	34	16	14	10	3	22	12	7	6	40	17	44	48	7	34	13	3	11	22	5	4	11	27	18	24	8
ENSBTAG00000000418	0	1	0	0	0	1	0	0	0	0	0	0	0	1	0	3	2	0	4	2	0	0	2	1	0	3	0	0	0	0	0	0	0	0	0	0	1	0	1	0	0	1	4	2	0	1	3	1	1
ENSBTAG00000000419	0	0	0	0	0	0	0	0	0	1	0	0	1	0	0	0	0	0	0	0	1	0	0	0	0	0	0	0	0	0	0	0	0	0	1	0	0	0	0	0	0	0	0	0	0	0	0	0	0
ENSBTAG00000000421	5	2	3	2	13	15	18	14	8	15	5	6	13	16	7	12	9	5	8	6	10	7	16	19	9	1	3	1	21	8	11	8	0	3	4	7	24	10	7	7	12	3	3	1	3	7	14	13	14
ENSBTAG00000000422	0	0	1	0	1	1	0	2	1	2	1	2	3	2	4	3	1	0	2	1	1	2	5	3	1	1	0	0	3	3	2	0	0	0	3	3	4	1	2	0	1	1	1	0	0	1	1	2	2
ENSBTAG00000000423	3	3	1	2	5	2	5	4	9	2	2	2	2	7	10	6	5	2	1	4	7	15	12	15	5	4	4	0	4	3	1	1	2	0	3	5	5	7	6	3	6	6	5	0	5	3	1	9	3
ENSBTAG00000000425	0	0	0	0	0	1	1	0	0	1	1	0	0	0	0	1	0	0	0	0	0	1	1	0	0	0	1	0	0	1	1	0	0	0	1	0	1	0	0	0	1	0	0	0	0	0	0	0	0
ENSBTAG00000000426	0	0	0	0	0	0	0	0	0	0	0	0	0	0	0	0	0	0	0	0	0	0	0	0	0	0	0	0	0	0	0	0	0	0	0	0	0	0	0	0	0	0	0	0	0	0	0	0	0
ENSBTAG00000000428	1	0	0	1	0	1	0	3	1	1	0	0	0	1	0	1	2	1	4	1	0	1	0	0	1	7	4	0	2	0	1	0	0	0	1	2	0	4	6	0	0	7	1	2	3	0	0	0	3
ENSBTAG00000000429	1	1	1	1	2	3	6	8	2	9	4	2	3	11	13	13	2	5	7	3	10	5	8	11	2	6	6	1	8	3	5	0	3	0	0	6	8	1	1	5	2	5	2	3	4	9	3	9	5
ENSBTAG00000000432	1	0	0	2	2	0	3	3	1	2	4	2	3	0	0	0	17	12	8	12	2	1	0	1	6	14	11	1	3	2	2	1	3	8	1	3	1	25	15	5	2	25	19	12	23	1	2	2	1
ENSBTAG00000000434	0	23	2	93	190	37	31	81	19	72	42	35	17	93	168	37	24	6	12	9	25	92	33	45	37	15	1	1	21	142	139	123	533	1000	606	512	80	12	3	7	6	2	4	1	3	242	115	199	42
ENSBTAG00000000435	1	5	2	3	2	1	1	3	0	1	1	2	2	4	7	7	2	2	1	2	6	9	8	17	2	4	1	0	4	4	2	0	5	1	1	3	4	7	3	3	4	2	1	3	5	1	3	1	4
ENSBTAG00000000436	1	0	0	4	2	1	1	1	1	2	1	0	1	1	0	1	2	2	3	0	1	0	0	0	4	3	2	0	12	0	4	0	0	1	2	0	0	7	1	2	1	2	1	0	2	2	1	1	0
ENSBTAG00000000437	0	0	0	2	1	1	1	0	0	2	2	0	1	1	0	0	1	1	1	0	0	0	0	0	2	1	1	0	0	1	0	0	0	0	0	0	0	0	0	0	0	0	0	0	0	0	0	0	0
ENSBTAG00000000438	0	0	0	0	0	0	0	0	0	0	0	0	0	0	0	0	0	0	0	0	0	0	0	0	0	0	0	0	0	0	0	0	0	0	0	0	0	0	0	0	0	0	0	0	0	0	0	0	0
ENSBTAG00000000439	0	0	1	0	1	4	3	2	3	9	0	2	2	3	6	3	1	0	0	0	2	4	7	6	0	2	2	1	12	2	1	3	1	1	2	2	2	1	5	2	0	0	0	0	2	3	2	3	1
ENSBTAG00000000440	0	0	1	0	0	0	1	1	0	0	1	0	0	2	3	2	0	0	0	0	1	0	2	1	0	0	0	0	2	6	11	5	2	10	8	17	1	0	0	0	0	0	0	0	0	2	0	1	0
ENSBTAG00000000442	1	5	1	45	27	107	73	3	2	85	39	28	31	20	12	12	0	1	1	3	3	4	2	9	109	4	1	0	6	0	3	1	0	0	1	3	17	1	0	3	4	2	2	1	2	0	2	1	0
ENSBTAG00000000445	0	0	0	0	0	0	0	0	0	0	0	0	0	0	0	0	0	0	0	0	0	1	1	1	0	0	0	0	0	0	0	0	0	0	0	0	0	0	0	0	0	0	0	0	0	0	0	0	0
ENSBTAG00000000446	0	0	0	0	0	0	1	0	0	0	0	0	0	0	0	0	0	0	0	0	0	0	0	1	0	0	0	0	0	1	1	0	0	1	0	0	0	1	0	0	0	0	0	0	0	0	0	0	0
ENSBTAG00000000447	3	8	4	5	6	9	10	9	8	13	4	3	5	11	16	6	14	4	12	6	6	11	22	20	8	6	9	4	8	6	5	12	4	4	5	10	12	12	10	7	16	6	10	4	6	5	4	8	8
ENSBTAG00000000448	4	1	2	40	31	10	1	1	0	0	2	1	0	1	7	6	12	7	5	9	2	1	1	1	24	5	10	0	3	9	4	11	38	26	38	39	0	4	3	1	0	0	4	0	1	31	16	53	13
ENSBTAG00000000451	3	1	1	2	4	2	2	4	3	6	5	2	2	18	21	11	4	2	3	2	10	6	8	11	6	4	3	4	9	11	9	5	28	12	21	18	4	8	5	2	2	6	4	2	2	5	4	2	5
ENSBTAG00000000454	9	3	7	3	3	2	1	5	4	4	6	6	3	8	22	10	22	7	9	19	9	10	13	6	4	14	14	5	4	1	0	3	2	3	1	1	3	23	20	9	13	9	10	4	14	27	23	18	5
ENSBTAG00000000455	4	9	5	7	16	9	13	12	9	22	6	5	11	14	36	13	21	7	7	9	9	9	18	22	14	8	5	3	31	12	12	6	1	3	4	7	12	25	18	6	21	12	11	4	14	7	12	5	6
ENSBTAG00000000456	5	0	0	0	0	0	27	0	0	0	0	0	0	0	0	0	0	0	0	0	0	0	0	0	0	0	0	0	0	0	0	0	0	0	0	0	0	0	0	0	0	0	0	0	0	0	0	0	0
ENSBTAG00000000457	0	0	1	0	0	0	0	0	0	0	0	0	0	0	0	0	0	0	0	0	0	0	0	0	0	0	0	0	0	0	0	0	0	0	0	1	0	0	0	1	1	0	0	0	0	0	0	0	0
ENSBTAG00000000458	1	3	0	5	3	12	10	5	3	10	2	3	9	15	14	10	10	2	1	3	11	5	14	14	6	1	4	0	8	3	2	5	1	1	2	3	11	3	1	4	3	1	0	1	1	3	1	4	7
ENSBTAG00000000459	0	0	0	0	1	1	0	0	0	0	0	0	0	0	2	1	0	0	0	0	1	1	2	3	0	0	0	0	1	2	0	0	0	0	0	1	3	0	1	2	0	0	0	0	1	0	1	0	0
ENSBTAG00000000460	7	0	5	1	1	0	0	0	0	5	3	2	2	11	17	13	4	6	3	3	7	11	16	22	0	0	5	1	1	0	1	2	0	1	0	0	2	2	0	2	1	3	1	1	1	15	14	17	18
ENSBTAG00000000462	1	0	0	1	0	1	2	4	0	2	1	1	0	2	0	0	1	0	0	0	0	1	1	1	2	0	0	1	2	0	1	0	0	0	1	2	0	3	4	1	4	2	2	1	1	1	2	0	0
ENSBTAG00000000469	6	3	2	2	2	1	6	13	4	3	3	5	3	28	33	29	11	6	10	5	16	12	22	24	9	11	7	2	26	8	3	4	8	3	3	9	23	18	10	7	7	6	4	7	5	6	9	8	2
ENSBTAG00000000470	0	0	0	0	0	0	0	0	0	105	95	43	19	0	0	0	1	0	0	0	0	0	0	0	0	0	0	0	0	0	0	0	0	0	0	0	0	0	0	0	0	0	0	0	0	0	0	0	0
ENSBTAG00000000472	1	5	0	0	2	1	3	4	3	4	0	0	1	3	3	1	3	1	0	2	2	2	2	3	4	0	4	0	1	0	1	3	0	2	2	2	0	2	7	2	1	1	1	0	1	6	1	1	2
ENSBTAG00000000473	1	0	0	3	1	1	1	1	1	3	0	3	1	1	0	0	1	0	0	1	0	0	1	0	1	1	2	0	4	2	0	0	1	1	0	1	1	6	1	0	4	4	1	3	3	2	2	0	0
ENSBTAG00000000475	3	5	2	1	5	2	5	8	3	3	6	2	1	3	6	1	6	4	3	3	6	5	6	6	3	6	8	1	6	4	0	4	2	2	3	2	2	7	4	3	6	3	6	1	3	8	5	1	3
ENSBTAG00000000476	0	0	0	0	0	0	0	0	1	0	1	0	0	0	1	0	1	0	0	0	0	0	0	0	0	0	0	0	0	0	0	0	0	0	0	0	0	0	0	0	2	0	0	0	0	1	0	0	0
ENSBTAG00000000477	0	0	0	0	0	0	1	0	0	1	0	0	0	2	0	1	0	0	1	0	0	0	0	1	1	0	0	0	0	0	0	0	0	0	0	1	0	0	1	0	2	1	3	2	2	0	0	0	0
ENSBTAG00000000478	0	0	0	0	0	0	0	0	0	0	0	0	0	0	0	0	0	0	0	0	0	0	0	0	0	0	0	0	0	1	1	2	5	6	2	5	0	0	0	0	0	0	1	0	0	0	0	0	0
ENSBTAG00000000480	2	3	0	2	6	0	2	3	2	4	2	1	0	3	2	6	7	1	5	0	3	0	6	0	3	2	0	1	4	2	4	0	1	0	0	0	2	4	0	2	1	1	0	2	1	2	0	4	2
ENSBTAG00000000483	3	0	0	2	3	2	1	4	1	2	1	2	1	1	4	1	5	2	0	1	1	1	3	1	0	3	1	1	3	0	0	2	0	0	1	0	0	1	1	3	1	2	3	3	2	4	2	6	3
ENSBTAG00000000484	1	0	0	1	0	2	2	3	1	3	0	1	2	4	4	1	4	3	0	1	3	2	4	1	3	3	2	0	5	3	0	3	0	0	0	3	3	3	1	2	2	3	0	0	0	7	0	2	0
ENSBTAG00000000489	0	2	0	1	0	0	0	2	0	3	0	1	0	4	9	3	2	0	2	1	4	2	5	8	3	2	4	0	3	0	0	1	1	0	0	0	6	1	1	7	7	0	2	0	1	2	2	3	0
ENSBTAG00000000490	0	0	0	1	0	1	1	2	0	1	0	0	0	3	4	7	4	2	0	0	3	0	3	4	0	2	3	0	6	2	1	2	0	0	0	0	4	4	1	0	3	3	1	2	1	4	2	0	2
ENSBTAG00000000492	5	5	4	2	5	9	3	6	1	9	3	2	4	8	8	5	8	2	10	5	7	2	10	9	3	1	8	1	10	12	6	6	2	4	5	3	5	13	5	5	11	7	7	2	6	8	6	7	3
ENSBTAG00000000494	1	2	1	1	1	1	2	5	4	1	0	2	0	3	9	3	9	2	2	2	3	2	14	9	6	0	4	0	3	2	2	1	4	4	3	5	2	9	2	0	1	2	3	0	5	2	1	1	0
ENSBTAG00000000495	0	0	0	0	0	1	1	2	0	1	1	1	1	2	1	1	2	0	0	0	0	0	2	1	1	1	0	0	1	0	0	1	0	2	1	1	7	1	1	0	0	0	2	1	5	1	0	0	0
ENSBTAG00000000496	0	0	0	0	0	0	0	0	0	0	0	0	0	0	0	1	3	0	1	1	0	0	0	0	0	0	2	0	0	1	0	0	0	0	0	0	0	0	0	0	0	0	0	0	0	0	0	0	0
ENSBTAG00000000497	32	8	8	14	19	9	5	7	8	11	18	7	4	14	15	7	25	13	21	19	9	2	8	15	10	11	13	10	28	5	1	1	1	0	3	1	5	42	23	2	16	29	17	2	24	19	51	46	4
ENSBTAG00000000500	0	0	1	1	4	2	1	7	3	4	1	1	4	3	3	2	3	0	4	2	4	5	4	2	3	3	1	0	6	1	0	1	1	0	3	6	0	8	4	3	5	1	4	2	4	4	0	1	2
ENSBTAG00000000501	0	0	0	0	1	0	0	0	0	0	0	0	0	2	6	1	0	0	0	0	0	1	1	2	0	0	1	0	1	0	0	0	0	0	0	0	7	2	0	0	1	1	0	0	0	0	2	0	0
ENSBTAG00000000502	0	0	0	0	0	0	0	0	0	0	0	0	0	0	0	0	0	0	0	0	0	0	0	0	0	0	0	0	0	0	0	0	0	0	0	0	0	0	0	0	0	0	0	0	0	0	0	0	0
ENSBTAG00000000504	10	33	5	13	12	11	30	31	22	21	21	19	16	26	36	15	31	14	11	20	26	25	34	41	25	23	14	2	22	8	13	9	15	10	25	16	14	75	44	26	28	26	12	6	12	37	19	39	11
ENSBTAG00000000505	3	5	1	14	16	4	2	14	4	13	12	4	4	3	5	2	8	5	2	1	1	4	4	4	13	5	4	0	8	4	4	5	6	4	8	5	2	10	7	3	12	4	7	0	5	8	11	10	4
ENSBTAG00000000507	1	5	1	4	10	10	32	14	55	2	0	0	0	3	13	12	1	1	1	4	2	2	6	4	9	0	1	0	29	18	27	14	2	3	0	6	3	0	2	4	5	0	1	2	0	0	1	1	0
ENSBTAG00000000510	4	11	4	4	4	3	5	7	8	4	5	3	4	9	13	5	13	3	9	2	8	4	6	9	6	3	1	2	13	6	9	1	5	5	2	6	5	12	1	9	7	3	3	3	4	4	4	5	4
ENSBTAG00000000511	0	2	1	3	1	1	1	3	0	9	3	9	2	1	3	4	3	2	1	0	4	2	4	2	7	2	1	0	8	1	1	1	4	2	6	3	2	0	2	2	3	0	0	1	1	2	1	2	0
ENSBTAG00000000512	1	0	0	0	1	0	0	0	0	0	0	0	0	5	13	5	0	1	2	0	1	3	7	5	0	0	0	0	1	8	11	10	1	5	11	14	2	0	2	0	0	0	1	0	0	3	1	0	1
ENSBTAG00000000516	0	0	0	0	0	0	0	1	0	0	0	1	1	4	7	3	0	0	0	0	12	0	6	3	0	0	0	0	18	0	0	0	0	0	0	0	0	0	0	0	4	1	0	0	0	0	0	0	0
ENSBTAG00000000517	0	4	0	0	2	0	0	1	0	2	0	0	3	1	3	0	1	0	0	1	2	1	6	4	0	1	0	2	1	0	0	1	0	0	0	0	1	0	3	3	4	1	0	1	1	2	0	1	1
ENSBTAG00000000518	0	0	0	0	0	0	0	0	0	0	0	0	0	0	0	0	0	0	0	0	0	0	0	0	0	0	0	0	0	0	0	0	0	0	0	0	0	0	0	0	0	0	0	0	0	0	0	1	0
ENSBTAG00000000520	0	0	0	0	0	0	0	0	0	0	0	0	0	2	0	4	0	0	0	0	0	0	5	1	0	0	0	0	0	0	0	0	0	0	0	0	0	0	0	0	0	0	0	0	0	0	0	1	2
ENSBTAG00000000521	0	0	0	1	0	0	0	1	0	0	1	0	1	1	0	0	1	0	0	0	0	0	0	1	0	0	0	0	1	0	0	0	0	1	0	1	0	0	1	0	1	0	0	1	0	0	0	1	0
ENSBTAG00000000522	0	0	0	0	1	0	1	1	0	0	0	1	0	3	1	0	0	0	0	1	1	4	1	1	0	0	1	0	0	1	0	0	0	0	0	0	2	0	0	0	0	0	3	0	1	0	0	0	1
ENSBTAG00000000524	61	34	54	69	80	68	130	70	55	159	127	53	53	70	100	56	166	66	69	70	47	50	54	79	102	88	61	17	717	510	19	35	26	26	38	27	68	216	130	315	514	144	92	47	145	96	104	121	35
ENSBTAG00000000526	1	1	0	1	1	0	1	3	0	1	0	0	0	3	7	7	2	4	3	3	0	4	6	5	1	5	0	0	1	0	3	1	0	0	0	1	3	10	0	0	1	3	1	0	4	2	1	2	1
ENSBTAG00000000527	1	1	0	1	1	1	3	11	3	2	2	1	1	5	4	5	2	0	2	1	2	2	2	1	1	1	2	0	2	4	3	0	2	5	1	4	8	3	2	2	3	0	0	1	2	5	3	2	2
ENSBTAG00000000528	9	12	3	11	6	6	11	19	9	5	9	8	6	8	28	9	17	9	12	15	19	9	7	13	10	16	4	0	15	2	3	5	3	2	5	3	15	27	9	22	12	11	6	2	7	4	11	10	2
ENSBTAG00000000529	0	0	0	1	1	1	2	1	1	1	0	0	1	2	3	3	0	0	2	0	4	1	1	3	0	2	0	0	1	0	1	0	0	1	3	1	1	1	3	3	2	0	0	0	1	2	0	0	1
ENSBTAG00000000531	0	0	0	0	0	0	0	0	0	0	0	0	0	0	0	0	0	0	0	1	0	0	0	0	0	0	0	0	0	0	0	0	0	0	0	0	0	0	0	0	0	0	0	0	0	0	0	1	0
ENSBTAG00000000532	1	2	0	0	0	0	3	5	3	2	1	2	2	0	0	1	3	0	0	2	1	1	2	1	1	1	0	0	2	1	0	2	4	1	4	1	1	2	2	1	2	0	3	1	1	2	2	2	1
ENSBTAG00000000533	0	0	0	0	0	0	0	0	0	0	0	0	0	0	1	0	0	0	0	0	0	0	0	0	0	0	0	0	0	1	0	1	0	1	0	0	0	2	2	0	1	0	0	0	0	1	0	0	0
ENSBTAG00000000534	0	0	0	0	0	0	0	0	0	0	0	0	0	4	7	5	0	0	0	0	0	0	0	0	0	0	0	0	0	0	0	0	0	0	0	0	2	0	0	0	0	0	0	0	0	0	0	0	0
ENSBTAG00000000535	0	0	0	0	0	0	0	0	0	0	0	0	0	3	5	2	0	0	0	0	2	0	4	0	0	0	0	0	0	0	0	0	0	0	0	0	2	0	0	0	0	0	0	0	0	1	0	2	0
ENSBTAG00000000536	2	0	5	1	3	4	9	7	2	12	5	8	8	1	3	4	2	6	6	2	3	1	11	6	8	4	6	0	2	9	6	0	1	2	4	3	3	8	6	1	4	4	4	0	6	5	4	6	7
ENSBTAG00000000539	10	11	8	17	17	13	16	11	11	17	14	12	10	6	19	10	24	7	9	8	8	6	8	8	20	8	20	3	33	18	14	7	37	20	46	18	5	16	5	10	13	2	4	3	8	17	9	11	4
ENSBTAG00000000540	0	2	0	0	0	0	0	0	0	0	0	0	0	1	5	1	1	0	0	0	4	2	7	5	0	0	0	0	0	0	0	0	0	0	0	0	0	0	0	1	0	0	0	0	0	0	0	0	0
ENSBTAG00000000541	0	0	0	0	0	0	0	0	0	0	0	0	0	0	0	0	0	0	0	0	0	0	0	0	0	0	0	0	0	0	0	0	0	0	0	0	5	0	0	0	0	0	0	0	0	0	0	0	0
ENSBTAG00000000542	6	13	6	11	18	14	11	32	16	25	15	11	6	99	158	79	40	10	8	12	35	32	58	54	19	13	16	1	20	17	9	8	34	31	24	22	61	18	4	24	30	6	7	2	13	41	28	31	21
ENSBTAG00000000545	5	3	1	4	9	9	3	12	9	12	5	5	3	16	10	5	7	6	8	8	4	11	10	11	6	3	4	0	9	5	4	2	6	1	2	3	3	14	14	4	5	11	4	2	9	10	5	5	9
ENSBTAG00000000546	6	3	5	2	0	3	5	9	4	8	7	1	5	7	10	2	3	6	2	2	5	5	9	5	1	1	1	2	17	31	29	18	10	6	10	11	6	4	2	3	14	4	1	2	5	5	3	2	2
ENSBTAG00000000548	0	0	0	0	1	1	1	3	0	0	0	2	0	1	2	0	1	0	0	1	0	0	2	3	0	2	1	0	1	1	1	0	0	1	1	1	3	1	0	0	0	1	0	1	0	2	1	0	1
ENSBTAG00000000550	34	58	55	161	125	70	98	59	30	68	35	10	41	106	140	79	196	89	80	56	66	45	59	86	164	100	55	15	111	66	142	106	214	66	112	204	31	106	26	61	50	75	38	14	57	96	56	87	54
ENSBTAG00000000551	2	4	2	0	1	5	10	11	7	9	4	1	2	6	9	5	10	5	3	6	3	7	7	7	10	1	4	0	8	5	2	4	6	4	8	0	5	11	6	7	3	7	6	1	2	6	7	2	2
ENSBTAG00000000552	0	0	0	0	0	0	0	0	0	0	0	0	0	0	0	0	0	0	0	0	8	4	12	9	0	0	0	0	0	0	0	0	0	0	0	0	0	0	0	0	0	0	0	0	0	0	0	0	0
ENSBTAG00000000555	4	0	2	10	11	7	7	5	5	17	4	6	8	1	3	5	7	7	6	4	2	2	4	5	16	3	10	1	6	5	0	3	2	1	2	5	5	10	5	3	4	5	5	3	3	6	9	8	7
ENSBTAG00000000558	0	1	0	0	0	0	0	0	0	0	0	0	0	5	23	17	0	0	0	0	11	21	19	22	0	0	0	0	0	0	0	0	0	0	0	0	0	0	0	0	0	0	0	0	0	0	0	0	0
ENSBTAG00000000559	1	2	1	0	0	4	2	3	2	25	14	11	13	17	25	16	10	2	5	1	6	6	15	10	0	6	2	2	11	7	3	1	0	3	0	1	51	2	6	10	6	3	7	4	10	3	0	2	0
ENSBTAG00000000560	0	0	1	0	1	0	1	2	1	0	1	0	1	0	0	0	0	0	1	0	0	0	0	0	0	0	0	0	0	0	0	0	0	0	0	0	0	0	1	0	1	0	0	0	1	0	0	0	0
ENSBTAG00000000561	5	0	0	1	2	0	1	1	0	0	0	1	1	3	2	2	6	4	2	3	0	0	2	1	2	1	5	0	8	4	1	1	0	0	0	0	0	3	4	11	7	2	1	0	3	11	5	19	5
ENSBTAG00000000562	5	3	3	12	8	9	8	15	1	8	4	2	4	31	44	27	25	13	9	10	18	16	26	34	16	12	11	1	39	10	5	14	15	10	13	11	27	14	15	14	18	10	9	1	11	18	13	8	6
ENSBTAG00000000563	5	2	0	1	1	4	4	4	2	5	4	2	3	4	2	3	6	6	0	4	1	0	3	1	4	3	4	0	9	0	0	2	0	1	0	1	2	2	6	1	5	2	3	6	6	4	4	5	2
ENSBTAG00000000564	0	0	0	0	0	0	0	0	0	0	0	0	0	78	122	95	0	0	2	1	44	40	65	51	0	1	0	0	0	0	0	0	0	0	0	0	68	1	0	0	0	0	0	1	0	0	0	0	0
ENSBTAG00000000565	0	0	0	1	1	3	1	1	0	1	0	0	1	4	2	5	2	0	2	0	1	3	6	1	0	1	1	0	3	4	5	2	0	1	0	0	2	1	0	1	1	2	0	1	1	4	1	3	4
ENSBTAG00000000566	0	0	1	0	2	1	0	1	2	5	0	1	2	1	0	0	1	1	1	0	0	2	1	1	0	0	1	0	0	0	1	1	0	0	2	1	3	1	0	0	1	1	0	0	0	1	0	0	4
ENSBTAG00000000567	0	0	0	0	0	0	0	0	0	0	0	0	0	0	0	0	0	0	0	0	0	0	0	0	0	0	0	0	0	0	0	0	0	0	0	0	0	0	0	0	0	0	0	0	0	0	0	0	0
ENSBTAG00000000568	0	0	0	0	0	0	0	0	0	0	0	0	0	0	0	0	0	0	0	0	0	0	0	0	0	0	0	0	0	0	0	0	0	0	0	0	0	0	0	0	1	0	0	0	0	0	0	0	0
ENSBTAG00000000569	2	5	2	6	4	6	9	1	3	4	2	5	2	4	5	4	15	19	30	7	1	4	4	2	8	22	16	3	25	9	11	5	4	5	5	3	3	15	5	7	11	12	12	6	9	7	2	8	5
ENSBTAG00000000570	0	0	0	0	1	2	0	0	0	0	0	0	0	1	1	0	0	0	0	0	7	9	11	16	0	0	0	0	1	0	1	0	0	1	0	0	1	1	3	0	0	0	1	0	0	0	0	0	0
ENSBTAG00000000571	0	0	0	1	0	0	0	0	0	1	0	0	1	0	0	1	3	1	3	2	0	0	2	2	0	2	4	0	1	0	0	1	0	0	1	1	2	5	1	0	2	1	2	1	1	0	1	3	8
ENSBTAG00000000573	0	0	0	0	0	0	0	0	0	0	0	0	0	0	0	0	0	0	0	0	0	0	0	0	0	0	0	0	0	0	0	0	0	0	0	0	0	0	0	0	0	0	0	0	0	0	0	0	0
ENSBTAG00000000574	0	0	0	0	0	0	0	0	0	0	0	0	0	0	0	0	0	0	0	0	0	0	0	0	0	0	0	0	0	0	0	0	0	0	0	0	0	0	0	0	0	0	0	0	0	0	0	0	0
ENSBTAG00000000575	0	1	0	1	2	0	1	3	10	30	19	10	8	4	6	5	17	5	15	11	5	11	9	16	0	10	0	1	31	2	0	3	0	0	0	0	10	16	5	6	11	3	5	7	11	32	0	13	25
ENSBTAG00000000576	0	0	0	0	0	0	0	1	0	0	0	0	0	0	0	0	0	0	0	0	0	0	0	0	0	0	0	0	0	0	0	0	0	0	0	0	0	0	0	1	0	0	0	0	0	0	0	0	0
ENSBTAG00000000578	1	4	3	4	2	3	2	24	18	5	5	2	2	12	16	9	8	1	5	4	6	12	11	19	7	2	2	3	7	4	1	2	2	3	0	6	6	10	7	3	3	2	4	4	6	6	5	4	4
ENSBTAG00000000579	4	6	2	5	9	9	8	24	12	16	7	4	3	8	7	9	30	7	23	4	12	9	23	23	12	10	13	4	24	7	15	7	4	6	7	11	13	23	9	13	11	10	11	6	7	10	5	12	10
ENSBTAG00000000580	0	0	0	0	0	0	0	0	0	0	0	0	0	0	0	0	0	0	0	0	0	0	0	1	0	0	0	0	0	0	0	0	0	0	0	0	0	0	0	0	0	0	0	0	0	0	0	0	0
ENSBTAG00000000581	0	0	0	0	0	1	0	2	1	2	2	1	0	5	6	3	5	3	2	3	2	3	0	3	1	2	7	1	9	2	0	0	0	2	1	1	12	5	3	1	3	2	3	1	12	0	5	0	0
ENSBTAG00000000582	3	0	3	0	0	0	0	0	0	1	0	0	1	0	1	1	0	0	0	1	4	7	12	24	0	0	1	2	157	10	0	0	0	0	0	0	0	6	2	11	10	8	9	1	3	19	0	18	3
ENSBTAG00000000584	0	0	0	0	0	0	0	0	0	0	0	0	0	0	0	0	0	0	0	0	0	0	0	0	0	0	0	0	0	0	0	0	0	0	0	0	0	0	0	0	0	0	0	0	0	0	0	1	0
ENSBTAG00000000585	0	0	0	0	0	0	0	0	1	0	0	0	1	0	0	0	0	0	0	0	0	0	0	0	0	0	0	0	115	12	0	0	0	0	0	0	0	0	0	0	0	0	0	0	0	0	0	0	0
ENSBTAG00000000586	0	3	3	0	6	5	1	6	1	5	6	4	3	9	20	12	4	1	8	1	8	13	15	16	3	4	2	2	11	13	1	2	0	1	2	1	4	6	2	3	11	0	1	3	1	1	3	3	0
ENSBTAG00000000588	0	0	0	0	1	2	0	1	0	6	2	5	1	0	0	0	5	3	3	0	0	0	0	0	0	2	1	0	2	1	3	0	0	0	0	0	4	0	0	1	1	0	0	0	0	1	0	0	0
ENSBTAG00000000590	0	0	0	0	0	0	0	0	0	0	0	0	0	0	0	0	0	0	0	0	0	0	0	0	0	0	0	0	0	0	0	0	0	0	0	0	0	0	1	0	1	0	0	1	0	0	0	0	0
ENSBTAG00000000593	0	0	0	0	0	0	2	0	0	5	1	2	0	4	8	11	2	0	0	0	5	7	25	12	2	0	0	0	1	0	1	2	0	1	0	1	7	1	0	2	0	0	1	0	1	2	0	2	0
ENSBTAG00000000595	0	0	0	0	0	0	0	0	0	0	0	0	0	1	0	0	0	0	0	0	0	0	1	0	0	0	0	0	0	0	0	0	0	0	0	0	0	0	0	0	0	0	0	0	0	0	0	0	0
ENSBTAG00000000597	0	1	0	0	0	0	0	0	0	0	0	0	0	0	0	0	0	0	0	0	0	0	0	0	0	0	0	3	0	0	0	0	0	0	0	0	0	3	1	0	0	6	3	1	0	0	0	0	0
ENSBTAG00000000598	33	56	32	243	357	542	359	251	158	232	487	159	179	198	349	201	187	91	80	90	146	105	96	201	337	77	118	16	654	132	39	173	88	87	82	127	223	200	140	205	346	252	220	76	280	48	33	47	22
ENSBTAG00000000599	4	16	3	11	7	11	10	43	26	16	11	7	12	23	29	31	21	4	18	5	15	31	67	56	15	14	13	0	11	11	16	8	1	7	11	13	15	18	11	18	18	4	7	2	7	7	4	16	8
ENSBTAG00000000601	0	0	0	0	0	0	0	0	0	5	0	1	0	2	1	0	0	0	0	0	0	0	0	0	0	0	1	1	0	1	0	0	0	0	0	0	1	0	1	1	0	0	0	0	0	0	0	2	0
ENSBTAG00000000602	0	2	1	0	0	1	1	5	0	1	3	0	5	6	6	6	6	2	2	0	4	2	2	4	1	2	1	0	5	1	0	0	3	4	1	4	3	3	2	1	1	3	1	0	0	5	3	0	0
ENSBTAG00000000603	0	1	0	9	9	4	13	6	4	3	4	0	3	9	19	10	4	1	3	2	7	5	7	14	5	3	0	1	4	5	3	5	2	4	7	5	9	3	4	9	7	0	0	0	3	3	0	3	4
ENSBTAG00000000604	0	1	1	2	6	18	15	4	2	4	2	2	3	1	2	0	17	8	4	7	2	0	0	0	0	4	6	0	37	8	0	2	0	1	0	0	0	2	4	2	1	2	2	1	2	9	183	102	24
ENSBTAG00000000605	31	45	16	39	37	26	36	90	40	47	30	24	27	60	112	57	64	48	58	52	42	54	73	95	53	69	48	10	43	64	47	37	281	164	260	151	24	95	57	22	25	41	32	14	38	77	46	59	33
ENSBTAG00000000606	0	0	0	0	0	0	0	0	0	0	0	0	0	2	4	0	0	0	0	1	2	1	0	2	0	0	0	0	0	0	0	0	0	0	0	0	6	0	0	1	0	0	0	0	1	0	0	0	0
ENSBTAG00000000607	0	1	0	1	0	1	0	3	0	0	0	0	2	2	2	3	0	1	0	1	3	0	3	3	0	0	1	1	5	1	0	1	1	0	3	1	2	1	0	1	1	0	2	0	1	3	1	2	2
ENSBTAG00000000608	0	1	0	0	0	0	0	0	1	3	0	0	0	2	5	2	2	0	1	0	0	2	1	4	0	0	0	0	2	1	1	0	0	0	0	0	1	0	1	1	1	0	0	0	2	0	1	1	0
ENSBTAG00000000609	0	0	0	0	0	0	0	0	0	0	0	0	0	0	0	0	0	1	0	0	0	1	0	0	0	0	0	0	0	0	0	0	0	0	0	0	0	0	0	0	0	0	0	0	0	0	0	0	0
ENSBTAG00000000611	0	0	0	0	0	0	0	0	0	0	0	0	0	0	0	0	0	0	0	0	0	0	0	0	0	0	0	0	0	0	0	0	0	0	0	0	0	0	0	0	0	0	0	0	0	0	0	0	0
ENSBTAG00000000613	0	1	1	0	0	0	3	1	0	5	0	1	0	2	1	2	0	0	1	0	1	0	3	1	0	3	1	0	7	4	2	1	1	3	1	0	3	5	1	0	0	1	2	1	1	0	0	1	1
ENSBTAG00000000616	0	0	0	1	0	1	0	0	0	0	0	0	0	0	2	0	0	0	0	0	0	0	1	1	0	0	0	0	0	0	0	1	0	0	0	0	0	2	1	0	0	0	1	0	0	0	0	0	0
ENSBTAG00000000617	0	0	0	0	0	0	0	0	0	0	0	0	0	0	0	0	0	0	0	0	0	0	0	0	0	0	0	0	0	0	0	0	0	0	0	0	0	0	0	0	0	0	0	0	0	0	0	0	0
ENSBTAG00000000619	0	0	0	0	0	0	0	0	0	0	0	0	0	0	0	0	0	0	0	0	0	0	0	0	0	0	0	0	161	0	0	0	0	0	0	0	0	0	0	0	0	0	0	0	0	0	0	0	0
ENSBTAG00000000620	0	0	0	0	0	0	0	0	0	0	0	0	0	0	0	0	0	0	0	0	0	0	0	0	0	0	0	0	1	0	0	0	0	0	0	0	0	0	0	0	0	0	0	0	0	0	0	0	0
ENSBTAG00000000621	0	0	0	0	1	0	0	1	0	0	0	0	1	0	1	2	1	0	1	0	0	2	0	0	0	2	0	0	0	1	0	1	0	0	0	0	2	1	1	1	0	2	0	1	2	0	0	1	2
ENSBTAG00000000622	231	301	140	316	383	224	435	777	335	472	359	222	207	199	348	134	668	325	321	317	123	158	163	247	461	314	282	99	801	379	126	177	219	141	200	154	164	852	561	474	682	347	302	120	303	243	301	218	122
ENSBTAG00000000623	0	2	0	0	4	2	3	3	4	5	4	0	2	10	9	10	0	1	0	0	9	7	5	6	2	0	0	0	4	0	0	0	0	0	0	0	13	2	0	2	1	0	0	0	0	0	0	0	0
ENSBTAG00000000625	1	2	0	0	1	0	0	0	0	2	0	2	0	0	0	0	0	0	3	0	0	0	0	0	0	1	0	1	2	0	0	0	0	0	3	1	0	0	0	0	1	0	0	0	2	2	0	1	0
ENSBTAG00000000626	0	0	0	0	0	0	0	0	0	0	0	0	0	1	0	0	0	0	0	0	3	1	0	2	0	0	0	0	0	0	0	0	0	0	0	0	0	0	0	0	0	0	0	0	0	0	1	0	0
ENSBTAG00000000629	0	0	0	1	0	0	0	0	1	0	0	0	0	1	1	0	1	0	0	0	0	0	0	1	0	0	0	0	0	0	0	0	1	0	0	0	0	5	4	0	0	2	0	0	2	0	0	0	0
ENSBTAG00000000630	7	6	6	12	8	8	20	28	20	18	7	7	7	13	15	11	24	7	10	12	11	16	12	19	11	14	9	3	23	17	7	8	4	9	12	10	9	30	25	10	15	16	15	5	5	17	16	21	7
ENSBTAG00000000632	0	0	1	0	0	0	1	1	0	1	0	0	0	3	0	0	1	0	1	1	2	0	0	1	0	0	1	0	0	1	0	0	0	0	0	0	1	1	3	0	0	2	1	0	0	0	0	0	1
ENSBTAG00000000634	5	0	3	0	0	0	0	0	0	0	0	0	0	0	0	0	3	0	3	3	0	0	0	0	0	1	0	0	0	0	1	0	0	0	0	0	0	0	0	0	0	0	0	0	0	1	0	1	1
ENSBTAG00000000638	0	0	0	0	0	0	0	0	0	0	0	0	0	0	0	0	1	0	0	0	0	0	0	0	0	0	0	0	0	0	0	0	0	0	0	0	0	1	1	0	0	0	0	0	0	0	0	0	0
ENSBTAG00000000639	35	30	19	45	52	38	32	48	21	45	46	26	18	41	53	47	79	50	66	42	33	18	44	45	53	76	51	32	115	27	13	19	24	32	32	20	27	126	67	33	39	67	53	45	48	58	37	57	16
ENSBTAG00000000640	8	3	2	7	3	8	11	14	6	10	3	3	8	12	14	4	23	7	15	8	10	5	5	12	20	19	16	2	32	4	2	2	3	4	3	3	11	18	4	10	10	8	9	5	6	9	4	8	6
ENSBTAG00000000641	0	0	0	0	0	1	28	1	0	1	0	1	1	1	0	0	1	0	3	0	0	0	0	0	12	3	2	0	1	0	0	0	0	0	0	0	0	1	3	1	7	7	3	1	4	1	0	0	2
ENSBTAG00000000642	0	0	0	0	0	0	0	0	1	0	0	1	1	1	2	0	0	0	2	0	0	0	2	1	0	0	1	0	0	0	0	1	1	0	0	0	3	1	0	1	0	1	0	0	2	1	0	1	1
ENSBTAG00000000644	0	0	5	0	0	0	6	0	0	0	0	0	0	1	0	0	0	1	0	0	0	0	0	0	0	0	0	0	7	0	0	0	0	0	0	0	0	0	0	1	0	0	0	0	0	0	0	1	0
ENSBTAG00000000646	0	1	1	1	0	3	7	6	6	6	0	0	4	6	3	5	4	1	2	1	2	7	15	9	1	3	3	0	2	3	2	1	1	1	0	2	1	3	1	4	5	3	2	3	1	4	2	0	2
ENSBTAG00000000647	0	3	1	2	5	2	3	3	1	1	2	1	4	4	7	2	9	1	0	4	0	2	4	5	4	3	0	1	4	0	0	0	0	0	0	2	5	3	1	5	2	5	0	3	4	2	4	1	2
ENSBTAG00000000648	0	1	0	0	0	4	5	0	0	0	1	2	5	0	0	0	1	0	0	0	0	0	2	1	0	0	0	0	3	0	0	1	0	0	0	0	0	0	0	0	3	0	0	0	0	0	0	2	0
ENSBTAG00000000650	0	0	0	0	0	0	0	1	0	0	1	1	0	0	1	0	2	0	3	0	0	0	1	3	0	0	0	0	1	1	3	0	0	0	0	0	3	0	2	0	2	0	0	2	2	2	0	1	0
ENSBTAG00000000653	1	0	0	0	0	1	1	0	0	2	0	2	1	5	9	8	2	2	6	1	6	9	9	12	2	0	0	0	1	1	0	0	1	3	0	0	2	1	4	0	1	4	2	2	3	4	8	4	1
ENSBTAG00000000654	0	0	1	0	0	0	0	0	0	1	0	1	1	0	0	0	0	0	0	0	1	0	1	0	0	0	0	0	0	0	0	0	0	0	0	0	2	0	0	5	2	0	0	0	0	0	1	0	0
ENSBTAG00000000655	2	0	0	0	0	0	2	0	2	2	0	0	2	2	2	0	3	1	1	1	3	3	3	1	1	3	2	0	0	2	0	2	1	4	2	2	1	0	0	1	1	1	1	0	0	4	1	1	1
ENSBTAG00000000656	0	0	0	0	0	0	0	0	0	2	0	0	0	0	0	0	0	1	2	1	0	0	0	0	0	1	0	0	3	2	1	0	0	0	0	0	0	0	0	0	0	0	2	2	0	0	1	0	0
ENSBTAG00000000658	0	0	0	0	0	0	0	1	0	0	1	1	0	0	0	0	0	1	0	0	0	0	0	2	0	0	0	0	0	0	0	0	1	0	0	1	0	0	0	0	1	0	0	0	0	0	0	1	0
ENSBTAG00000000660	0	0	0	1	0	0	0	1	0	0	0	0	0	0	0	0	0	0	2	1	0	0	0	0	0	0	1	1	2	2	0	0	0	0	0	0	1	2	0	1	0	0	0	0	0	0	1	1	0
ENSBTAG00000000662	0	0	0	1	0	2	1	0	3	2	1	0	0	1	3	1	2	1	2	0	2	2	1	3	0	1	2	0	2	0	1	0	0	0	0	1	3	1	2	0	0	0	2	0	1	1	1	0	0
ENSBTAG00000000664	0	0	0	0	0	0	0	0	0	0	0	0	0	0	2	0	0	0	0	0	1	0	0	0	0	0	0	0	0	0	0	0	0	0	0	0	0	0	0	0	1	0	0	0	0	1	0	1	0
ENSBTAG00000000665	0	0	0	0	0	0	0	0	0	0	0	0	0	0	0	0	0	0	0	0	0	0	0	0	0	0	0	0	0	0	0	0	0	0	0	0	11	0	0	0	0	0	0	0	0	0	0	0	0
ENSBTAG00000000666	0	1	0	0	2	0	0	0	0	0	1	1	0	2	0	0	0	1	1	0	2	0	3	0	0	1	0	1	2	3	0	0	0	0	0	0	2	0	1	0	1	2	3	1	2	0	0	0	0
ENSBTAG00000000667	0	0	3	1	4	2	2	0	0	3	1	0	2	0	0	0	2	0	0	1	0	0	0	0	3	1	2	1	0	0	1	0	0	0	0	0	0	4	5	1	1	4	3	2	2	0	0	0	0
ENSBTAG00000000668	0	2	1	0	0	0	0	2	0	1	0	1	0	3	6	2	2	2	1	2	10	9	12	7	0	2	6	3	0	2	2	1	1	1	1	1	10	4	3	2	2	8	1	2	2	2	4	2	4
ENSBTAG00000000670	0	0	0	1	0	0	1	0	0	0	1	0	0	1	2	3	3	1	1	0	2	0	0	1	1	0	0	0	6	0	2	0	0	0	0	2	3	5	2	0	2	0	0	0	2	0	1	0	1
ENSBTAG00000000671	1	1	0	0	0	1	1	1	1	0	1	1	1	0	0	1	0	0	1	0	0	0	0	0	0	1	0	0	6	1	0	1	0	0	0	2	0	0	1	3	1	0	0	1	1	0	0	0	1
ENSBTAG00000000672	0	1	0	2	0	1	0	5	1	1	1	0	0	1	2	2	3	0	1	0	0	0	0	0	2	3	3	1	6	1	0	1	2	0	0	0	1	1	1	4	1	1	0	2	0	0	1	0	3
ENSBTAG00000000675	0	1	0	2	2	1	1	2	0	1	1	1	1	1	2	1	3	1	1	1	1	3	2	1	1	2	0	0	0	0	0	0	1	0	0	0	1	2	0	2	0	1	2	0	1	0	0	0	1
ENSBTAG00000000676	0	0	1	0	3	3	0	2	1	0	1	3	1	4	4	4	4	1	2	4	3	3	6	1	2	1	3	2	3	1	1	0	0	0	2	0	3	1	1	1	0	0	1	2	0	2	1	4	0
ENSBTAG00000000678	8	12	6	17	21	21	25	49	31	30	14	16	20	32	29	16	33	10	23	16	13	17	20	25	20	9	13	8	40	40	42	17	14	31	24	41	14	20	17	9	18	13	10	7	16	19	18	14	11
ENSBTAG00000000679	0	0	0	7	6	2	0	6	1	12	5	4	2	9	14	6	5	2	4	5	7	9	10	17	10	0	0	2	3	3	0	1	1	2	1	2	5	4	3	3	11	4	2	0	4	1	3	2	2
ENSBTAG00000000682	1	0	0	0	0	1	0	2	1	1	1	2	0	1	2	1	4	0	1	1	9	3	4	6	0	0	2	0	2	1	2	0	1	1	1	0	1	3	5	0	0	1	2	0	2	2	2	3	1
ENSBTAG00000000683	0	0	0	2	0	0	0	1	0	1	0	0	0	2	1	2	0	0	0	0	2	0	1	1	0	0	0	0	0	0	0	0	0	0	0	1	1	1	0	0	0	1	0	0	0	1	0	0	1
ENSBTAG00000000684	0	2	1	1	3	3	2	2	2	3	2	7	1	6	8	2	0	0	0	0	3	1	3	1	3	0	1	0	3	7	8	2	1	3	3	6	1	2	0	4	3	0	0	0	1	2	3	2	4
ENSBTAG00000000686	0	0	2	0	0	2	1	0	0	1	1	0	0	1	1	1	3	1	4	3	1	0	1	0	3	2	0	1	2	0	0	0	0	0	0	0	1	3	3	3	1	2	2	0	0	0	0	1	0
ENSBTAG00000000687	2	1	1	5	0	0	2	0	2	0	1	2	1	2	0	0	6	3	2	1	1	1	2	2	0	1	4	0	2	3	1	0	1	2	3	0	0	2	1	0	5	0	1	1	1	4	4	0	5
ENSBTAG00000000690	0	0	0	0	0	0	0	0	0	0	0	0	0	0	0	0	0	0	0	0	0	0	0	0	0	0	0	0	68	9	0	0	0	0	0	0	0	0	0	0	0	0	0	0	0	0	0	0	0
ENSBTAG00000000694	1	0	2	4	2	2	3	5	3	4	5	5	1	3	7	4	4	2	8	2	4	1	0	5	0	7	2	1	8	5	1	0	2	0	3	2	5	7	1	3	2	4	4	2	1	2	4	4	2
ENSBTAG00000000695	4	8	1	12	10	10	25	20	10	31	11	14	17	14	17	10	17	3	16	3	7	5	19	10	20	8	5	3	20	17	20	16	6	12	10	17	9	23	12	14	11	2	6	4	7	11	3	10	9
ENSBTAG00000000696	7	39	5	16	17	22	18	123	46	45	18	17	13	3	8	9	31	7	15	16	6	6	6	12	15	12	6	2	25	13	5	11	17	13	19	8	6	24	10	13	22	8	13	1	14	24	16	25	2
ENSBTAG00000000697	1	0	1	1	1	2	2	0	1	2	0	0	2	2	1	0	2	1	1	0	0	3	3	5	1	0	0	1	4	0	0	0	0	1	0	2	0	2	1	0	1	1	1	4	0	1	1	0	0
ENSBTAG00000000698	0	0	0	0	0	0	0	1	0	0	0	0	0	0	0	0	0	0	1	0	0	1	0	0	0	0	0	0	0	4	3	1	0	4	0	5	0	0	0	0	0	0	0	0	0	0	0	1	0
ENSBTAG00000000699	24	27	15	15	21	11	36	181	79	31	18	29	24	39	44	22	72	42	34	40	34	23	29	57	11	30	33	4	256	37	33	32	40	42	26	31	13	47	13	79	61	29	23	4	35	75	29	34	19
ENSBTAG00000000700	1	16	4	0	8	5	15	39	24	18	9	7	11	0	5	5	27	10	10	13	4	1	2	4	14	11	9	2	14	6	2	3	3	1	5	3	4	16	6	11	11	5	7	2	4	5	3	13	4
ENSBTAG00000000703	0	0	0	0	0	0	0	0	0	0	0	0	0	1	1	3	0	0	0	0	0	0	0	0	0	0	0	0	0	0	0	0	0	0	0	0	1	0	0	0	0	0	0	0	0	0	0	0	0
ENSBTAG00000000704	3	1	0	0	0	1	0	0	1	3	2	0	1	1	0	2	1	2	1	0	0	0	2	1	1	2	1	1	2	2	0	2	2	0	0	1	0	1	7	1	1	0	3	0	1	2	2	2	1
ENSBTAG00000000705	64	25	31	76	60	34	59	42	26	63	37	22	26	64	107	55	83	53	53	48	39	56	48	95	73	51	61	8	106	26	21	17	43	29	22	26	41	96	49	39	57	73	45	26	49	88	49	62	30
ENSBTAG00000000706	1	1	0	1	2	3	7	51	13	1	0	2	2	1	1	1	3	4	6	2	0	0	1	0	3	3	1	1	19	9	8	5	0	0	2	5	0	3	0	6	4	1	0	1	2	1	2	3	3
ENSBTAG00000000707	0	0	0	0	0	0	0	0	0	3	0	0	0	0	0	0	1	1	0	0	0	0	0	0	0	0	0	1	0	0	0	0	0	0	0	0	0	0	1	0	1	0	1	0	1	0	0	1	0
ENSBTAG00000000710	0	1	0	0	0	1	0	2	0	0	2	0	0	4	2	0	1	0	3	0	4	6	8	3	0	0	1	0	0	0	1	0	0	0	0	0	4	0	0	0	1	1	0	0	1	0	0	0	0
ENSBTAG00000000711	5	1	7	9	9	10	29	6	4	11	3	7	7	14	24	11	16	15	21	13	4	12	3	12	16	11	12	0	46	10	4	7	1	0	1	2	16	7	3	7	5	4	1	2	0	33	76	39	32
ENSBTAG00000000712	1	1	1	4	3	2	4	4	0	6	3	1	2	2	2	0	3	1	3	2	1	3	2	2	5	1	0	0	9	3	2	2	1	2	0	2	3	3	1	1	0	0	0	0	1	1	3	2	0
ENSBTAG00000000713	1	4	0	5	10	7	6	4	2	7	0	4	1	1	8	3	6	0	1	1	9	5	20	5	9	0	2	0	2	2	2	0	1	0	3	0	7	1	1	5	2	2	0	1	0	16	2	12	4
ENSBTAG00000000715	0	0	0	0	0	0	0	0	0	1	2	3	0	0	0	0	4	0	5	2	0	0	0	0	1	4	1	0	1	0	0	0	0	1	0	1	0	3	4	0	1	4	7	4	4	0	0	1	0
ENSBTAG00000000717	5	0	3	0	0	1	0	1	0	1	0	0	0	1	3	0	6	5	15	6	1	0	2	1	0	7	8	0	7	2	1	0	0	0	0	1	2	7	3	6	7	12	6	7	6	3	2	5	2
ENSBTAG00000000718	0	0	0	0	0	0	0	0	0	0	0	0	0	1	0	0	0	0	0	0	0	0	0	0	0	0	0	0	0	0	0	0	0	0	0	0	0	0	0	0	0	0	0	0	0	0	0	0	0
ENSBTAG00000000719	0	0	0	0	0	0	0	0	0	0	0	0	0	1	0	1	0	0	0	0	1	1	2	3	0	0	0	0	0	0	0	0	0	0	0	0	1	0	0	0	0	0	0	0	0	0	0	0	0
ENSBTAG00000000720	0	0	0	0	1	0	2	0	0	4	3	1	4	0	2	0	4	0	2	0	0	0	0	0	0	0	0	0	1	0	0	0	0	0	0	0	0	1	1	1	3	1	1	1	0	0	0	4	0
ENSBTAG00000000721	0	2	1	1	3	3	1	4	3	2	0	1	2	1	7	4	1	3	3	3	0	1	5	11	2	5	4	3	5	1	1	1	0	0	0	1	4	1	4	1	4	4	1	0	1	2	3	1	2
ENSBTAG00000000725	0	0	0	0	1	1	1	0	0	1	1	0	2	0	4	2	0	0	0	0	2	0	3	2	0	0	0	0	1	0	1	0	0	0	0	2	0	2	1	0	0	0	1	1	0	0	0	1	0
ENSBTAG00000000727	1	0	0	1	0	0	0	1	0	0	0	0	1	0	0	0	0	0	0	0	0	0	1	0	0	0	1	0	1	0	0	0	0	0	0	2	0	0	0	2	0	0	0	0	0	1	0	0	0
ENSBTAG00000000728	0	0	0	0	0	0	0	0	0	0	0	0	0	0	0	0	0	0	0	0	0	0	0	0	0	0	0	0	1	0	0	0	0	0	1	0	0	0	0	0	0	0	0	0	1	0	0	0	0
ENSBTAG00000000730	2	0	0	0	0	0	0	1	0	0	0	0	0	0	0	0	9	5	2	5	0	0	0	0	1	18	29	0	0	0	0	0	0	0	0	0	0	33	7	0	0	10	14	6	8	0	0	0	0
ENSBTAG00000000731	0	2	0	0	0	0	0	1	0	0	0	0	0	0	0	0	0	0	1	0	0	0	0	0	0	0	0	0	0	0	0	0	0	0	0	0	0	1	0	1	6	0	0	1	0	0	0	0	0
ENSBTAG00000000735	0	0	0	2	4	3	3	0	0	0	5	3	3	0	1	0	7	3	6	3	0	1	1	1	1	14	13	1	9	1	0	3	0	3	3	1	1	62	51	1	2	9	13	3	14	1	3	2	0
ENSBTAG00000000736	1	0	0	0	0	0	0	0	0	0	0	0	0	5	5	6	0	0	0	0	9	4	9	3	0	0	0	0	1	0	0	0	0	0	0	0	3	0	0	0	0	0	0	0	0	1	0	0	0
ENSBTAG00000000737	0	0	1	2	0	2	3	1	2	6	2	0	1	10	7	12	0	0	0	0	12	8	25	16	1	0	1	0	1	1	0	0	0	0	0	0	14	2	4	1	2	2	0	1	1	0	0	1	1
ENSBTAG00000000738	1	1	0	0	1	3	0	3	1	3	0	1	1	2	3	2	2	0	2	1	2	1	1	2	1	0	0	1	3	3	0	1	0	0	0	0	2	1	0	5	3	0	0	2	1	3	0	2	1
ENSBTAG00000000742	0	0	0	1	4	6	10	0	3	2	1	2	4	0	0	0	0	0	4	0	0	2	5	3	2	0	0	0	6	3	1	2	0	0	1	1	0	0	0	0	2	0	0	1	1	1	1	4	4
ENSBTAG00000000743	0	0	1	0	0	0	0	0	0	0	0	0	0	0	0	0	0	0	0	0	0	0	0	0	0	0	0	0	0	0	0	0	0	0	0	0	0	0	0	0	0	0	0	0	0	0	0	0	0
ENSBTAG00000000744	5	7	3	20	12	5	14	32	21	20	21	6	7	41	61	15	19	13	4	9	30	37	15	44	10	11	2	0	31	12	3	4	13	10	6	6	10	23	11	6	11	11	6	2	10	19	23	15	6
ENSBTAG00000000745	0	11	3	1	0	2	2	27	16	0	1	0	1	0	1	0	7	4	3	7	1	0	0	0	1	4	0	1	32	13	2	4	6	3	8	10	0	8	0	10	3	7	4	1	4	85	63	68	83
ENSBTAG00000000746	1	1	0	7	3	4	3	4	3	9	7	3	4	1	2	3	3	1	2	0	3	1	3	3	9	4	2	0	1	3	3	1	1	1	2	2	9	2	0	4	1	2	0	0	1	3	0	2	3
ENSBTAG00000000748	2	5	4	1	5	2	3	13	6	4	1	1	3	11	12	5	12	6	5	8	10	6	9	9	5	9	6	3	21	4	5	4	4	4	0	3	11	26	17	6	4	8	6	5	6	5	7	11	5
ENSBTAG00000000749	0	0	0	0	0	0	0	0	0	0	0	0	0	0	0	0	0	0	0	0	0	0	0	0	0	0	0	0	0	0	0	0	0	0	0	0	0	0	0	0	2	0	0	0	0	0	0	0	0
ENSBTAG00000000750	0	0	0	0	1	1	0	0	1	0	0	0	0	0	1	0	0	0	2	0	0	0	0	0	0	0	0	0	0	0	0	1	0	0	0	1	0	0	0	0	0	4	0	0	0	0	0	2	0
ENSBTAG00000000751	0	0	0	0	1	0	0	0	0	0	0	0	0	2	0	0	0	0	0	0	0	1	0	1	0	0	0	0	1	1	1	0	0	0	1	0	0	0	0	0	0	0	0	0	0	1	0	0	0
ENSBTAG00000000752	0	0	1	1	0	0	1	0	0	1	0	0	0	0	0	0	1	1	1	0	0	0	0	0	1	1	1	0	0	1	1	0	0	0	0	0	0	9	5	0	0	0	2	1	2	0	0	0	0
ENSBTAG00000000753	0	1	1	0	4	0	2	2	1	3	1	2	3	4	6	3	2	2	2	1	3	5	6	4	2	0	2	0	5	0	1	1	1	0	0	3	2	3	2	2	6	3	1	0	1	0	3	4	1
ENSBTAG00000000754	5	3	2	9	17	14	27	15	17	51	18	27	19	4	9	7	9	13	10	9	2	14	7	8	33	13	13	5	13	17	11	2	6	11	9	9	9	18	15	2	9	10	7	9	4	7	8	21	8
ENSBTAG00000000755	3	0	0	0	0	0	1	0	0	0	0	0	0	1	3	0	0	0	0	0	0	0	1	1	0	0	0	0	0	0	0	0	0	0	0	0	2	0	0	0	0	0	0	0	0	0	0	0	0
ENSBTAG00000000758	0	0	1	2	2	0	1	2	2	2	0	0	1	6	7	5	4	1	1	1	0	1	2	5	3	2	0	0	1	0	0	1	1	0	0	1	1	4	3	1	1	0	0	1	1	0	2	3	0
ENSBTAG00000000759	1	4	0	0	1	2	1	9	2	9	3	4	5	4	2	4	8	3	14	0	0	1	7	2	4	9	0	3	9	10	10	4	2	3	4	13	2	9	4	6	4	3	3	2	3	5	5	5	4
ENSBTAG00000000764	0	0	1	1	0	1	0	0	0	1	0	0	0	1	0	0	1	1	0	0	0	0	2	0	0	4	0	0	0	0	0	0	0	0	0	1	2	0	0	0	1	0	0	1	1	0	1	0	0
ENSBTAG00000000765	0	0	0	0	0	0	5	0	0	0	0	0	0	0	0	0	0	0	0	0	0	0	0	0	0	0	0	4	0	0	0	0	0	0	0	0	0	1	0	0	0	5	3	0	2	0	0	0	0
ENSBTAG00000000767	1	0	0	3	5	3	4	4	4	6	0	4	1	2	2	0	3	3	0	1	1	4	9	9	3	3	3	3	5	0	1	0	0	1	3	1	2	11	8	4	1	1	6	3	5	2	2	3	4
ENSBTAG00000000770	0	0	0	1	0	0	0	0	0	1	0	0	0	7	7	6	0	0	0	0	4	0	2	1	1	0	1	0	1	1	1	2	3	3	0	2	5	2	1	1	2	0	1	1	0	0	1	1	1
ENSBTAG00000000771	3	6	5	15	4	9	8	9	6	17	8	3	5	37	53	20	22	11	5	8	53	32	52	71	14	6	7	1	37	9	2	7	6	2	2	7	16	24	13	15	11	8	4	2	17	14	12	13	3
ENSBTAG00000000772	0	0	0	0	0	0	0	0	0	0	0	0	0	0	0	0	0	0	0	0	0	0	0	0	0	0	0	0	0	0	0	0	0	0	0	0	0	0	0	0	0	0	0	0	0	0	0	0	0
ENSBTAG00000000773	1	1	1	1	0	1	3	2	4	1	0	1	0	4	3	3	3	1	3	0	1	1	6	3	1	1	0	0	2	1	1	0	3	2	2	0	3	7	2	3	5	0	2	2	0	4	3	1	1
ENSBTAG00000000778	105	88	46	107	116	116	138	274	127	210	142	82	70	301	411	234	325	93	185	90	179	228	332	337	236	116	100	51	431	226	161	133	107	105	152	140	204	460	277	416	481	190	113	67	131	131	77	123	60
ENSBTAG00000000781	0	1	1	0	1	1	1	1	2	3	0	1	0	0	2	1	2	0	0	0	0	0	2	0	0	0	0	0	1	0	0	1	2	0	0	1	2	0	0	1	2	0	0	0	0	4	0	0	1
ENSBTAG00000000782	5	5	13	32	52	28	62	6	13	53	22	23	28	16	13	11	20	8	9	9	5	5	17	8	33	12	16	0	24	27	12	27	20	26	31	36	13	9	7	21	45	8	8	8	22	50	47	31	14
ENSBTAG00000000783	0	0	0	0	0	0	0	0	0	0	0	0	0	0	0	0	0	0	0	0	0	0	0	0	0	0	0	0	0	0	0	0	0	0	0	0	0	0	0	0	0	0	0	0	0	0	0	0	0
ENSBTAG00000000784	9	4	1	3	6	3	7	7	12	12	8	9	6	15	9	6	13	3	8	7	4	10	6	12	7	7	8	1	10	4	4	3	7	4	3	4	2	21	16	1	10	6	7	2	6	7	17	13	2
ENSBTAG00000000785	0	0	0	0	0	1	0	0	0	0	0	0	1	0	0	0	0	0	1	0	0	0	0	2	0	1	0	0	1	0	0	0	0	0	0	0	0	1	0	0	0	0	0	1	0	0	1	0	0
ENSBTAG00000000786	1	0	1	7	8	4	3	2	1	12	5	4	4	5	13	3	9	8	7	6	8	8	6	4	1	7	3	2	4	2	4	3	1	5	8	8	2	11	7	3	9	5	4	4	5	31	51	41	10
ENSBTAG00000000789	2	6	2	9	7	4	15	12	7	11	8	7	10	29	31	11	9	4	5	5	14	14	21	25	13	5	8	2	33	6	8	8	8	9	7	9	12	18	8	10	10	7	4	0	5	5	2	7	1
ENSBTAG00000000791	0	0	1	0	0	0	1	0	0	0	0	1	0	61	72	59	0	0	0	1	12	17	14	35	1	0	0	0	0	0	0	0	1	0	0	0	83	0	0	1	0	0	0	0	0	0	0	0	0
ENSBTAG00000000792	0	0	0	0	0	0	0	0	0	1	0	0	0	2	1	2	0	0	0	0	1	0	0	2	0	0	0	0	0	0	0	0	0	0	0	0	1	0	0	0	0	0	0	0	0	0	0	0	0
ENSBTAG00000000793	0	0	1	0	0	1	0	0	0	0	0	1	1	0	0	0	0	1	0	1	0	0	0	0	0	0	0	0	1	0	0	0	1	1	0	3	0	2	0	0	0	0	0	1	1	0	0	0	0
ENSBTAG00000000795	0	1	0	0	1	2	0	0	1	1	0	0	0	6	4	5	0	1	0	1	4	13	16	14	1	0	0	0	2	0	1	0	1	1	0	0	6	0	0	0	0	2	0	0	0	2	2	2	0
ENSBTAG00000000797	7	13	11	32	46	18	25	16	18	23	6	7	17	36	36	29	39	18	15	19	30	14	35	38	47	32	14	2	50	13	20	12	29	9	38	33	20	55	23	26	15	39	10	12	26	34	18	28	10
ENSBTAG00000000799	3	4	6	7	7	5	7	2	5	7	9	4	3	20	17	9	30	7	7	13	8	11	29	22	12	9	9	1	7	2	0	0	2	0	2	2	4	8	6	10	19	4	5	1	3	5	3	4	1
ENSBTAG00000000801	0	0	0	1	1	2	1	1	2	1	0	1	0	1	2	2	1	0	2	1	3	1	3	3	1	1	0	0	2	0	0	0	1	0	0	3	1	2	1	0	2	0	0	1	1	3	0	2	0
ENSBTAG00000000802	0	7	0	9	3	2	3	3	3	4	2	1	0	0	0	0	6	1	0	3	2	0	0	0	12	0	0	0	8	5	1	4	0	0	1	2	0	5	1	4	2	7	1	2	1	14	0	6	3
ENSBTAG00000000803	0	3	0	0	0	0	0	1	1	2	1	1	1	5	4	2	0	0	1	0	2	1	4	1	1	1	0	0	2	0	2	0	0	0	0	3	3	0	1	0	0	0	0	0	0	1	2	0	0
ENSBTAG00000000804	0	0	1	0	0	0	0	1	0	0	0	0	0	2	3	1	3	2	1	3	2	4	1	3	1	1	1	0	2	0	1	0	0	0	0	0	2	4	7	1	0	1	0	0	0	1	0	0	0
ENSBTAG00000000805	0	0	0	0	0	0	0	0	0	0	0	0	0	0	0	0	0	0	0	0	0	0	0	0	0	0	0	0	0	0	0	0	0	0	0	0	0	0	0	0	0	0	0	0	0	0	0	0	0
ENSBTAG00000000806	5	8	6	1	9	10	2	14	6	6	6	5	9	16	20	17	13	4	13	7	15	19	17	22	21	5	19	2	11	8	8	5	6	5	13	8	15	16	18	7	8	8	10	2	6	15	6	12	4
ENSBTAG00000000807	1	0	1	1	1	7	1	5	1	11	0	0	3	2	0	3	4	1	3	0	5	1	4	4	7	2	2	3	13	2	0	1	1	0	0	2	0	5	2	2	1	2	0	0	2	1	0	4	0
ENSBTAG00000000808	76	85	38	48	62	26	41	95	48	75	63	32	26	67	118	52	142	88	79	86	60	67	74	111	67	135	97	15	127	75	33	34	174	132	198	129	53	124	73	47	59	67	59	31	61	143	63	96	44
ENSBTAG00000000809	0	0	0	0	0	0	0	0	0	0	0	0	0	0	0	0	0	0	0	0	0	0	1	0	0	0	0	0	0	0	0	1	0	1	0	1	0	0	0	0	0	0	0	0	0	0	0	0	0
ENSBTAG00000000810	27	33	22	65	46	21	46	66	29	69	42	25	35	45	68	27	69	32	28	51	50	43	36	45	64	66	61	14	96	32	28	20	34	23	37	27	31	99	71	51	69	57	40	21	45	53	46	50	12
ENSBTAG00000000811	1	1	0	2	0	7	0	4	1	2	0	1	0	3	3	1	1	0	1	2	6	1	0	2	4	2	0	0	3	1	0	0	1	2	1	0	2	4	0	1	4	1	1	0	6	0	1	1	0
ENSBTAG00000000812	0	0	0	0	1	0	0	0	0	1	0	0	0	0	0	0	0	0	1	0	0	0	0	0	1	1	0	0	2	0	0	0	0	0	0	0	3	4	0	0	0	1	2	1	2	1	0	0	1
ENSBTAG00000000813	0	0	1	1	0	1	3	0	0	0	0	0	0	0	1	1	0	0	0	0	1	3	7	6	1	0	0	0	3	0	1	0	1	0	0	0	3	0	2	0	0	1	0	1	0	0	1	0	0
ENSBTAG00000000815	0	0	0	1	0	0	1	0	1	0	0	0	0	0	0	0	0	0	0	0	0	0	0	0	0	0	1	0	1	0	1	0	0	1	0	1	0	0	1	0	0	0	1	0	0	0	0	0	0
ENSBTAG00000000816	0	0	0	0	0	1	1	1	0	0	1	0	0	0	0	0	4	1	2	2	0	0	0	2	1	1	0	1	8	2	0	1	0	0	0	0	0	3	2	0	1	3	0	0	3	0	0	0	0
ENSBTAG00000000817	0	0	0	0	0	1	0	1	0	1	0	0	0	1	1	0	0	0	0	0	0	1	0	0	0	0	1	0	0	1	0	0	3	0	2	0	1	0	0	0	1	2	0	0	1	0	0	1	0
ENSBTAG00000000818	0	0	0	1	0	1	1	0	0	0	0	0	0	0	0	0	0	0	0	0	1	0	0	0	1	0	0	0	0	0	0	0	0	0	0	0	0	0	0	1	0	0	0	0	0	0	1	0	0
ENSBTAG00000000819	0	0	0	0	0	0	0	0	0	0	0	0	0	0	0	0	3	0	0	0	1	0	0	4	0	0	1	0	1	0	0	0	0	0	0	0	0	0	2	2	1	0	1	0	1	0	0	0	0
ENSBTAG00000000820	15	681	67	169	135	74	133	106	88	175	156	94	96	22	16	5	149	34	50	75	10	10	19	12	174	97	35	8	163	129	54	89	153	104	160	126	37	150	52	204	224	40	73	33	77	114	25	80	36
ENSBTAG00000000821	0	0	0	0	0	0	0	0	0	0	0	0	0	2	2	1	0	0	0	0	0	2	1	2	0	0	0	0	0	0	0	0	0	0	0	0	1	0	0	0	0	0	0	0	0	0	0	0	0
ENSBTAG00000000824	0	0	1	0	2	1	0	1	2	1	0	0	0	2	0	1	4	1	3	1	0	0	0	3	0	2	1	1	4	0	1	0	0	0	2	1	1	2	2	1	2	3	1	1	2	4	1	1	0
ENSBTAG00000000825	2	4	2	2	1	2	6	5	3	4	0	3	1	8	7	5	9	4	5	2	6	1	2	3	3	1	2	0	4	4	2	3	1	1	1	2	12	10	7	2	3	5	2	0	1	9	3	10	3
ENSBTAG00000000827	0	2	1	1	6	5	6	4	3	6	1	3	4	3	13	8	3	0	1	2	7	4	13	5	2	1	3	0	4	4	3	4	1	1	4	2	9	3	6	1	1	3	1	0	3	4	1	4	2
ENSBTAG00000000828	0	1	0	3	3	1	0	0	0	0	0	0	0	0	1	0	1	1	0	0	0	0	1	0	0	0	0	0	1	0	2	1	0	0	1	0	5	0	0	0	5	0	0	0	0	35	2	23	19
ENSBTAG00000000829	2	0	0	0	0	1	0	1	0	1	0	0	0	0	0	0	0	0	1	1	0	0	0	0	1	2	1	0	1	0	1	1	0	0	1	0	0	1	1	0	0	0	0	0	0	2	0	1	1
ENSBTAG00000000830	1	0	0	0	0	2	0	0	0	2	0	0	0	1	3	1	0	0	2	0	1	0	0	1	1	0	4	0	1	1	0	0	0	1	0	0	1	1	1	0	0	1	1	0	2	1	4	0	0
ENSBTAG00000000831	0	0	2	0	0	3	2	3	1	1	1	1	0	5	6	5	2	2	2	1	4	4	4	3	4	0	3	0	2	1	1	1	1	0	0	0	5	3	2	1	0	0	0	0	1	3	1	1	0
ENSBTAG00000000833	18	7	5	15	25	18	27	23	13	38	19	26	22	8	9	2	33	12	17	22	4	4	5	6	27	20	29	3	45	13	3	8	28	35	33	36	9	26	21	13	14	21	14	6	22	43	11	25	14
ENSBTAG00000000835	8	0	5	0	1	1	2	1	0	2	0	0	0	93	150	61	4	7	10	2	22	46	62	38	0	8	6	0	1	0	0	0	0	1	0	0	100	1	0	3	3	0	2	1	5	7	2	6	10
ENSBTAG00000000836	232	3	143	1	1	0	3	4	1	1	0	0	2	0	1	1	410	359	233	402	0	0	1	0	7	252	464	40	6	0	0	1	0	2	0	0	0	320	148	49	40	298	168	86	240	32	8	29	18
ENSBTAG00000000837	15	31	21	15	36	26	40	42	33	47	14	19	21	44	74	52	70	23	41	24	26	55	53	60	21	26	39	7	18	23	43	20	16	19	28	42	35	199	168	27	39	32	27	14	33	22	20	35	6
ENSBTAG00000000838	1	0	3	0	0	1	1	1	0	0	0	1	0	2	4	1	5	3	7	2	0	0	0	0	3	3	4	4	3	4	8	3	0	1	1	1	1	2	1	3	3	2	3	5	2	0	1	1	0
ENSBTAG00000000841	0	0	1	1	1	2	3	0	0	2	1	0	1	14	24	18	1	1	0	1	2	1	3	3	2	1	1	0	8	2	3	1	1	1	2	2	1	1	0	1	0	0	0	0	1	1	0	0	0
ENSBTAG00000000842	0	0	0	0	0	0	1	0	0	0	0	0	0	0	1	0	0	0	2	0	1	6	3	1	0	1	0	0	0	0	1	0	0	0	0	0	0	1	0	0	0	2	0	0	1	0	0	0	0
ENSBTAG00000000843	1	2	1	9	26	1	47	14	2	53	13	16	16	45	78	23	3	1	2	0	42	93	50	50	27	0	2	0	8	19	22	22	8	18	12	26	55	4	0	18	11	0	1	1	0	3	7	8	3
ENSBTAG00000000845	0	0	0	0	0	0	0	0	0	0	0	0	0	14	9	10	0	0	0	1	46	31	70	52	0	0	0	0	0	0	0	0	0	0	0	0	4	0	0	0	0	0	0	0	0	0	0	0	0
ENSBTAG00000000848	4	5	1	2	3	3	7	6	7	10	5	3	5	16	16	7	10	4	15	4	10	13	12	8	4	5	4	3	19	6	8	3	2	2	2	5	7	19	6	9	11	5	0	5	6	7	9	9	7
ENSBTAG00000000851	8	25	2	10	15	6	8	13	8	17	6	7	8	5	1	5	14	6	11	12	4	3	5	6	8	10	6	2	14	7	6	5	1	4	6	7	6	16	14	8	15	9	10	5	10	12	12	8	6
ENSBTAG00000000853	0	0	0	0	0	0	0	0	0	0	0	0	0	0	0	0	0	0	0	0	0	0	0	0	0	0	0	0	0	0	0	0	0	0	0	0	0	0	0	0	0	0	0	0	0	0	0	0	0
ENSBTAG00000000854	1	0	0	0	1	1	0	0	0	1	0	0	0	0	1	0	0	2	0	1	0	1	0	0	1	0	1	1	0	0	0	0	0	0	0	1	0	1	1	0	0	0	0	0	1	0	0	0	0
ENSBTAG00000000855	1	2	2	0	2	0	1	10	7	3	0	2	1	5	6	4	3	0	5	3	2	3	0	2	1	2	3	1	8	10	12	4	2	1	0	1	4	2	0	0	4	2	3	0	1	3	3	2	1
ENSBTAG00000000856	0	1	1	2	3	2	0	2	2	1	1	0	2	1	1	1	3	1	5	2	0	0	1	0	2	2	1	0	3	0	1	0	0	1	3	1	0	5	0	2	7	0	1	2	1	1	1	2	1
ENSBTAG00000000857	5	0	2	3	3	4	2	7	4	1	1	0	3	6	8	5	12	5	5	3	14	17	19	19	1	4	7	1	8	0	3	2	0	2	1	2	3	11	2	5	6	6	5	1	3	6	3	5	2
ENSBTAG00000000859	0	3	0	1	0	2	0	13	5	1	0	2	0	10	2	7	14	2	4	1	20	10	43	12	1	2	4	0	15	0	2	3	2	1	2	8	17	11	3	0	1	1	0	0	2	1	0	0	1
ENSBTAG00000000861	0	0	0	0	0	0	0	0	0	0	0	0	0	0	0	0	0	0	0	0	0	0	0	0	0	0	0	0	0	0	0	0	0	0	0	0	0	0	0	0	0	0	0	0	0	0	0	0	0
ENSBTAG00000000868	0	0	0	0	0	0	0	0	0	4	0	0	1	2	2	3	0	0	0	0	0	2	1	0	1	0	2	0	0	1	0	1	1	2	0	0	3	2	3	0	1	0	0	1	2	1	3	0	1
ENSBTAG00000000869	0	0	0	0	1	0	1	0	0	0	0	1	0	0	1	2	1	0	0	0	0	1	1	4	0	0	0	0	1	0	0	0	0	0	0	0	0	1	0	0	0	0	1	0	1	1	0	1	0
ENSBTAG00000000871	0	2	1	3	3	1	5	3	4	6	1	2	3	3	6	6	4	5	0	0	4	3	5	11	2	4	3	3	11	1	1	1	1	0	1	2	5	4	0	2	3	3	1	2	1	3	1	4	0
ENSBTAG00000000873	0	0	0	2	0	2	1	0	0	0	0	0	0	2	1	2	0	0	0	0	4	0	6	5	0	0	0	0	0	0	0	0	0	0	0	0	2	0	0	0	0	0	0	0	0	8	91	27	3
ENSBTAG00000000874	7	14	5	6	18	23	27	36	39	21	12	8	10	25	23	11	40	30	28	16	4	11	11	11	8	15	10	6	72	49	37	38	48	114	95	209	10	24	11	21	25	20	15	2	26	8	10	9	13
ENSBTAG00000000875	0	0	0	0	0	3	1	1	1	1	0	0	0	2	5	3	3	0	1	1	3	4	4	7	1	0	0	0	2	0	2	1	0	0	2	2	3	0	1	0	1	1	0	0	0	1	0	0	0
ENSBTAG00000000877	0	0	1	1	4	1	0	2	0	2	2	1	3	1	0	2	3	0	0	0	2	3	0	2	0	0	0	0	0	5	1	1	4	2	2	1	0	2	2	4	1	1	0	0	1	0	1	3	1
ENSBTAG00000000878	0	3	2	5	5	8	2	12	3	6	4	1	3	23	37	28	7	2	9	4	6	5	15	21	2	4	4	1	13	13	9	4	2	1	5	3	5	10	3	7	7	6	1	6	4	7	3	5	7
ENSBTAG00000000879	5	4	1	2	0	3	6	10	7	10	5	3	6	8	7	6	10	5	7	5	3	9	2	8	7	4	5	3	15	5	2	10	4	4	9	8	8	6	2	2	5	4	4	1	3	8	3	11	1
ENSBTAG00000000880	2	9	8	13	15	17	22	32	17	22	15	5	13	5	13	7	22	3	7	14	4	5	11	10	21	15	13	1	40	16	10	7	10	3	13	16	7	17	9	26	29	8	8	1	10	17	4	17	9
ENSBTAG00000000885	0	0	0	0	0	0	0	0	0	0	0	0	0	0	0	1	1	0	0	0	0	0	0	0	0	0	0	0	0	0	0	0	0	0	0	0	0	0	0	0	0	0	0	0	0	0	0	0	0
ENSBTAG00000000886	0	0	0	0	0	0	0	0	0	0	0	0	0	0	0	0	0	0	0	0	0	0	0	0	0	0	0	0	0	0	0	0	0	0	0	0	0	0	0	0	0	0	0	0	0	0	0	0	0
ENSBTAG00000000888	0	0	0	0	0	0	0	0	0	0	0	0	0	0	0	0	0	0	0	0	0	0	0	0	0	0	0	0	0	0	0	0	0	0	0	0	0	0	0	0	0	0	0	0	0	0	0	0	0
ENSBTAG00000000892	0	0	0	0	0	0	0	0	0	0	0	0	0	0	0	0	0	0	0	1	0	0	0	0	0	0	0	0	0	0	0	0	0	0	0	0	0	0	0	0	0	0	0	0	0	0	0	1	0
ENSBTAG00000000893	0	0	0	0	0	0	0	0	0	0	0	0	0	0	0	0	0	0	0	0	0	0	0	0	0	0	0	0	0	0	0	0	0	0	0	0	0	0	0	0	0	0	0	0	0	0	0	0	0
ENSBTAG00000000894	21	8	14	37	67	20	41	32	9	57	45	34	17	103	135	53	40	25	29	37	35	57	53	91	55	17	23	6	128	46	42	34	84	86	87	46	30	53	45	22	26	22	19	10	19	123	57	114	30
ENSBTAG00000000895	0	2	0	5	1	3	3	9	12	0	0	0	0	1	3	0	2	3	1	1	2	2	6	7	2	4	3	0	7	1	2	4	1	1	1	1	0	1	1	8	7	1	2	0	3	9	1	6	0
ENSBTAG00000000897	13	0	7	3	2	9	6	4	1	2	1	3	1	1	0	0	12	8	16	8	0	0	0	0	6	12	17	7	4	1	0	4	0	0	0	1	0	6	1	6	9	11	7	9	2	4	12	3	2
ENSBTAG00000000898	2	0	0	0	3	3	0	1	0	1	0	0	0	0	1	0	6	1	1	0	0	0	0	0	2	0	3	0	5	1	0	1	0	0	0	1	0	1	1	2	0	1	2	0	1	3	2	4	2
ENSBTAG00000000899	0	4	0	7	2	3	3	3	6	5	2	5	1	3	6	5	4	0	1	2	1	6	3	4	6	1	1	0	7	3	0	3	5	3	1	5	7	2	3	3	8	1	1	0	3	8	3	3	2
ENSBTAG00000000900	0	0	0	0	0	0	0	0	0	2	0	0	0	1	2	1	0	0	0	1	0	1	0	0	0	1	0	0	5	0	0	0	0	0	0	0	2	2	0	0	1	0	1	0	0	0	0	0	0
ENSBTAG00000000902	0	5	2	3	3	4	2	4	2	6	3	2	4	6	6	5	6	6	10	4	12	9	6	10	4	3	5	2	5	4	3	3	2	3	6	8	13	9	5	3	9	7	8	1	7	7	2	5	2
ENSBTAG00000000905	0	0	0	0	0	0	0	1	0	1	1	0	0	40	56	46	0	0	0	0	11	12	24	26	0	0	0	0	0	0	0	0	0	0	0	0	19	0	0	1	1	0	0	2	0	0	0	0	0
ENSBTAG00000000908	0	0	0	0	1	0	1	0	0	8	2	1	2	0	0	0	0	0	0	0	0	0	0	0	1	0	0	0	0	0	0	0	0	0	0	0	0	0	0	0	0	0	0	0	0	0	0	0	0
ENSBTAG00000000910	0	0	0	0	0	0	0	0	0	0	0	0	0	6	15	9	8	3	4	1	5	2	13	10	0	1	5	0	0	0	0	0	0	0	0	0	3	2	0	0	0	2	2	0	0	0	2	3	0
ENSBTAG00000000911	0	0	1	1	1	2	0	0	1	1	1	3	0	7	5	2	2	1	1	1	1	2	3	4	1	2	2	0	6	0	0	1	4	0	3	2	4	3	0	1	0	1	0	0	3	2	1	3	3
ENSBTAG00000000913	204	139	133	546	477	162	151	227	124	191	231	91	55	200	301	137	274	197	197	190	143	157	165	211	456	228	198	51	163	242	232	182	878	773	1169	677	81	291	149	84	117	166	158	73	144	489	305	430	156
ENSBTAG00000000914	0	0	0	0	0	0	0	0	0	0	0	0	0	1	0	0	0	0	0	0	0	0	1	0	0	0	0	0	0	0	0	0	0	0	0	0	0	0	0	0	0	0	0	0	0	0	0	0	0
ENSBTAG00000000916	1	0	0	0	0	0	0	0	0	0	0	1	0	0	0	0	0	0	1	0	1	0	1	0	0	1	0	0	0	0	0	0	0	0	0	1	1	0	1	0	0	0	0	0	1	0	1	0	0
ENSBTAG00000000917	0	0	0	1	0	0	0	1	0	2	0	1	0	0	1	0	0	1	2	0	0	1	4	2	0	0	0	2	1	0	0	1	0	0	0	0	0	0	0	1	0	1	0	1	0	0	0	0	0
ENSBTAG00000000918	2	1	1	2	2	4	5	2	4	6	3	3	3	4	5	2	3	3	8	0	3	1	8	2	5	2	1	1	1	4	2	3	1	2	0	3	1	8	4	1	4	1	4	1	4	5	2	3	2
ENSBTAG00000000919	0	1	1	0	0	1	0	0	0	3	2	0	0	1	0	0	0	0	0	0	3	0	1	1	0	0	0	0	1	0	0	0	0	1	2	2	2	0	1	0	0	0	0	0	0	2	0	0	0
ENSBTAG00000000920	0	0	0	1	0	0	0	0	0	0	0	0	0	0	0	0	0	0	0	0	0	0	0	0	0	0	0	0	0	0	0	0	0	0	0	1	0	1	0	0	0	0	0	0	0	0	0	0	0
ENSBTAG00000000923	0	0	0	0	0	0	0	0	0	0	0	0	0	0	0	0	0	0	0	0	0	0	0	0	0	0	0	0	1	0	0	0	0	0	0	0	0	0	0	0	0	0	0	0	0	0	0	0	0
ENSBTAG00000000924	0	0	0	0	0	0	0	0	0	0	0	0	0	0	0	0	0	0	0	0	0	0	0	0	0	0	0	0	0	0	0	0	0	0	0	0	0	0	0	0	0	0	0	0	0	0	0	0	0
ENSBTAG00000000925	0	4	1	6	13	14	3	25	24	12	6	5	4	0	1	0	1	1	1	3	1	0	2	0	4	0	0	1	24	3	2	3	6	4	8	2	1	2	0	11	18	0	0	0	1	2	0	1	0
ENSBTAG00000000928	0	0	0	0	0	1	0	0	0	1	0	0	0	0	0	1	1	0	0	1	0	0	0	1	1	0	0	0	0	0	0	0	0	0	0	0	1	0	0	0	0	1	0	0	2	0	0	0	0
ENSBTAG00000000933	0	0	0	0	0	0	0	0	0	0	0	0	0	0	0	2	0	0	0	0	0	1	0	0	0	0	0	0	0	0	0	0	0	0	0	0	1	1	0	0	1	1	0	0	0	1	0	1	0
ENSBTAG00000000936	0	0	0	0	0	0	1	0	0	0	0	0	0	0	0	0	0	0	0	0	0	0	0	0	0	0	0	0	8	0	0	0	0	0	0	0	0	0	0	0	0	0	0	0	0	0	0	0	0
ENSBTAG00000000937	4	3	6	0	2	1	1	7	0	9	0	3	2	3	9	2	6	3	9	4	7	7	5	11	5	5	12	2	41	0	2	2	1	2	1	2	8	7	9	7	3	5	3	0	4	6	1	4	5
ENSBTAG00000000939	1	1	0	0	3	0	2	0	2	1	0	2	3	3	0	0	2	2	0	1	0	2	1	1	0	1	0	1	7	3	0	1	1	1	3	2	3	1	3	2	2	0	1	0	2	1	0	2	3
ENSBTAG00000000940	4	5	6	5	14	6	8	13	12	13	4	7	6	20	27	12	10	12	8	8	11	13	10	16	4	9	4	1	15	4	4	8	2	4	5	8	6	31	26	10	9	14	9	4	10	15	7	13	9
ENSBTAG00000000941	9	7	1	6	6	3	5	9	1	5	3	6	6	25	49	29	5	9	8	5	21	23	43	56	4	2	13	2	9	4	7	4	7	5	6	17	35	9	8	2	1	1	10	2	9	8	6	13	1
ENSBTAG00000000942	0	0	2	2	3	3	1	14	11	4	1	4	4	4	5	5	3	6	1	1	5	8	5	4	5	3	5	0	7	2	0	1	3	0	3	3	2	5	1	4	2	5	2	1	5	4	0	1	0
ENSBTAG00000000943	1	0	0	1	0	0	0	2	1	2	0	0	1	0	1	3	6	0	0	1	3	4	1	3	0	1	1	0	2	0	0	0	1	0	0	1	0	1	0	1	2	0	0	0	0	0	0	0	1
ENSBTAG00000000944	0	0	0	0	0	0	0	0	0	1	0	0	0	1	0	1	0	0	0	1	0	0	0	3	0	0	0	0	0	0	0	0	0	0	0	0	0	0	0	0	0	0	0	0	0	0	0	0	1
ENSBTAG00000000945	0	2	1	16	16	6	22	14	5	3	1	2	0	0	1	0	1	0	6	3	0	0	0	0	30	4	7	2	2	2	0	0	0	0	1	0	0	8	2	4	2	2	3	2	5	1	0	1	0
ENSBTAG00000000946	0	0	0	0	0	1	1	0	0	1	0	0	0	0	0	0	0	0	0	1	0	0	0	0	0	0	0	0	0	0	1	0	0	0	0	0	0	0	0	0	0	0	0	0	0	1	0	0	0
ENSBTAG00000000948	14	24	16	37	36	24	31	40	22	67	33	21	11	64	76	52	34	16	18	24	45	48	79	43	42	16	26	5	78	26	18	26	35	22	38	40	50	36	14	24	36	20	5	5	14	27	28	39	21
ENSBTAG00000000949	0	1	0	0	0	0	3	1	0	2	1	0	2	1	0	1	1	0	2	1	0	0	4	3	1	1	0	1	4	2	1	0	0	0	2	0	2	7	5	0	2	1	1	0	1	0	1	1	1
ENSBTAG00000000950	10	10	5	13	17	5	7	12	9	15	2	5	6	11	15	9	19	8	6	6	7	6	13	13	15	14	12	1	17	13	11	5	23	6	21	26	12	37	16	5	6	7	7	3	8	14	13	7	5
ENSBTAG00000000951	0	0	0	0	0	0	0	0	0	1	0	0	0	2	0	0	0	1	0	0	1	1	0	1	0	0	0	0	0	0	0	0	0	0	0	0	4	0	0	0	1	0	0	0	0	0	0	0	0
ENSBTAG00000000955	1	0	1	0	1	3	3	3	4	0	1	1	5	3	0	1	2	2	2	4	3	1	3	3	2	1	1	0	2	8	2	1	3	0	2	1	5	3	2	2	3	1	0	0	5	3	3	3	4
ENSBTAG00000000957	0	1	0	1	0	1	0	0	0	0	0	0	0	1	2	2	3	1	3	0	0	1	0	0	0	1	0	0	2	1	0	0	0	0	0	0	0	3	1	1	2	0	0	0	1	0	0	0	2
ENSBTAG00000000958	0	1	0	0	0	0	1	0	0	0	0	0	0	0	3	1	0	0	0	0	0	0	0	0	0	0	0	0	0	0	0	0	0	1	0	0	0	0	0	0	0	0	0	0	0	0	0	0	0
ENSBTAG00000000959	1	0	0	0	0	0	0	0	0	1	0	2	0	1	0	0	2	0	0	1	1	1	0	0	0	0	0	0	0	0	0	0	0	0	0	0	0	0	1	0	1	0	0	0	0	2	2	0	0
ENSBTAG00000000960	0	0	0	0	0	0	0	0	0	0	0	0	0	0	0	0	0	0	0	0	0	0	0	0	0	0	0	0	0	0	0	0	0	0	0	0	0	0	0	0	0	0	0	0	0	0	0	0	0
ENSBTAG00000000961	1	0	0	0	0	1	1	3	0	0	0	0	1	0	0	0	0	0	1	1	0	0	0	1	1	0	0	0	1	0	0	1	4	2	3	5	2	0	0	0	0	0	0	0	3	0	0	1	0
ENSBTAG00000000962	1	1	0	0	0	1	0	1	0	2	2	0	1	0	0	0	4	3	2	6	0	0	1	0	0	4	8	3	1	0	0	0	0	0	1	0	0	9	5	0	0	16	7	5	23	0	2	1	1
ENSBTAG00000000963	0	0	0	0	0	0	0	0	0	0	0	0	0	0	0	0	0	0	0	0	0	0	0	0	0	0	0	0	0	0	0	0	0	0	0	0	0	0	0	0	0	0	0	0	1	0	0	0	0
ENSBTAG00000000964	0	0	0	0	0	0	0	1	0	0	0	0	0	0	0	0	0	1	0	0	0	0	0	0	0	0	0	0	0	0	0	0	0	0	0	0	0	1	3	0	0	1	0	0	0	0	0	0	0
ENSBTAG00000000965	0	0	0	0	0	0	0	0	0	0	0	0	0	0	0	0	0	0	0	0	0	0	0	0	0	0	0	0	0	1	0	0	19	24	18	26	0	0	0	0	0	0	0	0	0	0	0	0	0
ENSBTAG00000000966	0	1	0	0	0	0	0	0	0	0	0	0	0	0	0	0	3	0	0	0	0	0	0	0	1	2	0	0	0	0	0	0	0	0	0	0	0	1	0	0	0	1	0	0	0	0	0	0	0
ENSBTAG00000000967	0	0	0	0	0	0	1	1	0	1	0	1	0	0	1	1	1	0	1	0	0	0	0	0	1	0	0	0	0	2	1	0	0	0	0	1	0	3	2	1	0	1	1	0	1	2	0	0	0
ENSBTAG00000000970	0	0	0	0	0	0	0	0	0	0	0	0	0	0	2	0	0	0	0	0	0	0	0	0	0	0	0	0	0	0	0	0	0	0	0	0	0	0	0	0	0	0	0	0	0	0	0	0	0
ENSBTAG00000000973	9	0	8	0	0	0	0	0	0	0	0	0	1	0	0	0	0	1	0	0	0	0	0	0	0	0	0	0	1	0	0	0	0	0	0	0	0	0	0	0	1	0	0	0	0	21	106	39	12
ENSBTAG00000000974	0	1	1	1	1	2	0	2	1	0	0	1	0	3	2	4	3	1	1	2	1	1	8	6	0	0	2	1	2	3	0	1	3	0	2	5	5	3	2	0	2	1	2	0	1	4	1	1	1
ENSBTAG00000000977	0	0	0	1	0	2	2	2	4	5	0	1	0	4	5	1	0	0	0	0	6	5	14	15	0	2	2	0	5	4	6	1	1	1	1	1	10	5	0	1	2	3	1	0	1	4	1	2	0
ENSBTAG00000000978	0	2	0	1	1	2	2	0	4	4	0	0	1	3	6	2	1	0	3	1	3	3	3	1	1	1	1	3	2	1	0	1	1	2	0	3	1	3	2	1	2	1	3	0	2	1	0	1	1
ENSBTAG00000000979	5	0	1	3	5	2	5	4	1	4	5	1	5	6	5	4	4	5	7	1	3	3	3	6	7	9	5	1	7	9	11	2	5	3	4	4	8	3	2	2	2	3	4	0	1	8	2	3	7
ENSBTAG00000000981	1	2	0	0	0	0	0	6	3	0	0	0	1	1	2	1	2	0	8	0	2	2	1	6	0	2	1	0	0	2	3	0	0	0	0	1	10	1	1	2	3	0	0	0	2	1	1	1	0
ENSBTAG00000000982	0	0	0	0	0	0	0	0	0	0	0	0	0	0	0	0	0	0	0	1	0	0	0	0	0	0	0	0	0	0	0	0	0	0	0	0	0	0	0	0	0	0	0	0	0	0	0	0	0
ENSBTAG00000000983	0	0	0	0	1	0	0	0	0	0	0	0	0	5	10	1	0	0	0	0	4	2	5	3	0	1	0	0	1	0	0	0	3	1	0	3	1	0	0	0	0	0	0	0	0	0	0	0	0
ENSBTAG00000000985	5	1	8	1	3	4	3	3	4	7	3	3	6	6	9	8	10	4	9	4	5	5	6	7	6	4	9	3	24	3	0	4	4	3	2	6	10	7	3	6	4	10	5	5	5	9	7	8	3
ENSBTAG00000000986	0	0	0	0	0	0	0	0	0	0	0	0	0	2	2	2	4	4	7	3	0	0	0	1	1	9	6	5	0	0	0	0	0	0	0	0	0	5	3	0	0	7	4	1	1	3	11	5	2
ENSBTAG00000000987	0	0	0	0	0	0	0	0	0	0	0	0	0	0	0	0	0	0	0	0	0	0	0	0	0	0	0	0	0	0	0	0	0	0	0	0	0	0	0	0	1	0	0	0	0	0	0	0	0
ENSBTAG00000000988	1	0	0	0	2	0	0	1	3	0	1	0	0	0	0	0	3	2	3	0	1	0	1	0	2	0	4	0	1	4	2	2	0	0	0	0	1	12	5	0	1	0	0	0	1	1	1	2	3
ENSBTAG00000000990	4	4	2	4	8	9	3	9	4	12	6	9	4	10	13	7	6	3	3	6	7	8	12	9	1	3	8	2	12	9	4	6	3	4	7	4	4	13	10	4	8	4	5	0	8	10	4	10	6
ENSBTAG00000000991	6	7	1	7	6	6	11	6	9	14	6	2	2	12	19	9	12	9	6	9	6	9	15	11	10	6	8	1	21	5	7	5	11	15	21	11	3	28	9	8	9	6	11	3	5	14	9	9	4
ENSBTAG00000000992	0	0	0	0	0	0	0	0	0	0	0	0	0	0	0	0	0	0	0	0	0	0	0	0	0	0	0	0	0	0	0	0	0	0	0	0	0	0	0	0	0	0	0	0	0	0	0	0	0
ENSBTAG00000000993	5	1	2	17	15	12	31	6	4	20	13	22	12	13	13	3	9	4	9	3	10	4	3	9	19	3	8	1	4	6	3	3	2	3	6	6	7	3	2	6	9	3	3	1	6	2	2	4	3
ENSBTAG00000000995	0	0	1	1	3	7	3	3	0	12	2	2	4	0	0	0	8	1	7	4	0	0	1	0	0	8	5	1	12	3	0	3	0	0	3	0	6	5	0	5	7	4	3	0	5	0	2	2	1
ENSBTAG00000000997	0	0	0	0	0	0	0	0	0	0	0	0	0	0	0	0	0	0	0	0	0	0	0	0	0	0	0	0	0	0	0	0	0	0	0	0	0	0	0	0	0	0	0	0	0	0	0	0	0
ENSBTAG00000000998	2	0	0	0	0	0	0	2	1	0	1	0	1	3	2	0	3	0	0	0	2	2	1	3	0	0	0	0	7	1	0	1	0	0	0	0	2	1	2	1	0	1	0	2	2	1	0	0	1
ENSBTAG00000001000	3	0	0	0	0	0	0	1	0	0	0	1	0	0	1	0	7	3	4	9	0	0	0	1	0	3	5	1	11	1	0	0	0	0	2	0	0	10	3	0	1	9	8	5	20	0	14	11	1
ENSBTAG00000001001	0	0	0	0	0	0	0	0	0	0	0	0	0	1	1	2	0	0	0	0	1	0	0	0	0	0	0	0	0	0	0	0	0	1	0	2	3	0	0	0	0	0	0	0	0	0	0	0	0
ENSBTAG00000001002	0	0	0	1	0	1	1	0	0	0	0	0	0	0	0	0	1	0	0	3	0	0	0	0	0	2	2	1	1	0	0	0	0	0	0	0	0	1	1	2	2	2	1	0	0	0	1	1	0
ENSBTAG00000001003	0	0	1	0	0	0	1	0	0	1	0	0	0	10	10	1	0	0	0	0	1	4	2	4	0	0	2	0	0	54	29	26	155	96	144	174	2	2	0	0	0	0	1	1	0	1	2	0	0
ENSBTAG00000001004	0	1	1	5	9	12	14	6	4	10	8	1	4	2	1	0	0	0	1	0	1	0	0	3	8	0	0	0	1	2	2	2	3	3	2	14	5	1	0	0	3	0	1	0	1	9	2	5	2
ENSBTAG00000001005	0	0	0	0	0	0	2	1	0	0	0	1	0	1	1	2	1	0	1	0	2	0	1	1	0	1	0	0	0	0	0	1	0	0	1	2	1	0	1	0	1	0	1	0	0	0	0	0	0
ENSBTAG00000001006	0	0	0	0	0	0	0	0	0	0	0	0	0	0	0	0	0	0	0	0	0	0	0	0	0	0	0	0	0	0	0	0	0	0	0	0	0	0	0	0	0	0	0	0	0	0	0	0	0
ENSBTAG00000001007	0	0	1	0	0	0	0	0	0	0	0	0	1	1	0	0	0	0	0	0	0	0	0	0	0	1	1	1	0	0	0	0	0	0	0	0	0	0	0	0	0	0	0	0	0	0	0	0	0
ENSBTAG00000001008	0	0	0	0	0	0	0	0	0	0	1	0	0	1	0	0	3	0	0	0	0	0	0	0	0	3	0	0	0	0	0	0	0	1	0	1	0	1	0	1	0	3	2	0	3	0	0	0	0
ENSBTAG00000001009	2	1	1	3	1	2	3	0	0	6	4	4	4	1	3	0	6	5	6	2	0	1	0	1	5	7	8	3	5	1	0	0	1	3	1	2	6	22	22	0	3	6	10	5	10	4	1	2	0
ENSBTAG00000001010	0	0	0	0	0	0	0	0	0	3	0	0	0	0	0	0	0	0	0	0	0	0	0	0	0	0	1	0	0	0	0	0	0	0	0	0	0	0	0	0	2	0	0	1	1	0	0	0	0
ENSBTAG00000001013	1	2	0	2	1	1	0	3	1	4	2	2	2	2	5	5	7	3	2	2	4	1	6	2	2	3	1	1	4	0	3	1	3	1	1	0	3	5	3	8	5	6	1	1	2	0	4	1	0
ENSBTAG00000001014	0	0	0	0	0	0	0	0	0	0	0	1	0	0	0	0	0	0	1	0	0	1	0	1	1	2	1	0	2	1	0	1	0	0	0	1	2	0	0	0	0	0	2	0	2	0	0	0	0
ENSBTAG00000001015	3	3	1	1	4	4	1	6	1	8	2	2	1	3	3	3	3	4	7	4	1	4	3	3	6	5	9	2	4	1	1	1	1	1	0	1	6	5	4	4	9	1	6	3	0	5	4	4	4
ENSBTAG00000001016	2	1	1	0	2	1	1	6	4	4	0	0	4	3	4	1	7	3	4	2	4	1	6	7	2	6	4	0	8	5	3	1	0	2	8	1	6	5	6	2	3	2	0	2	2	3	3	4	0
ENSBTAG00000001017	1	1	2	0	3	4	2	6	2	3	1	5	7	4	2	4	4	4	8	1	1	3	10	6	4	13	7	0	23	7	10	2	3	2	1	4	1	0	4	1	1	2	2	2	4	2	0	2	5
ENSBTAG00000001019	0	1	0	0	0	1	0	6	0	0	0	0	0	0	4	1	0	0	0	0	0	0	4	2	0	0	0	0	0	3	1	4	0	0	0	0	1	0	0	0	2	0	0	0	0	0	0	0	0
ENSBTAG00000001020	0	0	0	0	0	0	0	0	0	0	0	0	0	0	0	0	0	0	0	0	0	0	0	0	0	0	0	0	0	0	0	0	0	0	0	0	1	0	0	0	0	0	0	0	0	0	0	0	0
ENSBTAG00000001021	0	0	0	3	1	2	0	0	0	1	0	0	0	0	0	0	0	0	0	0	0	0	0	0	7	0	0	2	6	0	0	0	1	0	0	0	0	1	0	1	0	0	0	0	0	4	2	5	0
ENSBTAG00000001022	0	2	1	3	1	1	2	2	1	10	2	3	6	12	15	14	3	3	9	3	6	3	13	16	2	5	6	1	12	5	5	0	1	1	3	4	32	4	5	0	4	5	2	9	3	2	9	9	4
ENSBTAG00000001023	2	0	0	0	0	1	1	3	0	0	0	1	1	3	4	1	4	3	3	1	2	1	2	2	2	1	2	0	10	1	1	1	0	1	1	2	0	3	1	4	1	3	1	0	2	2	0	1	2
ENSBTAG00000001024	8	1	6	3	5	6	7	9	5	10	10	1	8	5	18	5	9	4	9	4	5	8	24	9	8	8	10	2	14	6	2	3	0	2	6	10	6	10	12	5	10	5	6	8	11	8	6	11	3
ENSBTAG00000001026	0	0	0	0	0	0	0	0	0	0	0	0	0	0	0	0	0	0	0	0	0	0	0	0	0	0	0	4	0	0	0	0	0	0	0	0	0	0	0	0	0	8	1	0	0	1	0	3	0
ENSBTAG00000001027	0	5	2	6	14	20	7	27	7	26	11	10	14	0	2	1	6	5	6	8	1	1	2	1	14	6	0	1	32	4	3	7	4	2	6	7	4	12	6	9	13	1	3	1	2	9	3	4	8
ENSBTAG00000001028	0	0	0	0	0	0	1	0	0	0	0	0	0	2	11	4	0	0	0	0	0	4	4	2	0	0	0	0	0	0	0	0	0	0	0	0	5	1	0	0	0	0	0	0	0	0	0	0	0
ENSBTAG00000001029	0	3	1	0	0	0	0	3	2	1	0	0	0	1	0	1	1	0	0	0	2	1	1	1	2	2	1	0	0	1	3	1	0	0	0	0	3	2	5	2	0	0	0	0	1	0	1	0	0
ENSBTAG00000001030	1	1	3	0	3	1	1	2	0	7	1	1	2	0	3	2	2	0	4	1	2	0	3	4	1	2	2	0	5	4	4	0	3	0	4	1	6	3	0	2	2	1	2	1	1	0	2	5	2
ENSBTAG00000001032	0	2	0	0	0	0	0	10	2	1	0	0	0	4	7	6	2	0	1	0	5	17	14	24	0	0	0	0	2	81	143	73	5	11	11	54	1	2	0	1	0	0	0	0	0	0	0	0	0
ENSBTAG00000001034	0	0	0	0	0	0	1	1	0	1	1	0	0	0	0	0	0	0	1	0	0	0	0	0	2	1	1	0	3	0	0	0	1	0	0	0	0	2	1	0	0	1	1	0	4	0	0	0	0
ENSBTAG00000001035	2	3	2	2	2	7	10	12	4	4	2	2	3	5	6	5	4	3	10	3	3	6	8	10	5	6	4	1	9	4	5	5	1	1	2	3	4	13	6	3	3	6	5	5	3	8	1	3	2
ENSBTAG00000001036	2	11	2	21	22	8	9	21	7	15	12	9	6	11	8	7	17	5	4	6	5	7	9	10	15	10	3	2	5	17	11	9	10	13	20	25	6	8	6	7	10	6	4	2	4	13	20	22	2
ENSBTAG00000001037	0	0	0	0	0	0	0	0	1	0	1	0	0	3	2	3	1	0	0	0	0	0	1	2	0	2	1	0	3	0	0	0	0	0	0	1	5	2	0	0	0	0	1	0	2	1	0	1	0
ENSBTAG00000001038	7	15	5	7	13	17	13	19	16	34	17	13	11	7	4	8	26	6	11	21	9	8	9	16	15	16	16	3	39	14	12	5	6	5	8	8	8	55	31	7	12	14	16	4	19	14	17	19	10
ENSBTAG00000001041	0	0	0	0	0	0	0	0	0	0	0	0	0	0	0	0	0	0	0	0	0	0	0	0	0	0	0	0	0	0	0	0	0	0	0	0	0	0	0	0	0	0	0	0	0	0	0	0	0
ENSBTAG00000001042	2	0	0	0	0	0	0	0	1	0	0	0	0	1	1	0	1	0	1	2	0	0	0	0	0	0	1	0	0	0	0	0	0	0	0	0	0	0	0	0	0	0	0	0	1	0	0	1	0
ENSBTAG00000001043	0	0	0	0	1	0	0	0	0	0	0	0	0	14	33	17	0	0	0	0	7	15	19	16	0	1	0	0	0	0	0	0	0	0	0	0	22	0	0	0	1	0	0	1	0	0	0	0	0
ENSBTAG00000001044	1	2	1	5	2	3	0	6	7	7	4	2	1	3	14	5	4	2	5	1	4	2	1	6	4	0	4	0	7	0	4	2	4	3	3	2	3	7	5	6	7	1	3	0	1	4	1	3	0
ENSBTAG00000001049	0	0	0	0	0	0	0	0	0	0	0	0	0	0	0	0	0	0	0	0	0	0	0	0	0	0	0	0	0	0	0	0	0	0	0	0	0	0	0	0	0	0	0	0	0	0	0	0	0
ENSBTAG00000001050	0	1	0	0	2	0	1	1	5	1	0	0	5	0	1	0	5	2	0	1	5	6	12	5	3	3	3	1	3	2	0	0	0	1	0	1	0	2	0	0	1	1	1	0	5	3	0	2	0
ENSBTAG00000001051	0	0	0	0	0	0	0	1	0	0	1	0	0	0	1	0	0	0	0	0	0	0	0	0	0	0	0	0	0	1	0	0	0	0	0	0	0	0	0	0	0	1	0	0	2	0	0	0	0
ENSBTAG00000001052	0	0	0	0	0	0	0	0	0	0	0	0	0	0	0	0	0	0	0	0	0	0	0	1	0	0	0	0	0	0	0	0	0	1	0	0	0	0	0	0	0	0	0	0	0	0	0	0	0
ENSBTAG00000001055	4	6	3	2	4	6	12	12	8	7	11	7	5	3	7	14	8	1	11	4	7	5	22	12	2	21	6	5	30	8	7	6	0	4	13	0	15	15	8	6	3	5	5	6	2	6	4	7	4
ENSBTAG00000001057	9	5	5	4	2	9	11	11	9	10	13	6	7	3	7	2	10	7	10	9	4	7	12	10	11	8	7	0	12	4	1	4	9	7	10	10	2	8	2	17	19	8	6	3	3	8	6	12	3
ENSBTAG00000001058	0	1	0	0	0	0	0	0	0	0	0	0	0	2	0	1	0	0	0	1	1	2	1	0	0	0	0	0	0	4	5	2	4	1	1	2	1	0	0	0	1	0	0	0	0	0	0	0	0
ENSBTAG00000001059	8	27	9	35	32	14	17	40	28	38	40	10	22	24	33	15	39	17	22	17	25	23	16	43	37	32	9	6	28	24	40	31	73	37	60	56	9	39	16	27	22	20	14	8	18	25	40	32	5
ENSBTAG00000001060	0	0	0	0	0	3	2	2	0	2	1	3	1	0	2	0	3	2	1	3	1	2	2	4	8	6	7	0	10	2	4	4	1	0	0	2	2	54	50	0	0	2	2	0	3	1	2	0	1
ENSBTAG00000001061	0	0	0	0	0	0	0	1	1	1	0	0	2	3	5	2	2	0	0	1	0	0	0	1	1	1	0	1	3	0	0	0	0	0	0	1	2	0	1	0	0	0	1	0	1	1	0	0	1
ENSBTAG00000001062	0	0	0	0	0	0	0	0	0	0	0	0	0	0	0	0	0	0	0	0	0	0	0	0	0	0	0	0	0	0	0	0	0	0	0	0	0	0	0	0	0	0	0	0	0	0	0	0	0
ENSBTAG00000001063	0	2	0	0	0	0	0	0	0	0	0	0	0	0	0	0	1	0	7	0	0	0	0	0	0	0	0	0	1	0	1	1	0	0	0	0	0	0	1	1	2	0	0	1	0	0	0	0	1
ENSBTAG00000001066	0	0	0	1	1	0	4	0	1	0	4	2	1	0	0	1	5	3	0	4	0	0	0	0	2	0	1	1	2	0	0	0	0	0	1	0	1	0	1	0	3	0	3	0	3	1	4	1	0
ENSBTAG00000001067	0	0	0	0	0	0	0	0	0	0	0	0	0	1	0	2	0	0	0	0	1	0	0	1	0	0	0	0	0	0	0	0	0	0	0	0	0	0	0	0	0	0	0	0	0	0	0	0	0
ENSBTAG00000001068	0	0	0	0	1	0	1	1	3	2	2	1	3	2	2	4	0	0	1	1	2	3	5	5	0	0	0	0	2	1	0	0	0	0	1	0	3	0	0	3	0	0	0	0	2	1	0	1	1
ENSBTAG00000001069	6	10	7	3	9	13	18	27	14	13	6	4	12	0	5	2	19	10	11	12	4	2	6	5	9	8	12	3	48	14	12	7	4	2	4	7	0	50	49	11	26	14	7	2	23	10	5	12	4
ENSBTAG00000001071	1	7	2	2	1	0	2	2	1	2	1	2	2	3	6	7	12	4	2	2	5	6	3	7	3	4	1	1	9	2	2	2	0	1	0	1	5	9	7	7	5	6	1	0	4	3	1	2	2
ENSBTAG00000001074	0	0	0	1	2	1	1	1	0	2	0	0	1	0	2	0	1	2	0	1	1	0	0	0	0	1	2	0	0	1	0	1	0	0	0	1	0	2	1	1	0	1	1	1	0	2	1	2	0
ENSBTAG00000001075	0	0	0	0	0	0	0	0	0	3	0	0	0	4	3	1	0	0	0	0	1	1	0	1	0	0	0	0	0	0	0	0	0	0	0	0	26	0	0	0	0	0	0	0	0	0	0	0	0
ENSBTAG00000001076	0	0	0	0	0	0	0	0	0	0	0	0	0	0	0	0	0	0	1	1	0	0	0	0	0	1	0	0	0	0	0	0	0	0	0	0	0	3	0	0	0	3	3	0	6	0	0	0	0
ENSBTAG00000001077	0	0	0	0	0	1	2	1	0	1	0	0	0	0	1	0	0	1	0	0	1	0	0	0	1	0	0	0	0	0	0	0	0	0	0	0	1	0	0	0	1	0	0	0	0	0	0	2	0
ENSBTAG00000001078	0	0	0	0	0	0	0	0	0	0	0	0	0	0	0	0	0	0	0	0	0	0	0	0	0	0	0	0	0	0	7	0	5	2	3	2	0	0	0	0	0	0	0	0	0	0	0	0	0
ENSBTAG00000001079	0	1	0	0	0	0	0	2	3	0	0	0	0	0	0	0	0	0	0	0	0	0	0	0	0	0	0	0	0	0	0	0	0	0	0	0	0	0	0	0	0	0	1	0	0	0	0	0	0
ENSBTAG00000001080	0	0	0	0	1	0	0	0	0	1	1	0	1	0	0	0	0	0	0	0	0	0	0	0	0	0	1	0	0	1	0	0	0	0	0	0	2	0	0	4	7	0	0	0	0	1	0	1	0
ENSBTAG00000001081	4	41	9	6	3	7	15	96	38	22	6	17	14	6	10	1	31	8	19	30	2	4	1	4	8	18	12	3	31	18	6	8	12	8	5	16	5	16	10	17	27	7	3	7	6	11	10	3	1
ENSBTAG00000001082	0	0	0	0	0	0	0	0	0	0	0	0	0	0	0	0	0	0	0	0	0	0	0	0	0	0	0	0	0	0	0	0	0	0	0	0	0	0	0	0	0	0	0	0	0	0	0	0	0
ENSBTAG00000001083	0	4	1	7	6	10	12	13	7	5	0	2	1	3	2	1	10	5	2	5	7	5	15	8	5	2	1	0	9	35	37	29	10	19	22	22	5	7	5	5	7	5	1	2	3	4	2	3	4
ENSBTAG00000001084	0	0	0	0	0	0	0	0	0	0	0	0	0	0	0	0	0	0	0	0	0	0	0	0	0	0	0	0	0	0	0	0	0	0	0	0	0	0	0	0	0	0	0	0	0	0	0	0	0
ENSBTAG00000001085	0	0	0	0	0	0	0	0	0	0	0	0	0	0	0	1	0	0	0	0	0	0	0	0	0	0	0	0	0	0	0	0	0	0	0	0	1	0	0	1	0	0	0	0	0	0	0	0	0
ENSBTAG00000001086	32	42	11	2	2	3	2	108	47	27	27	15	11	6	20	12	46	21	37	35	12	11	17	24	2	32	18	6	23	25	45	56	221	281	284	270	2	33	26	14	26	20	28	7	32	21	15	8	1
ENSBTAG00000001088	0	0	0	0	0	0	0	0	0	0	0	0	0	0	0	0	0	0	0	0	0	0	0	0	0	0	0	0	0	0	0	0	0	0	0	0	0	1	0	0	0	0	0	0	0	0	0	0	0
ENSBTAG00000001090	0	0	0	0	0	1	0	4	0	0	0	0	0	1	7	3	0	1	0	2	1	2	1	1	1	4	0	0	0	0	0	0	0	0	0	0	2	1	0	9	2	0	0	0	1	3	0	0	1
ENSBTAG00000001092	5	11	3	4	6	4	4	27	13	9	12	1	5	5	12	6	14	6	4	6	9	8	4	3	6	9	3	0	13	3	1	2	5	4	8	1	3	8	3	7	14	5	5	1	3	3	4	5	3
ENSBTAG00000001093	0	4	1	1	0	0	0	7	5	1	0	0	1	2	2	3	4	1	1	0	2	0	3	0	0	2	0	0	0	1	3	1	2	1	0	0	3	1	0	0	2	3	0	0	0	0	0	0	0
ENSBTAG00000001094	0	1	0	0	0	1	0	0	0	0	0	0	0	5	4	4	0	0	0	0	1	4	8	5	0	1	0	0	0	0	0	0	1	2	3	4	0	0	0	0	0	1	0	1	2	0	0	0	1
ENSBTAG00000001096	0	5	0	0	2	1	0	14	15	1	1	0	2	5	12	10	9	0	1	1	2	4	7	7	2	1	0	0	2	0	1	1	2	2	1	0	5	3	0	3	4	0	1	0	0	1	0	2	1
ENSBTAG00000001097	2	19	3	14	19	23	8	16	14	50	25	19	19	4	8	5	18	3	9	6	2	5	6	3	14	5	3	1	25	9	0	9	2	2	3	3	2	9	5	11	15	4	2	3	4	16	12	7	11
ENSBTAG00000001098	0	0	1	0	0	0	1	2	1	1	2	0	0	2	1	1	3	0	1	0	1	1	3	5	1	1	0	0	3	2	1	0	0	0	1	0	1	2	1	1	2	1	1	0	3	1	0	2	1
ENSBTAG00000001099	0	0	0	0	0	0	0	0	0	0	0	0	0	11	9	10	0	0	1	0	3	6	14	4	0	0	0	0	0	0	0	0	0	0	0	0	20	0	1	0	0	1	0	0	0	0	0	0	0
ENSBTAG00000001100	1	0	0	0	0	0	1	0	0	0	0	0	0	0	0	0	0	1	2	1	0	0	0	0	0	0	1	0	2	0	0	0	0	1	0	0	0	2	1	0	0	3	0	1	1	0	0	0	0
ENSBTAG00000001101	0	0	0	0	0	0	0	0	0	0	0	0	0	0	0	1	0	0	0	0	0	0	0	0	0	0	0	0	0	0	0	0	0	0	0	0	0	0	0	0	0	1	1	0	0	0	0	0	0
ENSBTAG00000001102	0	0	0	0	0	0	0	0	0	0	0	0	1	0	0	0	0	0	0	0	0	0	0	0	0	0	0	0	31	0	0	0	0	0	0	0	0	0	0	0	0	0	0	0	0	0	0	0	0
ENSBTAG00000001104	0	1	0	1	0	1	0	0	0	1	0	0	0	4	2	3	0	0	0	0	5	1	0	5	0	2	0	0	0	0	0	0	0	0	0	0	5	0	0	0	0	1	0	0	0	1	0	1	0
ENSBTAG00000001105	35	11	11	4	18	15	16	17	11	16	11	11	18	1	3	0	14	18	9	15	0	2	1	0	21	15	20	6	68	8	4	6	6	7	8	1	1	33	15	14	23	55	42	19	53	12	33	18	7
ENSBTAG00000001107	25	33	3	28	32	17	22	69	35	50	35	31	24	76	82	63	48	14	30	22	43	54	82	78	37	43	21	13	37	23	21	14	47	26	44	29	42	94	60	45	43	45	22	13	17	48	38	53	19
ENSBTAG00000001108	1	0	3	1	1	0	0	1	0	4	1	0	0	1	2	0	0	1	3	2	2	0	4	0	1	2	2	0	5	0	0	0	0	0	0	1	4	4	3	1	1	1	0	0	2	0	1	1	3
ENSBTAG00000001109	20	40	8	26	44	23	36	58	32	31	21	24	12	21	29	20	59	23	40	33	11	20	35	30	32	42	30	6	32	36	48	39	50	64	139	79	15	36	29	22	31	16	23	12	38	35	29	37	25
ENSBTAG00000001110	0	0	0	0	0	0	0	0	0	2	0	1	1	0	0	0	1	0	0	0	0	0	0	0	1	0	0	0	0	0	0	0	0	0	1	0	0	2	0	0	0	0	0	0	0	0	0	1	1
ENSBTAG00000001112	0	1	0	1	0	0	0	2	1	0	0	0	0	1	2	1	0	0	2	0	1	1	3	3	0	0	0	0	1	0	0	0	0	0	0	0	0	0	1	0	0	0	0	1	1	0	1	0	0
ENSBTAG00000001113	4	1	4	6	10	1	7	7	2	10	6	3	1	1	5	2	3	0	0	3	2	3	7	6	13	5	3	2	5	1	0	1	2	5	8	3	5	8	7	4	2	4	3	1	2	2	4	6	1
ENSBTAG00000001114	0	0	0	1	0	2	4	2	3	4	0	2	1	0	0	2	4	0	1	0	0	0	2	0	1	1	0	0	1	1	0	2	0	1	1	2	0	7	5	0	1	0	0	2	2	1	0	0	0
ENSBTAG00000001116	7	6	2	4	2	14	5	6	10	22	4	5	4	0	3	2	5	3	3	3	2	2	5	5	5	8	5	2	26	7	2	7	3	3	5	6	4	4	1	8	11	3	3	2	3	4	5	4	2
ENSBTAG00000001117	0	1	0	0	0	1	0	2	0	1	1	1	1	2	3	1	0	2	1	0	0	0	1	4	0	1	1	1	0	0	1	0	0	0	1	0	2	1	0	1	0	0	0	1	1	1	1	1	0
ENSBTAG00000001119	0	0	0	0	0	0	0	0	0	0	0	0	0	0	0	0	0	0	0	0	0	0	1	0	0	0	0	0	0	0	0	0	0	0	0	0	0	0	0	0	0	0	0	0	0	0	0	0	0
ENSBTAG00000001120	0	1	0	0	0	0	0	3	0	0	1	1	0	6	12	4	0	0	0	0	11	20	27	21	0	1	0	0	1	11	10	7	2	7	3	7	0	0	0	0	2	0	1	0	0	0	2	0	0
ENSBTAG00000001123	2	2	0	1	0	2	2	9	0	0	2	1	3	1	5	0	3	3	0	1	0	1	2	3	2	2	2	1	2	5	0	0	2	0	2	5	2	8	4	2	2	2	2	2	1	0	2	1	1
ENSBTAG00000001124	0	0	0	0	0	0	1	0	0	0	0	0	0	0	1	0	0	0	0	0	1	0	0	1	0	0	0	0	0	0	0	0	0	0	1	0	1	0	0	1	0	1	1	0	1	0	0	0	0
ENSBTAG00000001125	12	0	5	0	0	0	2	0	0	3	0	0	3	0	0	1	607	350	225	259	1	0	0	0	2	146	240	4	0	1	0	0	0	0	0	0	0	290	252	0	0	196	216	36	251	1	0	1	0
ENSBTAG00000001126	1	8	2	16	37	18	18	26	20	44	39	18	22	14	24	22	29	13	13	16	23	19	23	21	24	12	14	4	56	34	8	8	6	11	4	12	29	44	35	30	30	21	4	3	23	20	19	13	11
ENSBTAG00000001128	0	0	0	0	0	0	0	0	0	0	0	0	0	0	0	1	0	0	0	0	0	1	1	1	0	0	0	0	0	0	1	0	0	0	0	0	0	0	0	0	0	0	0	0	0	0	0	0	0
ENSBTAG00000001131	0	1	0	0	0	0	0	1	0	0	1	0	0	0	1	1	0	0	0	0	0	0	1	0	0	0	0	1	0	0	1	0	0	0	0	0	1	1	1	0	0	0	0	0	0	0	0	0	0
ENSBTAG00000001132	0	1	0	1	3	0	1	1	1	2	1	0	3	1	9	5	1	1	0	0	3	2	1	2	2	0	3	0	2	1	1	0	0	1	1	1	1	5	0	1	2	1	1	0	2	1	2	0	1
ENSBTAG00000001133	1	0	0	0	0	2	0	1	1	3	4	1	1	1	1	1	0	0	1	3	0	0	4	1	1	2	2	0	1	0	1	1	1	0	2	1	1	0	1	1	1	0	1	0	1	1	2	2	0
ENSBTAG00000001134	3	4	4	1	1	3	7	14	3	9	3	4	4	7	12	17	12	15	23	2	12	9	19	17	10	15	5	9	18	6	8	7	2	1	2	8	10	26	24	11	17	8	12	16	7	14	5	18	3
ENSBTAG00000001135	1	0	0	0	1	0	0	0	0	1	0	0	0	0	2	0	0	0	0	0	1	0	0	0	0	0	0	0	0	0	0	0	0	0	0	0	3	0	0	12	20	0	0	0	0	0	0	0	2
ENSBTAG00000001136	1	0	1	0	0	0	0	0	0	0	0	0	0	1	0	0	1	3	2	1	0	0	1	0	0	2	3	2	0	0	0	0	0	0	1	0	0	0	0	0	1	2	0	1	1	0	0	0	0
ENSBTAG00000001137	20	26	9	26	21	28	31	52	31	54	20	15	19	41	49	23	69	23	35	26	33	25	30	45	40	34	17	3	53	18	9	6	5	7	13	15	20	69	32	69	76	31	29	13	31	48	25	37	13
ENSBTAG00000001139	0	0	0	0	0	0	0	0	0	0	0	0	0	0	0	1	0	0	0	0	0	1	0	3	0	2	0	0	0	0	0	0	0	0	0	0	7	0	0	0	0	0	0	0	0	0	0	0	0
ENSBTAG00000001140	10	6	4	19	20	2	14	16	10	18	13	13	5	9	15	7	26	9	12	22	9	9	17	22	11	15	14	7	18	15	4	9	19	15	23	14	5	20	13	11	12	18	10	3	14	17	57	30	9
ENSBTAG00000001141	0	0	0	2	1	1	1	0	0	3	0	0	1	2	1	2	0	0	2	0	2	0	1	3	1	0	1	0	7	1	0	0	0	1	0	1	0	0	0	0	0	0	0	0	0	1	0	1	1
ENSBTAG00000001142	7	7	3	2	2	2	0	10	5	5	3	1	3	1	6	3	9	5	7	3	3	1	7	8	3	9	7	3	4	1	0	0	0	1	1	2	4	8	4	4	9	7	5	1	4	5	2	3	3
ENSBTAG00000001143	1	1	1	1	3	2	3	0	0	1	4	5	2	1	0	0	4	4	4	4	0	0	1	1	4	5	1	0	7	1	1	0	2	2	3	0	0	11	7	1	4	5	10	1	3	4	2	7	2
ENSBTAG00000001144	28	41	6	31	37	21	27	77	29	38	34	18	13	54	94	40	51	23	24	30	27	38	47	69	48	40	25	2	36	45	45	41	192	101	196	91	16	61	26	24	26	20	25	11	27	77	36	66	14
ENSBTAG00000001146	0	0	0	1	4	1	1	5	2	6	0	2	4	9	7	16	3	3	3	1	18	11	24	8	4	1	1	0	7	6	5	7	0	3	1	1	2	2	1	0	0	1	1	0	2	3	1	1	2
ENSBTAG00000001150	7	0	4	0	0	0	0	0	0	0	0	0	0	0	0	0	0	0	0	0	0	0	0	0	0	0	0	0	0	0	0	1	84	87	96	87	0	0	0	0	5	0	0	0	0	0	2	0	1
ENSBTAG00000001151	3	0	0	1	0	0	0	1	0	0	1	0	0	62	69	50	1	1	2	0	30	25	31	38	1	0	0	0	0	1	4	0	3	1	2	1	74	0	0	2	0	0	1	0	2	1	0	0	0
ENSBTAG00000001152	0	0	0	0	1	0	0	0	0	0	0	0	0	1	0	1	0	0	0	0	0	1	0	0	0	0	0	0	0	0	0	0	0	0	0	0	0	1	0	1	0	0	0	1	0	1	0	0	0
ENSBTAG00000001153	0	0	0	0	0	0	1	1	0	0	0	0	3	1	1	2	2	0	0	0	0	0	0	1	2	0	0	0	0	0	0	1	0	0	0	2	1	2	0	0	0	0	0	1	0	0	0	2	0
ENSBTAG00000001156	0	0	0	0	0	0	0	0	1	0	0	0	0	0	1	1	0	0	1	1	0	0	0	0	0	0	0	0	1	1	0	0	3	0	1	2	0	0	2	0	0	0	1	0	0	0	0	0	0
ENSBTAG00000001160	1	1	0	0	0	1	2	1	0	2	0	0	0	2	0	1	5	0	1	0	0	0	4	8	0	0	2	0	1	2	0	1	1	0	2	0	1	0	5	3	0	1	1	0	1	0	2	1	0
ENSBTAG00000001161	1	0	1	0	1	0	1	3	0	0	0	0	1	0	2	0	4	0	2	2	0	1	1	3	0	0	2	0	3	3	0	0	0	0	0	0	0	0	2	2	5	3	1	2	5	1	0	7	3
ENSBTAG00000001163	0	1	0	0	1	0	0	0	0	2	1	1	0	0	1	0	0	0	0	0	3	1	7	2	0	0	0	0	0	0	0	0	0	0	0	1	3	0	0	0	0	0	0	0	0	0	0	0	1
ENSBTAG00000001164	1	0	1	1	0	2	0	4	0	1	1	1	2	1	2	2	2	1	3	0	1	2	2	2	0	2	0	0	4	2	1	1	1	0	2	0	2	1	0	1	2	0	0	2	0	4	1	6	1
ENSBTAG00000001165	4	0	0	5	12	6	30	2	1	40	16	10	14	5	1	1	5	6	7	7	1	1	5	4	40	1	5	1	2	2	3	1	4	2	5	3	3	5	3	3	1	7	1	3	4	3	1	6	1
ENSBTAG00000001166	0	0	0	0	0	0	0	0	0	0	0	0	0	0	0	0	0	0	1	0	0	0	0	1	0	0	0	0	0	0	0	0	0	0	0	0	0	0	0	0	0	0	0	0	0	0	0	0	0
ENSBTAG00000001168	3	0	2	0	1	0	1	3	0	1	0	3	1	2	3	2	2	0	1	1	2	2	7	3	1	0	1	0	3	3	2	1	0	1	0	3	2	1	2	0	2	2	1	0	2	0	1	1	0
ENSBTAG00000001171	2	4	1	3	4	8	2	5	2	6	5	5	4	3	15	5	13	5	2	6	5	7	4	13	9	4	9	0	16	5	1	4	1	4	3	3	7	8	5	6	6	2	5	1	4	3	4	5	4
ENSBTAG00000001173	1	2	0	0	0	0	2	1	1	7	1	2	0	7	4	3	0	0	0	0	0	0	6	1	1	0	1	0	0	1	1	0	0	0	4	4	0	0	0	0	0	1	0	0	0	0	1	0	1
ENSBTAG00000001174	4	5	3	8	3	4	1	6	3	2	0	5	3	10	19	9	7	6	4	3	8	6	11	18	3	6	4	2	14	3	6	9	19	4	17	14	14	10	3	4	2	5	1	0	5	10	4	14	3
ENSBTAG00000001176	0	4	0	0	0	0	0	1	1	0	0	0	0	4	3	7	0	0	0	0	2	3	7	7	0	0	0	0	1	3	3	0	0	0	0	0	2	0	0	0	0	0	0	0	0	3	0	0	0
ENSBTAG00000001178	0	1	0	0	0	1	3	0	0	3	0	2	3	3	4	1	4	1	0	0	0	2	0	0	0	1	0	0	4	2	0	1	1	1	1	0	2	2	2	0	3	1	2	0	0	1	1	2	1
ENSBTAG00000001179	1	2	0	3	2	5	5	4	4	7	2	2	3	3	0	0	5	4	3	3	0	3	8	2	4	4	1	0	4	4	2	2	0	2	0	3	0	7	5	6	8	3	7	3	5	3	5	3	3
ENSBTAG00000001181	0	4	0	1	1	2	4	3	2	4	1	0	1	7	10	7	0	1	2	1	5	2	5	6	0	2	0	1	4	3	4	1	0	0	2	3	8	2	3	3	2	0	1	2	0	1	1	2	2
ENSBTAG00000001182	19	50	8	39	42	42	66	105	72	115	49	41	49	123	195	99	74	23	38	35	55	91	126	121	58	46	39	4	68	55	23	30	39	30	55	31	75	92	73	53	79	20	29	14	43	52	30	44	44
ENSBTAG00000001183	0	0	0	0	0	0	0	0	0	0	0	0	0	0	0	0	0	0	0	0	1	0	1	0	0	0	0	0	0	4	2	2	0	0	1	2	0	0	0	0	0	0	0	0	0	0	0	0	0
ENSBTAG00000001185	0	1	1	1	3	2	0	4	1	2	0	3	0	1	3	2	3	2	3	1	2	1	4	3	0	3	2	0	11	2	0	1	0	1	3	2	3	4	1	2	1	1	1	0	2	4	4	4	4
ENSBTAG00000001186	0	0	0	0	0	0	0	0	0	0	0	0	0	0	0	1	0	0	1	0	0	0	0	0	0	0	0	2	1	0	0	0	0	0	0	0	1	1	0	1	0	0	0	0	1	5	0	2	0
ENSBTAG00000001187	0	0	0	0	0	0	0	0	0	0	0	0	0	3	3	5	0	0	0	0	0	0	0	0	0	0	0	0	0	0	0	0	0	0	0	0	0	1	0	0	0	0	0	0	0	0	0	0	0
ENSBTAG00000001188	0	0	0	0	1	1	1	0	0	1	0	0	0	0	2	2	3	0	0	0	0	1	0	0	0	2	0	1	0	0	0	0	0	0	0	0	0	2	0	0	0	0	0	0	1	0	1	0	1
ENSBTAG00000001189	1	0	0	1	3	1	0	0	0	1	2	1	0	5	3	7	1	4	3	1	4	5	5	5	4	1	3	0	6	6	2	0	0	1	0	1	3	5	1	0	2	3	3	0	5	3	3	5	4
ENSBTAG00000001191	0	0	0	0	0	0	1	0	0	1	1	2	1	0	0	0	2	0	1	1	0	0	0	0	0	1	0	0	1	1	1	0	0	0	1	0	0	0	0	0	0	1	0	0	0	0	0	0	0
ENSBTAG00000001192	20	6	6	12	16	10	33	17	6	19	17	16	7	21	28	21	11	4	9	9	18	26	18	27	20	3	10	1	17	3	2	6	4	4	3	9	12	11	13	13	14	8	1	2	1	9	8	10	3
ENSBTAG00000001193	0	0	0	0	0	0	1	0	0	0	0	0	0	0	0	0	1	1	2	0	0	0	0	0	0	0	0	0	1	0	0	0	1	1	0	0	0	3	0	0	0	5	2	1	0	0	0	0	0
ENSBTAG00000001195	0	0	0	0	0	0	0	0	0	0	0	0	0	0	1	0	0	0	0	0	0	0	0	0	0	0	0	0	0	0	0	0	0	0	0	0	0	0	0	0	0	0	0	0	0	0	0	0	0
ENSBTAG00000001197	1	0	0	2	1	1	1	2	1	1	0	0	0	0	0	0	10	5	1	5	0	0	0	0	1	6	5	1	3	0	0	0	0	1	0	0	0	1	4	2	1	7	4	7	4	1	0	1	0
ENSBTAG00000001198	0	0	0	0	0	0	1	0	1	0	2	2	1	0	0	0	7	5	4	3	0	0	0	0	0	3	7	2	2	0	0	1	1	0	1	2	0	11	3	0	4	11	4	6	11	0	2	0	0
ENSBTAG00000001199	4	1	0	2	4	3	5	5	2	3	5	0	1	6	13	3	2	3	2	1	4	1	4	7	7	6	2	1	7	3	3	1	5	4	4	7	3	9	4	2	6	4	4	2	1	1	3	4	0
ENSBTAG00000001204	0	0	0	0	0	0	0	0	0	0	0	0	0	0	0	1	0	0	0	0	0	0	1	0	1	0	0	0	2	0	0	0	1	0	0	1	0	0	0	1	2	0	0	0	1	0	0	0	0
ENSBTAG00000001206	0	0	0	0	0	0	0	0	0	0	0	0	0	1	0	0	0	0	0	0	1	2	0	1	0	0	0	0	0	0	0	0	0	0	0	0	1	0	0	3	1	0	0	0	0	0	0	0	0
ENSBTAG00000001207	3	1	3	4	3	3	1	6	1	5	4	1	3	6	4	1	4	2	3	3	3	2	4	2	2	0	7	1	59	2	0	1	0	0	1	1	3	5	1	2	2	1	2	0	0	2	0	6	0
ENSBTAG00000001209	1	3	0	4	3	7	5	16	3	6	9	7	8	2	0	1	2	0	0	1	1	0	6	1	1	0	1	0	7	5	2	4	5	2	4	11	2	2	0	1	4	2	0	2	1	10	10	2	6
ENSBTAG00000001212	107	126	47	94	97	67	118	277	128	163	112	72	75	57	101	49	230	109	105	88	71	78	67	109	127	139	93	32	217	73	51	56	51	38	49	48	35	215	103	190	247	99	110	27	107	85	50	85	45
ENSBTAG00000001213	0	0	0	0	0	0	0	0	0	0	0	0	0	0	0	0	0	0	0	0	0	0	0	0	0	0	0	0	0	0	0	0	0	0	0	0	0	0	0	0	0	0	0	0	0	0	0	0	0
ENSBTAG00000001219	6	6	3	1	0	0	3	0	1	2	6	0	2	2	0	0	283	107	583	112	0	0	1	3	1	285	53	383	3	0	1	1	1	0	0	3	0	335	299	13	15	225	139	162	160	3	19	0	2
ENSBTAG00000001221	0	0	0	0	0	0	0	0	0	0	0	0	0	0	0	0	0	0	0	0	0	0	0	0	0	0	0	0	0	0	0	0	0	0	0	0	0	0	0	0	0	0	0	0	0	0	0	1	0
ENSBTAG00000001223	0	0	0	0	2	0	2	6	1	4	1	2	3	3	6	5	3	2	3	1	3	3	6	10	1	2	1	0	3	1	3	2	1	0	1	0	3	4	2	2	3	3	5	0	0	3	3	2	2
ENSBTAG00000001224	2	1	1	1	8	3	7	10	4	12	4	8	4	4	15	6	5	1	3	2	7	5	12	15	2	2	2	2	7	4	0	1	3	1	0	1	7	5	9	2	3	0	2	1	5	8	3	12	2
ENSBTAG00000001225	2	1	3	0	0	0	2	7	1	9	1	1	2	5	9	1	6	2	3	2	2	2	2	4	0	4	0	3	2	4	1	1	0	0	1	2	3	6	4	2	6	6	2	3	4	4	0	7	1
ENSBTAG00000001228	0	0	0	0	0	0	0	0	0	0	0	0	0	15	25	8	1	0	0	0	11	11	14	8	0	0	0	0	0	0	0	0	1	0	0	0	5	0	0	0	0	0	0	0	0	4	0	0	0
ENSBTAG00000001229	0	0	0	0	0	0	0	0	0	0	0	0	0	1	6	2	0	0	0	0	1	3	3	3	0	2	0	1	0	1	0	0	0	0	0	0	6	1	0	0	0	3	1	1	1	1	0	0	0
ENSBTAG00000001231	0	0	0	0	0	0	0	0	0	0	0	0	0	0	4	2	7	1	6	5	0	8	5	4	0	0	9	0	1	0	0	0	0	0	0	0	7	6	4	0	0	2	2	2	3	0	0	0	1
ENSBTAG00000001233	2	0	0	0	1	1	0	0	2	0	0	0	1	1	3	1	1	3	1	0	1	0	4	1	1	2	0	1	11	1	0	0	2	1	0	0	2	0	0	0	1	0	2	1	1	0	1	3	3
ENSBTAG00000001235	0	0	1	1	0	3	1	0	0	1	1	2	2	0	0	0	1	1	0	1	0	0	0	0	2	0	0	0	0	0	1	0	1	0	1	0	0	1	2	0	0	1	2	0	1	0	1	0	0
ENSBTAG00000001241	0	4	1	0	0	0	0	0	0	0	0	0	0	0	1	0	0	0	0	0	0	0	0	0	0	0	0	0	0	1	3	1	0	0	0	0	1	0	0	0	0	0	0	0	0	0	0	0	0
ENSBTAG00000001242	0	0	0	0	0	0	0	0	0	0	0	0	0	1	0	0	0	0	0	0	0	0	0	0	0	0	0	0	0	0	0	0	0	0	1	0	0	0	0	0	0	0	0	0	0	0	0	0	0
ENSBTAG00000001243	0	0	0	0	1	1	0	0	0	0	0	0	0	2	8	5	0	1	1	0	3	5	12	5	2	0	0	0	0	0	0	0	1	0	1	0	0	0	0	1	1	0	0	0	0	0	0	0	2
ENSBTAG00000001244	3	7	3	14	23	23	32	12	10	12	7	3	4	20	35	12	9	3	4	6	7	24	31	31	23	2	2	0	29	8	0	6	18	16	35	22	22	12	11	7	14	8	8	5	21	70	16	51	30
ENSBTAG00000001246	5	1	0	5	6	3	8	4	1	16	3	3	1	39	54	19	12	24	8	8	21	13	16	31	14	4	18	1	15	3	1	1	11	9	12	11	11	11	10	5	9	26	10	3	6	125	77	105	74
ENSBTAG00000001247	0	1	0	0	0	0	1	0	0	0	0	0	0	1	1	0	0	0	0	0	0	0	0	0	1	0	0	0	0	1	0	0	0	0	1	0	0	0	0	0	0	0	1	1	0	0	0	0	0
ENSBTAG00000001249	1	0	1	1	1	1	2	1	1	11	5	1	1	0	0	0	6	2	2	3	0	0	1	0	4	1	2	0	2	0	0	1	0	0	0	0	0	1	1	1	0	3	1	1	1	9	10	1	1
ENSBTAG00000001250	0	1	0	0	0	0	0	0	0	0	0	0	0	1	0	0	0	0	0	0	0	0	2	0	0	0	0	0	10	1	0	0	0	0	0	0	0	0	0	0	0	0	0	0	0	0	1	0	1
ENSBTAG00000001252	0	0	0	1	1	1	0	2	2	5	0	1	2	2	3	0	1	1	2	2	1	1	0	1	2	5	3	1	3	4	0	3	0	0	0	1	1	1	2	4	3	0	0	3	1	1	0	0	1
ENSBTAG00000001254	4	4	1	1	0	4	6	13	4	9	5	6	1	21	35	21	10	3	3	4	13	12	16	16	4	1	1	0	9	2	4	9	6	4	7	4	12	4	6	4	3	3	2	4	4	9	6	11	4
ENSBTAG00000001255	0	0	0	0	0	0	0	0	0	0	0	0	0	0	0	0	0	0	0	0	0	0	0	0	0	0	0	0	0	0	0	0	0	0	0	0	0	0	0	0	0	0	0	0	0	0	0	0	0
ENSBTAG00000001257	0	0	0	0	0	0	1	1	0	3	0	0	0	3	3	4	1	2	2	0	0	2	4	5	1	0	1	0	1	1	1	0	1	0	0	2	6	0	0	0	0	0	1	1	2	0	0	1	2
ENSBTAG00000001258	9	2	4	8	9	5	7	13	4	17	4	4	6	19	17	18	10	5	6	3	9	3	7	11	11	6	7	1	22	3	2	2	0	3	3	5	16	5	2	4	2	10	3	0	9	3	2	6	9
ENSBTAG00000001260	0	0	0	0	0	0	0	0	0	0	0	0	0	0	0	0	0	0	0	0	0	0	0	0	0	0	0	0	3	0	0	0	0	0	0	0	0	0	0	0	0	0	0	0	0	0	0	0	0
ENSBTAG00000001265	0	0	0	0	0	0	0	0	0	0	0	0	0	0	0	0	0	0	0	0	0	0	0	0	0	1	1	0	0	0	0	0	0	0	0	0	0	0	0	0	0	0	0	0	0	0	0	0	0
ENSBTAG00000001269	4	1	0	15	5	4	7	2	2	68	15	11	19	13	18	8	6	4	4	3	4	1	5	6	11	0	5	0	11	3	3	1	0	1	1	2	6	6	2	4	10	2	3	0	5	6	3	5	4
ENSBTAG00000001271	0	0	0	0	0	0	0	1	0	0	0	0	0	0	2	0	0	0	0	1	0	0	0	0	0	0	0	1	0	0	0	0	0	0	0	0	0	1	0	0	0	0	2	0	0	0	0	0	0
ENSBTAG00000001273	0	1	0	2	0	1	0	2	0	6	2	3	0	1	2	1	1	3	0	1	3	0	0	0	7	1	0	1	3	0	1	0	0	0	0	1	3	2	0	0	1	2	0	1	0	1	0	1	0
ENSBTAG00000001274	1	0	0	0	2	2	0	0	0	3	2	0	0	3	2	1	0	0	0	0	1	1	1	0	2	0	0	0	2	0	0	0	0	0	0	0	1	0	0	0	0	0	0	1	1	0	0	0	1
ENSBTAG00000001279	0	0	0	0	0	0	0	1	0	0	0	0	0	10	20	14	1	0	0	0	2	8	20	7	0	0	0	0	0	1	0	0	0	0	0	0	10	0	2	0	0	0	0	0	0	1	0	0	0
ENSBTAG00000001280	0	0	0	0	0	1	0	2	0	0	0	0	0	2	0	1	0	0	0	0	0	1	1	0	1	0	1	0	1	1	0	0	0	1	0	1	0	1	0	3	0	0	0	0	0	0	0	0	1
ENSBTAG00000001282	0	3	0	3	7	5	3	10	4	5	2	9	0	13	19	10	8	1	4	1	7	4	14	11	4	4	1	0	13	4	4	3	0	3	3	4	8	2	3	5	11	1	0	2	6	7	3	5	5
ENSBTAG00000001283	0	0	0	0	1	3	2	1	0	0	0	1	0	0	1	1	0	1	0	0	1	2	2	0	2	0	0	0	0	1	0	1	0	0	0	1	0	1	1	1	0	1	0	0	0	3	0	1	0
ENSBTAG00000001286	4	0	2	0	0	0	0	0	0	0	0	0	0	0	0	0	1	2	3	0	0	0	1	0	0	6	5	0	3	1	0	0	0	0	0	0	0	2	1	2	2	1	1	1	2	2	0	1	0
ENSBTAG00000001287	0	0	0	0	0	0	1	0	1	0	0	0	0	1	0	0	1	0	0	0	0	0	1	1	0	1	0	0	1	0	0	0	0	1	0	0	1	1	1	2	0	0	0	0	0	0	0	3	0
ENSBTAG00000001288	1	1	0	5	6	6	4	7	9	1	3	0	0	2	7	1	3	1	0	5	0	1	1	1	10	2	2	1	0	0	0	1	0	0	2	1	6	2	0	3	6	8	7	2	3	8	39	18	10
ENSBTAG00000001289	5	23	6	14	17	7	10	31	23	22	16	13	11	34	46	25	23	12	24	19	26	35	31	43	20	34	9	8	16	16	12	12	35	26	43	12	15	45	33	16	18	21	17	10	18	23	22	23	8
ENSBTAG00000001290	0	4	0	3	4	5	2	3	1	8	2	1	0	2	0	0	5	1	2	2	3	0	4	2	4	2	1	0	3	0	1	1	1	0	0	0	2	1	3	3	0	1	1	2	2	2	0	2	1
ENSBTAG00000001291	0	0	0	0	0	0	0	0	0	0	0	0	0	0	0	0	0	0	0	0	0	0	0	0	0	0	0	0	0	0	0	0	0	0	0	0	0	0	0	0	0	0	0	0	0	0	0	0	0
ENSBTAG00000001292	0	0	2	0	2	0	0	0	0	0	0	0	1	0	1	0	19	1	17	32	0	1	1	2	2	10	6	1	3	0	1	0	0	0	0	0	0	2	5	0	11	2	1	1	2	0	0	1	0
ENSBTAG00000001293	0	0	0	0	0	0	0	0	0	0	0	1	0	0	2	1	1	0	0	1	1	0	2	1	0	0	1	0	2	0	0	0	0	0	0	0	0	1	1	0	2	0	0	1	2	0	1	1	0
ENSBTAG00000001294	0	0	0	0	1	4	4	0	4	0	1	0	0	0	1	1	0	1	1	3	1	1	0	0	1	1	0	0	4	0	1	0	0	3	0	0	2	1	0	1	3	1	0	2	1	0	1	1	0
ENSBTAG00000001295	0	0	0	0	0	1	0	0	1	1	0	0	0	0	2	0	0	0	2	0	1	0	0	1	0	0	0	0	0	1	0	0	0	0	0	1	2	3	1	1	1	0	0	0	0	0	0	0	0
ENSBTAG00000001296	15	62	12	51	57	47	51	108	57	103	72	46	44	47	68	43	75	31	22	25	53	41	76	102	68	44	35	13	99	23	9	13	30	14	32	11	44	101	57	62	77	55	51	16	50	70	43	57	20
ENSBTAG00000001297	0	0	0	0	0	0	0	0	0	0	0	0	0	0	0	0	0	0	0	0	0	0	0	0	0	0	0	0	2	2	0	0	0	0	0	0	0	0	0	0	0	0	0	0	0	0	0	0	0
ENSBTAG00000001298	1	0	0	1	2	1	0	1	1	1	0	0	0	3	13	3	2	1	2	3	4	2	4	4	0	2	3	0	2	2	3	4	6	2	12	2	8	6	6	1	1	1	0	1	3	3	0	1	1
ENSBTAG00000001299	0	0	0	2	1	1	0	0	0	1	1	0	0	1	0	1	0	0	0	0	3	1	3	1	2	0	1	0	1	0	0	0	2	0	1	0	1	1	0	0	0	1	0	0	0	1	0	0	0
ENSBTAG00000001301	0	0	0	0	0	0	0	0	0	0	0	0	0	0	0	0	0	0	0	0	0	0	0	0	0	0	0	0	0	0	0	0	0	0	0	0	0	0	0	0	0	0	0	0	0	1	0	0	0
ENSBTAG00000001302	3	3	2	12	9	4	4	1	3	11	11	6	2	8	9	3	4	4	2	12	8	3	10	11	10	4	5	0	13	10	7	8	7	20	12	12	6	17	7	6	6	5	4	1	6	8	14	7	3
ENSBTAG00000001303	17	20	11	5	7	7	1	105	77	3	0	0	5	38	32	27	37	6	7	15	18	10	8	17	6	7	1	1	68	81	76	58	51	51	29	50	23	14	5	22	29	4	3	3	9	6	4	1	1
ENSBTAG00000001305	0	0	0	1	0	0	0	0	0	1	0	0	0	142	207	98	1	0	0	1	68	67	114	102	0	0	0	0	1	0	1	0	0	1	1	0	13	1	0	3	0	0	0	2	0	0	0	0	1
ENSBTAG00000001306	2	1	1	2	2	1	2	2	1	0	4	1	0	0	3	2	3	1	1	0	3	1	6	4	6	0	1	1	1	2	1	2	4	1	3	1	4	1	2	2	3	1	1	0	1	3	1	4	1
ENSBTAG00000001308	0	0	0	0	0	0	0	0	0	0	1	0	0	0	1	0	0	0	0	1	0	0	0	0	0	1	0	0	0	0	0	0	0	0	0	0	0	1	1	0	1	1	1	0	1	0	0	0	0
ENSBTAG00000001310	0	0	0	0	0	0	0	0	0	0	0	0	0	0	0	0	0	0	0	0	0	0	0	0	0	0	0	0	0	0	0	0	0	0	0	0	0	0	0	0	0	0	0	0	0	0	0	0	0
ENSBTAG00000001311	17	23	9	10	11	11	16	36	18	24	14	13	11	43	59	23	29	16	19	19	31	30	27	47	13	15	4	3	38	13	7	17	18	21	18	12	29	24	16	26	38	15	15	7	9	30	18	14	10
ENSBTAG00000001314	0	4	3	4	3	2	7	7	4	2	1	1	1	9	11	8	2	3	7	4	11	6	28	10	4	3	3	1	17	4	9	1	2	4	16	7	9	10	15	4	6	4	0	4	3	10	6	9	4
ENSBTAG00000001315	0	0	0	0	0	0	0	0	0	0	0	0	0	0	0	0	0	0	0	0	0	1	0	0	0	0	0	1	0	0	0	0	0	0	0	0	0	0	0	0	0	0	0	0	0	0	0	0	0
ENSBTAG00000001320	2	3	0	2	2	10	2	8	5	10	2	2	3	3	13	10	3	4	9	4	7	3	5	13	2	6	5	3	9	2	2	0	0	1	1	0	2	8	4	3	4	3	3	3	2	1	5	0	1
ENSBTAG00000001321	0	0	0	0	0	0	0	0	0	0	3	1	2	0	0	0	1	1	3	8	0	0	0	0	1	3	0	3	2	0	1	0	0	0	2	0	0	7	11	0	2	7	17	2	6	0	1	1	1
ENSBTAG00000001322	0	0	0	0	0	0	0	0	0	0	0	0	0	0	0	0	0	0	1	1	0	0	0	0	0	0	0	0	0	0	0	0	0	1	0	0	0	0	0	0	0	0	1	0	1	0	0	0	0
ENSBTAG00000001323	3	2	1	1	4	4	6	11	5	9	4	3	5	9	5	4	10	4	4	4	1	5	5	5	5	1	3	0	3	5	5	5	2	1	2	5	8	9	15	5	5	7	1	2	7	5	4	3	3
ENSBTAG00000001324	1	0	0	0	0	0	0	0	0	0	0	0	0	0	0	1	0	0	0	1	0	0	0	1	1	0	0	0	1	1	1	0	0	1	0	2	0	1	1	0	0	1	1	0	0	0	0	0	0
ENSBTAG00000001325	0	0	0	0	0	0	0	0	0	0	0	0	0	0	0	0	0	0	0	0	0	0	0	0	0	0	0	0	0	0	0	0	0	0	0	0	0	1	0	1	0	0	0	0	0	3	12	7	4
ENSBTAG00000001326	0	0	0	0	0	0	0	0	0	0	0	0	0	2	5	6	0	0	0	0	7	4	19	10	0	0	0	0	0	0	0	0	0	0	0	0	3	0	0	1	0	0	0	0	0	0	0	1	1
ENSBTAG00000001328	1	3	1	0	3	3	2	2	0	4	0	0	1	4	5	7	1	5	5	0	1	2	1	5	0	1	1	1	11	1	0	0	1	0	0	0	1	11	7	0	1	0	1	1	1	1	2	0	4
ENSBTAG00000001329	2	7	6	10	10	10	12	17	5	24	9	11	5	18	17	8	20	4	14	13	6	5	14	12	16	5	12	4	24	8	6	5	3	3	4	3	7	26	11	13	7	13	14	4	12	19	9	18	5
ENSBTAG00000001331	0	0	0	0	0	0	0	0	0	0	0	0	0	0	0	0	0	0	0	0	0	0	0	0	0	0	0	0	0	0	0	0	0	0	0	0	0	0	0	0	0	0	0	0	0	0	0	0	0
ENSBTAG00000001332	1	1	0	1	4	4	0	4	1	5	1	0	0	0	0	0	1	1	4	0	0	0	1	0	5	1	1	0	1	0	1	0	0	0	1	1	0	0	1	0	0	0	0	1	1	0	0	0	2
ENSBTAG00000001333	4	0	5	94	97	47	90	0	0	131	89	72	47	0	0	1	24	12	7	18	2	0	0	0	94	5	10	4	10	4	1	3	1	0	1	0	0	0	1	1	0	1	0	0	0	6	0	4	3
ENSBTAG00000001335	0	1	0	9	11	14	17	3	0	19	7	23	10	1	3	0	0	0	2	1	0	0	1	0	18	1	1	0	6	4	3	1	0	1	1	1	0	2	0	2	3	1	0	0	0	4	3	1	3
ENSBTAG00000001336	0	0	0	0	0	0	0	0	0	0	0	0	0	0	0	0	0	0	0	0	0	0	0	0	0	0	0	0	0	0	0	0	0	0	0	0	0	0	0	0	0	0	0	0	0	0	0	0	0
ENSBTAG00000001338	0	0	0	0	0	0	0	1	0	0	0	0	1	0	0	0	0	2	0	0	0	0	0	0	0	0	0	0	0	0	0	0	0	0	0	0	0	2	1	0	2	1	3	0	2	0	0	0	0
ENSBTAG00000001342	10	26	6	7	8	15	19	32	22	19	8	10	7	23	27	19	25	7	9	14	15	15	21	27	18	14	6	2	34	14	8	14	4	8	12	8	13	34	19	21	33	10	10	5	13	14	7	12	8
ENSBTAG00000001343	0	0	0	0	0	0	0	0	0	0	0	0	0	0	0	0	4	0	1	0	1	0	1	0	0	1	2	0	0	0	0	0	0	0	0	0	0	6	4	0	0	1	2	0	2	0	0	0	0
ENSBTAG00000001344	0	0	0	0	0	0	0	0	0	0	0	0	0	0	0	0	0	0	0	1	0	0	0	0	0	0	0	0	0	0	0	0	0	0	0	0	0	0	0	0	0	0	0	0	0	0	0	0	0
ENSBTAG00000001346	0	0	0	0	0	0	0	0	0	0	0	2	0	0	0	0	1	0	0	0	0	0	0	0	0	0	0	0	0	0	0	0	1	0	0	1	1	0	0	0	1	0	0	0	0	0	0	0	1
ENSBTAG00000001348	0	7	2	7	6	3	2	9	3	9	3	2	0	12	7	8	5	5	2	2	8	12	12	8	7	1	3	0	7	8	4	3	1	0	7	4	6	10	13	3	6	4	3	0	3	7	3	7	3
ENSBTAG00000001349	18	31	20	67	73	36	156	67	41	113	63	65	65	58	92	32	51	27	21	18	31	38	35	55	94	15	32	3	200	175	246	136	201	164	171	369	53	33	16	41	28	20	14	5	25	89	49	58	34
ENSBTAG00000001350	0	0	0	0	0	0	0	0	0	0	0	0	0	0	0	0	0	0	0	0	0	0	0	0	0	0	0	0	0	1	0	0	0	0	0	0	0	0	0	0	0	0	0	0	0	0	0	0	0
ENSBTAG00000001352	0	5	1	1	2	3	1	3	3	3	0	1	4	1	1	0	2	1	5	0	0	0	4	4	2	2	1	0	8	1	2	1	0	0	0	2	2	4	1	5	5	0	1	0	1	1	4	0	3
ENSBTAG00000001353	0	1	0	4	1	0	1	0	1	4	1	0	1	5	2	4	3	1	1	1	2	2	1	1	4	3	2	0	5	1	1	2	3	1	1	7	7	2	2	2	4	3	0	1	1	1	2	3	2
ENSBTAG00000001354	0	0	0	0	0	0	0	0	0	1	0	0	0	0	1	2	0	0	0	0	0	0	1	0	0	0	0	0	1	0	0	0	0	0	0	1	1	0	0	0	0	0	0	0	0	0	1	0	0
ENSBTAG00000001356	0	0	1	2	1	1	4	3	2	2	1	2	3	2	4	4	0	1	3	0	1	2	4	3	1	3	2	0	8	3	4	0	0	2	1	5	2	4	1	0	1	3	2	1	0	0	5	0	2
ENSBTAG00000001359	0	0	0	0	0	0	0	0	0	0	0	0	0	0	0	0	0	0	0	0	0	0	0	0	0	0	0	0	0	0	0	0	0	0	0	1	0	0	0	0	0	0	0	0	0	0	0	0	0
ENSBTAG00000001360	637	1083	461	943	907	605	1299	2500	1146	1415	1175	703	702	374	582	249	2115	942	1483	1057	438	464	419	705	1366	1247	1117	383	3533	1140	406	500	380	351	409	334	428	3115	2005	1742	2824	1622	1296	679	1538	760	509	625	348
ENSBTAG00000001364	2	5	1	1	5	0	2	7	1	1	2	1	1	2	4	1	2	3	2	9	2	3	5	4	6	4	3	1	10	3	6	1	5	4	8	3	3	4	6	2	2	4	3	3	4	5	5	5	0
ENSBTAG00000001368	1	2	2	23	26	20	14	3	1	20	9	5	6	3	5	9	6	4	12	9	3	1	5	2	30	10	6	3	13	1	2	7	1	2	1	4	8	5	4	2	4	11	3	5	7	8	7	17	8
ENSBTAG00000001374	0	2	0	5	3	0	1	0	1	3	2	0	1	1	1	0	0	0	3	0	0	0	0	0	5	0	1	0	0	0	0	0	0	0	0	1	3	1	0	0	0	0	0	0	1	2	0	1	1
ENSBTAG00000001376	0	0	0	0	0	0	0	0	0	0	0	0	0	1	0	0	0	0	0	0	0	0	0	0	0	0	1	0	0	0	0	0	0	0	0	0	0	0	1	1	0	0	0	0	0	0	0	0	0
ENSBTAG00000001382	8	0	3	0	0	0	0	0	0	1	0	0	0	0	0	0	0	0	0	0	0	0	0	0	0	0	0	0	3	0	1	0	0	0	0	1	0	0	0	0	0	0	0	0	0	0	0	0	0
ENSBTAG00000001385	0	0	0	0	1	0	0	0	1	0	0	0	0	0	0	1	0	0	0	0	0	0	0	0	0	0	0	0	0	0	0	0	0	0	0	0	1	1	1	2	1	0	0	0	0	0	0	0	0
ENSBTAG00000001387	1	1	0	3	0	0	2	1	2	3	2	0	0	5	7	5	1	2	0	0	7	0	2	4	6	1	0	0	19	2	0	0	1	1	2	1	9	9	2	120	67	0	0	0	2	3	1	4	2
ENSBTAG00000001390	0	1	1	1	1	3	0	5	4	6	1	1	3	2	7	4	24	19	9	14	3	8	6	5	1	20	27	1	4	3	0	4	3	2	1	2	3	13	4	4	7	3	1	4	5	8	1	7	3
ENSBTAG00000001391	0	2	1	3	5	7	1	6	3	4	3	2	1	7	6	4	3	2	4	1	2	6	13	4	2	0	2	1	5	2	1	0	3	3	7	4	3	4	4	4	4	3	3	0	0	3	3	1	4
ENSBTAG00000001392	0	0	0	0	0	0	2	0	0	0	0	1	0	0	0	0	0	0	0	0	0	1	0	0	0	0	0	8	1	0	0	0	0	0	0	0	0	1	0	0	0	11	3	1	2	56	72	97	17
ENSBTAG00000001393	2	2	1	1	0	3	3	7	5	7	2	2	2	5	6	6	7	9	2	4	15	11	15	10	5	1	4	1	7	4	3	3	1	0	2	5	6	11	12	4	7	8	3	1	4	4	3	2	2
ENSBTAG00000001394	28	13	18	36	63	19	56	45	24	37	22	22	26	20	47	24	46	28	18	34	20	17	13	37	37	34	35	4	69	16	14	14	14	9	26	7	20	41	40	37	42	29	25	5	30	30	24	47	16
ENSBTAG00000001395	0	0	0	0	1	0	4	5	0	2	0	3	4	0	1	1	1	2	1	0	1	0	0	0	0	0	1	0	4	1	0	0	0	3	0	0	0	5	3	0	2	0	2	0	2	1	0	1	0
ENSBTAG00000001396	0	0	0	1	0	0	0	0	0	0	0	0	0	0	0	0	0	0	0	0	0	0	0	0	0	0	0	0	1	0	0	0	0	0	0	2	0	0	0	0	0	0	0	0	0	0	0	0	1
ENSBTAG00000001397	0	0	0	0	0	0	0	0	0	0	0	0	0	0	0	0	0	0	0	0	0	0	0	0	0	0	0	0	0	0	0	0	0	0	0	0	0	0	0	0	0	0	0	0	0	0	0	0	0
ENSBTAG00000001398	1	0	1	2	2	1	0	10	2	1	0	1	2	19	16	16	8	2	5	0	7	6	12	19	4	3	0	0	12	133	132	64	58	62	80	151	9	1	2	3	1	2	2	3	0	2	2	2	4
ENSBTAG00000001400	0	0	1	6	5	1	1	2	1	1	1	1	0	1	1	0	0	0	0	0	0	1	1	3	1	0	1	0	2	2	1	1	1	0	1	0	0	1	0	0	0	0	0	0	0	0	1	0	0
ENSBTAG00000001401	0	0	0	0	0	0	0	0	0	0	0	0	0	11	16	9	1	0	0	0	5	4	6	9	0	0	0	0	0	0	0	0	0	0	0	0	1	0	0	0	0	0	0	0	0	0	0	0	0
ENSBTAG00000001403	2	1	3	1	0	0	0	2	0	4	0	1	1	2	4	4	4	4	4	3	2	5	1	3	3	0	3	0	9	3	1	1	1	3	0	3	2	2	4	4	5	4	2	1	3	5	3	2	3
ENSBTAG00000001404	0	0	0	0	0	0	0	0	0	0	0	0	0	18	35	13	0	0	0	0	0	2	0	1	0	0	0	0	0	0	0	0	0	0	0	0	2	0	0	0	0	0	0	0	0	0	0	0	0
ENSBTAG00000001405	0	1	0	2	0	0	1	1	0	10	2	5	2	0	2	1	4	1	0	2	1	1	1	1	5	0	3	0	2	0	0	0	1	0	1	1	2	2	0	0	0	1	0	0	1	5	0	0	0
ENSBTAG00000001406	0	0	0	0	0	0	0	0	0	0	0	0	0	0	0	0	0	0	0	0	0	0	0	0	0	1	0	0	0	0	0	0	0	0	0	0	0	0	0	0	0	1	0	0	0	1	0	0	0
ENSBTAG00000001407	2	7	4	12	17	8	6	22	13	17	14	12	6	18	19	8	8	3	6	9	7	9	11	10	9	9	6	5	18	4	6	6	6	6	11	7	9	8	5	7	12	9	8	5	8	11	6	11	3
ENSBTAG00000001408	0	6	1	4	2	10	8	11	8	13	11	3	5	18	28	20	4	2	2	0	14	27	20	37	7	5	1	0	5	3	1	2	0	1	2	2	16	4	3	13	14	1	2	1	3	2	2	1	1
ENSBTAG00000001410	1	0	2	0	0	0	1	0	2	0	0	0	1	4	5	4	1	2	1	0	6	6	6	5	0	0	2	0	0	0	0	0	0	0	0	2	2	3	0	1	3	0	2	0	2	0	6	5	0
ENSBTAG00000001412	1	0	3	0	1	1	3	4	2	4	1	1	3	9	6	5	5	2	2	0	0	3	7	4	0	1	1	0	3	3	0	1	6	8	12	2	2	7	6	4	3	1	1	0	1	1	3	4	0
ENSBTAG00000001414	0	0	0	0	0	0	0	0	0	0	0	0	0	0	0	0	0	0	0	0	0	0	0	0	0	0	0	0	0	0	0	0	0	0	0	0	0	0	0	0	0	0	0	0	0	0	0	0	0
ENSBTAG00000001415	0	0	0	0	3	0	1	1	0	0	1	1	0	2	1	1	0	1	0	0	0	0	0	1	1	0	0	0	3	1	0	1	0	0	0	2	0	0	2	0	1	2	3	0	2	0	1	3	1
ENSBTAG00000001416	0	0	0	0	0	0	0	0	0	0	0	0	0	0	0	0	0	0	0	0	0	0	0	0	0	0	0	0	0	0	0	0	0	0	0	0	0	0	0	0	0	0	0	0	0	0	0	0	0
ENSBTAG00000001417	1	0	0	95	45	68	54	0	0	142	81	37	35	0	1	0	1	0	0	0	0	0	1	0	146	0	1	0	1	2	0	0	0	0	0	0	0	1	0	0	1	1	0	0	0	19	152	73	10
ENSBTAG00000001419	2	1	2	2	2	1	2	2	1	11	3	1	2	6	12	5	4	3	4	2	5	6	7	2	1	2	4	1	6	3	5	4	2	6	7	5	9	14	6	5	5	3	2	1	2	5	2	3	1
ENSBTAG00000001420	0	0	3	1	0	0	1	3	1	3	0	2	1	7	13	6	4	0	1	2	3	4	8	7	1	5	0	1	2	3	0	0	1	0	2	1	12	1	0	2	1	1	0	1	0	1	0	2	2
ENSBTAG00000001423	0	0	0	0	0	0	1	0	0	0	0	0	0	0	0	0	0	0	0	0	0	0	0	0	0	0	0	0	0	0	0	0	0	0	0	0	0	0	0	0	0	0	0	0	0	0	0	0	0
ENSBTAG00000001424	0	1	1	0	1	6	5	4	1	6	1	3	4	3	2	3	4	2	3	2	3	3	12	15	2	6	2	2	5	4	4	2	2	0	2	2	4	12	9	5	10	6	4	1	1	2	4	4	4
ENSBTAG00000001425	0	1	0	1	2	1	2	7	4	4	1	2	1	5	9	8	2	2	3	4	6	4	13	10	3	5	4	0	9	7	3	2	3	0	1	4	5	2	4	4	4	3	1	1	2	2	2	2	2
ENSBTAG00000001429	0	0	0	0	0	0	0	0	0	0	0	0	0	0	0	0	0	0	0	0	0	0	0	0	0	0	0	0	0	0	0	0	0	0	0	0	0	2	0	0	0	0	0	0	0	0	0	0	0
ENSBTAG00000001432	0	0	0	0	0	0	0	0	0	0	0	0	0	1	4	1	1	0	0	0	0	1	1	0	1	0	2	0	0	0	0	1	0	0	1	0	2	0	0	0	0	0	0	0	0	0	0	0	0
ENSBTAG00000001435	2	1	2	1	2	3	5	7	7	4	2	3	1	1	3	1	6	3	6	4	0	2	1	3	9	5	6	2	7	5	1	1	2	4	2	4	3	9	10	1	3	0	5	0	8	5	6	6	1
ENSBTAG00000001439	0	1	1	0	1	1	1	0	0	0	0	0	0	1	0	0	1	0	0	0	2	0	2	2	1	0	0	0	0	0	0	0	0	0	0	0	1	2	0	0	0	0	2	0	0	0	0	3	1
ENSBTAG00000001440	1	2	2	3	8	2	10	3	0	9	4	1	6	3	4	3	6	6	9	6	0	2	3	0	12	8	3	1	3	0	2	1	0	0	3	1	2	13	6	3	6	2	1	2	3	3	2	0	1
ENSBTAG00000001442	0	0	0	0	0	0	0	0	0	0	0	0	0	0	0	0	0	0	0	0	1	0	0	0	0	0	0	0	0	0	0	0	0	0	0	0	0	0	0	0	0	0	0	0	0	0	0	0	0
ENSBTAG00000001443	0	0	0	0	0	0	0	0	0	0	0	0	0	0	0	0	0	0	1	0	0	0	0	0	0	0	0	0	0	0	0	0	0	0	0	0	0	0	0	0	0	0	0	0	0	0	0	0	0
ENSBTAG00000001444	0	4	4	1	9	10	19	26	10	4	0	0	2	1	0	1	9	2	8	8	0	0	2	0	14	8	4	2	53	19	14	17	1	3	1	6	1	9	4	11	15	2	2	3	2	5	0	2	2
ENSBTAG00000001446	13	2	6	2	3	1	7	2	1	6	5	3	1	6	10	7	42	36	18	19	0	3	1	6	5	27	39	4	13	5	1	0	1	0	1	1	2	49	37	40	46	25	32	17	25	7	33	11	4
ENSBTAG00000001448	0	0	0	0	0	0	0	0	0	0	0	0	0	0	0	0	0	0	0	0	0	0	0	0	0	0	0	0	0	0	0	0	0	0	0	0	0	0	0	0	0	0	0	0	0	0	0	0	0
ENSBTAG00000001449	10	7	10	20	18	11	16	11	9	34	18	13	14	22	24	17	23	10	8	10	9	9	18	19	29	20	15	7	17	9	5	4	9	9	18	4	21	26	20	10	13	10	22	7	13	11	13	10	7
ENSBTAG00000001450	0	0	0	3	0	1	1	0	0	3	0	1	0	5	12	1	1	0	0	3	2	1	1	4	1	0	0	0	1	0	0	0	0	0	0	0	3	2	0	0	0	2	0	0	0	0	0	1	1
ENSBTAG00000001451	1	0	3	0	0	0	0	0	0	0	0	0	0	0	0	0	7	0	2	5	0	0	0	0	0	0	3	0	0	0	0	0	0	0	0	0	0	0	2	0	0	0	0	0	0	0	0	0	0
ENSBTAG00000001455	0	0	0	5	1	2	0	0	1	4	0	0	2	0	0	0	1	0	0	0	0	0	0	0	3	0	0	0	0	0	0	0	0	0	0	0	0	1	0	0	1	0	0	0	0	4	0	5	0
ENSBTAG00000001457	0	0	0	0	0	0	0	0	0	0	0	0	0	1	0	0	2	0	0	2	1	1	0	1	1	0	1	1	0	0	1	0	0	1	0	0	0	0	0	0	0	2	2	0	0	2	2	1	1
ENSBTAG00000001460	3	6	1	1	2	9	3	14	7	7	4	4	3	10	8	12	7	3	2	5	17	13	13	20	2	1	3	3	14	10	1	5	5	3	7	8	6	7	6	4	5	3	0	4	0	9	3	9	6
ENSBTAG00000001462	0	0	0	0	0	0	0	0	0	0	0	0	0	0	0	0	0	0	1	1	0	0	0	0	1	0	1	0	0	0	0	0	0	0	0	0	0	1	0	1	0	0	1	0	1	0	0	0	0
ENSBTAG00000001463	0	0	0	1	0	1	2	0	0	2	0	0	3	2	4	2	0	1	0	0	1	4	7	7	1	0	1	0	4	1	0	0	0	0	0	3	1	0	0	1	2	2	0	1	0	1	0	0	0
ENSBTAG00000001464	0	0	0	0	0	0	0	1	0	1	1	0	0	0	0	0	0	0	0	0	0	0	0	0	0	0	0	0	0	0	0	0	0	0	0	0	0	0	0	0	0	0	0	0	0	0	0	0	0
ENSBTAG00000001465	0	0	0	0	0	0	0	0	0	1	0	0	0	0	1	0	0	0	0	0	0	0	0	0	0	1	0	0	1	0	0	0	0	0	0	0	2	1	0	0	0	0	0	0	0	0	0	0	0
ENSBTAG00000001468	1	0	1	1	3	0	4	13	9	4	3	1	2	2	8	1	1	2	6	3	1	4	5	4	0	1	0	0	5	7	10	2	1	11	2	11	4	2	0	0	3	0	0	0	1	3	1	0	5
ENSBTAG00000001470	0	0	0	0	1	0	0	0	0	1	0	0	0	0	0	0	0	0	0	0	0	0	0	2	0	0	0	0	0	0	0	0	0	1	0	1	1	1	2	1	0	0	0	0	0	1	0	0	0
ENSBTAG00000001471	1	1	1	0	1	1	1	0	0	1	0	0	0	0	0	2	4	6	7	7	1	0	0	1	1	1	3	2	4	1	2	0	0	0	0	1	1	15	10	3	5	9	6	0	6	0	0	1	0
ENSBTAG00000001473	0	0	0	2	2	2	3	0	1	7	2	4	8	5	2	3	0	0	0	1	10	6	4	10	3	0	0	0	2	1	1	1	0	3	1	3	5	1	1	1	0	1	2	1	0	1	10	1	1
ENSBTAG00000001474	0	0	1	0	0	0	0	1	0	0	0	1	0	294	272	250	0	1	0	0	1	3	2	3	0	0	0	0	0	0	0	0	0	0	0	0	22	0	0	0	1	0	1	0	0	0	0	1	0
ENSBTAG00000001475	3	0	1	2	6	0	2	10	2	5	5	1	3	2	6	3	2	2	6	2	3	0	2	1	6	1	1	0	9	1	0	0	14	14	10	13	5	7	8	0	0	2	9	2	4	2	1	2	2
ENSBTAG00000001476	0	0	0	0	0	0	0	0	0	0	0	1	0	0	0	0	1	0	0	0	0	0	0	0	1	0	0	0	0	0	0	0	0	1	0	0	0	0	1	0	1	0	0	0	0	0	0	0	0
ENSBTAG00000001477	0	0	0	0	1	1	0	0	0	2	0	0	0	0	0	0	1	0	0	0	0	0	1	0	1	2	0	1	0	0	0	0	0	0	0	1	0	1	1	1	0	0	0	0	0	0	0	0	0
ENSBTAG00000001478	0	1	0	0	0	0	0	0	1	2	0	0	0	1	0	0	1	2	0	0	2	0	0	0	0	0	0	0	0	0	0	1	0	0	0	0	1	1	0	0	0	0	1	0	0	2	0	1	2
ENSBTAG00000001481	0	0	0	0	0	0	0	0	0	0	0	0	0	0	0	0	5	5	0	0	0	0	1	0	0	1	1	1	2	1	0	0	0	0	0	0	0	4	0	0	1	0	0	0	0	1	0	0	0
ENSBTAG00000001483	3	5	0	5	10	2	3	1	4	18	9	2	3	14	30	17	6	3	5	1	26	38	49	42	4	3	3	1	19	6	2	4	5	2	1	2	6	1	2	8	16	2	4	5	5	8	4	4	3
ENSBTAG00000001484	1	8	1	4	7	5	6	10	6	16	9	9	7	28	24	15	15	9	5	2	8	23	17	21	10	3	2	0	13	10	5	1	10	5	9	10	13	6	7	25	36	4	7	2	3	8	12	13	6
ENSBTAG00000001485	6	1	4	1	6	5	5	6	3	6	0	2	2	15	11	11	9	6	6	4	12	3	20	16	7	6	4	3	10	7	2	4	3	2	1	14	5	6	4	5	7	7	6	2	7	5	13	6	5
ENSBTAG00000001488	0	0	0	0	0	0	0	0	0	0	0	0	0	0	0	0	0	0	0	0	0	0	0	0	0	0	0	4	0	0	0	0	0	0	0	0	0	5	4	0	0	25	29	11	17	0	0	0	0
ENSBTAG00000001489	16	149	32	52	65	64	156	343	212	363	181	194	203	811	1337	811	228	49	89	102	544	769	616	869	68	88	42	8	292	89	59	57	98	135	113	112	908	106	50	200	307	39	51	22	72	28	18	31	27
ENSBTAG00000001491	0	0	0	0	0	0	0	0	0	0	0	0	0	0	2	1	0	0	0	0	0	0	1	1	0	0	0	0	0	0	0	0	0	0	0	0	1	0	0	0	0	0	0	0	0	0	0	0	0
ENSBTAG00000001492	0	0	1	0	1	3	2	0	0	0	10	1	1	1	1	1	10	4	11	6	0	0	1	0	8	16	7	6	3	0	4	0	0	0	1	3	3	14	14	2	3	15	27	15	21	3	24	5	2
ENSBTAG00000001495	0	0	0	0	0	0	0	0	0	0	1	0	0	0	0	0	0	0	0	0	0	0	0	0	0	0	0	0	0	0	0	0	0	0	0	1	0	0	0	0	0	0	0	0	0	0	0	0	0
ENSBTAG00000001497	0	1	0	15	10	15	40	5	0	34	18	12	16	15	27	22	4	0	1	3	5	5	10	7	28	1	0	1	7	4	0	2	0	1	1	5	12	4	2	2	2	2	3	0	3	3	1	3	4
ENSBTAG00000001498	1	0	1	1	1	1	5	6	1	3	3	0	1	12	7	8	3	3	6	5	7	2	8	12	2	3	1	1	10	1	1	1	0	1	1	0	8	0	1	2	2	2	0	1	2	0	2	0	6
ENSBTAG00000001499	0	0	0	0	0	1	1	0	0	1	0	0	0	2	0	1	0	1	0	0	1	0	0	3	3	1	1	0	3	2	0	0	0	0	0	3	1	1	1	0	1	0	1	1	0	0	0	0	0
ENSBTAG00000001500	0	0	0	0	0	0	0	0	0	0	1	0	0	1	0	1	0	0	0	0	0	0	0	0	0	0	0	0	1	0	0	0	0	0	0	0	1	1	1	1	0	0	0	0	0	0	0	1	0
ENSBTAG00000001503	0	0	0	0	0	0	0	0	0	0	0	0	0	0	0	0	0	0	0	0	0	0	0	0	0	0	0	0	0	2	4	1	0	0	0	0	0	0	0	0	0	0	0	0	0	0	0	0	0
ENSBTAG00000001504	0	2	1	2	0	2	3	4	1	3	0	0	0	7	3	2	8	1	6	2	1	1	3	2	1	4	0	3	3	3	0	0	1	0	1	3	6	4	3	3	5	4	0	0	4	2	4	1	3
ENSBTAG00000001505	0	0	0	0	0	0	0	0	0	1	1	1	0	1	2	1	0	1	2	0	3	1	2	2	1	0	0	0	1	0	0	0	0	0	1	0	2	1	1	1	0	0	0	0	1	1	1	1	0
ENSBTAG00000001506	1	0	0	0	0	0	0	1	0	1	0	0	0	0	1	0	1	0	0	0	0	1	2	2	0	0	0	0	0	0	1	0	0	0	0	2	1	1	0	0	0	0	0	0	1	0	1	0	0
ENSBTAG00000001507	0	0	1	1	0	0	0	0	0	0	0	1	1	0	0	0	0	0	0	0	1	0	0	0	0	0	0	0	1	0	0	1	0	0	0	0	2	0	0	0	0	1	0	0	0	2	4	0	0
ENSBTAG00000001508	1	1	0	0	2	2	3	0	0	1	0	0	0	3	4	4	2	1	3	1	0	0	1	0	1	4	5	0	2	1	5	1	0	0	0	1	3	1	0	0	1	3	1	0	1	1	3	1	3
ENSBTAG00000001509	0	2	0	3	2	4	2	2	0	2	2	4	1	0	2	0	1	0	2	0	2	1	1	0	2	0	1	0	0	2	0	0	0	0	1	0	1	3	3	1	1	0	0	0	1	2	2	3	0
ENSBTAG00000001510	0	0	1	0	2	2	3	3	0	0	1	0	2	4	6	5	2	1	3	0	0	3	5	8	0	1	0	0	2	0	0	1	0	0	0	1	3	1	4	1	1	0	0	0	1	2	2	0	1
ENSBTAG00000001511	0	1	0	1	0	0	1	4	2	1	0	0	2	1	1	2	0	0	0	1	5	3	4	4	0	1	1	0	5	1	1	1	1	1	0	1	4	5	3	3	0	0	1	0	1	0	0	0	0
ENSBTAG00000001512	0	1	0	1	0	0	0	0	0	2	0	2	0	0	0	0	0	0	4	1	0	0	1	1	0	0	0	0	1	2	3	1	0	1	1	2	2	1	2	0	0	0	1	1	0	0	2	0	0
ENSBTAG00000001513	0	2	0	0	0	0	1	0	0	0	1	0	0	0	3	1	3	0	0	0	0	0	1	1	0	0	0	1	1	0	0	0	0	0	0	0	0	1	0	0	1	0	0	0	1	1	1	0	0
ENSBTAG00000001514	0	1	0	1	1	1	2	1	0	2	0	2	0	0	1	1	2	3	0	0	1	0	0	0	1	0	0	0	4	6	11	3	39	31	37	28	0	1	1	0	1	0	0	1	0	2	2	4	1
ENSBTAG00000001516	0	0	0	0	0	0	0	0	0	0	0	0	0	0	0	0	0	0	0	0	0	0	0	0	0	0	0	0	0	0	0	0	0	0	0	0	0	0	0	0	0	0	0	0	0	0	0	0	0
ENSBTAG00000001517	22	0	12	0	0	0	0	0	0	0	0	0	0	0	0	1	31	15	45	15	0	0	0	1	0	24	15	5	0	0	0	0	0	0	2	1	0	10	4	10	7	2	3	5	4	5	3	5	5
ENSBTAG00000001518	1	0	0	2	2	1	1	3	2	3	1	1	1	2	2	3	3	1	2	1	2	1	3	2	3	1	3	0	7	1	2	1	0	0	2	0	1	2	2	0	3	1	0	0	2	1	2	0	2
ENSBTAG00000001519	0	1	0	2	2	0	0	2	0	3	0	0	0	2	0	1	2	0	0	0	3	3	3	3	2	3	1	1	3	2	0	0	1	1	0	0	2	2	3	2	1	0	0	1	0	0	1	0	1
ENSBTAG00000001520	2	3	2	9	5	5	4	3	2	1	6	3	4	6	12	5	8	0	3	4	5	2	5	7	6	1	3	2	3	5	3	1	5	9	8	3	6	3	3	5	3	1	1	1	3	4	8	6	4
ENSBTAG00000001521	72	99	41	205	175	67	93	172	67	101	89	55	42	91	170	110	146	124	123	99	84	84	176	169	150	155	93	33	94	171	182	123	484	556	875	432	66	189	86	38	66	105	100	65	83	180	144	156	93
ENSBTAG00000001522	0	1	0	6	3	1	8	3	2	4	4	0	1	2	8	4	4	2	0	1	2	4	3	1	7	0	1	1	4	1	3	2	10	9	10	7	5	11	3	1	1	2	0	0	3	8	5	3	0
ENSBTAG00000001523	4	0	3	3	0	2	2	4	1	5	3	1	1	3	3	0	3	2	7	2	1	1	3	7	2	4	3	3	7	3	2	0	1	0	2	1	2	4	2	3	2	1	0	0	0	3	2	3	8
ENSBTAG00000001526	0	0	0	0	0	0	0	0	0	0	0	0	0	0	0	0	0	0	0	0	0	0	0	0	0	0	0	0	0	0	0	0	0	0	0	0	0	0	0	0	0	0	0	0	0	0	0	0	0
ENSBTAG00000001527	0	0	0	0	0	0	0	0	0	0	0	0	0	0	0	0	0	0	0	0	0	0	0	0	0	0	0	0	1	0	0	0	0	0	0	0	0	0	0	2	12	0	0	0	0	64	54	73	22
ENSBTAG00000001528	0	1	0	1	2	2	0	5	5	7	1	2	0	9	10	2	4	4	1	1	4	4	9	4	0	7	5	1	11	2	1	2	0	2	1	4	8	6	9	3	3	4	5	3	5	5	1	9	3
ENSBTAG00000001529	10	6	12	5	27	18	26	30	14	21	9	15	13	32	34	19	27	20	32	8	27	25	37	42	14	11	12	6	32	19	15	8	8	8	7	10	34	37	16	27	31	15	7	10	17	11	9	17	9
ENSBTAG00000001530	0	0	0	0	0	0	0	0	0	0	0	0	0	0	0	0	0	0	0	0	0	0	0	0	0	0	0	0	0	0	0	0	0	0	0	0	0	0	0	0	0	0	0	0	0	0	0	0	0
ENSBTAG00000001533	0	0	0	0	1	3	1	4	1	0	0	1	0	2	5	3	4	1	2	0	6	4	4	5	0	2	0	0	3	0	1	1	1	0	0	0	0	1	2	0	1	0	1	0	4	2	1	1	0
ENSBTAG00000001535	2	0	0	0	0	0	0	0	0	0	0	0	0	0	0	0	5	1	1	4	0	0	0	0	1	3	6	1	3	2	0	0	1	0	0	0	0	4	1	0	1	0	0	0	2	0	0	0	0
ENSBTAG00000001537	0	1	1	0	0	4	1	1	1	5	1	1	1	0	1	0	4	0	1	1	0	0	2	0	0	1	1	1	5	2	0	1	0	0	0	1	0	2	1	2	1	1	2	1	0	2	7	5	2
ENSBTAG00000001538	20	24	13	14	33	14	23	70	35	38	34	8	10	17	26	5	54	33	45	44	15	13	14	17	29	26	26	9	86	33	19	13	22	10	15	7	18	85	53	47	83	32	30	9	26	24	21	22	10
ENSBTAG00000001539	1	3	3	2	5	3	4	1	4	8	2	6	3	1	4	3	1	2	2	1	0	0	4	0	4	1	1	0	2	1	1	5	2	3	0	1	1	3	5	6	2	2	2	0	1	5	1	5	0
ENSBTAG00000001543	0	0	1	2	10	1	0	0	1	0	0	0	0	4	7	5	3	9	17	1	4	2	5	5	1	3	7	1	0	1	0	0	2	2	0	2	4	15	9	1	3	8	7	7	7	6	8	6	3
ENSBTAG00000001545	0	0	0	0	0	0	0	0	0	0	0	0	0	0	0	0	0	2	2	0	0	2	0	0	0	0	0	0	0	0	0	0	0	0	0	0	0	1	1	1	2	1	1	0	0	0	0	0	0
ENSBTAG00000001546	4	9	2	19	11	18	17	11	3	18	5	7	3	7	9	13	9	4	9	2	3	3	7	5	24	3	4	1	21	2	8	2	6	5	10	3	7	18	6	17	6	7	2	0	8	11	14	8	6
ENSBTAG00000001548	1	1	2	1	3	1	5	7	3	1	1	2	2	7	8	11	2	1	4	0	1	4	8	6	2	2	1	0	9	0	0	0	1	0	2	1	5	2	3	1	2	1	2	1	4	6	1	0	0
ENSBTAG00000001549	0	0	0	0	0	0	0	0	0	0	0	0	0	0	0	0	0	0	0	0	0	0	0	0	0	0	0	0	0	0	0	0	0	0	0	0	0	0	0	0	0	0	0	0	0	0	0	0	0
ENSBTAG00000001551	0	0	0	0	0	0	1	0	1	1	0	1	0	0	0	1	2	0	3	2	0	1	1	1	2	1	0	1	4	3	0	1	1	0	0	0	1	1	0	2	0	0	0	2	0	4	1	4	1
ENSBTAG00000001552	3	4	3	2	3	5	6	10	7	10	2	3	3	6	5	8	10	7	6	3	14	13	27	25	3	3	8	1	7	9	12	1	1	0	4	3	7	12	11	5	8	7	1	0	7	6	7	6	6
ENSBTAG00000001553	74	117	47	50	73	43	89	318	145	126	96	51	83	61	98	50	197	67	76	94	97	118	87	165	65	81	60	22	215	67	29	55	40	48	43	45	69	272	264	185	277	106	115	31	112	72	48	73	33
ENSBTAG00000001557	0	0	1	0	0	0	0	1	0	0	0	1	0	2	0	1	15	8	8	4	1	0	0	2	0	2	2	4	0	0	1	0	0	0	0	0	0	4	1	2	3	6	2	1	3	16	5	8	11
ENSBTAG00000001558	0	0	0	0	0	0	0	0	0	0	0	0	1	0	0	0	0	0	0	2	0	0	0	1	0	0	0	0	0	0	0	0	0	1	0	0	0	1	0	0	1	0	0	0	0	0	1	0	0
ENSBTAG00000001562	0	0	0	0	0	0	0	0	1	0	0	0	0	0	0	0	0	0	0	0	0	0	0	0	0	0	0	0	0	0	0	0	0	0	0	0	0	1	0	0	0	0	0	0	0	0	0	0	0
ENSBTAG00000001564	0	6	0	1	1	0	3	2	6	9	2	2	2	19	13	10	4	2	1	3	13	7	15	15	0	1	2	0	1	96	86	84	34	75	57	93	5	4	0	0	2	2	3	1	0	3	1	0	4
ENSBTAG00000001565	6	6	8	10	11	9	15	11	6	12	10	6	4	15	18	13	14	6	9	7	10	10	18	7	12	6	8	1	24	7	9	3	6	2	5	11	17	18	8	22	19	4	8	2	12	11	8	19	6
ENSBTAG00000001567	4	0	2	1	0	0	2	0	0	2	0	0	2	3	0	0	1	3	2	0	0	0	0	1	2	2	2	1	3	0	1	1	1	1	0	1	1	5	2	4	1	1	1	0	2	0	0	0	0
ENSBTAG00000001568	2	11	4	14	12	19	14	36	29	16	4	1	5	1	1	1	13	1	8	9	0	0	3	2	19	5	5	1	49	14	3	10	1	2	6	2	1	13	1	7	11	1	1	1	2	10	4	2	1
ENSBTAG00000001570	0	0	0	0	0	0	0	0	0	0	0	0	0	0	0	0	0	0	0	2	0	0	0	0	0	0	0	0	0	0	0	0	0	0	0	0	0	0	0	0	0	0	0	0	2	0	0	0	1
ENSBTAG00000001571	0	0	0	0	0	0	0	0	0	0	0	0	0	0	1	1	0	0	0	0	0	0	1	0	0	0	0	0	1	0	0	0	0	0	0	0	0	0	0	0	0	0	0	0	0	0	0	0	0
ENSBTAG00000001572	0	0	0	0	0	0	0	0	0	0	0	0	1	0	0	0	0	0	1	0	0	0	0	1	0	0	0	0	0	0	0	0	0	0	0	0	4	0	0	0	0	0	0	0	0	1	1	0	1
ENSBTAG00000001573	4	5	0	8	14	16	17	24	16	34	7	9	16	23	19	22	14	8	16	8	24	30	59	45	13	6	10	5	39	14	16	7	4	10	7	7	16	15	10	20	17	10	4	5	11	11	10	9	13
ENSBTAG00000001574	3	2	5	3	2	1	4	12	7	6	1	2	1	6	4	3	6	4	11	6	9	4	6	8	3	12	10	3	18	6	4	3	2	1	4	6	4	16	16	7	9	13	10	11	6	10	6	4	4
ENSBTAG00000001575	60	111	41	46	59	34	58	252	144	130	95	67	53	576	970	522	234	149	90	183	314	342	477	613	67	191	170	26	148	40	23	33	56	53	72	27	195	229	153	114	108	96	79	49	103	98	59	90	25
ENSBTAG00000001576	0	1	0	4	3	7	11	4	2	6	1	0	3	0	0	0	0	0	2	2	0	1	0	1	6	0	0	0	1	0	4	1	1	0	1	5	0	1	1	1	1	2	1	0	0	4	6	6	1
ENSBTAG00000001578	1	0	0	2	1	0	3	1	0	5	1	0	0	1	2	0	3	0	0	2	2	1	1	3	1	1	1	2	3	2	0	0	1	0	1	1	0	0	0	0	0	1	1	1	1	3	1	0	2
ENSBTAG00000001579	0	2	0	0	0	1	1	0	1	7	0	0	1	0	1	1	1	1	1	0	0	0	1	2	1	1	0	0	3	1	1	1	0	0	1	0	0	2	0	0	0	0	2	0	0	2	0	0	0
ENSBTAG00000001580	0	1	0	0	0	1	0	2	5	0	0	0	0	16	21	7	0	0	1	1	4	8	19	10	1	0	0	0	2	1	0	1	60	85	68	97	6	4	6	0	0	1	1	0	0	0	0	0	0
ENSBTAG00000001582	0	0	0	0	0	0	0	0	0	0	0	0	0	0	0	0	0	0	0	0	0	0	0	0	0	0	0	0	0	0	0	0	0	0	0	0	0	0	0	0	0	0	0	0	0	6	48	11	3
ENSBTAG00000001585	1	2	1	7	6	2	13	19	13	12	5	5	5	9	3	1	16	9	6	5	4	3	7	4	4	6	15	1	5	6	4	4	3	2	2	2	4	38	22	3	12	13	12	8	14	3	1	4	1
ENSBTAG00000001586	0	0	0	0	0	0	0	0	1	4	0	0	0	3	1	0	0	0	1	0	0	0	3	0	1	1	1	0	5	4	2	0	0	1	1	3	0	0	2	0	2	1	0	1	1	5	0	2	0
ENSBTAG00000001589	11	9	8	13	17	4	16	16	14	28	11	14	11	15	43	15	29	31	27	17	20	10	16	18	28	20	40	5	38	12	5	4	4	8	8	15	19	31	22	19	31	18	24	9	15	28	17	19	37
ENSBTAG00000001592	0	0	1	2	8	2	8	0	2	6	3	4	1	1	2	1	0	0	1	2	0	2	2	5	1	2	0	0	1	0	0	0	0	0	1	3	2	1	2	1	0	0	2	2	1	0	0	1	0
ENSBTAG00000001593	0	1	0	1	0	0	0	0	0	2	1	1	0	1	2	0	0	0	1	1	1	0	0	0	1	1	0	0	0	0	0	0	0	0	0	1	0	0	1	0	0	0	0	1	1	1	0	0	0
ENSBTAG00000001594	4	4	3	7	3	2	6	3	1	7	2	0	6	9	14	9	7	2	11	2	9	6	12	8	5	9	4	3	5	1	3	0	4	3	1	13	3	25	15	3	6	9	3	1	2	6	2	6	4
ENSBTAG00000001595	0	0	1	3	0	0	1	0	0	1	2	0	0	7	15	8	8	2	7	0	0	1	0	0	4	1	0	20	6	10	0	0	0	0	0	0	9	7	0	1	3	0	2	0	0	3	15	2	1
ENSBTAG00000001597	0	0	2	0	0	1	1	1	0	2	0	2	2	1	3	11	1	0	0	0	0	0	2	1	1	1	3	0	1	0	2	0	1	0	0	2	2	5	2	0	0	0	0	0	1	2	1	1	1
ENSBTAG00000001598	5	0	3	0	0	0	0	1	0	0	0	0	0	19	16	11	10	4	7	15	21	12	26	26	0	11	10	4	11	2	0	0	0	0	0	0	17	10	2	9	11	8	5	1	6	4	23	5	11
ENSBTAG00000001599	0	0	0	0	0	0	0	1	0	0	0	1	0	10	7	7	0	0	0	0	7	7	7	10	0	0	0	0	0	0	0	0	1	0	0	0	5	2	0	0	0	0	0	0	0	0	0	0	0
ENSBTAG00000001600	1	0	0	1	0	2	0	6	2	0	1	0	2	4	2	1	2	0	1	0	0	1	3	0	1	0	0	0	5	0	1	0	0	1	0	1	3	0	1	0	0	0	0	0	0	1	1	2	1
ENSBTAG00000001601	18	24	12	4	6	12	9	57	32	29	15	12	7	140	191	110	49	26	24	41	120	98	125	194	5	27	31	5	159	181	334	176	37	50	64	49	107	44	58	19	21	14	20	10	17	100	25	80	22
ENSBTAG00000001602	1	3	0	2	2	5	3	5	2	6	2	2	3	0	1	0	4	1	3	0	1	0	1	1	0	4	2	0	10	3	2	1	1	0	1	4	1	5	3	0	2	3	1	0	4	5	0	0	1
ENSBTAG00000001603	0	0	0	0	0	0	0	0	0	0	0	0	0	0	0	0	0	0	0	0	0	0	0	1	0	0	0	0	1	4	1	1	0	0	0	1	0	0	0	0	0	0	0	0	0	0	0	0	0
ENSBTAG00000001605	0	0	0	0	0	0	0	0	0	0	0	0	0	1	0	2	0	0	0	0	0	0	0	0	0	0	0	0	0	0	0	0	0	0	0	0	0	0	0	0	0	0	0	0	0	0	0	0	0
ENSBTAG00000001606	0	0	0	0	0	0	0	0	0	0	0	0	0	0	0	0	0	0	0	0	0	0	0	0	0	0	0	0	0	0	0	0	0	0	0	0	0	0	0	0	0	0	0	0	0	0	0	0	0
ENSBTAG00000001607	4	1	3	6	8	9	4	2	3	6	2	0	6	2	12	9	4	3	10	2	2	5	4	7	5	1	1	1	11	6	2	3	4	0	1	0	7	5	8	2	5	6	3	0	5	5	1	8	7
ENSBTAG00000001608	0	0	0	0	0	0	0	0	0	0	0	0	0	0	0	0	0	0	0	0	0	0	0	0	0	0	0	0	0	0	0	0	0	0	0	0	0	0	0	0	0	0	0	0	0	0	0	0	0
ENSBTAG00000001609	2	6	0	3	1	1	1	1	2	6	2	2	4	3	15	6	5	6	4	6	5	3	3	8	1	3	1	1	6	6	15	7	1	0	4	3	2	4	2	2	5	5	6	1	6	5	2	1	4
ENSBTAG00000001610	0	0	0	0	0	0	0	0	0	0	0	0	0	0	0	0	0	0	0	0	0	0	0	0	0	0	0	0	0	0	0	0	0	0	0	0	0	0	0	0	0	0	0	0	0	1	1	1	2
ENSBTAG00000001612	5	2	1	4	2	2	3	6	0	5	2	1	3	8	11	5	7	2	0	6	4	3	5	10	3	2	4	1	10	3	2	1	6	6	4	3	8	15	6	3	6	4	5	2	6	6	5	5	3
ENSBTAG00000001614	0	0	0	0	0	0	0	1	1	1	0	2	0	2	0	0	0	0	0	0	1	2	1	1	0	0	0	0	0	0	0	1	0	0	1	1	0	2	1	0	2	0	1	1	2	0	0	1	2
ENSBTAG00000001615	0	0	0	0	0	0	0	0	0	0	0	0	0	21	26	26	0	0	0	0	8	5	15	17	0	0	0	0	1	0	0	0	0	0	0	0	11	0	0	0	0	0	0	0	0	0	0	1	0
ENSBTAG00000001616	0	0	0	1	2	0	1	1	1	3	2	0	1	1	2	3	2	0	2	1	0	0	5	0	1	0	0	1	2	1	0	1	1	1	1	2	0	3	2	4	3	1	2	0	1	1	1	1	1
ENSBTAG00000001617	0	1	0	0	2	2	0	1	1	2	1	1	0	2	1	0	1	1	2	0	2	0	3	0	0	0	0	1	2	1	0	0	0	1	1	2	3	3	5	2	2	2	0	1	1	1	1	1	0
ENSBTAG00000001618	0	0	0	0	0	0	0	0	2	0	0	0	1	0	1	1	1	0	0	0	0	1	0	0	0	0	1	0	0	4	4	3	0	1	1	3	0	0	0	0	0	0	0	0	0	1	0	1	0
ENSBTAG00000001619	0	0	0	2	1	2	0	2	0	1	0	0	0	1	1	0	2	0	1	0	0	1	1	0	0	0	0	0	0	0	1	1	1	0	0	1	3	2	2	2	0	1	3	0	2	2	0	1	2
ENSBTAG00000001626	0	1	1	0	0	0	3	0	0	1	0	0	0	7	6	4	1	2	0	2	0	1	3	3	0	1	1	0	4	0	1	1	1	1	0	0	2	0	1	7	1	0	0	0	1	2	1	1	0
ENSBTAG00000001627	0	0	0	0	0	0	0	0	0	0	0	0	0	0	0	0	0	0	0	0	0	0	0	0	0	0	0	0	0	0	0	0	0	0	0	0	0	0	0	0	0	0	1	0	0	0	0	0	0
ENSBTAG00000001628	0	0	0	0	0	0	0	0	0	0	0	0	0	0	0	0	0	0	0	0	0	0	0	0	0	0	0	0	0	0	0	0	0	0	0	0	0	0	0	0	0	0	0	0	0	0	0	0	0
ENSBTAG00000001629	1	0	0	0	3	1	1	3	2	2	1	3	0	1	2	1	0	2	1	0	2	0	6	4	3	2	1	0	1	4	8	3	1	2	3	2	0	3	0	3	4	1	1	0	1	5	1	2	0
ENSBTAG00000001631	0	0	0	0	0	0	0	0	0	0	0	0	0	0	0	0	0	1	0	1	0	0	0	0	0	1	1	0	1	0	0	0	0	0	0	0	0	3	5	0	1	0	0	1	3	0	0	0	0
ENSBTAG00000001632	0	0	1	2	1	3	4	6	6	7	1	4	4	5	4	2	6	4	4	3	3	2	4	4	5	1	6	1	4	3	2	3	1	4	2	3	1	8	2	2	8	5	2	5	4	1	3	3	9
ENSBTAG00000001634	0	1	0	1	2	0	3	2	1	5	3	1	1	6	11	4	3	0	4	2	0	4	6	2	0	3	2	0	0	3	2	1	0	0	0	3	2	5	0	2	2	2	0	3	2	1	0	2	1
ENSBTAG00000001635	63	14	26	25	24	23	18	45	14	37	29	18	21	32	52	20	49	27	17	36	21	26	38	33	21	39	37	10	55	21	20	13	27	28	39	40	20	66	40	59	53	29	31	12	17	53	45	57	21
ENSBTAG00000001637	4	10	9	6	8	8	11	20	10	14	5	8	3	21	19	9	13	5	1	4	9	9	15	21	16	10	2	1	13	11	4	5	11	9	11	10	13	14	11	6	20	10	6	6	6	16	7	7	5
ENSBTAG00000001638	0	0	0	0	0	0	1	0	0	2	0	1	0	1	0	0	0	0	0	1	0	0	0	0	0	0	0	0	0	0	0	0	0	1	0	0	0	0	0	0	0	0	1	1	0	1	1	0	1
ENSBTAG00000001639	0	0	0	0	0	0	0	0	0	0	0	0	0	0	0	0	0	0	0	0	0	0	0	0	0	0	0	0	0	0	0	0	0	0	0	0	0	0	0	0	0	0	0	0	1	0	0	0	0
ENSBTAG00000001640	0	0	1	0	0	0	0	0	0	1	0	1	0	7	3	8	0	0	2	0	0	0	4	1	1	1	0	0	1	0	0	0	0	0	1	0	7	2	0	1	0	0	1	0	1	7	2	3	1
ENSBTAG00000001642	0	0	0	0	0	0	0	0	0	0	0	0	0	0	0	0	0	0	0	0	0	0	0	0	0	0	0	0	0	0	0	0	0	0	0	0	0	0	0	0	0	0	0	0	0	0	0	0	0
ENSBTAG00000001644	1	1	0	0	0	2	5	14	3	5	1	3	5	10	14	9	4	4	8	0	4	3	8	7	3	2	3	0	13	6	2	2	1	2	2	2	7	5	4	2	0	1	1	0	1	5	4	3	1
ENSBTAG00000001645	0	1	0	2	1	2	1	3	1	1	0	1	1	1	2	0	1	1	1	0	0	1	1	0	1	1	1	0	2	0	0	4	2	0	3	4	4	0	0	0	1	0	1	1	0	3	1	3	1
ENSBTAG00000001647	3	6	3	3	5	3	13	5	2	3	2	2	5	11	20	14	18	8	20	9	6	6	6	11	7	12	12	5	7	12	3	3	2	2	4	3	10	20	10	4	9	18	12	4	6	8	13	3	3
ENSBTAG00000001648	181	238	108	302	271	208	391	731	309	429	358	211	193	134	291	104	589	275	408	280	199	222	202	310	502	385	269	84	787	320	150	160	169	150	239	76	138	742	489	513	617	371	361	150	302	268	163	219	98
ENSBTAG00000001649	0	0	0	0	1	3	2	2	1	0	0	0	0	2	1	3	1	0	1	0	10	10	20	15	0	0	0	0	0	0	1	0	1	0	2	2	1	0	0	2	2	0	0	0	0	1	0	1	0
ENSBTAG00000001651	15	32	8	24	30	20	34	38	23	45	41	30	23	20	30	15	44	12	25	13	14	17	27	17	30	29	15	10	36	16	22	10	19	17	26	22	17	39	29	21	27	21	23	19	16	38	25	21	20
ENSBTAG00000001652	0	1	0	0	0	0	0	1	0	2	0	0	1	3	0	1	3	0	0	0	1	1	3	3	1	0	0	0	2	1	0	0	3	0	1	5	1	1	2	0	0	0	1	0	1	2	0	0	0
ENSBTAG00000001654	2	1	2	1	1	2	2	6	0	3	0	1	2	0	0	3	2	0	3	0	0	0	1	2	4	1	5	0	10	6	0	0	0	0	1	2	1	3	2	2	1	0	1	3	1	4	0	0	1
ENSBTAG00000001656	3	10	1	7	12	11	10	8	6	10	7	6	4	26	28	24	3	3	5	4	11	13	24	30	7	9	4	3	25	11	3	2	4	13	8	7	19	13	11	9	16	7	9	0	10	23	11	20	5
ENSBTAG00000001657	4	4	5	20	26	21	31	10	3	49	24	19	13	4	13	14	12	10	13	10	8	7	13	13	49	11	8	7	24	11	6	4	1	3	4	4	4	23	10	13	9	17	8	8	9	18	19	19	15
ENSBTAG00000001658	0	0	0	0	0	0	0	0	0	0	0	0	0	0	0	0	0	0	0	0	0	0	0	0	0	0	0	0	1	0	0	0	0	0	0	0	0	0	0	0	0	0	0	0	0	0	0	0	0
ENSBTAG00000001659	1	4	0	6	7	6	10	5	0	5	1	4	2	17	15	9	8	5	5	4	6	8	18	9	13	2	2	1	3	2	4	4	3	3	5	8	7	6	2	1	4	3	4	2	5	6	6	3	0
ENSBTAG00000001660	0	1	1	0	0	2	1	4	1	2	0	1	0	1	1	0	5	3	4	0	1	0	0	1	0	0	2	1	8	2	2	2	0	1	0	2	0	4	2	0	5	2	0	1	0	0	0	0	2
ENSBTAG00000001662	0	0	0	0	0	0	0	0	0	1	0	0	0	5	8	6	0	0	0	0	2	4	6	7	0	1	0	0	2	1	0	0	0	0	1	0	5	5	15	0	2	1	1	0	0	0	2	2	2
ENSBTAG00000001663	1	0	0	0	0	0	0	2	1	4	1	1	1	4	9	4	0	1	2	0	1	3	3	5	2	2	0	1	1	5	2	1	3	0	5	2	3	3	2	1	1	1	2	0	0	2	2	3	0
ENSBTAG00000001665	0	0	0	0	0	0	0	0	0	0	0	0	0	0	1	0	0	0	0	0	1	0	0	0	0	0	0	0	0	0	0	0	0	0	0	0	0	0	0	0	0	0	0	0	0	0	0	0	0
ENSBTAG00000001666	0	0	0	1	0	0	1	2	1	0	1	1	1	1	1	1	0	0	0	1	0	0	2	2	0	0	1	0	3	0	1	0	1	1	0	1	1	2	0	3	2	0	1	0	0	1	0	3	0
ENSBTAG00000001668	0	0	0	0	0	0	0	0	0	0	0	0	0	0	0	0	0	0	0	0	0	0	0	0	0	0	0	0	0	0	0	0	0	0	0	0	0	0	0	0	0	0	0	0	0	0	0	0	0
ENSBTAG00000001671	5	7	1	8	9	16	15	31	10	24	15	14	11	22	38	32	20	12	27	13	24	20	23	29	12	10	6	6	31	20	15	10	8	9	7	11	17	24	15	18	17	6	10	7	8	11	13	20	8
ENSBTAG00000001673	6	1	1	1	3	5	5	7	2	5	2	0	2	17	20	19	6	3	10	1	18	15	29	35	1	3	4	1	8	6	5	0	0	2	2	3	11	10	5	10	5	2	1	0	1	3	2	5	2
ENSBTAG00000001675	1	0	0	0	1	0	0	0	0	0	0	0	0	2	7	2	3	0	3	2	0	2	1	6	1	3	1	1	0	0	0	0	0	0	0	0	0	1	0	0	0	1	0	0	1	0	0	0	1
ENSBTAG00000001686	0	0	0	0	0	0	0	0	0	0	0	0	0	0	0	0	0	0	0	0	0	0	0	0	0	0	0	0	0	0	0	0	0	0	0	0	0	0	0	0	0	0	0	0	0	0	0	0	0
ENSBTAG00000001687	0	0	2	3	0	2	3	2	0	2	1	1	1	0	1	0	2	2	1	1	0	0	0	0	3	2	0	2	7	1	1	3	0	1	2	1	1	0	2	0	3	1	0	1	2	1	0	0	2
ENSBTAG00000001692	0	1	0	0	1	0	1	1	1	1	0	0	0	0	2	0	0	2	0	0	0	0	0	1	0	0	0	0	1	1	0	0	0	0	1	0	2	0	0	0	0	0	0	0	1	2	0	0	0
ENSBTAG00000001693	1	1	0	1	0	1	2	2	3	3	0	2	0	3	5	1	6	0	4	3	2	2	3	5	0	1	1	0	1	2	1	3	0	0	1	0	2	3	3	2	0	0	0	0	2	2	1	1	0
ENSBTAG00000001694	0	0	0	0	0	0	0	0	0	1	0	0	0	4	8	7	0	0	2	0	6	1	7	6	0	0	1	0	4	0	0	0	0	0	0	0	3	0	0	1	1	0	0	1	0	0	0	0	0
ENSBTAG00000001696	0	0	0	0	0	0	0	0	0	0	0	0	0	0	0	0	0	0	0	0	0	0	0	0	0	0	0	0	0	0	0	0	0	0	0	0	0	0	0	0	0	0	0	0	0	0	0	0	0
ENSBTAG00000001697	10	10	4	11	10	7	8	18	12	18	7	5	9	12	29	12	28	12	11	9	6	13	12	17	14	15	10	6	35	12	9	3	4	4	5	7	7	46	37	10	23	15	16	15	14	24	11	11	6
ENSBTAG00000001698	1	1	0	1	0	1	1	1	0	2	1	2	1	1	1	3	1	1	2	2	1	1	1	1	2	2	2	0	2	0	0	1	2	1	2	0	2	0	0	2	0	1	0	0	2	3	3	1	1
ENSBTAG00000001700	17	27	11	46	45	30	62	85	30	51	40	19	20	109	147	75	75	33	27	33	31	46	61	89	54	22	21	13	105	56	29	33	27	27	40	21	40	96	68	32	48	28	35	19	35	31	18	46	15
ENSBTAG00000001702	5	6	2	1	1	4	2	6	3	4	5	0	0	5	9	4	5	3	3	1	1	5	2	8	2	1	6	0	3	1	1	1	1	6	5	4	9	3	3	8	11	1	3	2	3	4	3	5	2
ENSBTAG00000001703	0	0	0	0	1	0	0	0	0	0	0	0	0	18	31	19	0	0	0	0	2	5	5	6	0	0	0	0	0	0	0	0	0	0	0	0	8	0	0	0	0	0	0	0	0	0	0	0	0
ENSBTAG00000001704	0	0	0	0	0	0	0	0	0	0	0	0	0	0	0	0	0	0	0	0	0	0	0	0	0	0	0	0	0	0	0	0	0	0	0	0	0	0	0	0	0	0	0	0	0	0	0	0	0
ENSBTAG00000001706	3	0	1	0	0	0	0	0	0	2	0	0	0	0	0	0	3	3	3	2	0	0	0	0	0	0	3	0	0	0	0	0	0	0	0	0	0	0	0	0	0	0	0	0	0	0	1	0	0
ENSBTAG00000001707	4	2	1	3	4	5	6	5	5	7	2	3	4	3	4	8	5	3	4	5	6	5	10	8	2	5	6	0	17	2	4	0	2	1	3	2	5	8	11	8	8	2	4	2	5	4	2	3	4
ENSBTAG00000001708	2	4	0	0	0	4	5	3	2	2	1	5	1	6	7	3	5	2	6	0	1	2	8	4	0	4	2	2	9	1	2	3	1	1	4	2	10	6	5	1	1	1	4	0	1	13	4	9	8
ENSBTAG00000001710	2	0	1	0	1	0	0	0	1	1	0	0	0	2	0	0	1	1	1	1	0	0	0	0	1	1	1	1	0	1	0	1	1	0	1	2	0	0	0	1	2	0	0	0	0	0	2	0	0
ENSBTAG00000001711	0	0	1	0	0	0	0	0	1	1	0	0	1	0	1	2	1	0	1	0	2	0	3	1	0	0	2	0	2	0	2	0	1	0	0	0	1	1	0	1	0	0	1	0	0	2	0	0	0
ENSBTAG00000001712	0	0	0	1	0	0	1	5	0	0	1	0	0	3	2	1	0	0	0	0	2	1	4	2	1	0	0	0	1	0	0	0	0	0	1	0	3	2	0	1	1	0	1	1	0	1	2	0	1
ENSBTAG00000001714	0	0	0	0	0	0	0	0	0	0	0	0	0	0	0	0	1	0	1	0	0	0	0	1	0	0	0	0	3	0	0	0	0	0	0	0	0	0	0	1	0	0	0	0	0	0	0	0	0
ENSBTAG00000001717	3	0	1	0	2	0	2	2	1	1	0	3	1	0	1	0	3	1	0	4	1	0	0	0	1	1	8	3	2	1	0	0	0	2	0	0	1	36	40	2	1	4	2	3	4	0	1	1	0
ENSBTAG00000001721	2	4	1	5	9	3	8	26	13	8	4	5	1	6	17	8	11	3	3	8	5	7	13	5	6	8	2	0	7	29	29	24	12	15	10	19	12	5	2	3	7	3	3	4	3	6	3	13	4
ENSBTAG00000001724	1	3	0	3	2	3	0	2	0	2	0	0	1	0	3	0	2	3	1	1	0	0	1	1	5	3	1	0	1	2	8	3	7	0	0	6	1	2	1	2	1	0	1	1	1	2	3	3	4
ENSBTAG00000001725	0	1	5	0	2	1	1	2	0	0	9	1	4	0	0	0	12	1	16	6	0	0	2	0	3	18	11	4	2	0	0	0	2	1	3	2	0	11	7	4	20	9	13	7	18	7	1	33	3
ENSBTAG00000001726	0	0	0	0	0	0	0	0	0	0	0	0	0	0	0	0	0	0	0	0	0	0	0	0	0	0	0	0	0	0	0	0	0	0	0	0	0	0	0	0	0	0	0	0	0	0	0	0	0
ENSBTAG00000001727	7	2	10	6	3	4	5	4	4	7	2	1	3	23	13	23	16	6	11	9	12	3	20	13	7	9	2	5	24	12	18	10	16	4	10	16	19	14	4	17	15	4	9	3	7	9	3	12	6
ENSBTAG00000001728	0	0	1	0	1	7	0	1	0	10	2	6	4	1	1	1	0	1	0	0	0	0	0	0	0	0	0	0	2	2	1	2	0	0	0	0	0	0	0	6	6	0	0	0	0	0	0	0	0
ENSBTAG00000001729	0	1	0	1	4	3	13	7	9	4	4	7	2	2	4	3	4	0	4	2	6	1	7	4	8	0	0	0	0	5	3	2	3	0	1	2	1	0	4	1	1	1	2	0	1	0	0	1	0
ENSBTAG00000001730	0	0	0	0	0	0	0	0	0	0	0	0	0	1	0	1	0	0	0	0	0	1	0	0	0	0	0	0	0	0	0	0	0	0	0	0	0	0	0	0	0	0	0	0	0	0	0	0	0
ENSBTAG00000001731	1	2	1	2	4	1	4	5	6	5	2	2	4	12	13	8	10	4	19	6	3	9	6	11	4	7	4	1	5	1	6	2	3	4	2	3	8	13	10	4	10	5	4	3	4	3	4	4	4
ENSBTAG00000001734	0	0	0	0	0	0	0	0	0	0	0	0	0	0	0	0	0	0	0	0	0	0	0	0	0	0	0	0	0	0	0	0	0	0	0	0	0	0	0	0	0	0	0	0	0	0	0	0	0
ENSBTAG00000001735	0	0	0	0	0	0	0	2	1	0	0	1	1	6	14	5	0	0	0	0	11	12	19	19	0	0	0	0	0	0	0	0	0	0	0	0	2	0	0	0	0	0	0	0	1	0	0	0	0
ENSBTAG00000001736	0	0	0	0	0	1	0	0	0	2	0	0	0	0	5	0	1	0	4	0	1	0	0	1	0	1	2	1	2	0	3	0	1	0	1	2	3	2	1	2	0	1	1	3	1	0	1	0	1
ENSBTAG00000001737	22	8	8	13	13	14	32	35	19	31	17	14	13	19	27	15	39	31	17	15	19	17	37	26	25	16	27	2	69	17	9	5	5	11	11	7	21	45	39	16	45	37	28	10	32	19	17	20	13
ENSBTAG00000001739	0	0	0	0	0	0	0	0	0	0	0	0	0	2	3	1	0	0	0	0	0	2	2	2	0	0	0	0	0	0	0	0	0	0	0	0	1	0	0	0	0	0	0	0	0	0	0	0	0
ENSBTAG00000001740	0	0	0	0	1	0	0	0	0	3	1	0	0	0	0	0	0	0	0	0	0	0	0	0	0	0	0	0	3	0	0	0	0	0	0	0	0	0	0	0	0	0	0	0	0	2	0	0	0
ENSBTAG00000001741	0	0	1	0	1	1	0	3	1	4	0	0	0	8	1	5	3	0	1	1	0	0	3	2	1	1	0	0	11	3	2	0	0	0	1	0	4	0	1	0	0	0	1	3	1	3	1	3	2
ENSBTAG00000001744	9	2	5	13	9	6	10	7	7	17	4	7	5	4	5	3	7	6	6	3	1	5	4	13	6	3	1	5	11	2	5	4	5	0	4	7	4	7	10	9	13	6	4	1	7	10	7	5	4
ENSBTAG00000001745	12	72	31	58	55	92	52	142	81	292	199	162	138	3	9	3	75	29	20	31	3	2	3	2	102	31	21	3	169	42	15	38	33	35	38	26	2	59	30	47	58	25	29	10	48	29	21	30	27
ENSBTAG00000001747	1	1	1	11	10	4	5	6	2	8	13	7	6	3	1	2	3	3	1	3	1	2	0	5	9	3	2	1	15	1	3	3	4	2	3	5	2	3	2	0	3	1	4	1	3	3	1	4	1
ENSBTAG00000001748	0	0	0	0	0	0	0	0	1	0	0	0	0	0	0	0	1	0	0	1	0	0	0	0	0	1	0	0	0	0	0	0	0	1	1	2	0	0	0	0	0	0	0	1	0	0	0	0	1
ENSBTAG00000001749	4	7	3	5	5	4	11	10	6	13	6	5	3	23	22	8	18	7	6	2	4	16	19	8	6	6	9	0	16	9	6	7	3	1	3	8	15	15	6	4	13	6	8	2	10	9	3	11	7
ENSBTAG00000001751	0	0	0	0	0	0	0	0	0	0	0	0	0	2	0	0	0	0	0	0	0	0	0	0	0	0	0	0	0	0	0	0	0	0	0	0	1	0	0	0	0	0	0	0	0	0	0	0	0
ENSBTAG00000001752	0	2	1	2	3	5	2	1	2	3	5	3	3	0	2	1	0	2	0	0	1	1	1	1	5	2	1	0	1	0	2	0	0	1	1	1	2	1	1	5	3	1	0	0	0	1	1	3	2
ENSBTAG00000001753	120	0	63	0	0	0	0	0	0	0	0	0	0	1	1	0	1	0	1	0	0	0	0	0	0	1	1	0	0	0	0	0	0	0	0	0	0	0	0	13	25	0	0	0	0	0	0	0	0
ENSBTAG00000001754	1	0	2	0	0	0	0	0	1	4	1	0	3	5	8	6	16	21	11	14	6	8	11	4	1	10	16	0	4	11	10	4	0	2	1	4	5	5	5	1	1	12	11	5	6	3	23	3	2
ENSBTAG00000001755	0	0	0	0	0	0	0	0	0	0	0	0	0	4	1	5	2	0	0	0	63	92	107	164	0	1	1	0	0	0	0	0	0	0	0	0	0	0	0	0	0	1	0	0	0	0	0	0	0
ENSBTAG00000001761	0	0	0	0	0	0	0	0	0	0	0	0	0	0	0	0	0	0	0	0	0	0	0	0	0	0	0	0	0	0	0	0	0	0	0	0	0	0	0	0	0	0	0	0	0	0	0	0	0
ENSBTAG00000001762	4	7	4	4	7	1	6	6	7	9	4	2	4	9	12	8	8	5	6	2	12	10	17	18	5	9	6	1	5	3	3	2	3	2	4	6	7	17	15	7	13	8	9	10	5	9	6	3	0
ENSBTAG00000001763	5	1	2	3	3	3	2	8	1	7	3	3	1	4	8	3	8	1	1	9	5	5	7	4	3	4	5	0	28	4	1	4	0	1	0	0	2	9	5	2	3	2	3	2	2	3	5	16	2
ENSBTAG00000001764	0	0	0	0	0	0	0	0	0	0	0	0	0	20	49	21	0	0	0	0	4	11	5	7	0	0	0	0	0	0	0	0	0	0	0	0	11	0	0	0	0	0	0	0	0	0	0	0	0
ENSBTAG00000001765	0	0	0	0	0	0	0	0	0	0	0	0	0	1	1	0	0	0	0	0	0	0	0	0	0	0	0	0	0	0	0	0	0	0	0	0	0	0	0	0	0	0	0	0	0	0	0	0	0
ENSBTAG00000001767	0	4	1	0	5	5	1	1	2	9	1	0	1	2	4	3	1	0	3	1	1	5	2	2	0	8	2	0	4	4	0	2	2	2	3	2	1	0	3	3	5	2	1	0	2	6	1	3	1
ENSBTAG00000001768	0	3	1	3	2	9	4	3	3	2	0	2	3	2	2	5	3	2	3	4	3	1	13	14	6	1	4	1	5	0	3	4	1	1	2	2	8	6	0	0	2	0	1	2	3	0	0	3	2
ENSBTAG00000001770	0	0	0	0	0	0	0	3	0	0	0	0	0	0	1	0	0	0	0	0	0	0	1	0	0	0	0	0	0	1	0	0	1	0	0	1	0	1	0	0	0	0	0	0	0	0	0	0	0
ENSBTAG00000001771	2	1	1	1	2	2	3	12	1	3	1	3	1	7	10	10	2	2	4	0	5	7	11	7	2	0	1	0	9	5	7	5	3	4	1	4	10	4	4	2	3	2	3	1	2	5	1	5	1
ENSBTAG00000001772	0	0	0	0	0	0	0	0	0	0	0	0	0	0	0	0	0	0	1	0	0	0	0	0	0	0	1	0	0	0	0	0	0	0	0	0	0	0	0	2	7	1	0	1	0	0	0	0	0
ENSBTAG00000001773	0	1	1	0	0	2	0	3	1	2	0	4	3	9	3	3	0	0	1	0	1	1	3	1	2	1	1	0	6	1	1	3	0	0	0	1	7	0	1	3	2	1	1	1	1	1	1	2	2
ENSBTAG00000001774	0	1	0	3	1	3	8	2	4	0	1	0	0	6	7	9	6	1	0	1	4	4	8	5	2	1	1	1	1	1	1	0	1	0	0	6	2	2	3	2	1	0	2	1	3	2	2	2	2
ENSBTAG00000001775	0	0	0	0	0	0	1	0	1	0	1	0	0	1	0	2	7	0	2	2	0	0	0	0	1	2	0	0	0	0	0	0	1	0	0	0	1	3	0	0	2	5	2	2	0	0	0	0	0
ENSBTAG00000001776	9	13	5	20	22	8	23	19	15	28	17	7	5	34	74	21	18	4	5	4	17	47	31	45	30	4	11	3	36	8	11	8	15	15	20	11	20	13	14	8	16	7	4	5	3	17	16	20	5
ENSBTAG00000001777	300	284	126	631	598	318	743	582	296	1031	713	437	365	170	324	127	714	338	358	334	150	174	151	261	884	345	247	96	1016	338	165	170	315	246	304	220	142	802	534	394	644	388	336	154	383	305	204	216	125
ENSBTAG00000001778	0	0	0	0	1	2	2	1	0	0	0	0	1	3	1	0	1	0	0	1	0	2	1	1	1	0	1	0	3	1	0	1	0	0	0	0	0	2	0	0	0	0	0	1	0	3	0	3	1
ENSBTAG00000001780	3	2	2	3	1	0	3	5	3	4	1	2	0	2	6	5	8	3	4	7	1	1	2	3	1	3	2	5	2	5	3	0	1	5	4	3	2	2	4	1	2	0	0	1	4	3	2	2	0
ENSBTAG00000001781	0	1	1	2	1	1	1	1	0	0	0	0	1	5	5	10	3	1	0	1	0	4	5	3	3	1	1	0	3	0	2	0	3	0	2	3	1	4	0	0	2	1	1	0	2	2	0	1	3
ENSBTAG00000001782	2	1	1	4	7	4	5	8	5	10	4	1	3	4	13	6	11	4	4	9	3	4	3	8	14	6	4	2	5	8	4	6	2	1	3	1	5	22	8	0	8	8	6	4	3	11	4	7	6
ENSBTAG00000001785	0	2	0	2	0	0	0	1	2	0	0	0	0	0	0	0	0	2	1	9	0	0	0	0	2	0	1	1	83	1	0	1	0	0	0	0	0	0	1	0	1	0	0	0	0	2	0	0	1
ENSBTAG00000001786	1	1	0	1	1	2	2	0	0	2	3	1	2	0	0	0	6	1	5	3	1	0	0	1	1	2	8	0	0	0	1	0	0	2	0	0	1	3	2	3	0	5	0	2	8	5	38	23	1
ENSBTAG00000001788	0	0	0	1	1	2	1	2	1	1	0	0	0	0	4	1	1	1	2	0	1	0	4	3	3	1	0	0	11	0	0	1	1	0	1	0	0	2	0	12	9	1	1	1	1	2	0	3	0
ENSBTAG00000001790	1	10	2	8	6	5	7	13	6	9	2	3	2	7	20	8	16	10	19	8	11	9	23	10	9	9	8	10	13	3	10	3	4	1	5	9	21	14	11	5	16	7	3	11	5	10	5	7	13
ENSBTAG00000001792	61	56	38	129	141	32	50	107	41	94	77	29	36	68	95	60	129	75	82	77	30	44	50	73	105	77	67	31	117	71	52	41	134	145	160	111	40	171	85	47	67	88	61	23	55	136	123	154	44
ENSBTAG00000001793	0	2	0	0	1	0	1	2	1	0	0	0	1	0	8	2	4	0	0	1	3	5	1	3	0	1	0	0	1	0	0	0	0	0	0	1	3	1	1	2	5	1	1	0	0	2	1	1	0
ENSBTAG00000001794	40	33	17	31	52	17	31	74	39	39	33	18	19	25	46	17	56	42	51	39	18	26	18	34	36	64	28	24	104	51	16	18	23	25	26	31	11	86	67	39	89	39	49	17	46	47	33	38	20
ENSBTAG00000001795	6	0	0	2	2	3	3	5	0	6	1	4	3	1	7	7	4	2	1	2	1	4	3	1	4	1	0	2	3	3	2	0	5	3	6	8	6	1	4	2	2	0	1	0	4	3	8	2	0
ENSBTAG00000001796	0	0	0	0	0	2	0	2	0	0	1	0	1	2	2	2	2	2	1	0	0	2	2	1	0	0	1	0	1	1	0	0	0	2	2	1	1	2	0	0	3	2	0	0	0	2	3	1	1
ENSBTAG00000001801	0	2	0	6	7	12	3	4	1	8	1	3	4	14	15	14	3	1	4	1	22	25	38	36	4	2	0	0	17	6	6	3	0	0	0	0	13	0	1	3	6	0	0	0	0	3	3	5	4
ENSBTAG00000001803	0	0	1	2	0	0	0	0	0	0	0	0	0	0	0	0	1	0	0	0	0	0	1	0	0	0	0	0	0	0	0	2	0	0	0	0	0	0	0	0	1	0	0	0	0	1	0	0	0
ENSBTAG00000001804	0	0	0	0	0	0	0	0	0	0	0	0	0	0	0	0	0	0	0	0	0	0	1	0	0	1	0	0	0	0	0	0	0	0	0	0	0	0	0	0	0	0	0	0	0	0	0	0	0
ENSBTAG00000001805	1	3	0	1	3	2	1	8	3	1	1	0	3	1	2	2	1	4	3	1	1	1	1	1	2	4	0	2	3	6	3	1	0	0	1	1	3	6	2	2	0	1	1	2	2	3	0	1	3
ENSBTAG00000001806	0	0	0	2	1	0	0	0	0	1	1	2	0	3	3	1	0	0	0	1	2	2	0	2	1	0	1	0	0	0	0	0	0	0	0	0	2	3	3	8	8	1	1	0	2	3	0	1	0
ENSBTAG00000001807	2	1	2	3	2	3	3	2	0	2	3	5	1	2	5	3	4	3	3	5	5	1	8	4	1	3	4	1	5	0	5	0	1	4	3	4	6	12	8	4	4	0	1	5	3	2	2	7	4
ENSBTAG00000001808	3	2	1	13	12	11	4	7	6	10	8	12	5	9	3	5	7	3	1	6	6	5	9	11	6	5	3	0	4	4	2	1	15	4	10	9	4	7	4	2	6	4	5	1	5	9	33	33	10
ENSBTAG00000001809	0	0	0	0	0	0	0	0	0	0	0	0	0	0	1	0	0	0	0	0	0	0	0	0	0	0	0	0	0	0	0	0	0	0	0	0	0	0	0	0	0	0	0	0	0	0	0	0	0
ENSBTAG00000001810	1	1	1	5	5	5	1	14	4	8	1	2	4	5	1	4	6	3	10	3	2	4	7	9	8	7	3	2	7	6	9	1	1	3	3	4	3	9	3	2	4	4	5	2	4	4	2	3	5
ENSBTAG00000001812	0	0	0	0	0	0	0	0	0	0	0	0	0	0	0	0	0	0	0	0	0	0	0	0	0	0	0	0	0	0	1	0	1	0	0	0	0	0	0	0	0	0	0	0	1	0	0	0	0
ENSBTAG00000001814	0	0	0	0	0	1	0	0	0	0	0	0	0	0	0	0	0	0	0	0	0	0	0	0	0	0	0	0	0	0	0	0	0	0	0	0	0	0	0	0	0	0	0	0	0	0	0	0	0
ENSBTAG00000001815	1	0	2	0	0	0	0	0	0	0	0	0	0	0	0	0	1	1	1	2	0	0	0	0	1	1	4	1	8	0	0	0	0	0	0	0	0	2	0	1	0	2	0	1	1	0	1	0	1
ENSBTAG00000001816	0	0	0	0	0	0	0	0	0	1	1	0	0	1	0	0	0	0	1	0	1	1	2	0	0	0	1	0	0	2	1	0	0	0	0	0	2	0	0	1	1	1	0	0	1	2	0	2	2
ENSBTAG00000001817	1	1	0	0	0	3	2	1	1	1	2	1	0	1	3	1	0	0	1	1	0	2	1	0	2	3	0	0	0	3	3	1	0	0	0	1	1	0	0	0	0	0	0	0	2	0	0	0	0
ENSBTAG00000001818	0	0	0	0	0	0	1	0	0	0	0	0	0	0	0	0	0	0	0	0	0	0	0	0	0	0	0	0	0	0	0	0	2	0	0	0	0	4	4	1	0	0	0	0	0	0	0	0	0
ENSBTAG00000001819	0	0	0	0	0	0	0	0	0	0	0	0	0	0	0	0	2	4	2	2	0	0	0	0	0	0	1	0	0	0	0	0	0	0	0	0	0	1	1	0	0	2	0	0	1	0	0	0	0
ENSBTAG00000001821	26	33	5	15	21	36	40	80	37	69	27	26	28	65	81	83	58	33	61	40	43	40	99	64	38	46	43	17	95	31	34	18	26	20	43	55	57	85	71	54	59	30	36	33	54	50	31	55	33
ENSBTAG00000001822	0	0	0	1	0	1	1	0	0	6	2	4	3	36	38	25	4	2	2	0	34	18	37	44	3	1	0	1	3	2	0	0	1	1	0	1	28	7	4	0	3	3	1	1	0	4	8	4	2
ENSBTAG00000001823	0	0	0	0	0	0	0	0	0	0	0	0	0	0	0	0	0	0	0	0	0	0	0	0	0	0	0	0	0	0	0	0	0	0	1	0	0	0	0	0	0	1	0	0	0	0	0	0	0
ENSBTAG00000001824	0	0	1	0	0	0	0	0	0	0	0	0	0	1	0	1	0	0	0	0	0	0	0	0	0	0	0	0	0	0	0	0	0	0	0	0	0	1	0	0	0	0	0	1	0	0	0	0	0
ENSBTAG00000001825	0	0	0	0	0	0	0	0	0	0	0	0	0	0	0	0	0	0	0	0	0	0	0	0	0	0	0	0	0	0	0	0	0	0	0	0	0	0	0	0	0	0	0	0	0	0	0	0	0
ENSBTAG00000001826	2	2	1	1	1	1	1	2	0	2	1	1	0	3	1	1	3	0	0	0	2	2	2	0	3	0	1	0	5	5	0	1	1	0	2	5	1	1	0	3	0	0	0	0	0	0	1	0	0
ENSBTAG00000001827	3	4	2	4	3	2	6	5	5	2	3	0	5	6	7	5	11	3	6	8	3	2	9	8	0	4	8	3	8	1	9	1	1	1	2	6	3	7	8	2	7	4	4	4	4	9	5	8	3
ENSBTAG00000001828	0	0	0	2	0	5	1	0	1	0	0	1	1	0	2	1	0	0	0	0	1	0	1	1	2	1	0	0	0	1	1	3	0	0	0	1	1	0	0	3	1	3	0	0	1	0	7	2	2
ENSBTAG00000001829	4	0	5	0	0	1	2	1	1	1	0	1	0	0	0	0	11	9	2	8	0	0	0	0	1	4	9	2	1	0	0	0	0	1	0	0	0	4	1	0	2	3	4	0	1	2	3	2	0
ENSBTAG00000001830	0	0	0	0	0	0	0	1	0	0	0	0	1	0	2	0	0	0	0	0	0	0	0	0	0	0	0	0	0	0	0	0	0	1	0	0	3	1	1	1	1	0	0	0	0	0	0	0	0
ENSBTAG00000001832	7	12	10	11	10	8	10	15	9	14	16	8	14	7	16	11	13	7	10	12	4	9	13	10	17	5	12	1	15	4	3	6	13	5	15	6	6	13	13	11	19	6	3	7	11	17	10	14	5
ENSBTAG00000001834	0	0	0	0	1	0	0	1	0	2	1	0	0	0	1	0	1	1	0	0	0	0	0	0	0	0	1	0	1	0	0	0	0	0	0	0	0	1	0	0	0	1	0	0	1	1	0	0	1
ENSBTAG00000001835	1	14	3	4	12	10	7	18	6	72	44	48	28	30	61	32	15	6	6	7	25	43	46	51	9	6	7	0	135	59	1	3	9	29	26	27	101	6	2	20	36	2	6	1	6	7	2	4	4
ENSBTAG00000001836	0	0	0	0	0	0	0	0	0	0	0	0	0	0	0	0	1	0	0	0	0	0	0	0	0	0	0	0	1	0	1	0	3	0	13	6	0	1	0	0	0	0	0	0	2	0	0	0	0
ENSBTAG00000001838	0	0	0	0	1	0	0	0	0	0	0	0	0	0	0	0	0	0	0	0	0	0	0	0	0	1	0	0	1	0	0	0	0	0	0	0	1	0	0	2	3	0	0	0	0	0	0	0	0
ENSBTAG00000001839	26	49	15	8	11	13	4	109	54	13	6	6	4	25	26	25	90	22	26	31	8	8	10	9	7	22	19	7	23	21	7	3	2	1	3	5	36	34	18	12	13	51	22	8	20	42	103	116	25
ENSBTAG00000001840	1	0	0	0	0	2	0	2	1	1	1	0	1	2	1	0	1	1	0	0	1	0	0	0	0	1	0	1	2	1	1	0	0	0	1	2	2	4	0	0	1	0	1	0	0	0	0	1	1
ENSBTAG00000001842	2	7	0	13	48	32	10	14	11	117	178	93	59	59	115	77	7	2	2	3	15	12	23	16	17	6	4	10	8	12	3	2	1	1	3	2	50	6	5	28	28	11	8	7	16	24	14	24	1
ENSBTAG00000001843	2	2	2	5	6	2	4	2	1	8	4	5	2	7	5	8	3	2	9	3	6	12	9	5	1	7	5	1	6	6	0	1	3	4	6	5	3	8	4	3	13	3	1	0	2	3	5	8	4
ENSBTAG00000001844	2	2	0	0	1	0	1	4	2	3	1	0	1	0	5	1	3	6	4	1	0	2	2	0	0	8	1	1	6	1	0	0	2	1	2	1	1	4	6	3	1	2	4	3	4	4	2	1	2
ENSBTAG00000001845	11	0	6	0	0	0	0	0	0	0	0	0	0	0	1	0	19	16	10	36	0	0	0	0	0	18	16	13	1	0	0	0	0	0	0	0	0	33	21	0	0	34	19	25	20	0	1	0	0
ENSBTAG00000001847	1	4	2	0	5	6	6	4	3	9	1	1	5	2	2	2	3	1	2	1	2	3	12	4	3	1	1	1	2	2	4	0	2	4	3	2	2	0	4	1	5	1	0	0	3	1	2	3	4
ENSBTAG00000001848	0	2	0	1	1	1	1	1	1	2	2	2	0	8	6	5	1	1	1	2	6	1	4	7	4	1	1	0	6	0	0	1	0	1	0	1	3	3	2	3	2	4	1	0	1	3	0	2	1
ENSBTAG00000001851	0	0	0	1	0	0	0	0	0	0	0	0	0	0	0	0	6	16	5	5	0	0	0	0	2	6	16	6	0	0	1	0	0	0	0	0	0	6	2	0	0	7	6	3	7	1	0	2	0
ENSBTAG00000001852	0	0	0	2	4	0	0	2	2	1	0	1	0	1	0	1	0	0	1	0	1	0	0	1	1	0	0	6	1	26	1	0	1	2	0	3	0	4	1	0	0	13	10	6	7	17	214	84	23
ENSBTAG00000001854	9	1	4	7	9	7	6	10	6	8	12	6	2	24	34	18	15	9	6	9	16	13	9	20	6	9	14	0	9	5	3	4	4	5	6	6	16	10	9	3	5	3	5	2	6	14	19	12	5
ENSBTAG00000001855	13	4	5	22	19	7	5	25	5	13	10	5	4	13	7	3	18	12	7	14	2	6	0	12	20	7	7	2	6	15	18	17	31	17	23	31	2	13	11	6	10	8	6	5	8	14	20	12	2
ENSBTAG00000001856	4	9	2	18	12	7	17	16	6	16	10	7	8	13	21	10	12	12	11	7	12	15	16	17	15	13	4	0	18	4	16	6	15	9	16	12	10	26	11	12	20	7	5	4	9	22	14	22	3
ENSBTAG00000001857	2	1	3	0	0	0	0	0	0	1	0	0	0	1	3	1	0	5	1	0	1	0	1	0	0	1	0	1	1	1	0	0	0	0	0	0	1	0	0	1	1	3	0	2	4	0	0	0	0
ENSBTAG00000001858	1	1	0	1	1	0	0	3	0	1	2	1	0	2	0	2	0	3	0	0	3	2	1	2	0	1	1	0	2	1	3	1	2	1	0	0	1	2	0	1	1	1	0	1	0	2	2	2	0
ENSBTAG00000001861	2	3	0	3	6	10	20	18	5	15	1	4	5	5	10	10	12	3	3	2	9	3	5	5	13	1	2	0	12	13	2	7	6	4	0	0	9	3	0	13	14	0	0	1	0	9	2	3	7
ENSBTAG00000001862	0	0	0	0	0	0	2	0	0	2	0	0	0	50	68	31	0	0	1	1	6	7	10	8	0	3	1	0	4	0	0	0	0	0	0	0	13	1	0	5	9	0	0	0	0	4	1	2	0
ENSBTAG00000001864	0	0	0	0	0	0	5	2	1	0	0	0	0	0	2	0	0	0	0	0	1	0	3	0	0	0	0	0	1	0	0	0	0	0	0	0	1	0	1	0	0	0	0	1	0	0	0	0	0
ENSBTAG00000001865	0	0	0	0	0	0	0	1	0	3	0	1	0	0	0	0	0	0	0	0	0	0	1	0	0	0	0	0	0	17	12	9	6	13	13	11	0	0	0	0	0	0	0	0	0	0	0	0	1
ENSBTAG00000001866	0	0	0	0	0	0	0	0	0	0	0	0	0	1	3	1	0	0	0	0	0	0	0	0	0	0	0	0	0	0	0	0	0	0	0	0	0	0	0	0	0	0	0	0	0	0	1	0	0
ENSBTAG00000001867	0	0	0	0	1	0	0	0	0	2	0	2	2	5	3	2	2	1	0	0	1	2	3	2	0	0	0	0	1	3	3	1	1	1	1	1	2	1	0	0	1	0	0	1	0	0	0	1	0
ENSBTAG00000001868	3	0	0	3	4	1	0	1	0	2	2	2	3	2	0	1	3	2	1	0	2	0	2	3	1	2	4	2	2	1	1	0	2	0	1	2	2	1	0	0	0	4	2	0	3	8	9	10	5
ENSBTAG00000001870	0	0	0	0	0	0	0	0	0	0	0	0	0	4	7	2	0	0	0	0	1	0	0	1	0	0	0	0	0	0	0	0	0	0	0	0	6	0	0	0	0	0	0	0	0	0	0	0	0
ENSBTAG00000001871	0	0	0	0	0	0	0	0	0	0	0	0	0	0	0	0	0	0	0	0	0	0	0	0	0	0	0	0	0	0	0	0	0	0	0	0	0	0	0	0	0	0	0	0	0	0	0	0	0
ENSBTAG00000001872	5	3	0	1	5	2	2	5	1	3	3	3	0	4	6	3	7	4	3	6	3	3	9	6	1	6	3	2	10	2	1	1	1	1	1	1	3	23	9	5	15	8	3	0	8	4	3	6	6
ENSBTAG00000001873	0	0	0	0	0	0	0	0	0	0	0	0	0	0	0	0	0	0	0	0	0	0	0	0	0	0	0	0	0	0	0	0	0	0	0	0	0	0	0	0	0	0	0	0	0	0	0	0	0
ENSBTAG00000001874	0	0	0	0	0	0	0	0	0	1	0	0	0	2	1	2	0	0	1	0	4	0	2	2	0	0	0	0	1	0	1	0	0	0	0	1	4	0	0	0	0	0	0	0	0	0	0	0	0
ENSBTAG00000001877	2	3	2	5	7	1	3	3	2	4	7	1	1	1	3	0	11	1	13	10	0	0	2	2	5	9	5	11	8	2	1	1	0	0	1	2	1	31	34	4	5	15	15	15	12	5	11	5	2
ENSBTAG00000001879	1	0	0	0	0	0	0	0	0	0	0	0	0	0	0	0	0	0	0	0	1	0	2	0	0	0	0	0	3	0	1	0	1	0	1	0	0	1	0	0	1	0	0	0	0	2	0	0	0
ENSBTAG00000001880	0	0	0	0	0	0	0	0	0	0	0	0	0	0	0	0	0	0	0	0	0	0	0	0	0	0	0	0	0	0	0	0	0	0	0	0	0	0	0	0	0	0	0	0	0	0	0	0	0
ENSBTAG00000001881	0	0	0	3	4	2	0	1	0	1	0	0	0	0	0	0	0	0	0	0	0	0	0	0	0	0	0	0	0	0	0	0	0	0	1	0	1	0	0	1	0	0	1	0	0	0	0	0	0
ENSBTAG00000001882	0	0	0	0	0	0	0	0	0	0	0	0	0	0	0	0	0	0	0	0	0	0	0	0	0	1	0	0	0	0	0	0	0	0	0	0	0	7	9	0	0	0	0	0	1	0	0	0	0
ENSBTAG00000001886	0	0	0	0	0	0	0	0	0	0	0	1	0	0	2	1	1	0	0	0	0	1	0	0	0	0	0	0	1	0	0	1	0	0	0	0	2	0	1	0	0	1	0	1	0	0	0	1	0
ENSBTAG00000001887	0	0	1	0	1	2	0	4	0	4	3	2	1	3	2	5	2	3	3	1	2	1	3	4	2	1	4	1	6	4	0	1	0	1	2	1	3	5	3	2	7	1	3	1	0	2	3	5	0
ENSBTAG00000001888	4	2	0	1	2	2	3	5	0	11	4	7	8	4	3	6	3	2	7	4	3	3	14	8	4	8	3	0	13	5	6	1	1	2	1	3	6	3	2	3	4	3	1	0	2	6	2	6	3
ENSBTAG00000001889	1	0	0	1	0	3	3	0	0	1	3	0	1	8	13	8	1	2	0	1	5	6	8	13	1	0	2	0	2	0	1	0	1	1	2	0	2	1	2	1	0	1	1	0	0	1	0	0	0
ENSBTAG00000001890	0	0	0	0	0	0	0	0	0	0	0	0	0	0	0	0	0	0	0	0	3	0	1	0	0	0	0	0	1	0	0	0	1	0	0	0	0	0	2	0	0	0	0	0	0	0	0	1	0
ENSBTAG00000001892	8	9	7	14	6	5	6	24	10	10	7	8	9	20	30	9	19	7	3	11	13	17	21	35	12	3	6	1	15	8	5	8	12	12	25	13	13	13	13	10	20	6	11	2	9	14	11	14	11
ENSBTAG00000001893	0	2	2	0	0	1	0	2	0	1	0	0	0	0	0	0	3	1	0	0	0	0	0	0	0	1	0	31	1	0	0	0	0	0	0	0	1	5	3	0	0	196	67	16	29	0	1	1	1
ENSBTAG00000001894	1	1	0	1	0	2	2	4	2	2	2	1	2	2	0	1	1	1	3	0	0	0	1	2	1	1	1	2	3	7	5	3	2	2	2	3	0	5	5	0	3	1	0	0	3	1	1	3	1
ENSBTAG00000001895	3	2	2	2	2	4	1	6	6	7	2	1	6	2	3	0	1	3	2	1	3	4	4	5	7	3	2	0	4	5	4	3	3	4	5	2	3	6	8	5	7	1	2	0	8	1	4	4	0
ENSBTAG00000001898	4	4	2	2	4	10	12	14	10	12	3	4	5	22	21	13	14	2	6	2	17	17	31	20	7	1	7	1	14	2	5	3	9	11	12	7	8	7	5	11	11	0	2	1	3	4	4	4	6
ENSBTAG00000001899	0	0	0	0	0	0	0	0	0	0	0	0	0	2	2	1	0	0	0	0	0	0	0	0	0	0	0	0	0	0	0	0	0	0	0	0	0	0	0	0	0	0	0	0	0	0	0	0	0
ENSBTAG00000001900	0	0	0	0	0	0	1	0	0	0	0	0	0	0	0	1	0	0	0	0	0	0	1	0	0	0	0	0	0	0	0	0	0	0	0	0	0	0	0	0	0	0	0	0	0	0	0	0	0
ENSBTAG00000001901	0	0	0	0	0	0	0	0	0	0	0	0	0	0	0	0	0	0	0	0	0	0	0	0	0	0	0	0	0	0	0	0	0	0	0	0	0	0	0	0	0	0	0	0	0	0	0	0	0
ENSBTAG00000001902	8	6	1	2	2	1	7	9	6	11	8	11	3	11	4	2	12	5	16	2	11	14	23	21	10	8	6	5	12	9	4	3	0	2	1	3	6	36	19	7	16	8	7	3	7	10	5	5	9
ENSBTAG00000001903	0	0	0	0	0	0	0	0	0	0	0	0	0	0	0	0	0	0	0	0	0	0	0	0	0	0	0	0	1	0	0	0	0	0	0	0	4	0	0	1	1	0	0	0	0	0	0	0	0
ENSBTAG00000001904	0	0	0	0	0	0	0	1	0	0	1	1	1	0	1	0	0	1	1	0	0	0	0	1	0	0	0	0	0	0	0	0	0	0	0	0	0	0	0	0	0	2	1	0	0	1	0	0	1
ENSBTAG00000001906	0	0	0	0	0	0	0	0	0	0	0	0	1	1	0	0	0	0	2	0	1	1	1	1	1	0	0	0	2	0	0	0	0	0	0	2	0	2	2	0	0	0	1	0	2	1	2	0	0
ENSBTAG00000001908	24	15	4	35	42	18	18	15	8	32	27	11	10	26	32	18	32	12	12	16	22	11	35	27	27	7	10	2	26	24	23	25	65	67	70	51	7	26	13	16	8	10	11	4	6	30	24	36	10
ENSBTAG00000001911	0	1	0	0	0	0	0	2	1	0	0	0	0	6	4	5	0	0	0	0	6	6	9	11	0	0	0	0	0	0	0	0	0	0	0	0	3	0	0	1	3	0	0	0	0	3	1	4	1
ENSBTAG00000001912	0	0	0	0	0	0	0	0	0	0	0	0	0	0	0	0	0	0	0	0	0	0	0	0	0	0	0	0	0	0	0	0	0	0	0	0	0	0	0	0	0	0	0	0	0	0	0	1	0
ENSBTAG00000001915	1	0	1	0	1	1	2	0	2	0	0	1	2	2	3	0	0	1	1	5	0	0	0	0	0	1	2	2	0	0	0	0	0	1	0	1	2	3	1	0	0	10	10	2	8	0	43	4	2
ENSBTAG00000001917	0	0	0	0	0	0	0	0	0	0	0	0	0	0	1	0	0	0	0	0	0	0	0	0	0	0	0	0	0	0	0	0	0	0	0	0	2	1	1	4	2	0	0	0	0	0	0	0	0
ENSBTAG00000001918	0	0	0	0	0	0	0	2	1	0	0	0	0	15	12	11	0	2	0	0	15	27	56	31	0	0	1	0	1	0	0	0	0	1	2	0	6	4	2	0	0	1	2	0	0	2	2	2	1
ENSBTAG00000001919	0	0	0	0	0	0	1	0	0	1	0	0	0	0	3	0	0	0	0	0	0	0	0	1	0	0	0	0	0	0	0	0	1	1	0	0	0	0	0	0	0	0	0	0	0	0	0	0	0
ENSBTAG00000001920	1	0	0	0	0	2	0	0	0	0	0	0	0	0	0	0	1	1	1	0	0	2	0	4	0	0	2	0	0	0	0	0	0	0	0	0	0	4	4	1	0	2	1	0	1	2	1	1	3
ENSBTAG00000001922	3	4	2	2	10	2	8	7	3	11	2	2	3	9	9	6	6	4	5	4	3	1	10	8	4	5	4	1	12	2	0	3	1	0	1	0	6	7	3	2	4	5	3	2	9	4	2	4	3
ENSBTAG00000001925	0	1	0	0	0	0	0	0	0	0	0	0	0	0	0	1	0	0	0	0	0	0	0	0	0	0	0	0	0	30	0	0	0	0	0	0	0	0	0	0	0	0	0	0	0	0	0	0	1
ENSBTAG00000001926	2	0	0	3	4	5	6	6	5	5	4	1	3	9	20	9	7	7	2	4	3	4	6	5	3	2	9	1	23	6	11	6	1	4	5	5	9	11	9	9	7	4	7	1	2	1	1	6	2
ENSBTAG00000001927	0	0	0	0	0	1	0	0	0	0	0	0	0	0	0	1	0	0	0	0	0	0	0	0	0	0	0	0	17	0	0	1	1	1	0	1	0	1	0	0	0	0	0	0	0	4	0	2	1
ENSBTAG00000001928	31	23	22	11	20	15	23	37	21	34	25	11	16	29	44	31	55	24	36	36	28	17	20	28	20	43	24	14	63	26	10	10	18	12	19	20	22	80	65	38	55	34	40	12	27	51	22	43	13
ENSBTAG00000001931	0	0	0	0	0	0	0	1	0	0	0	0	0	0	1	0	0	0	0	0	0	0	0	1	1	0	0	0	0	0	0	0	0	0	0	1	0	0	0	0	0	0	0	0	0	0	0	0	0
ENSBTAG00000001932	1	0	1	1	2	0	1	0	1	1	4	0	0	0	0	0	0	0	3	1	0	0	0	0	3	3	2	0	2	2	2	4	0	0	3	5	3	1	0	0	0	4	2	0	0	6	2	4	2
ENSBTAG00000001933	0	2	2	1	1	0	0	8	2	4	0	1	1	2	4	6	1	2	1	2	3	2	4	3	2	0	2	0	4	1	2	2	1	1	0	3	7	3	1	3	7	0	0	1	1	1	1	0	1
ENSBTAG00000001936	0	0	2	14	23	7	7	0	0	33	14	19	6	0	2	0	17	27	11	35	0	0	0	0	68	22	36	4	0	1	0	1	0	0	0	0	0	3	2	0	0	20	5	1	3	32	257	111	31
ENSBTAG00000001937	6	1	3	12	9	2	4	9	4	10	11	1	6	5	7	3	8	10	11	6	5	2	5	7	8	9	6	2	7	8	6	2	6	4	8	8	5	40	22	6	3	14	10	4	14	19	8	24	5
ENSBTAG00000001938	20	1	2	6	4	2	5	10	1	10	7	4	1	0	1	3	45	17	14	21	3	1	6	1	6	31	15	13	24	3	1	0	6	3	2	4	2	197	155	9	24	46	37	16	37	12	8	7	3
ENSBTAG00000001939	0	1	1	1	1	1	4	10	1	1	1	1	2	1	1	0	2	2	2	3	2	3	9	4	2	1	5	0	4	0	1	1	1	0	1	1	1	3	1	3	1	3	1	0	2	6	0	2	2
ENSBTAG00000001941	1	2	0	0	0	1	0	1	1	0	1	3	0	7	4	5	1	5	4	1	1	4	10	6	5	7	1	1	5	7	13	1	1	0	5	6	8	2	1	4	3	3	3	5	2	5	0	4	6
ENSBTAG00000001942	0	2	0	2	0	2	2	7	0	2	0	4	2	3	12	13	8	1	8	0	5	2	8	9	3	3	0	0	2	6	2	1	1	1	2	3	7	3	3	3	2	1	2	2	3	5	2	3	6
ENSBTAG00000001945	0	0	0	0	0	0	0	0	0	0	0	0	0	6	8	6	0	0	1	1	1	4	7	5	0	0	0	0	5	0	0	0	0	0	0	0	2	1	3	1	2	1	0	0	0	4	2	3	1
ENSBTAG00000001947	0	0	0	0	0	0	0	0	0	0	0	1	0	0	0	0	0	0	0	0	0	0	0	1	0	0	0	0	0	1	0	0	0	0	0	0	0	0	0	0	0	0	0	0	0	0	0	0	0
ENSBTAG00000001948	2	5	3	1	9	2	11	9	8	10	6	2	3	13	33	19	13	7	10	4	11	17	13	19	9	8	10	2	6	8	10	7	9	11	16	13	13	26	13	8	17	4	11	3	4	12	10	14	4
ENSBTAG00000001950	2	0	2	1	2	1	4	0	1	2	1	1	2	7	7	4	9	1	0	2	0	4	2	5	0	2	1	1	6	3	0	0	1	1	0	0	3	2	6	0	5	4	5	0	2	7	4	5	1
ENSBTAG00000001952	0	0	0	0	0	0	0	0	0	0	0	0	0	0	0	0	0	0	0	0	0	0	0	0	0	0	0	0	2	1	0	0	0	0	0	0	0	0	0	1	5	0	0	0	0	1	0	1	0
ENSBTAG00000001956	1	1	2	1	2	0	0	1	0	6	2	0	1	1	3	3	3	0	2	2	3	2	2	6	2	1	5	0	8	1	4	2	5	4	3	6	0	9	2	3	1	6	2	3	9	3	3	2	2
ENSBTAG00000001957	1	2	0	6	5	4	0	6	3	9	2	1	0	6	14	2	7	4	3	1	5	4	4	6	4	7	1	0	6	2	2	2	3	6	0	4	6	6	8	3	2	5	4	0	2	9	1	8	12
ENSBTAG00000001959	0	0	0	0	0	0	0	0	0	0	0	0	0	1	0	0	0	0	1	0	1	0	0	0	0	0	0	0	1	0	0	0	0	0	0	0	0	0	0	0	0	0	0	0	0	0	0	0	0
ENSBTAG00000001961	1	17	8	11	14	33	14	38	16	33	13	19	21	316	341	404	10	1	11	9	207	199	410	333	9	2	1	2	28	20	12	9	5	3	8	10	262	5	7	20	22	1	2	5	3	3	0	3	3
ENSBTAG00000001962	2	2	1	0	6	1	5	13	5	5	2	4	1	11	6	7	9	2	6	3	4	7	2	5	2	2	2	1	5	11	6	5	7	8	9	9	7	10	5	6	6	0	3	2	5	3	2	8	1
ENSBTAG00000001965	0	0	0	0	0	0	0	0	0	0	0	0	0	0	0	0	0	0	0	0	0	0	0	0	0	0	0	0	0	0	0	0	0	0	0	0	0	0	0	0	0	0	0	0	0	0	0	0	0
ENSBTAG00000001966	1	7	0	9	15	40	12	15	13	51	21	27	24	0	0	0	5	0	1	3	7	4	6	10	15	2	1	0	77	6	1	5	1	3	1	0	0	2	1	2	16	0	0	1	1	3	0	3	0
ENSBTAG00000001968	7	4	2	3	7	5	4	5	8	10	1	1	4	9	4	8	8	3	7	2	8	8	21	10	4	8	7	4	9	5	3	4	2	5	4	6	12	13	8	5	10	2	6	8	8	4	5	4	7
ENSBTAG00000001969	0	1	0	0	0	0	0	1	1	0	0	0	0	0	0	0	0	0	1	1	0	1	0	0	0	1	0	1	0	0	0	0	0	0	1	0	3	2	1	18	9	0	0	0	1	0	2	0	2
ENSBTAG00000001975	0	0	0	0	0	0	0	0	0	0	0	0	0	3	0	1	0	0	0	0	0	0	0	0	0	0	0	0	0	0	0	0	0	0	0	0	0	0	0	0	0	0	0	0	0	0	0	0	0
ENSBTAG00000001976	0	0	0	0	0	0	0	0	0	0	0	0	0	0	0	0	0	0	0	0	5	12	2	9	0	0	0	0	0	0	0	0	0	0	0	0	0	0	0	0	0	0	0	0	0	0	0	0	0
ENSBTAG00000001977	1	0	1	5	5	1	3	2	1	4	2	1	1	1	1	1	4	4	1	4	2	0	1	3	6	6	3	2	6	4	1	1	3	3	3	2	0	4	6	3	2	6	5	0	4	4	0	0	2
ENSBTAG00000001979	0	0	0	0	1	0	0	0	0	0	0	0	0	0	1	0	0	0	0	0	0	0	0	0	0	0	0	0	0	0	0	0	0	0	0	0	0	0	0	0	0	0	0	0	0	0	0	0	0
ENSBTAG00000001981	0	2	0	0	0	0	0	0	1	0	0	0	0	10	11	6	0	0	0	0	5	7	15	8	0	0	0	0	0	0	0	0	0	0	0	0	4	2	0	0	0	0	0	0	0	0	0	0	0
ENSBTAG00000001983	8	0	1	0	0	0	1	1	0	2	2	1	0	2	0	0	7	1	1	2	0	1	0	1	3	2	2	0	17	2	0	2	1	0	0	0	1	2	6	3	4	2	1	2	1	9	7	2	1
ENSBTAG00000001985	0	0	0	0	0	0	0	0	0	0	0	0	0	0	0	0	0	0	0	0	0	0	0	0	0	0	0	0	0	0	0	0	0	0	0	0	0	0	0	0	0	0	0	0	0	0	0	0	0
ENSBTAG00000001987	2	1	1	6	6	4	12	8	4	22	6	5	7	12	11	6	11	4	10	3	3	0	5	2	23	8	8	1	20	3	1	5	2	3	4	7	7	53	56	13	33	4	5	0	6	12	37	9	5
ENSBTAG00000001988	10	41	11	16	10	14	13	76	42	21	15	7	13	13	24	10	45	14	24	13	25	16	21	34	26	18	12	9	49	22	12	20	10	11	12	7	11	38	29	26	48	15	24	3	15	19	4	20	3
ENSBTAG00000001992	7	1	2	0	6	2	4	2	1	6	4	3	1	16	16	7	7	2	4	7	9	9	17	10	4	4	5	2	9	4	0	1	2	1	0	0	14	9	2	7	4	3	7	2	3	5	0	2	1
ENSBTAG00000001994	0	0	0	0	0	0	0	0	0	0	0	0	0	0	0	0	0	0	0	0	0	0	0	0	0	0	0	0	0	0	0	0	0	0	0	0	0	0	0	0	0	0	0	0	0	0	0	0	0
ENSBTAG00000001996	1	0	0	2	1	0	1	1	0	2	1	0	2	2	3	4	0	3	7	1	1	1	0	0	1	4	0	3	6	2	5	0	0	0	0	0	1	3	0	0	0	0	0	2	0	1	1	1	1
ENSBTAG00000001997	0	0	0	0	0	0	0	0	0	0	0	0	0	0	0	0	0	0	0	0	0	0	0	0	0	0	0	0	0	0	0	0	0	0	0	0	0	0	0	0	0	0	0	0	0	0	0	0	0
ENSBTAG00000001998	0	0	0	0	0	0	0	0	0	0	0	0	0	0	0	0	0	1	0	3	0	0	0	0	0	6	4	0	0	0	0	0	0	0	0	0	0	2	2	0	0	2	1	0	0	0	0	0	0
ENSBTAG00000001999	0	3	2	2	4	2	6	9	5	5	4	3	1	3	9	4	6	3	3	4	5	1	10	6	1	7	7	3	8	5	2	0	1	3	2	10	5	3	1	4	10	3	3	1	2	2	4	2	1
ENSBTAG00000002000	21	14	7	31	29	12	25	40	20	25	17	10	11	39	57	28	35	16	33	19	41	41	40	54	31	31	17	6	37	36	11	18	58	65	68	51	19	42	41	13	27	28	22	5	28	30	28	16	15
ENSBTAG00000002002	0	0	0	1	0	0	1	0	0	0	0	0	0	0	0	0	0	0	1	1	0	0	0	2	0	1	1	0	2	0	0	0	0	0	0	0	0	2	1	0	1	1	1	0	1	0	0	0	2
ENSBTAG00000002004	19	37	5	23	15	15	24	67	29	24	28	12	22	19	26	16	41	20	27	16	8	12	29	17	22	29	19	9	55	29	10	5	24	21	30	17	12	75	39	22	34	17	24	10	14	24	21	24	8
ENSBTAG00000002006	1	0	2	1	0	1	5	6	1	24	4	5	6	1	1	1	9	2	16	11	1	2	2	3	2	2	3	0	23	0	1	1	4	0	0	4	2	5	2	6	15	3	4	1	3	9	2	8	6
ENSBTAG00000002007	0	0	0	0	0	0	0	0	0	0	11	0	1	0	0	0	0	0	0	0	0	0	0	0	0	0	0	0	0	0	0	0	0	0	0	1	0	0	0	0	0	0	0	0	0	0	0	0	0
ENSBTAG00000002009	0	0	0	0	0	0	0	0	0	0	1	0	0	0	0	0	0	0	0	0	0	0	0	0	0	0	0	0	0	0	0	0	0	0	0	0	0	0	0	0	0	0	0	0	0	0	0	0	0
ENSBTAG00000002010	3	3	1	2	3	0	3	5	2	2	2	0	0	8	7	5	4	2	4	4	4	6	4	4	2	4	1	0	3	1	0	0	0	1	2	2	7	6	3	1	1	0	2	2	2	1	1	3	3
ENSBTAG00000002011	0	0	0	0	0	0	0	0	0	0	0	0	0	0	2	1	0	0	0	0	0	1	1	3	0	0	0	0	1	0	0	0	0	0	0	0	2	0	0	0	0	0	0	0	0	0	0	0	0
ENSBTAG00000002012	23	13	12	33	37	21	23	31	19	40	46	16	15	13	30	10	34	30	29	27	19	10	13	28	22	36	27	6	36	11	5	7	11	9	26	17	19	86	70	16	23	25	38	15	31	48	85	57	23
ENSBTAG00000002014	12	2	4	4	6	4	3	5	3	10	5	3	3	8	8	5	7	0	3	4	6	2	5	5	4	5	7	0	11	5	1	1	5	1	5	7	9	10	14	0	3	4	0	2	3	7	8	9	5
ENSBTAG00000002015	1	0	0	0	1	0	0	1	1	2	1	0	0	1	1	3	1	1	0	0	1	1	3	6	0	0	0	0	1	0	0	0	0	1	1	0	1	1	1	0	2	0	0	0	0	1	0	2	0
ENSBTAG00000002018	8	14	5	17	13	21	15	14	6	23	15	9	14	18	22	16	20	16	26	10	13	12	22	33	17	28	15	9	67	22	18	14	17	10	16	35	24	27	21	8	18	15	9	11	15	11	14	17	8
ENSBTAG00000002019	2	0	0	1	0	1	0	0	1	0	0	0	0	0	0	0	3	0	0	0	0	0	0	0	0	1	1	0	63	26	0	0	0	0	0	0	0	1	0	1	0	0	0	0	0	0	0	2	0
ENSBTAG00000002020	2	4	0	1	3	4	6	8	4	4	2	2	4	7	8	3	1	1	4	3	1	2	3	5	2	0	4	0	7	1	2	3	5	0	1	3	6	1	2	3	1	3	1	1	3	0	3	3	1
ENSBTAG00000002021	0	0	0	1	0	0	1	0	1	1	0	0	0	2	0	0	1	0	1	0	1	0	0	1	0	1	1	0	1	0	0	1	0	0	0	0	3	0	0	0	2	0	0	0	0	1	0	3	0
ENSBTAG00000002023	0	0	0	0	0	0	0	0	0	0	0	0	0	0	0	0	0	0	0	0	0	1	0	2	0	0	0	0	0	0	0	2	0	0	0	0	0	0	0	0	0	0	0	0	0	0	0	0	0
ENSBTAG00000002024	0	0	0	0	0	0	0	0	0	0	0	0	0	0	0	0	0	0	0	0	0	0	0	0	0	0	0	0	0	0	2	0	2	2	4	5	0	0	0	0	0	0	0	0	0	0	0	0	0
ENSBTAG00000002025	0	0	0	1	1	1	1	14	8	1	0	0	1	0	1	1	0	0	0	0	0	0	1	0	0	0	3	0	1	0	0	0	0	1	0	0	6	1	1	0	4	1	0	0	0	0	2	1	1
ENSBTAG00000002026	0	6	1	6	3	6	4	12	5	11	5	1	3	4	1	2	15	5	13	4	4	2	5	7	4	6	6	1	14	6	6	4	0	3	4	0	2	15	12	12	8	5	5	5	6	3	5	4	5
ENSBTAG00000002027	0	0	0	0	1	2	0	0	0	2	0	0	0	0	0	0	0	0	0	0	0	0	0	0	0	0	0	0	0	0	0	0	0	0	0	0	1	3	0	0	0	0	0	0	0	2	1	2	0
ENSBTAG00000002028	1	2	0	5	1	1	4	7	5	8	2	4	5	4	13	6	3	1	0	1	4	5	7	14	7	1	0	0	5	0	0	3	2	1	2	0	12	5	6	3	4	0	0	1	3	1	3	1	1
ENSBTAG00000002029	14	0	15	0	0	0	0	1	0	0	0	0	0	0	0	0	7	8	7	9	0	0	0	0	0	11	14	1	0	0	0	0	0	0	0	0	0	4	6	13	12	13	8	1	9	21	14	21	7
ENSBTAG00000002030	0	0	0	2	3	13	5	1	0	1	0	3	0	0	2	1	2	0	1	3	0	1	0	0	2	0	0	2	10	0	3	1	0	1	0	1	1	0	1	2	0	0	1	0	1	0	0	1	0
ENSBTAG00000002033	0	0	1	0	0	0	4	1	0	1	0	0	1	3	2	0	0	0	0	0	3	2	4	2	0	1	4	1	2	0	1	1	0	0	0	0	0	2	0	2	1	1	0	1	0	0	1	2	1
ENSBTAG00000002034	0	0	0	0	0	2	0	1	1	0	0	0	0	3	0	0	1	1	0	0	0	0	0	0	1	0	0	0	2	0	0	0	0	0	0	1	0	0	0	0	0	0	0	1	0	0	0	1	0
ENSBTAG00000002036	0	0	0	0	2	0	0	2	1	1	0	2	0	10	11	9	2	0	1	1	1	1	4	0	2	1	0	0	0	9	20	11	0	0	0	1	7	1	0	1	1	0	1	0	0	1	1	0	1
ENSBTAG00000002037	2	1	0	0	0	1	0	1	2	0	0	0	0	0	0	0	3	0	0	1	0	0	2	0	0	0	1	0	0	1	0	0	0	0	0	0	1	1	1	1	2	0	0	1	0	2	2	0	0
ENSBTAG00000002038	336	476	194	375	381	233	532	1318	661	631	312	221	273	227	354	149	1237	460	414	568	358	322	230	523	630	399	486	102	1525	527	166	257	240	217	253	209	176	1248	618	989	1223	589	513	180	522	426	292	391	211
ENSBTAG00000002039	0	1	0	0	0	0	0	4	0	2	4	1	1	0	1	0	0	2	2	0	0	0	3	1	0	3	1	0	0	3	0	1	2	0	0	2	2	5	1	0	0	0	1	0	0	1	0	2	0
ENSBTAG00000002041	0	0	0	0	1	3	2	0	0	1	1	1	0	0	0	1	2	1	1	4	0	0	1	0	0	2	4	2	2	0	0	0	0	0	0	1	0	5	16	1	2	9	8	5	5	1	0	0	0
ENSBTAG00000002042	0	1	1	1	1	2	4	1	1	6	0	1	2	4	3	1	4	0	2	2	2	1	1	3	2	2	4	2	7	2	1	2	2	1	0	3	3	5	3	3	3	4	2	3	2	5	0	1	2
ENSBTAG00000002044	1	0	0	8	3	1	8	2	1	3	9	7	2	1	14	7	1	3	1	4	4	5	4	5	6	1	1	1	0	4	4	3	13	20	15	20	5	1	1	2	4	2	1	0	1	5	8	6	4
ENSBTAG00000002045	16	25	16	28	40	22	28	48	29	27	31	10	13	34	70	28	38	14	21	20	28	29	31	43	32	18	22	6	39	21	15	12	22	16	17	29	16	42	24	21	43	18	11	10	19	15	16	19	16
ENSBTAG00000002046	169	1	83	240	182	48	59	2	5	5	6	3	4	3	0	1	328	299	232	227	3	1	7	1	114	261	232	123	4	253	341	268	778	893	1466	887	0	196	73	4	3	227	183	98	181	39	10	27	15
ENSBTAG00000002048	3	0	2	5	5	4	3	14	6	12	4	3	8	13	11	11	5	3	2	3	4	9	3	4	2	1	0	0	5	6	3	3	3	3	3	6	10	6	3	0	4	3	1	1	1	1	2	2	4
ENSBTAG00000002049	35	36	30	156	196	129	208	53	47	319	234	137	97	17	47	15	110	76	57	66	22	17	22	23	268	49	92	9	63	96	78	67	76	91	161	95	24	73	42	39	63	65	39	12	50	282	270	241	87
ENSBTAG00000002050	0	4	1	3	2	0	2	0	2	0	1	0	2	3	1	2	3	1	0	1	1	2	2	2	4	1	1	0	8	0	2	0	1	3	0	1	2	0	5	0	1	0	1	2	2	6	0	3	0
ENSBTAG00000002051	0	0	0	0	2	1	0	3	1	3	3	3	1	0	3	0	3	2	2	1	0	1	2	1	1	2	1	2	1	2	0	1	1	0	0	2	2	3	3	1	3	0	1	1	1	1	2	1	0
ENSBTAG00000002052	1	7	4	6	9	2	5	15	5	11	6	10	2	4	5	2	12	5	6	3	6	1	8	10	9	5	6	2	14	4	5	5	1	3	6	8	6	8	6	7	9	4	2	4	3	14	4	14	4
ENSBTAG00000002055	0	4	0	1	2	1	0	0	1	3	1	3	0	1	3	3	3	0	0	1	4	3	5	7	1	2	0	1	1	0	1	0	0	0	0	1	2	2	0	1	1	1	0	0	2	2	2	1	3
ENSBTAG00000002056	0	1	0	0	0	0	0	1	1	2	0	1	0	4	0	1	0	1	0	0	1	1	1	1	4	0	0	1	1	0	0	0	0	0	1	1	1	0	1	1	0	1	0	1	0	3	3	3	1
ENSBTAG00000002058	7	2	2	2	4	1	4	8	2	7	3	5	1	2	6	3	5	2	2	5	5	2	9	7	2	7	4	0	5	2	3	3	3	5	7	2	5	21	22	5	5	4	4	2	0	3	3	9	3
ENSBTAG00000002059	0	0	0	0	1	1	0	1	0	1	1	1	0	0	0	2	0	0	2	0	0	0	0	0	0	0	0	1	3	0	0	0	0	1	0	1	0	0	0	1	0	1	0	0	0	0	0	0	0
ENSBTAG00000002060	361	637	200	468	442	322	574	1354	620	662	451	275	313	396	673	237	1021	463	452	488	333	499	356	630	593	533	404	116	1488	588	252	336	280	284	297	273	259	1116	839	877	1304	485	483	201	549	395	328	368	174
ENSBTAG00000002062	0	0	0	0	0	1	0	0	0	1	1	0	0	0	0	0	4	1	0	0	0	0	0	0	0	0	1	0	0	0	0	0	0	0	0	0	1	1	0	0	0	0	1	0	0	0	0	0	0
ENSBTAG00000002065	0	0	0	0	0	0	0	0	0	0	0	0	0	0	0	0	1	0	0	0	0	0	0	0	0	0	0	0	13	2	0	0	0	0	0	0	0	0	0	0	0	0	0	0	0	0	0	0	0
ENSBTAG00000002066	0	0	0	0	0	0	0	0	0	0	0	0	0	0	0	1	0	0	0	0	0	0	0	0	0	0	1	0	0	0	0	0	650	8	388	474	0	0	0	1	0	0	0	0	0	0	0	0	0
ENSBTAG00000002068	41	13	74	38	62	41	65	18	6	70	27	20	38	9	13	6	76	39	21	30	9	6	6	10	78	20	22	3	183	37	8	18	15	14	11	19	21	83	31	39	47	23	23	5	27	53	38	47	12
ENSBTAG00000002069	2	12	54	1	193	54	76	1	17	2	207	37	57	2	74	11	2	433	144	105	1	33	17	10	1	173	170	39	3	89	55	40	1	104	38	96	25	5	691	3	437	0	503	109	274	1	111	110	24
ENSBTAG00000002070	0	0	0	0	0	0	0	0	0	0	0	0	0	0	0	0	0	0	0	0	0	0	0	0	0	0	0	0	3	2	0	0	0	0	0	0	0	0	0	0	0	0	0	0	0	0	0	0	0
ENSBTAG00000002072	2	1	0	3	1	1	3	4	2	7	3	0	1	0	9	5	4	1	2	2	2	4	6	4	2	1	1	0	14	5	5	2	4	10	10	10	8	3	3	2	5	2	2	1	0	0	3	6	0
ENSBTAG00000002073	1	2	0	1	4	4	8	6	3	10	6	4	0	3	6	2	6	4	3	3	8	4	10	5	1	2	3	0	5	6	2	2	0	5	1	4	4	8	8	1	4	1	2	1	2	6	1	2	6
ENSBTAG00000002075	0	0	0	2	6	4	7	0	0	6	1	0	0	0	2	0	0	1	0	0	0	0	0	0	7	0	0	3	1	1	0	2	0	1	1	1	0	2	2	0	0	11	12	6	13	5	62	11	5
ENSBTAG00000002076	0	3	1	3	5	0	2	1	5	0	0	0	1	6	11	13	4	1	0	0	5	8	20	10	1	0	4	0	2	4	3	3	1	8	12	5	9	3	0	1	2	0	0	0	0	5	5	2	1
ENSBTAG00000002078	1	2	0	0	1	0	0	3	1	1	2	0	4	1	2	0	0	0	2	2	0	2	4	1	1	1	0	1	3	4	1	0	1	0	0	0	2	0	2	1	1	0	1	0	3	1	0	2	1
ENSBTAG00000002080	1	3	2	1	1	0	0	12	1	18	7	5	17	2	2	2	9	0	0	4	4	0	11	7	6	1	3	0	36	1	1	8	5	5	4	5	1	5	0	39	66	0	0	0	1	1	0	3	1
ENSBTAG00000002081	0	0	0	0	0	0	0	0	0	0	0	0	0	0	0	3	0	0	0	0	0	0	1	0	0	0	0	0	1	2	1	0	0	0	0	0	4	0	0	3	2	1	0	0	0	1	0	0	0
ENSBTAG00000002082	2	2	5	9	5	11	16	5	3	28	10	7	16	15	19	21	5	7	4	0	14	6	24	28	17	10	4	1	16	9	6	2	1	3	1	8	37	14	2	6	4	3	4	10	3	7	0	4	8
ENSBTAG00000002083	1	1	0	2	0	1	0	2	1	8	4	1	2	0	2	2	2	1	2	0	2	2	3	5	4	2	1	0	3	0	0	0	2	1	0	2	1	0	1	0	1	1	0	1	1	0	0	0	2
ENSBTAG00000002084	1	0	0	0	0	1	0	0	0	0	0	0	0	2	2	3	0	0	0	0	5	4	12	11	0	0	0	0	0	0	0	1	0	0	0	0	5	0	1	1	0	2	0	0	1	0	0	1	1
ENSBTAG00000002085	1	0	0	0	0	0	0	0	0	0	0	0	0	0	0	0	0	0	0	0	0	0	0	1	0	0	0	0	1	1	0	0	0	0	0	1	0	0	0	0	0	0	0	0	0	0	0	0	0
ENSBTAG00000002086	18	23	10	10	9	24	25	36	32	50	18	16	15	28	26	12	53	28	46	9	27	29	55	33	24	33	29	12	46	26	14	8	10	7	15	16	16	62	47	32	49	33	22	17	28	38	19	20	15
ENSBTAG00000002087	0	0	0	0	0	0	0	0	1	0	0	0	0	0	1	0	0	0	0	0	0	0	0	1	0	0	1	0	0	13	0	0	0	1	0	0	0	0	0	0	0	1	0	1	0	0	0	0	0
ENSBTAG00000002088	0	0	0	0	0	0	0	0	0	0	0	0	0	0	0	0	0	0	0	0	0	0	0	0	0	0	0	0	3	0	0	0	0	0	0	0	0	0	0	0	0	0	0	0	0	0	0	0	0
ENSBTAG00000002089	0	0	0	0	0	0	0	0	1	0	0	0	0	0	0	0	0	0	0	0	0	0	0	0	0	0	0	0	0	0	0	0	0	0	0	1	0	0	0	0	0	0	0	0	0	2	2	0	0
ENSBTAG00000002090	1	2	0	0	0	0	0	1	1	1	1	0	0	1	0	2	1	1	0	0	2	1	0	3	0	2	0	0	0	0	0	0	0	0	1	1	1	3	2	1	0	0	1	1	0	0	1	0	0
ENSBTAG00000002092	0	8	2	4	20	17	27	36	10	1	1	0	3	0	0	0	6	0	0	4	2	1	2	0	30	2	0	0	138	12	2	9	5	10	9	16	0	3	0	20	15	0	0	1	0	0	0	0	0
ENSBTAG00000002094	125	88	72	286	274	90	127	156	71	146	172	66	51	199	240	133	239	178	137	137	150	140	175	246	243	186	137	54	145	147	125	101	497	539	697	409	69	308	146	80	99	166	133	60	98	246	198	219	118
ENSBTAG00000002095	1	0	0	0	0	0	0	1	2	2	0	0	0	2	6	0	2	1	2	0	1	0	3	2	0	0	1	1	1	2	0	0	0	1	0	0	1	1	5	0	1	1	3	0	0	1	0	0	1
ENSBTAG00000002096	0	0	0	0	1	0	1	0	1	1	6	4	4	0	0	0	2	2	0	2	0	0	0	0	1	3	1	0	2	0	0	1	0	0	0	0	1	4	2	0	4	3	3	2	6	2	0	0	1
ENSBTAG00000002097	0	0	0	0	0	0	0	0	1	0	0	0	0	0	0	0	2	2	2	0	0	0	0	0	0	1	1	2	0	0	0	0	0	0	0	0	0	10	4	3	5	9	3	0	6	0	0	1	0
ENSBTAG00000002098	0	1	1	1	3	0	1	0	1	2	2	3	0	1	3	3	0	1	4	1	1	0	5	2	2	1	2	0	0	3	6	0	3	0	3	6	2	3	0	1	1	1	0	0	0	1	1	2	0
ENSBTAG00000002099	0	0	0	0	0	0	0	0	0	0	0	0	0	0	0	0	0	0	0	0	0	0	0	0	0	0	0	0	0	0	0	0	0	0	0	0	0	0	0	0	0	0	0	0	0	10	0	18	1
ENSBTAG00000002100	0	0	0	0	0	0	0	0	0	0	0	0	0	0	0	0	0	0	0	0	0	0	0	0	0	0	0	0	0	0	0	0	0	0	0	0	0	0	0	0	0	0	0	0	1	0	0	0	0
ENSBTAG00000002101	18	7	8	10	19	3	5	4	6	11	5	3	3	25	53	32	16	20	10	18	18	23	14	35	9	12	23	1	17	8	6	5	9	17	5	14	17	34	17	8	8	34	17	11	25	15	12	16	3
ENSBTAG00000002103	0	0	0	0	0	0	0	0	0	1	0	0	0	0	0	0	3	1	2	0	0	0	0	0	1	1	2	0	0	0	0	1	0	0	0	0	0	2	4	0	2	1	3	0	0	0	0	1	0
ENSBTAG00000002104	0	0	0	0	0	0	0	0	0	0	0	0	0	0	0	0	0	0	0	0	0	0	0	0	0	0	0	0	0	0	0	0	0	0	0	0	0	0	0	0	0	0	0	0	0	0	0	0	0
ENSBTAG00000002105	0	3	0	1	5	6	2	4	3	15	4	3	2	1	7	7	4	1	6	3	5	6	5	8	5	4	1	2	5	5	6	0	2	1	4	4	0	2	3	5	2	5	2	1	5	2	3	1	3
ENSBTAG00000002107	0	1	0	0	0	5	1	6	2	13	0	6	6	0	1	0	0	1	5	1	0	4	1	1	1	0	2	1	6	4	0	3	0	0	0	0	1	1	3	1	4	1	2	1	1	3	0	0	2
ENSBTAG00000002108	4	8	4	9	11	13	9	34	11	25	16	11	10	52	78	38	29	14	10	12	53	67	62	102	19	11	8	2	63	11	4	7	5	7	5	3	78	42	18	27	39	15	16	2	9	18	17	23	11
ENSBTAG00000002110	0	0	0	0	0	0	0	0	1	0	0	0	0	0	0	0	0	0	0	0	0	0	0	0	0	0	0	0	0	0	0	0	0	0	0	0	0	0	0	0	1	0	0	0	0	1	11	3	1
ENSBTAG00000002112	1	0	2	3	9	3	4	6	5	11	7	0	4	4	3	6	1	0	0	0	5	1	9	3	8	1	3	0	5	2	0	1	3	0	5	4	5	3	2	1	4	1	1	0	2	8	2	7	4
ENSBTAG00000002113	0	1	1	0	0	0	1	0	1	1	2	0	0	2	0	1	1	0	1	0	2	2	0	2	0	2	0	0	1	1	0	0	0	2	1	2	0	1	0	1	0	0	0	0	1	2	0	0	0
ENSBTAG00000002115	0	0	0	0	0	0	0	1	0	1	1	2	0	6	7	8	1	0	0	0	7	5	7	7	0	1	0	0	0	0	0	0	0	1	0	0	5	2	5	8	5	1	1	1	0	2	0	1	0
ENSBTAG00000002116	0	1	0	0	0	0	1	2	1	0	0	2	1	1	3	2	1	1	2	0	1	4	1	2	0	2	2	0	2	3	0	0	1	0	0	2	0	3	2	4	0	1	2	1	1	4	0	2	0
ENSBTAG00000002117	0	0	0	0	0	0	0	0	0	0	0	1	0	0	0	0	0	0	0	1	0	0	0	0	0	0	3	0	0	1	0	1	0	0	0	0	0	5	6	0	0	0	0	1	2	1	0	0	0
ENSBTAG00000002121	3	3	5	14	11	11	9	12	0	13	10	4	11	10	11	3	14	9	12	7	2	2	4	5	18	15	2	1	6	2	2	1	3	5	1	8	9	12	9	8	7	2	7	8	14	9	3	3	1
ENSBTAG00000002123	0	0	0	0	0	0	0	0	0	8	1	1	3	0	0	0	0	0	1	0	0	0	0	0	0	0	0	0	0	0	0	0	0	0	0	0	0	0	0	0	0	0	0	0	1	0	0	0	0
ENSBTAG00000002125	0	0	0	1	0	0	0	0	0	0	0	0	0	1	0	2	0	0	1	0	0	1	0	0	0	0	0	0	0	0	0	1	0	0	0	0	3	0	0	0	0	1	0	0	0	0	0	0	0
ENSBTAG00000002126	0	0	0	0	3	1	1	0	2	2	0	1	1	2	4	2	1	1	2	0	3	0	3	3	1	1	0	1	1	8	2	2	8	8	13	14	7	0	0	2	4	1	1	0	2	1	4	2	2
ENSBTAG00000002127	0	2	1	0	3	0	0	1	1	1	3	1	0	4	1	1	1	0	1	1	1	3	3	8	0	0	0	0	3	4	4	3	0	0	2	3	5	0	1	3	3	0	2	0	2	1	0	0	0
ENSBTAG00000002128	0	0	0	0	1	1	1	1	1	1	0	0	1	2	2	5	3	1	5	2	1	2	4	7	1	3	4	0	1	0	0	0	0	2	0	0	8	5	3	1	4	4	1	5	1	0	3	0	0
ENSBTAG00000002129	2	0	1	0	1	0	0	0	1	1	0	0	1	0	2	0	18	18	26	11	0	0	0	0	0	21	29	6	14	10	2	0	0	0	0	1	0	8	3	7	5	8	9	4	14	0	0	2	0
ENSBTAG00000002130	0	0	1	1	0	0	0	1	1	3	0	0	0	1	2	3	0	1	1	1	1	0	1	1	1	4	0	1	4	0	0	0	0	0	0	0	2	3	0	1	0	1	1	1	2	2	0	1	0
ENSBTAG00000002132	0	0	0	0	0	0	0	0	0	0	0	0	0	0	0	0	0	0	0	0	0	0	0	0	0	0	0	0	0	0	0	0	0	0	0	0	0	0	0	0	0	0	0	0	0	0	0	0	0
ENSBTAG00000002134	0	0	0	0	0	0	0	0	0	0	0	0	0	0	0	0	0	0	0	0	1	0	1	0	0	0	0	0	0	0	0	0	0	0	0	0	0	0	1	0	0	0	0	0	0	0	0	0	0
ENSBTAG00000002135	0	0	0	0	0	0	0	0	0	0	0	0	0	0	0	0	2	0	0	1	0	0	0	0	1	0	0	0	2	0	0	0	0	0	0	0	0	4	3	1	0	4	4	3	0	1	2	0	1
ENSBTAG00000002136	0	0	0	0	0	1	0	0	0	0	0	0	0	2	5	5	1	0	2	0	1	2	1	2	0	1	0	1	1	0	0	0	0	0	0	0	3	4	3	0	0	0	1	1	1	0	0	0	0
ENSBTAG00000002137	7	14	2	8	5	12	7	16	4	5	3	4	5	18	22	16	7	6	4	3	9	6	13	7	11	6	5	3	22	10	13	14	12	10	18	10	9	24	15	15	21	10	3	3	4	15	4	11	6
ENSBTAG00000002138	0	0	0	0	1	0	0	0	0	0	0	0	0	0	0	0	0	0	0	0	0	0	0	0	0	0	0	0	0	2	0	0	0	0	0	0	0	0	0	0	0	0	0	0	0	0	0	0	0
ENSBTAG00000002139	0	0	0	0	0	0	0	0	0	0	0	0	0	0	0	0	1	0	0	0	0	0	0	0	0	0	0	0	0	0	0	0	0	0	0	0	0	0	0	0	0	0	0	0	0	0	0	1	0
ENSBTAG00000002140	0	0	0	0	0	0	0	0	0	0	0	0	0	0	0	0	0	0	0	0	0	0	0	0	0	0	0	0	0	0	0	0	0	0	0	0	0	0	0	0	0	0	0	0	0	0	0	0	0
ENSBTAG00000002143	0	0	0	0	0	0	0	1	1	2	0	0	0	1	0	1	0	0	0	1	2	0	2	0	1	0	0	0	2	1	0	0	2	0	1	0	0	0	0	1	0	0	0	0	0	0	0	1	0
ENSBTAG00000002144	0	0	0	13	1	6	11	7	1	31	3	2	4	1	1	0	3	0	2	0	9	6	7	2	27	0	1	0	2	0	4	3	1	0	1	0	1	1	2	0	1	1	1	1	0	0	1	0	0
ENSBTAG00000002145	0	0	0	0	0	0	0	0	0	0	0	0	0	6	8	4	0	0	0	0	2	4	3	4	0	0	0	0	0	0	0	0	0	0	0	0	2	1	0	0	0	0	0	0	0	0	0	0	0
ENSBTAG00000002147	1	2	0	1	0	1	6	0	0	5	2	1	1	3	3	3	8	10	1	1	4	2	0	4	4	3	0	1	9	2	4	1	1	0	1	2	3	2	9	1	0	4	3	1	4	2	5	0	4
ENSBTAG00000002148	5	8	2	1	2	1	2	0	1	0	1	0	3	4	1	3	6	5	6	4	3	1	6	8	2	9	6	2	6	2	1	0	1	1	0	2	8	4	2	3	7	3	2	1	4	3	1	4	2
ENSBTAG00000002150	0	0	0	0	0	0	0	0	0	0	0	0	0	0	0	0	0	0	0	0	0	0	0	0	0	0	0	0	1	0	0	0	0	0	0	0	0	0	0	0	0	1	1	0	0	0	0	0	0
ENSBTAG00000002151	0	0	0	0	0	0	0	0	0	0	0	0	0	0	0	0	0	0	0	0	0	0	0	0	0	0	0	0	0	3	1	4	4	5	3	2	0	0	0	0	0	0	0	0	0	0	0	0	0
ENSBTAG00000002154	0	0	0	0	0	0	0	0	0	0	0	0	0	0	0	0	0	0	0	0	0	0	0	0	0	0	0	0	0	0	0	0	0	0	0	0	0	0	0	0	0	0	1	0	0	0	0	0	0
ENSBTAG00000002157	0	0	0	0	0	0	0	0	0	0	0	0	0	1	0	0	0	0	0	0	0	2	2	0	0	0	0	0	0	35	53	30	24	30	24	40	0	0	0	0	0	0	0	0	0	0	0	0	0
ENSBTAG00000002158	0	0	0	0	0	0	0	0	0	0	0	0	0	0	0	0	0	0	0	0	0	0	0	0	0	0	0	0	0	0	0	0	0	0	0	0	0	0	0	0	0	0	0	0	0	0	0	0	0
ENSBTAG00000002163	0	0	0	0	0	0	0	0	1	0	0	0	0	0	0	0	0	1	0	0	0	0	0	0	0	2	1	0	0	0	0	0	0	0	0	0	0	0	0	0	0	0	2	2	0	0	0	0	0
ENSBTAG00000002164	0	0	0	0	0	0	0	0	0	0	0	0	0	0	0	1	0	0	0	0	0	0	0	0	0	0	1	0	1	0	0	0	0	0	0	0	1	0	0	0	0	0	0	0	0	0	0	0	0
ENSBTAG00000002166	0	0	0	0	0	0	0	0	0	0	0	0	0	0	0	0	0	0	0	0	0	0	0	0	0	0	0	0	0	0	0	0	0	0	0	0	0	0	0	0	0	1	0	0	0	1	1	6	1
ENSBTAG00000002167	0	0	0	0	0	0	0	0	0	0	0	0	0	0	0	0	0	0	1	0	0	0	0	0	0	0	0	0	0	0	0	0	0	0	0	0	0	0	0	0	0	0	0	0	0	1	5	0	0
ENSBTAG00000002169	0	0	0	0	0	0	0	0	0	0	0	0	0	0	0	0	0	0	0	0	0	0	0	0	0	0	0	0	0	0	0	0	0	0	0	0	0	0	0	0	0	0	0	0	0	0	0	0	0
ENSBTAG00000002170	0	0	0	1	1	13	9	3	0	0	1	3	0	9	15	10	1	0	1	0	13	7	33	29	5	2	1	0	5	2	1	4	1	0	0	0	21	1	3	2	7	0	0	1	1	1	1	1	1
ENSBTAG00000002171	1	2	0	0	1	0	1	0	0	2	2	0	1	2	0	1	1	0	0	2	3	5	6	6	2	1	1	0	3	0	1	1	0	0	4	1	3	3	0	0	2	0	0	1	3	1	0	0	0
ENSBTAG00000002174	0	9	0	0	3	3	2	4	2	1	0	1	2	2	1	2	0	0	0	1	9	6	9	11	1	1	1	0	0	2	0	0	0	0	0	0	4	1	0	2	6	0	0	1	0	1	2	0	1
ENSBTAG00000002175	6	18	5	9	13	15	10	21	16	29	17	7	19	45	53	29	12	5	8	5	25	40	60	55	19	16	3	2	24	13	3	8	1	4	4	5	26	15	12	40	29	7	5	2	9	18	3	19	7
ENSBTAG00000002176	15	59	9	23	32	26	40	127	67	37	25	22	19	36	43	19	52	17	19	25	21	31	38	55	31	35	16	14	57	39	24	27	24	35	25	20	27	59	40	55	72	15	24	16	33	42	25	33	13
ENSBTAG00000002177	2	0	0	0	1	0	1	3	2	2	2	2	0	2	0	0	5	3	0	1	2	3	3	1	1	1	3	0	5	6	0	0	1	0	3	2	3	8	8	1	1	1	1	0	3	3	0	1	0
ENSBTAG00000002178	0	0	0	0	1	3	0	0	1	1	0	0	0	0	0	0	1	0	0	0	0	0	0	0	0	0	0	0	6	6	1	0	0	0	0	0	0	1	0	0	0	0	0	0	1	3	0	6	2
ENSBTAG00000002179	0	6	1	2	0	1	1	6	2	1	2	3	2	3	5	4	1	3	2	5	1	1	6	3	3	1	0	0	0	2	0	2	2	5	6	5	1	10	4	3	7	1	4	0	7	7	2	3	1
ENSBTAG00000002180	0	0	0	0	0	0	0	0	0	0	0	0	0	0	0	0	0	0	0	0	0	0	0	0	0	0	0	0	0	0	0	0	0	0	0	0	0	0	0	0	0	0	0	0	0	0	0	0	0
ENSBTAG00000002181	0	1	0	0	0	0	1	0	1	4	2	0	0	7	17	14	4	0	3	1	2	4	4	4	0	3	0	0	0	1	3	1	1	1	2	0	4	0	0	0	2	1	1	1	0	0	0	0	0
ENSBTAG00000002182	48	57	15	101	102	37	75	119	48	93	60	31	39	91	155	66	105	37	87	59	60	87	81	106	139	88	41	16	74	137	191	118	244	246	327	183	68	140	67	50	62	56	46	38	50	337	210	229	146
ENSBTAG00000002185	3	19	3	16	24	9	11	41	26	26	13	10	10	65	102	35	30	10	15	25	47	43	60	65	20	14	13	3	47	30	20	18	34	30	61	48	28	28	15	20	27	18	12	7	16	28	17	29	7
ENSBTAG00000002186	0	2	0	2	3	4	6	0	3	1	3	2	1	13	16	16	0	0	2	1	6	6	8	8	1	0	1	0	2	5	2	1	0	1	4	6	21	3	1	7	6	0	1	0	0	0	1	1	0
ENSBTAG00000002187	4	5	5	9	11	7	12	14	7	22	16	6	8	29	52	17	22	14	9	8	10	21	17	36	12	10	12	1	28	4	2	7	8	9	10	7	19	11	8	7	18	12	7	5	11	8	6	10	3
ENSBTAG00000002188	0	0	0	0	0	1	0	0	0	0	0	0	0	3	0	0	0	0	0	0	5	1	4	2	0	0	0	1	0	2	0	0	1	0	0	0	0	0	0	2	1	0	0	0	0	0	0	0	0
ENSBTAG00000002189	0	0	0	2	2	2	1	1	0	2	0	1	2	0	5	3	4	1	0	0	2	0	2	4	2	1	0	2	1	2	0	0	0	0	0	1	1	7	0	0	2	2	2	1	1	1	2	2	2
ENSBTAG00000002190	0	0	0	0	0	2	0	0	0	1	2	3	2	1	0	1	2	1	1	2	0	0	1	2	2	2	1	2	2	1	1	0	0	1	0	0	0	8	5	0	2	5	0	2	2	0	3	3	3
ENSBTAG00000002191	1	0	0	0	2	3	1	3	1	5	1	0	2	3	3	1	0	1	3	0	5	9	10	7	1	2	1	0	2	1	3	2	0	2	1	2	4	1	1	2	0	1	0	1	0	0	0	0	2
ENSBTAG00000002192	0	0	0	0	0	0	0	0	0	0	0	0	0	104	90	95	0	0	0	1	4	3	8	2	0	0	0	0	0	0	0	0	0	0	0	0	1	0	0	0	0	0	0	0	0	0	0	0	0
ENSBTAG00000002194	5	2	3	8	2	3	0	66	23	9	3	3	5	3	2	2	9	1	2	7	4	1	3	3	6	2	2	0	17	9	0	2	52	69	88	111	1	6	2	5	4	1	2	1	1	2	0	7	2
ENSBTAG00000002199	0	0	0	0	0	0	1	0	0	0	0	0	0	0	0	0	0	0	0	0	0	0	0	0	1	0	0	0	0	0	0	0	0	0	0	6	0	0	0	0	1	0	0	0	0	0	0	0	1
ENSBTAG00000002201	1	1	2	0	2	2	0	0	3	0	0	1	3	4	4	0	3	1	3	1	0	1	8	4	1	0	1	1	4	4	0	1	1	0	0	1	3	1	0	6	4	1	1	1	0	1	0	3	0
ENSBTAG00000002202	0	0	0	0	0	0	0	0	0	0	0	0	1	0	0	0	0	0	0	0	0	0	0	0	0	0	0	0	0	0	0	0	0	0	0	0	0	0	0	0	0	0	0	0	1	1	0	0	0
ENSBTAG00000002203	9	5	5	15	20	16	10	20	2	28	11	6	5	15	18	9	17	10	23	10	8	12	7	16	48	12	5	7	19	16	22	20	56	31	87	109	7	18	9	7	12	6	5	6	10	23	10	22	13
ENSBTAG00000002205	0	0	0	0	0	0	0	0	0	0	0	0	0	0	0	0	0	0	0	0	0	0	0	0	0	0	0	0	0	0	0	0	0	0	0	0	0	0	0	0	0	0	0	0	0	0	0	1	0
ENSBTAG00000002206	0	0	0	0	0	0	0	0	0	0	0	0	1	1	1	0	0	0	0	0	0	0	1	0	0	0	0	0	0	0	0	0	0	0	0	0	1	0	0	0	0	0	0	0	0	0	0	0	0
ENSBTAG00000002209	3	1	1	1	0	3	2	4	1	6	1	0	1	0	3	2	2	1	6	4	1	0	3	4	5	4	2	1	5	0	1	1	0	1	2	1	1	2	7	1	2	3	3	1	2	5	4	5	4
ENSBTAG00000002210	2	13	3	8	9	10	10	28	11	23	12	9	13	26	24	30	26	12	18	13	14	18	31	28	12	19	15	2	25	14	7	1	2	7	10	13	10	19	18	13	15	12	8	4	8	18	16	19	7
ENSBTAG00000002211	0	0	0	0	0	1	0	0	0	0	0	0	0	1	4	4	1	0	0	0	1	1	5	4	0	0	0	0	0	0	0	0	0	0	0	1	5	0	0	0	0	0	0	0	0	0	0	0	0
ENSBTAG00000002214	0	0	4	0	0	0	0	0	0	0	0	0	0	1	1	0	13	4	3	3	0	1	1	3	0	5	8	0	0	1	0	0	0	0	0	0	3	2	2	23	15	4	3	2	1	12	9	11	13
ENSBTAG00000002215	0	2	0	4	2	4	5	8	9	0	1	0	0	1	1	0	3	1	0	1	3	1	4	2	11	2	0	0	12	6	3	3	2	1	3	1	4	1	0	3	6	0	1	0	1	0	0	0	0
ENSBTAG00000002216	0	0	0	0	0	0	0	0	0	0	0	0	0	0	0	0	0	0	0	0	0	0	0	0	0	0	0	0	0	0	1	1	0	0	0	0	0	0	0	0	0	0	0	0	0	0	0	0	0
ENSBTAG00000002219	1	0	2	3	0	1	0	0	0	0	0	0	0	1	3	1	0	0	2	1	5	0	3	2	0	1	1	1	0	0	1	0	1	0	3	0	1	0	1	1	1	2	4	2	2	3	0	3	0
ENSBTAG00000002220	10	3	5	9	12	9	14	16	10	22	6	5	10	17	22	7	16	16	7	12	9	12	11	19	9	2	24	6	29	4	4	1	6	5	7	1	8	15	9	14	18	12	10	3	13	24	21	19	10
ENSBTAG00000002223	5	8	0	6	5	5	5	6	4	9	5	2	6	12	17	9	6	2	2	2	5	9	14	12	5	4	1	2	8	6	3	2	4	2	6	1	9	11	8	4	8	7	2	2	7	6	3	1	3
ENSBTAG00000002224	0	0	0	0	0	0	0	0	0	0	0	0	0	0	0	0	3	0	0	1	1	0	0	0	0	0	1	0	2	0	0	1	0	0	0	0	0	10	2	0	0	2	1	2	3	0	0	0	2
ENSBTAG00000002226	0	0	0	0	0	0	0	0	0	0	0	0	0	0	0	0	1	0	0	0	0	0	0	0	0	0	0	0	0	0	1	0	0	0	0	0	0	1	0	0	0	0	0	0	0	0	0	1	0
ENSBTAG00000002227	0	0	1	1	1	0	0	0	0	1	3	1	1	0	1	0	0	0	0	1	0	0	2	1	2	1	0	2	1	3	0	0	0	1	0	0	0	1	0	2	2	3	2	1	1	1	2	0	1
ENSBTAG00000002231	0	0	0	0	0	0	0	0	0	0	0	0	0	1	0	0	0	0	0	0	0	0	0	0	1	0	0	0	0	0	0	0	0	0	0	0	0	0	0	0	0	0	0	0	0	0	0	0	0
ENSBTAG00000002232	0	0	0	0	0	3	0	2	3	1	1	1	1	3	4	0	1	0	0	0	0	2	2	0	0	0	1	0	0	0	0	0	0	2	0	1	2	0	0	0	2	0	0	0	0	0	1	1	1
ENSBTAG00000002233	0	0	0	0	0	0	0	0	0	0	0	0	0	1	1	2	3	0	0	0	0	1	5	0	0	1	0	0	1	0	0	1	0	0	0	1	3	1	2	3	0	1	0	0	0	1	0	0	0
ENSBTAG00000002236	0	1	1	2	2	2	0	1	0	4	4	2	1	1	4	6	0	1	4	0	0	3	4	5	4	3	0	1	0	1	1	0	0	1	0	2	7	0	1	3	1	0	2	0	1	1	0	2	1
ENSBTAG00000002238	1	3	1	5	5	4	3	6	1	4	5	2	0	18	18	15	3	4	2	2	6	8	7	8	7	0	3	0	4	4	3	4	4	1	5	3	20	1	1	0	3	2	2	0	5	5	3	5	1
ENSBTAG00000002240	0	0	0	0	0	0	0	0	0	0	1	0	0	0	0	0	0	1	0	0	0	0	0	0	0	1	2	0	0	0	0	0	0	0	0	0	0	3	3	1	1	0	2	0	4	0	0	0	0
ENSBTAG00000002242	3	7	5	4	10	6	8	10	12	9	7	7	11	21	21	11	9	5	1	4	14	11	16	26	10	6	6	0	8	14	4	4	4	0	6	7	7	12	8	7	12	6	6	2	4	11	7	11	7
ENSBTAG00000002243	0	3	1	4	3	5	3	4	3	3	1	1	2	4	3	1	1	2	2	2	0	1	4	2	6	4	2	1	5	1	2	0	0	1	0	0	2	4	2	2	3	1	0	0	6	5	3	4	0
ENSBTAG00000002245	0	0	0	0	0	0	0	0	0	0	0	0	0	0	0	0	0	0	0	0	0	0	0	0	0	0	0	0	0	0	0	0	0	0	0	0	0	0	0	0	0	0	0	0	0	0	0	0	0
ENSBTAG00000002247	0	0	0	0	0	0	2	0	0	0	0	0	0	0	0	0	0	0	0	0	0	0	0	0	0	0	0	0	0	0	0	0	0	0	0	0	0	0	0	0	0	0	0	0	0	0	0	0	0
ENSBTAG00000002248	0	0	0	0	0	0	0	0	0	0	0	0	0	0	2	0	0	0	0	0	0	0	2	1	0	0	0	0	0	0	0	0	0	0	0	0	0	2	0	0	0	2	0	0	0	0	0	0	0
ENSBTAG00000002249	0	0	0	0	0	0	1	0	0	0	0	0	0	0	0	0	0	0	0	0	0	0	0	1	0	0	1	0	1	0	0	0	0	0	0	0	0	58	51	0	0	64	10	22	9	0	1	2	0
ENSBTAG00000002251	0	0	1	0	0	1	0	0	0	0	1	4	0	0	1	0	0	1	0	0	0	0	0	0	0	0	0	0	2	1	0	0	1	0	0	0	2	1	0	1	2	0	0	0	0	2	2	0	0
ENSBTAG00000002252	0	0	0	0	0	0	0	0	0	0	0	0	0	0	0	0	0	0	0	0	0	0	1	1	0	0	0	0	0	0	0	0	0	0	0	0	0	0	0	0	0	0	1	0	0	0	0	0	0
ENSBTAG00000002253	0	0	0	0	0	0	0	0	0	0	0	0	0	0	0	0	0	0	0	0	0	0	0	0	0	0	0	0	0	0	0	0	0	0	0	0	0	0	0	1	0	0	0	0	0	0	0	0	0
ENSBTAG00000002255	0	0	0	0	0	0	2	0	0	0	0	0	0	1	0	0	0	0	0	0	0	0	0	0	0	0	0	0	0	0	0	0	0	0	1	0	0	0	0	0	0	0	0	0	0	0	0	0	0
ENSBTAG00000002256	1	3	3	2	4	4	5	5	5	6	3	0	2	10	14	9	7	5	4	5	6	5	13	17	5	5	7	1	13	3	0	1	3	4	1	7	15	18	5	17	6	12	3	0	3	4	4	4	0
ENSBTAG00000002257	0	0	0	0	0	0	0	0	0	0	0	0	0	1	1	0	0	0	0	0	0	0	0	0	0	0	0	0	23	4	0	0	0	0	0	0	0	0	0	0	0	0	0	0	0	0	0	0	0
ENSBTAG00000002258	1	1	1	5	2	1	2	4	3	5	0	0	2	19	31	16	5	0	0	1	20	13	34	17	5	0	0	8	3	3	1	2	0	0	1	0	21	36	4	7	6	573	11	5	6	2	0	0	0
ENSBTAG00000002260	1	0	1	2	2	7	1	0	0	0	2	0	1	3	0	4	1	0	3	1	2	3	2	4	1	2	1	0	1	1	0	1	0	0	4	4	2	3	5	3	2	1	0	2	1	1	2	1	1
ENSBTAG00000002261	0	0	0	0	0	0	0	0	0	0	0	0	0	0	0	0	0	0	0	0	0	0	0	0	0	0	0	0	0	0	0	0	0	0	0	0	0	0	0	0	0	0	0	0	0	0	0	0	0
ENSBTAG00000002266	0	0	1	1	0	0	1	0	0	1	0	1	0	0	0	0	0	0	1	0	0	0	0	0	0	1	0	0	1	0	0	0	0	1	0	0	0	2	0	3	15	0	0	0	0	3	5	0	0
ENSBTAG00000002267	2	2	0	2	10	2	5	14	3	10	8	2	2	9	14	9	3	3	7	3	18	19	13	12	7	4	4	1	5	3	2	4	3	2	1	4	14	6	8	3	13	2	5	1	2	9	4	5	1
ENSBTAG00000002271	1	5	3	5	8	2	10	12	11	9	4	4	7	10	15	10	23	5	5	10	2	11	7	13	9	3	14	0	11	9	2	5	11	7	17	14	2	34	18	3	11	8	5	3	7	9	4	8	7
ENSBTAG00000002272	1	0	1	0	0	1	0	1	0	1	0	1	1	1	1	1	1	1	0	1	0	0	0	0	0	0	1	0	0	2	0	0	0	0	1	2	0	0	0	0	0	0	0	0	0	0	0	1	0
ENSBTAG00000002275	0	0	0	4	2	0	1	6	1	5	1	4	1	5	10	4	5	4	7	2	2	4	6	6	2	4	2	1	8	3	2	3	0	3	0	4	3	4	6	0	5	3	2	1	2	2	1	1	1
ENSBTAG00000002277	0	0	1	0	1	1	0	4	0	6	2	1	0	6	4	3	3	1	4	2	3	2	2	7	2	2	0	1	3	2	1	0	0	0	0	0	1	2	0	1	4	1	0	1	3	1	3	5	2
ENSBTAG00000002278	1	7	2	13	17	53	22	27	3	31	12	7	14	0	4	2	10	3	7	6	2	1	7	3	32	6	4	3	43	20	14	14	1	5	1	9	5	7	3	7	13	0	2	2	3	4	2	1	6
ENSBTAG00000002279	36	58	23	18	22	30	27	87	45	54	31	23	21	54	78	87	77	43	90	35	87	86	202	198	28	79	42	29	69	40	44	22	11	23	20	37	91	75	70	71	103	47	47	55	43	65	43	55	24
ENSBTAG00000002280	6	2	8	5	13	6	20	24	21	31	12	9	5	26	31	37	29	21	22	9	14	17	21	26	20	7	13	4	53	39	40	17	9	23	22	45	16	26	4	12	12	19	10	3	10	20	11	9	21
ENSBTAG00000002281	0	0	0	0	1	0	0	1	0	1	0	0	1	1	1	1	0	0	0	0	0	0	0	1	0	0	0	0	0	0	0	0	0	0	0	0	1	0	0	0	0	1	1	0	0	0	0	0	1
ENSBTAG00000002282	126	308	62	226	249	155	432	588	232	378	288	173	174	271	320	121	309	130	177	168	117	185	233	236	520	235	111	26	468	429	332	305	645	424	563	537	197	358	257	194	277	186	178	74	196	229	153	149	36
ENSBTAG00000002283	0	0	0	0	0	1	1	1	0	0	0	0	0	0	0	0	0	0	0	0	0	0	0	0	0	0	0	0	2	0	1	0	0	0	0	0	0	0	0	0	0	0	0	0	1	0	1	0	0
ENSBTAG00000002286	2	5	2	3	3	5	5	12	8	12	4	5	2	13	10	20	5	2	1	2	6	5	11	7	7	9	2	0	3	4	1	2	0	1	6	4	10	7	1	8	7	5	3	0	0	2	5	2	5
ENSBTAG00000002287	11	13	7	6	16	20	26	24	10	46	11	23	17	28	37	36	33	11	19	5	52	39	98	76	28	18	16	8	37	23	11	13	8	8	24	21	30	17	12	18	22	20	19	13	20	21	8	16	17
ENSBTAG00000002289	0	0	0	0	0	0	0	0	0	0	0	0	0	0	0	0	0	0	0	0	0	0	0	0	0	0	0	0	0	0	0	0	0	0	0	0	0	0	0	0	0	0	0	0	0	0	0	0	0
ENSBTAG00000002290	0	0	0	0	0	0	0	0	0	0	0	0	0	0	0	0	0	0	0	0	0	0	0	0	0	0	0	0	0	0	0	0	0	0	0	0	0	0	0	0	0	0	0	0	0	0	0	0	0
ENSBTAG00000002291	0	1	2	1	0	3	3	1	0	0	1	0	3	2	2	0	1	2	1	1	1	0	3	0	4	5	3	0	5	4	2	2	0	0	1	2	0	5	1	7	1	4	2	2	1	0	1	3	1
ENSBTAG00000002292	0	2	0	0	2	6	3	9	6	7	4	3	2	12	11	9	6	1	3	2	1	3	7	5	4	2	0	0	3	3	2	5	1	1	3	0	21	1	2	5	12	3	1	3	2	5	5	6	11
ENSBTAG00000002293	2	2	1	2	1	6	2	4	4	7	1	4	2	2	6	4	3	3	2	0	6	4	2	13	7	1	5	0	7	1	3	3	3	3	2	6	7	29	12	5	6	5	4	1	2	3	2	7	3
ENSBTAG00000002294	0	0	0	0	0	0	0	0	0	0	0	0	0	0	0	0	0	0	0	0	0	0	0	0	0	0	0	0	0	4	2	5	0	0	0	0	0	0	0	0	0	0	0	0	0	34	7	31	14
ENSBTAG00000002295	2	0	0	0	2	0	3	7	0	1	2	1	3	3	5	3	5	2	3	3	2	5	10	6	4	2	2	2	3	1	0	1	0	1	2	1	8	8	6	3	4	1	1	0	4	4	4	4	2
ENSBTAG00000002296	1	1	0	0	2	0	1	1	1	5	7	4	6	1	2	0	5	8	1	3	1	1	1	3	0	1	6	1	3	1	0	0	0	2	0	0	0	4	2	3	5	2	4	0	1	0	0	1	2
ENSBTAG00000002297	0	0	0	0	0	0	0	0	0	0	0	0	0	4	7	4	0	0	0	0	8	12	19	10	0	0	0	0	0	0	0	0	0	0	0	0	1	3	1	0	1	0	0	0	0	0	0	0	0
ENSBTAG00000002298	0	0	0	0	0	0	0	1	0	0	0	0	0	0	0	1	0	1	0	1	0	1	1	0	2	1	2	0	0	0	0	0	0	0	0	0	0	10	4	0	2	4	0	0	0	0	3	1	0
ENSBTAG00000002299	5	0	3	0	1	0	0	0	0	0	0	0	0	2	6	1	5	6	7	5	12	11	14	15	1	4	7	2	2	3	6	1	0	0	0	0	1	5	0	3	3	1	2	0	1	1	0	1	1
ENSBTAG00000002300	0	0	0	0	0	0	0	0	0	0	0	0	0	0	0	0	0	0	0	0	0	0	0	0	0	0	0	0	0	0	0	0	0	0	0	0	1	0	0	0	0	0	0	0	0	0	0	0	0
ENSBTAG00000002302	15	21	6	36	31	20	38	49	18	59	52	41	24	38	41	20	16	10	6	15	26	27	32	33	53	16	7	3	37	21	8	20	23	30	29	19	42	26	9	19	45	12	13	1	6	59	74	38	15
ENSBTAG00000002303	4	2	2	4	6	15	11	13	10	19	6	7	12	16	17	24	30	20	29	20	21	24	45	33	1	36	20	4	21	8	6	8	5	4	18	21	17	13	9	11	11	6	10	5	8	16	6	18	11
ENSBTAG00000002305	0	0	0	0	0	1	0	0	0	0	0	0	0	0	0	0	0	0	1	0	0	0	1	0	0	0	0	0	0	0	0	0	0	0	0	1	0	0	0	0	0	0	0	0	0	0	0	0	0
ENSBTAG00000002306	2	20	9	12	7	6	9	59	25	21	18	9	6	17	24	9	32	5	18	7	5	10	13	11	8	15	10	5	29	28	27	19	10	13	14	12	19	30	16	11	23	7	10	9	8	18	13	14	7
ENSBTAG00000002309	0	0	0	0	0	0	0	0	0	0	0	0	0	11	23	7	0	0	1	0	3	1	6	2	0	0	2	0	1	1	0	0	0	0	0	0	6	2	0	0	0	0	1	0	1	0	0	0	0
ENSBTAG00000002311	0	0	2	0	0	0	0	1	1	0	0	0	1	0	0	0	2	0	0	1	0	1	3	2	0	0	0	0	1	0	0	0	1	0	1	0	0	0	0	0	1	1	1	0	1	1	0	0	0
ENSBTAG00000002313	0	1	1	3	8	8	5	3	2	12	4	5	7	6	10	8	6	0	5	3	6	5	11	13	17	3	3	5	44	12	3	1	1	3	4	6	7	23	17	4	6	6	7	1	6	6	4	1	2
ENSBTAG00000002315	3	3	1	3	3	0	3	3	2	2	2	2	0	3	7	4	0	2	2	2	6	4	11	4	5	1	3	2	4	2	3	2	2	1	3	0	3	6	1	3	1	2	2	0	3	2	1	0	1
ENSBTAG00000002316	0	0	0	0	0	0	0	0	0	0	0	0	0	1	0	0	0	1	0	0	0	0	0	0	0	0	1	0	0	0	0	0	0	0	0	0	0	0	0	0	0	1	0	0	0	0	0	1	0
ENSBTAG00000002317	2	89	7	3	5	49	3	11	18	102	24	24	41	86	131	73	33	8	16	17	44	51	92	89	11	29	8	2	34	11	1	9	6	3	8	2	28	27	4	52	83	8	8	7	14	26	4	11	13
ENSBTAG00000002319	0	0	0	0	0	0	0	0	0	0	0	0	0	0	0	0	0	0	0	0	0	0	1	0	0	0	0	0	2	0	0	0	0	0	0	1	0	1	0	0	0	0	0	0	0	0	0	0	0
ENSBTAG00000002321	4	1	1	2	0	2	1	0	2	3	2	0	1	3	7	1	5	0	6	2	4	7	2	8	1	5	2	0	1	2	1	0	2	1	6	3	4	3	4	1	3	1	1	2	1	4	5	2	3
ENSBTAG00000002323	1	3	0	0	0	2	1	2	0	1	0	0	1	3	2	2	1	1	0	0	4	3	6	6	1	0	1	0	4	10	4	5	4	6	7	4	1	1	1	0	3	0	0	3	1	1	1	1	2
ENSBTAG00000002326	59	14	56	33	67	149	120	96	60	19	9	8	11	7	7	1	164	173	28	212	4	0	3	2	64	71	229	10	548	62	7	22	53	128	86	80	5	171	101	31	37	60	32	15	40	47	10	44	23
ENSBTAG00000002327	14	17	9	16	18	11	16	15	8	21	15	13	5	35	33	19	22	17	15	20	9	15	18	35	9	23	16	7	42	8	7	4	2	8	8	2	11	25	11	18	25	16	16	8	19	23	27	21	8
ENSBTAG00000002328	0	0	0	0	0	0	0	0	0	0	0	0	0	0	1	1	0	0	0	1	0	0	0	1	0	0	0	0	0	1	0	0	0	0	0	0	1	1	1	1	1	1	0	1	1	1	0	0	0
ENSBTAG00000002329	0	0	0	0	0	0	1	0	0	4	0	0	0	3	2	2	1	2	0	2	2	2	0	1	0	1	2	0	2	1	0	0	0	1	0	1	1	1	1	0	0	0	0	0	1	1	4	1	1
ENSBTAG00000002331	0	0	0	0	0	0	0	2	0	1	0	0	0	0	0	0	3	1	2	1	0	0	0	0	0	0	1	1	0	0	0	1	0	0	0	0	0	9	17	1	2	1	0	1	1	0	0	0	0
ENSBTAG00000002332	8	19	6	13	14	11	15	23	17	14	17	13	13	18	42	20	28	21	24	13	16	18	19	40	9	28	13	5	23	13	14	12	15	11	17	18	23	81	43	29	27	25	25	6	20	20	14	20	11
ENSBTAG00000002333	1	1	1	2	3	2	0	5	0	2	8	3	4	16	49	9	22	8	12	4	21	33	18	18	3	7	11	8	77	27	0	1	0	0	3	3	40	16	5	5	0	15	23	11	21	1	1	2	2
ENSBTAG00000002335	0	0	0	0	0	0	0	1	0	0	0	0	0	0	0	0	3	0	1	1	0	0	0	0	0	2	0	0	0	0	0	0	1	0	2	1	0	1	0	0	0	0	0	1	0	0	0	0	0
ENSBTAG00000002336	0	0	0	0	0	0	0	0	0	0	0	0	0	0	0	0	1	0	1	0	0	0	0	1	0	0	0	0	1	0	0	0	0	0	0	1	0	1	0	0	0	1	0	0	1	2	0	0	0
ENSBTAG00000002340	0	0	0	0	1	2	0	1	0	0	0	0	1	0	0	0	0	0	0	0	0	0	0	0	0	0	0	0	7	1	1	0	0	0	0	0	0	1	0	0	3	0	0	0	0	0	0	0	0
ENSBTAG00000002341	1	1	0	2	5	4	5	0	1	1	0	2	3	0	1	0	1	1	2	1	0	1	0	0	4	1	2	0	5	1	3	3	0	2	1	0	0	8	6	0	2	1	2	1	2	3	3	3	1
ENSBTAG00000002344	0	2	0	0	1	1	4	5	1	6	0	0	1	2	4	1	5	2	1	1	2	2	2	4	0	2	2	1	7	1	0	1	1	0	0	3	3	3	4	0	1	4	1	0	2	0	0	0	0
ENSBTAG00000002345	0	0	2	0	1	1	2	0	2	4	2	1	1	3	2	3	4	1	4	0	3	1	4	5	0	1	3	2	5	1	1	1	0	1	0	1	1	1	2	1	4	4	2	3	3	1	1	1	2
ENSBTAG00000002346	0	0	0	0	0	0	0	0	0	0	0	0	0	0	0	0	0	0	0	0	0	0	0	0	0	0	0	0	0	0	0	0	0	0	0	0	0	0	0	0	0	0	0	0	0	0	0	0	0
ENSBTAG00000002347	0	0	1	0	0	0	0	0	0	1	0	0	0	10	19	5	4	2	1	2	2	1	2	3	1	2	0	3	2	2	0	0	0	0	1	0	5	3	3	1	0	2	2	3	2	1	3	0	1
ENSBTAG00000002348	0	1	0	2	6	3	1	1	0	2	0	0	1	4	8	6	6	9	12	5	8	8	19	14	3	3	12	2	2	1	1	0	0	1	0	1	5	2	1	1	1	5	2	1	2	0	19	0	1
ENSBTAG00000002349	0	0	0	0	0	0	0	0	0	0	0	0	0	3	2	0	0	0	0	0	0	1	2	1	0	0	0	0	0	0	0	0	0	0	0	0	0	0	0	0	0	0	0	0	0	0	0	0	0
ENSBTAG00000002350	1	1	0	0	0	2	0	1	0	4	0	1	0	4	2	4	1	1	1	0	1	2	3	4	0	1	0	0	5	0	1	0	0	0	0	2	1	0	0	2	1	2	1	1	0	2	1	1	0
ENSBTAG00000002352	0	1	1	7	7	3	5	7	2	15	7	7	6	2	3	5	8	8	10	2	6	5	14	4	3	9	6	3	5	7	2	3	1	5	7	3	3	12	11	7	11	7	6	1	10	3	8	9	5
ENSBTAG00000002355	0	0	0	0	0	0	0	0	0	0	0	0	0	0	0	0	0	0	0	0	0	0	0	0	0	0	0	0	0	0	0	0	0	0	0	0	0	0	0	0	2	0	0	0	0	0	0	0	0
ENSBTAG00000002356	2	0	2	0	0	0	1	1	0	3	0	2	0	0	0	1	5	3	19	2	0	0	0	0	1	8	7	4	3	1	0	0	0	1	1	2	0	8	3	3	1	10	4	7	4	4	9	3	9
ENSBTAG00000002357	1	0	0	0	2	0	1	6	0	0	0	0	0	0	0	0	1	1	1	1	1	1	5	0	2	1	1	0	0	1	1	1	1	0	0	0	1	1	0	4	1	1	1	0	1	1	2	0	1
ENSBTAG00000002361	0	1	0	1	0	0	1	2	0	0	0	0	1	4	8	9	0	0	0	1	3	7	3	5	0	0	0	0	0	0	2	0	1	2	0	0	6	1	0	1	1	0	0	0	1	2	0	1	0
ENSBTAG00000002362	2	1	0	4	10	1	19	0	0	1	0	1	1	1	2	0	1	0	0	0	0	2	1	0	6	0	1	0	3	0	4	1	0	0	0	1	3	1	1	2	3	1	0	0	0	1	0	1	3
ENSBTAG00000002363	0	0	0	0	0	0	0	0	1	1	0	0	0	0	1	0	1	0	1	0	0	0	3	1	0	2	1	0	4	1	0	0	0	0	0	1	0	1	2	1	1	2	2	1	0	0	0	0	0
ENSBTAG00000002367	3	12	3	2	4	15	6	11	7	9	5	8	4	22	15	13	3	4	3	6	8	8	5	12	5	3	0	0	15	11	34	34	11	10	25	19	12	2	0	9	6	1	0	0	2	3	1	4	1
ENSBTAG00000002368	0	0	1	0	3	1	2	1	2	2	1	1	0	0	2	0	1	0	2	0	2	2	0	2	1	2	0	0	0	0	1	1	1	0	0	0	0	1	0	2	1	0	0	0	0	0	2	2	0
ENSBTAG00000002369	0	0	0	0	0	0	0	0	0	0	0	0	0	0	1	0	0	0	0	0	0	0	0	0	0	0	0	0	0	0	0	0	0	0	0	0	0	0	0	0	0	0	0	0	0	1	0	0	1
ENSBTAG00000002370	0	0	0	0	0	0	0	0	0	1	1	0	0	0	0	0	0	0	0	0	0	0	0	0	1	0	0	0	0	0	0	0	0	0	0	0	1	0	0	0	0	0	0	0	0	0	0	0	0
ENSBTAG00000002374	0	0	0	0	0	0	0	0	0	0	0	0	1	0	0	0	0	0	1	0	0	0	1	0	1	1	0	0	1	0	0	0	1	0	0	0	0	0	0	0	0	0	0	0	0	0	0	0	0
ENSBTAG00000002376	5	9	2	5	10	3	9	8	10	11	10	4	5	8	19	8	5	4	3	10	3	5	12	20	10	7	4	2	10	9	0	3	5	8	10	6	10	34	21	11	10	6	9	2	7	25	13	10	6
ENSBTAG00000002377	25	34	20	34	52	14	32	42	26	66	59	39	19	35	58	42	45	20	32	33	24	42	27	46	56	71	31	17	105	19	17	18	35	19	44	36	26	90	61	36	42	46	36	20	38	39	29	42	16
ENSBTAG00000002378	4	16	6	22	16	37	33	18	10	45	21	16	12	14	10	11	33	19	15	11	6	4	21	12	20	22	10	5	25	11	6	7	8	7	3	11	18	34	12	20	28	18	13	7	16	20	20	26	7
ENSBTAG00000002381	0	0	0	0	0	0	0	1	0	0	0	1	1	0	1	0	3	0	4	0	0	2	2	4	5	0	1	0	5	2	2	0	0	0	2	3	0	1	0	0	0	1	3	1	0	1	2	2	2
ENSBTAG00000002382	1	1	3	2	2	1	3	3	3	7	4	2	1	9	13	10	5	5	4	1	4	2	6	4	4	5	2	1	12	4	1	2	1	0	0	1	5	11	5	5	6	4	6	0	5	5	2	3	5
ENSBTAG00000002385	0	0	0	0	0	0	0	0	0	3	0	0	0	0	1	0	0	0	0	0	3	1	0	1	0	0	0	0	0	0	1	0	1	2	0	2	0	0	0	0	0	0	0	0	0	1	2	0	0
ENSBTAG00000002389	0	0	1	1	0	2	0	2	0	2	1	0	0	0	0	4	1	2	1	1	0	2	2	1	1	4	1	0	7	2	1	0	1	1	2	3	3	3	2	0	1	3	0	3	3	1	1	1	0
ENSBTAG00000002390	0	0	0	0	0	0	0	0	1	0	0	0	0	2	2	4	0	0	0	0	3	4	5	4	0	0	0	0	0	0	0	0	0	0	0	0	6	0	0	0	0	0	0	0	0	1	0	0	0
ENSBTAG00000002391	1	37	6	1	7	2	6	85	43	7	3	3	3	1	0	1	18	3	10	13	1	0	1	0	2	14	2	0	9	6	1	0	2	1	1	2	3	8	3	8	12	5	2	0	7	4	0	4	5
ENSBTAG00000002392	0	0	0	1	0	3	0	2	1	1	0	0	0	5	13	11	2	2	0	2	4	3	9	9	2	0	0	0	6	0	1	2	0	0	0	3	4	1	0	1	0	0	0	0	0	2	2	1	3
ENSBTAG00000002393	1	2	1	2	2	1	4	7	4	5	1	1	1	0	11	3	4	1	0	2	3	2	3	8	7	0	4	1	6	3	1	2	1	6	3	13	5	3	3	1	7	4	1	1	1	5	4	5	2
ENSBTAG00000002394	0	0	0	1	2	0	0	0	0	0	4	0	0	0	0	0	0	0	1	0	0	0	0	0	2	1	0	0	0	0	0	2	0	0	0	0	0	0	0	0	2	0	0	0	0	0	0	0	0
ENSBTAG00000002395	0	0	0	0	0	1	0	0	0	2	1	0	1	1	0	0	1	0	0	0	0	0	4	3	0	1	2	1	1	0	1	0	0	0	0	0	3	2	1	0	0	0	1	0	2	0	0	0	0
ENSBTAG00000002398	0	0	0	0	0	0	0	0	0	0	0	0	0	1	0	1	0	0	0	0	1	1	0	0	0	0	0	0	0	0	0	0	0	0	0	1	0	0	0	0	1	0	0	0	0	0	0	0	0
ENSBTAG00000002401	0	0	0	0	0	0	0	0	0	0	0	0	0	0	0	0	0	0	0	0	1	1	1	1	0	0	0	0	1	0	0	0	0	0	0	0	0	0	1	0	0	0	0	0	0	0	0	0	0
ENSBTAG00000002402	1	1	3	1	6	7	7	2	3	11	5	7	1	6	1	6	8	0	10	3	2	5	4	4	5	2	6	3	10	11	10	7	6	4	2	7	4	3	3	4	4	2	2	0	1	10	14	8	14
ENSBTAG00000002404	23	15	9	19	29	12	13	23	9	21	19	10	11	56	86	42	16	11	13	15	41	54	55	91	33	14	18	2	30	13	3	6	12	12	15	11	25	16	10	10	19	11	13	2	6	31	16	28	13
ENSBTAG00000002407	0	0	0	0	0	0	0	0	0	0	0	0	0	0	0	0	0	0	0	0	0	0	0	0	0	0	0	0	0	0	0	0	0	0	0	0	0	0	0	0	0	0	0	0	0	0	0	0	0
ENSBTAG00000002408	0	0	0	0	0	0	0	0	0	0	0	0	0	0	1	0	1	0	0	0	0	0	0	2	0	1	0	0	0	0	0	0	1	0	0	0	0	1	1	2	6	0	0	1	0	1	0	0	0
ENSBTAG00000002411	5	1	3	4	5	8	5	4	7	5	3	4	4	2	3	4	4	4	7	7	3	3	1	2	4	4	7	5	13	1	5	5	1	1	0	2	1	3	2	0	6	3	3	1	2	2	4	2	5
ENSBTAG00000002412	12	2	2	6	14	2	5	11	4	11	6	3	2	7	13	5	22	8	11	18	3	5	4	11	5	8	12	1	15	4	1	0	1	3	6	3	10	34	40	14	10	9	11	3	10	13	8	6	5
ENSBTAG00000002413	0	0	0	0	1	1	0	0	1	0	0	0	0	1	3	3	1	0	0	0	1	1	3	1	1	2	0	0	1	0	0	1	1	0	1	0	2	0	1	2	0	1	0	0	3	1	0	0	0
ENSBTAG00000002414	0	0	0	0	0	0	0	0	0	1	0	0	0	4	15	15	0	0	0	0	8	10	14	11	0	0	0	0	0	0	0	0	0	0	0	0	6	0	0	0	0	0	0	0	0	7	1	5	0
ENSBTAG00000002415	9	6	9	4	4	13	8	9	10	10	9	6	5	29	56	31	30	28	34	22	16	16	20	25	14	35	27	4	15	17	9	8	11	6	12	12	32	24	9	3	13	19	22	3	19	23	6	9	9
ENSBTAG00000002416	1	0	1	0	0	0	1	0	0	1	0	1	0	1	5	1	1	2	1	0	0	0	0	0	1	0	1	0	0	1	1	1	0	0	1	1	0	3	4	3	7	2	1	2	3	1	0	1	0
ENSBTAG00000002417	2	4	4	7	7	2	7	20	8	7	6	6	5	9	11	3	7	0	4	3	6	8	15	11	4	5	0	0	4	2	3	2	2	1	1	1	13	8	6	5	12	3	1	2	4	3	0	7	0
ENSBTAG00000002418	0	0	0	0	0	0	0	0	0	0	0	0	0	0	0	0	0	0	0	1	0	1	0	0	0	0	0	0	0	0	0	0	0	0	0	0	1	0	1	0	0	0	0	0	0	0	0	0	0
ENSBTAG00000002419	2	1	0	4	1	0	0	0	1	1	0	1	0	1	2	1	1	1	3	1	1	2	3	2	0	1	1	1	3	0	0	0	1	1	2	1	2	2	1	1	0	1	0	2	1	1	3	2	1
ENSBTAG00000002422	0	1	0	0	2	0	1	1	0	0	1	2	2	3	3	0	1	0	1	0	1	2	7	9	0	0	0	0	5	2	0	0	0	0	1	1	3	1	0	3	1	1	1	0	1	2	3	5	2
ENSBTAG00000002423	3	8	3	8	12	15	14	17	5	17	4	2	9	20	21	27	13	12	7	8	21	17	47	24	16	11	16	0	24	18	11	9	8	5	10	17	24	31	9	16	12	6	9	2	6	17	5	9	8
ENSBTAG00000002425	0	0	0	0	0	0	1	0	0	1	0	0	2	0	0	0	0	0	0	0	0	0	0	0	0	0	0	0	0	0	0	1	0	0	0	0	5	0	1	1	1	0	0	0	0	0	0	1	0
ENSBTAG00000002428	0	3	1	1	1	6	2	5	1	1	1	1	1	7	6	8	2	5	7	5	5	2	2	4	2	8	3	6	2	1	3	3	1	3	3	12	5	5	4	2	3	6	7	0	6	4	2	3	2
ENSBTAG00000002430	1	0	2	0	0	0	0	0	1	0	0	0	0	0	0	1	0	0	0	0	4	1	4	2	0	0	0	1	96	9	0	0	0	0	0	0	0	0	0	1	0	1	0	0	0	0	0	0	0
ENSBTAG00000002431	0	0	0	2	0	0	4	5	3	2	0	1	3	3	5	0	2	0	2	0	0	1	4	0	1	1	0	0	6	2	0	2	1	0	0	2	3	3	0	1	2	0	0	0	0	1	1	2	1
ENSBTAG00000002432	0	0	0	1	0	0	1	1	0	0	0	0	0	2	1	0	0	1	0	0	0	0	0	1	1	0	0	0	4	0	0	0	0	0	0	0	0	1	0	0	1	0	1	0	0	1	0	0	1
ENSBTAG00000002434	1	1	0	3	3	1	3	4	2	2	0	1	0	0	2	0	2	0	2	2	1	0	2	2	3	3	4	0	5	1	5	2	0	1	2	1	2	6	2	3	4	2	2	3	2	2	1	2	4
ENSBTAG00000002435	0	0	2	1	0	0	0	1	1	4	1	3	1	2	6	0	3	3	3	5	2	1	4	0	1	2	2	3	11	0	1	1	0	0	2	1	2	2	5	2	5	10	11	5	6	3	0	2	0
ENSBTAG00000002440	0	0	0	0	0	0	0	0	0	1	0	0	0	0	1	0	0	0	0	0	0	0	0	0	0	0	0	0	1	0	1	0	0	0	0	0	0	0	0	1	0	0	0	0	0	0	0	0	0
ENSBTAG00000002441	1	0	0	0	0	0	0	0	0	0	0	0	0	0	0	0	3	2	2	3	0	0	0	0	0	34	23	0	0	0	0	0	0	0	0	0	1	7	0	0	0	1	0	0	0	0	0	0	0
ENSBTAG00000002444	0	0	1	1	1	0	0	0	0	0	0	0	0	0	0	0	0	2	4	2	0	0	0	0	1	2	2	1	8	2	0	0	0	0	0	0	1	23	25	1	0	3	3	3	5	0	0	0	1
ENSBTAG00000002445	0	0	0	0	0	0	0	0	0	0	0	0	0	1	0	0	0	0	0	0	1	0	0	0	0	0	0	0	0	0	0	0	0	0	0	0	0	0	0	0	0	0	0	0	0	0	0	0	0
ENSBTAG00000002446	0	0	0	0	0	0	0	0	0	0	0	0	0	0	0	0	0	0	0	0	0	0	0	0	0	0	0	0	0	0	0	0	0	0	0	0	0	0	0	0	0	0	0	0	0	0	0	0	0
ENSBTAG00000002447	0	0	0	0	0	0	0	1	1	0	0	0	0	0	0	1	0	0	1	0	1	0	2	2	0	0	2	0	0	0	0	1	0	0	1	1	0	0	0	1	0	1	0	0	0	0	0	0	0
ENSBTAG00000002448	0	0	0	0	0	0	0	0	0	0	0	0	0	2	3	4	0	0	0	0	0	0	0	1	0	0	0	0	0	0	0	0	0	0	0	0	2	0	0	0	0	0	0	0	0	0	0	0	0
ENSBTAG00000002451	2	0	1	0	0	0	0	0	0	0	0	0	0	1	0	0	1	2	1	2	0	0	0	0	0	1	0	1	2	0	0	0	0	0	0	0	0	1	0	0	1	2	1	0	0	1	0	0	1
ENSBTAG00000002452	0	0	0	5	3	0	4	6	0	1	4	1	0	2	0	1	3	1	1	1	1	0	2	1	6	2	0	0	2	5	2	0	1	1	2	3	1	4	1	0	1	0	0	1	2	5	0	4	3
ENSBTAG00000002454	0	4	0	0	1	1	1	1	3	2	0	1	0	1	1	1	2	0	0	0	1	0	4	2	0	1	4	1	4	1	1	0	2	0	1	1	4	2	1	1	1	0	0	0	1	0	0	2	0
ENSBTAG00000002455	1	0	0	2	0	0	0	1	1	0	0	3	1	2	3	0	2	0	0	0	2	1	1	0	1	1	0	0	0	4	0	2	0	0	0	0	2	2	1	1	5	1	0	0	1	1	0	0	0
ENSBTAG00000002457	20	44	40	76	96	47	76	109	44	135	88	40	55	44	79	40	172	67	78	74	49	45	59	57	89	142	61	39	153	40	13	20	26	15	20	21	33	199	80	108	162	103	78	37	82	87	71	70	25
ENSBTAG00000002458	3	1	0	5	2	4	4	2	0	1	3	1	0	1	0	2	2	3	0	3	4	2	3	4	1	3	0	0	3	0	0	4	0	0	2	0	2	1	7	1	2	0	1	4	3	2	1	3	0
ENSBTAG00000002460	2	4	1	3	5	0	2	8	0	4	0	4	3	1	1	1	2	2	0	1	2	2	1	6	4	1	1	1	5	4	3	0	3	2	3	2	2	8	11	4	9	3	6	0	4	8	2	1	3
ENSBTAG00000002462	4	21	2	9	22	8	11	21	11	11	9	6	7	13	26	9	17	7	9	12	10	16	21	15	12	16	7	1	15	6	11	8	24	18	27	18	9	34	16	4	14	14	4	4	7	17	9	13	9
ENSBTAG00000002463	30	31	13	67	59	28	18	40	22	42	36	20	13	82	155	73	64	39	31	39	60	52	80	120	50	34	45	7	45	53	65	55	143	155	193	95	45	71	39	24	30	36	46	16	31	67	73	50	17
ENSBTAG00000002464	0	0	0	0	0	0	0	0	0	0	0	0	0	0	0	0	0	0	0	0	0	0	0	0	0	0	0	0	1	0	0	0	0	0	0	0	0	0	0	0	0	0	0	0	0	0	0	0	0
ENSBTAG00000002468	222	371	154	279	313	176	426	640	304	473	422	244	218	191	401	173	754	323	458	297	271	309	214	354	414	446	230	163	829	346	220	214	224	206	261	212	184	790	566	548	932	316	379	189	310	336	283	301	194
ENSBTAG00000002469	0	0	1	1	0	3	2	1	1	2	2	1	0	2	1	1	0	0	2	0	0	0	1	2	1	0	0	1	2	2	2	3	2	1	2	1	1	0	0	1	0	1	0	1	0	0	1	1	0
ENSBTAG00000002470	0	1	0	0	0	0	0	0	1	0	0	0	0	0	1	0	0	0	0	0	1	0	1	0	0	0	0	0	0	0	0	0	0	0	0	0	1	0	1	2	2	0	0	0	0	1	0	0	0
ENSBTAG00000002471	1	3	1	3	0	5	45	4	1	36	16	20	12	69	60	53	7	0	0	0	138	125	180	177	20	4	0	0	24	1	0	1	2	3	0	0	24	5	1	1	0	3	0	0	2	0	2	1	0
ENSBTAG00000002472	1	0	4	1	2	3	11	4	5	2	2	5	2	9	8	10	7	1	4	4	4	3	7	12	3	3	9	1	4	2	2	2	1	1	1	1	3	26	32	9	3	3	1	1	5	5	4	9	3
ENSBTAG00000002473	0	1	0	16	10	4	30	1	0	6	3	0	2	1	0	0	1	0	0	2	0	0	2	1	22	0	0	0	9	3	4	3	0	0	2	7	2	0	0	2	2	0	1	0	0	3	3	5	2
ENSBTAG00000002474	0	0	0	0	0	1	0	2	0	0	2	0	0	1	0	1	0	1	0	0	0	0	0	1	0	0	0	0	1	0	0	0	1	0	0	0	0	0	0	2	0	2	2	1	0	0	1	0	0
ENSBTAG00000002475	0	1	0	2	7	2	7	5	5	5	0	4	3	10	12	14	1	0	3	0	7	4	6	7	0	5	0	0	5	1	8	1	0	2	5	1	15	2	3	1	4	3	0	3	2	2	1	4	7
ENSBTAG00000002476	1	0	0	0	0	0	0	2	1	2	1	0	0	2	5	5	3	1	2	0	1	3	7	6	1	1	3	1	3	1	1	1	0	0	0	0	2	4	2	1	0	3	1	2	2	1	3	3	1
ENSBTAG00000002477	2	5	2	8	5	1	3	12	2	7	7	2	2	6	9	3	7	3	1	3	2	5	3	5	5	1	2	1	7	5	2	0	1	3	5	4	4	7	10	3	8	3	1	3	8	9	6	7	2
ENSBTAG00000002478	0	1	0	0	0	0	1	1	0	0	1	0	0	0	0	0	0	0	1	1	0	0	0	0	0	0	0	6	1	0	0	0	0	0	0	0	0	1	0	0	2	3	2	2	1	2	12	9	2
ENSBTAG00000002479	2	1	3	0	3	8	2	10	5	7	3	2	1	3	3	3	2	2	3	0	6	8	5	4	4	4	3	1	1	3	5	5	5	0	4	5	0	4	1	1	6	2	2	1	2	2	2	4	6
ENSBTAG00000002480	0	1	0	0	0	2	2	0	0	0	0	0	0	2	0	0	1	0	1	0	0	0	0	1	2	3	0	0	1	1	1	0	0	0	2	0	1	8	1	1	0	1	1	0	1	0	0	0	1
ENSBTAG00000002481	0	0	0	0	0	0	0	0	0	0	0	0	0	1	2	0	3	1	0	0	0	0	0	1	1	1	0	0	0	0	2	0	1	1	1	0	2	0	1	0	0	0	0	0	0	1	0	0	0
ENSBTAG00000002483	0	0	0	0	0	0	0	0	0	0	0	0	0	0	1	0	0	0	0	0	0	0	0	0	0	0	0	0	0	0	0	0	0	0	0	0	0	0	0	0	0	0	0	0	0	0	0	1	0
ENSBTAG00000002484	0	0	0	2	1	8	2	1	2	2	1	0	0	2	5	0	4	0	1	0	2	2	2	1	2	0	2	1	1	0	0	0	1	2	1	1	2	9	2	0	2	1	1	0	4	1	1	0	0
ENSBTAG00000002485	18	386	35	268	276	232	546	1241	615	647	231	290	299	28	28	30	331	43	135	127	20	19	28	34	336	94	22	8	180	191	176	121	116	172	159	273	31	94	41	129	133	20	39	30	50	191	109	199	56
ENSBTAG00000002487	1	1	0	5	4	3	5	11	3	9	4	5	2	10	9	4	5	3	9	5	12	0	15	16	4	8	8	5	13	16	16	2	5	7	6	17	7	3	10	4	6	3	3	1	0	7	3	7	7
ENSBTAG00000002488	0	0	0	0	0	1	0	0	0	0	0	0	0	0	0	0	1	1	0	0	0	0	0	0	0	0	0	0	0	0	1	0	0	1	0	1	0	0	0	0	0	0	0	0	0	1	0	0	0
ENSBTAG00000002489	0	0	0	0	0	0	0	0	0	0	0	1	0	0	0	0	0	0	0	0	0	0	0	0	0	0	0	0	0	0	0	0	1	0	0	0	0	0	0	0	0	0	0	0	0	0	0	0	0
ENSBTAG00000002490	3	0	4	10	10	8	14	4	5	19	10	8	3	10	7	2	7	7	9	2	2	0	5	2	21	6	10	1	2	8	3	2	4	1	2	5	8	6	2	2	1	4	5	3	8	6	7	5	6
ENSBTAG00000002492	0	0	0	0	0	0	0	0	0	0	0	0	1	3	1	1	2	0	0	1	0	0	0	1	1	0	3	0	0	0	0	0	0	0	0	1	0	3	2	0	0	1	3	0	9	0	0	1	1
ENSBTAG00000002493	1	6	4	2	11	5	11	18	4	10	4	6	3	10	16	9	9	5	8	7	6	9	6	16	7	4	10	1	10	10	6	9	0	8	4	6	15	8	4	5	9	6	8	2	11	8	8	11	4
ENSBTAG00000002495	2	4	2	0	0	3	2	4	4	7	3	4	0	6	11	5	7	2	14	2	2	6	13	4	0	11	3	12	9	2	5	2	2	2	4	5	5	6	5	5	8	6	7	5	4	5	4	3	1
ENSBTAG00000002497	0	0	0	0	0	0	0	0	0	0	0	0	0	7	9	6	0	0	0	0	1	7	11	14	0	0	0	0	0	0	0	0	0	0	0	0	6	0	0	14	23	0	0	0	0	0	0	1	0
ENSBTAG00000002500	0	0	0	1	1	1	0	1	0	2	0	2	0	1	6	3	0	2	1	0	3	3	5	4	2	0	0	0	0	3	1	0	0	0	0	1	0	3	0	2	1	1	0	1	0	1	0	2	1
ENSBTAG00000002501	8	21	3	12	10	8	16	28	24	20	13	9	14	28	40	21	30	5	12	9	30	29	28	53	26	16	6	0	22	13	14	14	30	23	27	26	13	49	32	19	37	10	8	6	10	22	15	23	2
ENSBTAG00000002503	0	2	0	1	6	1	2	4	2	2	1	3	1	10	18	17	2	0	3	1	6	1	8	11	2	2	2	1	7	1	1	3	3	3	0	1	21	8	4	7	7	2	3	2	3	9	2	7	4
ENSBTAG00000002504	3	0	2	3	3	1	1	1	0	4	0	0	3	2	2	7	1	1	1	3	2	3	3	4	1	1	1	0	6	1	3	1	1	0	2	3	7	3	1	1	0	1	2	0	5	3	3	4	5
ENSBTAG00000002505	0	0	0	0	0	0	0	0	0	0	0	0	0	2	1	0	0	0	0	0	0	0	0	0	0	0	0	0	0	0	0	0	0	0	0	0	0	0	0	0	0	0	0	0	0	0	0	0	0
ENSBTAG00000002507	64	48	69	179	154	76	78	97	57	103	72	26	47	133	215	97	201	88	69	92	95	96	123	176	181	75	106	25	134	99	141	117	443	214	339	379	50	207	122	75	61	117	70	24	90	171	137	154	76
ENSBTAG00000002508	1	1	0	0	1	0	0	0	0	0	0	0	1	93	99	55	0	1	2	0	28	32	29	49	1	1	0	0	1	0	0	1	0	0	0	0	36	1	2	1	0	0	0	0	1	0	0	0	0
ENSBTAG00000002510	1	3	0	1	2	3	4	5	1	2	4	3	3	4	9	6	5	2	3	1	4	3	6	3	2	2	3	2	0	2	0	1	1	1	2	3	4	9	3	3	2	5	2	2	4	5	2	3	4
ENSBTAG00000002512	3	4	0	2	2	1	4	10	2	11	5	2	4	5	11	5	4	2	2	3	6	3	7	6	6	1	2	0	2	3	1	3	4	2	4	0	3	7	10	5	5	1	1	0	1	2	4	4	0
ENSBTAG00000002515	42	0	23	0	3	2	2	1	0	3	0	0	0	2	7	1	3	1	0	0	1	0	2	2	1	0	1	1	1	0	0	1	1915	1601	2488	2730	3	1	0	11	5	5	1	0	1	2	0	2	1
ENSBTAG00000002516	0	0	0	1	0	0	1	1	4	1	0	0	0	6	2	1	4	2	1	0	2	0	0	0	1	1	2	0	2	2	0	0	1	0	3	4	2	4	1	3	4	2	1	0	1	0	1	0	0
ENSBTAG00000002518	0	0	0	0	0	0	0	0	0	0	0	0	0	0	0	0	0	0	0	0	0	0	0	0	0	0	0	0	0	0	0	0	0	0	0	0	0	0	0	0	0	0	0	0	0	0	0	0	0
ENSBTAG00000002520	0	4	0	1	0	1	3	5	2	2	0	0	1	8	5	6	2	4	3	2	6	8	15	8	1	5	2	0	2	2	2	0	0	0	1	1	4	8	6	2	0	2	1	0	1	3	1	3	1
ENSBTAG00000002522	0	0	0	0	0	0	0	0	0	0	0	0	1	12	5	10	1	0	1	0	0	0	3	3	0	1	1	0	0	0	0	0	0	1	0	0	15	0	1	2	1	0	0	0	0	0	0	1	0
ENSBTAG00000002524	1	0	1	0	2	2	1	3	1	2	0	1	1	2	2	2	3	2	2	3	1	1	3	3	0	2	1	5	6	0	5	1	1	0	5	2	1	2	7	3	3	2	1	1	3	2	3	2	0
ENSBTAG00000002525	6	10	8	13	10	12	11	28	16	25	8	7	3	22	21	16	15	14	14	7	10	28	20	22	10	4	14	4	21	14	7	10	6	8	19	13	17	35	12	20	40	13	11	6	11	18	12	18	6
ENSBTAG00000002526	7	9	3	8	14	7	8	14	7	19	13	6	6	2	6	3	20	4	7	10	3	2	4	8	7	4	3	5	10	6	4	9	8	4	8	10	8	18	13	16	29	3	13	4	5	29	82	63	12
ENSBTAG00000002527	0	0	0	0	0	1	0	0	0	0	0	0	0	0	0	0	1	0	0	0	0	1	0	0	0	0	0	1	1	0	0	0	0	1	0	0	0	0	0	0	1	0	0	0	0	0	0	0	0
ENSBTAG00000002528	24	22	11	24	27	31	25	53	35	37	22	27	20	28	40	30	45	26	38	29	17	19	29	35	33	28	24	8	99	56	52	35	12	26	21	28	32	41	30	27	43	21	17	17	26	35	23	24	24
ENSBTAG00000002531	1	3	1	3	2	5	4	25	9	8	0	0	3	1	0	3	7	1	1	2	10	4	15	5	7	4	2	0	7	2	7	3	2	1	2	7	1	4	2	3	3	4	1	0	2	0	1	2	4
ENSBTAG00000002534	3	10	5	16	12	9	13	23	17	10	5	8	7	22	47	24	24	4	7	15	12	19	34	25	15	11	4	2	30	5	7	7	13	10	16	6	10	35	12	6	17	15	13	6	16	9	9	24	4
ENSBTAG00000002539	0	0	1	1	1	0	3	0	1	7	1	3	3	1	2	2	0	0	1	1	1	0	1	0	5	1	3	0	1	1	0	2	0	0	0	1	0	3	1	2	1	1	0	0	1	1	1	0	0
ENSBTAG00000002542	4	4	8	9	7	11	16	10	7	16	8	9	8	6	12	4	25	10	7	12	3	2	2	3	21	9	12	3	15	4	8	2	10	5	4	7	6	14	10	4	6	11	5	4	12	6	8	3	5
ENSBTAG00000002545	0	0	0	0	0	0	0	0	0	0	0	0	0	0	0	0	0	0	0	0	0	0	0	0	0	0	0	0	0	0	0	0	0	0	0	0	0	0	0	0	0	0	0	0	0	0	0	0	0
ENSBTAG00000002549	185	263	84	83	86	76	124	372	230	133	114	73	83	73	175	59	378	166	256	171	62	106	139	152	98	279	137	110	522	95	39	56	36	35	45	41	74	619	513	194	303	190	157	115	201	148	69	129	72
ENSBTAG00000002550	0	3	1	2	1	2	0	3	0	2	2	0	1	1	0	0	2	2	2	1	0	1	1	1	1	2	4	1	2	0	1	0	0	2	3	0	1	5	3	1	1	1	1	0	3	1	0	0	1
ENSBTAG00000002551	0	7	2	1	0	2	8	6	1	2	1	2	2	5	6	2	0	0	0	0	1	2	2	0	1	1	0	0	1	3	0	0	11	14	29	28	0	1	1	2	1	0	1	0	2	5	1	3	1
ENSBTAG00000002554	3	6	0	2	3	6	4	9	2	9	3	10	8	21	24	22	5	0	3	1	15	18	14	25	2	2	2	0	5	19	31	14	1	5	3	8	23	1	2	4	7	2	2	2	2	4	3	4	3
ENSBTAG00000002555	6	1	3	0	0	0	1	0	0	0	0	0	0	0	1	0	4	2	5	2	0	0	0	1	0	1	2	0	31	0	0	1	0	0	0	0	0	1	0	2	1	0	2	0	1	68	360	152	23
ENSBTAG00000002557	8	4	3	10	12	7	11	11	6	18	3	6	3	21	21	11	15	6	7	4	8	8	16	21	13	5	7	1	20	9	3	5	11	13	25	15	8	21	12	17	14	14	6	1	6	16	44	22	12
ENSBTAG00000002559	0	0	0	0	0	0	0	0	0	0	0	0	0	0	2	0	0	0	1	3	0	0	1	0	0	0	1	0	0	0	0	0	0	0	0	0	0	4	3	0	0	1	0	0	0	137	1355	418	34
ENSBTAG00000002561	1	0	0	0	1	0	1	0	1	1	1	1	0	0	0	1	0	0	4	0	0	0	3	2	0	1	0	1	4	1	0	0	0	0	0	0	0	0	1	2	1	1	2	2	0	1	0	0	1
ENSBTAG00000002562	4	8	2	6	7	4	9	7	7	11	2	0	3	20	28	25	13	6	3	5	28	18	23	40	5	8	2	2	13	2	1	3	4	3	5	8	33	11	8	16	7	3	3	1	3	2	0	7	2
ENSBTAG00000002563	5	7	2	14	10	7	10	5	5	8	5	4	3	6	22	10	3	0	3	4	7	3	7	10	17	4	5	1	5	3	2	2	5	12	16	11	6	7	4	6	7	4	1	0	3	8	3	2	2
ENSBTAG00000002564	0	1	0	0	0	1	0	1	1	1	0	0	0	3	5	4	0	0	0	0	3	4	5	2	0	0	0	0	1	0	0	1	0	0	0	0	6	0	1	0	0	0	1	0	0	0	0	1	0
ENSBTAG00000002565	0	0	0	0	0	0	0	0	0	0	0	0	0	0	0	0	0	0	0	0	0	1	0	0	0	0	0	0	0	0	0	0	0	0	0	0	0	0	0	0	0	0	0	0	0	0	0	0	0
ENSBTAG00000002566	3	4	2	4	2	2	2	8	1	3	1	3	6	0	1	1	9	1	4	4	1	1	0	0	4	1	4	1	5	5	5	5	3	2	2	4	2	7	3	2	7	7	6	2	6	15	11	9	4
ENSBTAG00000002568	4	2	5	4	1	5	9	8	6	7	2	3	5	14	12	11	11	6	7	1	11	6	10	12	6	5	3	2	12	4	3	2	1	3	1	6	7	12	6	8	4	2	2	2	3	10	4	8	8
ENSBTAG00000002570	1	2	5	6	7	4	7	15	7	11	6	6	5	30	30	12	7	8	5	10	12	20	12	25	5	5	7	3	4	2	0	6	3	8	4	5	14	17	8	9	9	3	0	3	6	8	7	6	2
ENSBTAG00000002571	0	1	1	1	1	1	0	3	0	0	2	0	0	0	1	1	3	0	0	0	0	0	0	2	1	2	1	0	1	0	1	0	1	2	0	1	0	3	2	2	1	1	3	0	1	1	1	1	0
ENSBTAG00000002573	1	1	0	1	4	1	2	2	1	3	2	1	2	8	4	4	6	1	2	3	2	2	1	10	5	0	3	1	6	4	1	1	0	0	1	3	5	7	2	1	3	0	3	0	6	5	5	2	0
ENSBTAG00000002574	0	0	0	0	0	0	1	0	1	1	0	0	0	0	1	1	1	0	0	0	0	0	0	1	0	0	1	0	0	29	10	23	567	586	732	400	0	0	0	0	0	1	0	0	0	0	0	1	0
ENSBTAG00000002575	10	18	8	17	25	13	17	23	7	18	20	8	8	36	44	44	33	10	21	20	15	19	28	28	23	32	13	10	31	11	14	10	17	15	27	9	23	37	32	38	37	20	19	7	17	20	12	13	6
ENSBTAG00000002576	0	0	0	0	0	0	0	0	0	0	0	0	0	1	0	0	0	0	0	0	1	0	0	0	0	0	0	0	0	0	0	0	0	0	0	0	0	0	0	0	0	0	0	0	0	0	0	0	0
ENSBTAG00000002578	2	10	2	3	7	6	6	19	12	20	5	9	7	25	24	24	19	3	16	3	9	17	32	24	17	8	2	3	17	13	21	3	4	9	14	18	22	6	3	9	9	8	9	5	6	16	10	16	11
ENSBTAG00000002579	2	3	2	0	0	0	1	4	2	3	2	2	1	2	1	1	3	2	5	1	4	2	9	6	4	3	2	2	13	5	2	2	1	1	1	3	3	8	6	2	1	2	0	2	0	5	2	1	3
ENSBTAG00000002580	0	0	1	1	1	2	4	0	0	4	0	3	2	1	5	2	2	2	0	1	1	0	3	0	1	1	1	0	1	1	0	1	0	0	3	3	1	2	0	4	4	1	1	0	2	0	1	0	0
ENSBTAG00000002581	0	0	0	0	0	0	0	0	0	0	0	0	0	1	0	0	0	0	0	0	0	4	0	0	0	0	0	0	5	0	0	0	0	0	0	0	0	1	2	0	0	1	0	0	0	0	0	0	0
ENSBTAG00000002583	0	0	0	0	0	0	0	0	0	0	0	0	0	0	0	0	0	0	0	0	1	0	0	0	0	0	0	0	0	0	0	0	0	0	0	0	1	0	0	2	1	0	0	0	0	0	0	0	0
ENSBTAG00000002585	0	0	0	4	2	4	1	1	0	1	1	1	3	0	6	5	2	0	0	0	2	3	1	1	5	0	0	0	1	0	0	1	0	0	0	0	9	0	0	0	4	0	0	0	0	0	5	4	0
ENSBTAG00000002586	0	1	2	2	2	1	2	3	3	3	0	1	2	6	6	1	6	0	1	2	2	4	15	3	1	0	2	0	5	4	2	4	0	0	3	1	8	4	2	2	4	0	1	2	0	1	1	5	6
ENSBTAG00000002590	1	2	0	3	2	0	3	10	1	9	5	3	4	4	6	4	2	0	1	3	3	2	3	8	4	4	3	1	14	3	2	3	0	3	2	2	2	2	6	3	5	6	4	3	5	2	3	3	0
ENSBTAG00000002591	2	2	1	0	3	1	2	2	3	3	1	1	1	17	11	6	4	5	5	2	2	6	4	6	2	3	3	0	59	2	1	1	1	1	2	0	6	11	2	1	3	6	3	1	7	19	2	11	4
ENSBTAG00000002593	0	0	0	0	0	0	1	0	0	0	0	0	1	11	8	7	0	0	0	0	33	10	30	45	0	0	0	0	0	0	0	0	0	0	0	0	15	0	0	0	1	0	0	0	0	0	0	1	0
ENSBTAG00000002594	0	0	0	0	0	0	0	0	0	0	0	1	0	1	1	0	1	0	1	0	0	0	1	0	0	0	0	0	0	0	0	0	0	0	0	0	0	1	0	0	0	0	0	0	0	0	0	1	0
ENSBTAG00000002595	0	0	0	0	0	0	0	0	0	0	0	0	0	0	0	0	0	0	0	0	0	0	0	0	0	0	0	0	0	0	0	0	0	0	0	0	0	0	0	0	0	0	0	0	0	0	0	0	0
ENSBTAG00000002596	0	0	1	0	0	0	0	0	0	1	2	0	0	0	4	1	0	0	0	0	0	1	1	2	1	0	0	0	1	1	0	0	0	1	0	1	6	3	0	0	0	1	0	1	0	2	0	2	0
ENSBTAG00000002599	0	0	0	0	0	0	0	0	0	0	1	0	0	6	1	1	0	1	0	0	10	15	7	18	0	1	0	0	0	0	0	0	1	0	1	0	2	1	0	0	1	0	0	0	1	2	3	1	2
ENSBTAG00000002600	0	2	0	0	2	1	1	1	2	4	0	1	0	1	6	3	1	3	0	0	3	4	1	3	2	1	4	0	1	1	0	4	1	0	3	2	3	3	1	3	4	0	0	0	1	3	1	2	3
ENSBTAG00000002603	5	4	2	2	7	5	8	44	10	13	4	4	9	9	10	7	20	9	8	7	10	8	11	19	10	8	8	1	13	12	5	13	1	0	3	5	10	17	8	6	12	8	6	4	8	15	14	5	5
ENSBTAG00000002604	0	0	0	0	0	0	0	0	0	0	0	0	0	0	0	0	0	0	0	0	0	0	0	0	0	0	0	0	0	0	0	0	0	0	0	0	0	0	0	0	0	0	0	0	0	0	0	0	0
ENSBTAG00000002605	1	0	0	1	0	1	0	0	0	0	0	0	0	0	0	1	1	0	0	0	0	0	0	0	0	1	3	0	1	2	1	1	0	0	0	0	1	1	0	0	0	0	0	0	0	1	0	0	0
ENSBTAG00000002606	3	4	2	0	0	3	1	4	1	4	1	4	1	4	6	5	11	8	8	7	7	7	5	10	0	4	11	2	4	1	2	0	1	0	2	4	10	6	7	9	5	4	1	0	1	8	3	6	14
ENSBTAG00000002608	8	25	6	46	61	66	92	60	35	91	55	45	61	19	41	35	43	13	19	22	14	22	43	23	81	11	19	2	46	17	12	24	18	17	26	19	37	45	30	49	47	24	20	8	19	28	20	24	23
ENSBTAG00000002609	0	0	0	0	0	0	0	0	0	0	0	0	0	0	0	2	3	1	0	6	0	1	0	0	0	1	1	0	0	0	0	0	0	0	0	0	0	125	67	0	0	34	1	17	11	8	29	29	6
ENSBTAG00000002610	7	16	8	38	55	33	41	31	17	38	23	21	25	62	122	57	32	11	15	17	36	31	60	60	50	29	14	3	35	56	49	25	53	79	99	57	38	59	40	16	22	20	19	6	17	26	16	21	16
ENSBTAG00000002612	2	3	0	1	4	3	4	3	5	6	3	0	0	7	4	4	1	1	1	2	5	4	4	4	1	1	2	0	3	0	3	3	1	1	1	3	3	7	5	0	0	1	2	1	2	3	2	3	2
ENSBTAG00000002613	1	0	0	0	0	1	0	1	0	1	0	2	0	1	0	2	3	2	2	4	0	0	0	0	0	0	2	0	2	1	0	0	0	1	1	1	1	23	14	0	1	1	0	0	4	0	0	0	0
ENSBTAG00000002614	4	1	1	3	2	2	5	3	7	4	3	2	4	12	17	15	2	3	1	2	9	5	13	10	6	0	4	0	8	3	0	2	0	3	6	4	14	3	1	9	9	2	1	0	4	5	3	8	7
ENSBTAG00000002615	0	0	0	0	0	2	3	0	0	3	0	1	0	3	4	2	1	0	1	0	0	3	6	2	2	1	1	2	1	0	2	1	0	0	0	0	4	0	1	1	1	0	1	0	0	0	0	1	0
ENSBTAG00000002620	0	0	0	0	0	0	0	0	0	0	0	0	0	0	1	0	4	0	0	0	0	0	0	0	0	1	0	1	0	0	0	0	0	0	0	0	0	1	4	0	3	3	0	0	0	1	0	0	2
ENSBTAG00000002623	1	1	1	3	2	1	1	4	0	2	2	0	1	0	0	0	3	4	1	4	1	1	0	1	2	1	4	3	4	0	0	0	0	0	0	0	2	6	6	1	1	8	4	2	9	2	0	0	0
ENSBTAG00000002624	2	1	0	2	1	1	1	1	0	2	0	1	3	1	0	1	2	2	0	0	0	0	1	0	2	0	2	0	3	7	11	4	1	2	2	3	0	2	3	2	2	2	1	3	1	1	5	4	0
ENSBTAG00000002625	1	0	1	1	0	1	1	0	0	1	2	1	1	3	2	4	0	1	0	0	2	1	2	4	0	1	1	0	3	2	0	1	2	1	0	2	1	3	1	3	1	1	1	0	2	0	2	1	0
ENSBTAG00000002626	0	3	1	1	0	2	0	4	5	4	0	1	0	4	1	1	0	0	1	0	1	0	2	1	2	1	1	0	2	1	1	3	0	0	0	1	5	0	0	1	1	2	1	0	0	1	0	0	0
ENSBTAG00000002627	25	18	12	16	11	25	22	53	28	39	15	34	26	59	55	45	41	22	46	15	53	43	112	77	25	29	35	15	48	25	18	9	20	11	14	29	39	58	35	43	51	40	35	34	31	44	24	21	24
ENSBTAG00000002628	2	1	1	3	3	6	5	6	3	11	3	4	7	6	10	8	6	4	5	0	1	6	4	1	3	4	3	1	12	5	9	5	2	2	4	6	5	7	6	1	7	2	3	4	2	8	5	6	6
ENSBTAG00000002629	0	0	0	0	0	0	0	0	0	0	0	0	0	0	0	0	0	0	0	0	0	0	0	0	0	0	0	0	0	0	0	0	0	0	0	0	1	0	0	0	0	0	0	0	0	0	0	0	0
ENSBTAG00000002630	0	0	0	0	0	0	0	0	0	1	0	0	0	0	1	1	0	0	0	0	0	0	0	0	0	0	0	0	0	0	0	0	0	0	0	0	0	0	0	0	0	0	0	0	0	0	0	0	0
ENSBTAG00000002631	0	0	0	0	0	1	0	0	0	0	0	0	0	0	0	0	0	1	1	0	0	0	0	1	0	0	1	0	3	7	0	0	0	0	0	0	0	1	0	2	3	1	0	0	1	7	3	18	7
ENSBTAG00000002632	0	0	0	0	0	0	0	1	0	3	0	0	0	0	0	1	0	0	1	2	0	0	0	0	1	7	0	0	3	0	0	0	0	0	0	0	0	0	0	0	0	0	0	0	1	0	0	2	0
ENSBTAG00000002633	0	12	3	5	9	8	7	14	13	15	5	2	9	12	11	12	17	6	13	8	4	2	11	4	9	13	4	4	10	5	4	5	4	2	6	2	16	20	15	9	11	8	5	2	12	3	0	2	1
ENSBTAG00000002635	0	0	0	0	0	0	0	0	0	0	14	2	3	0	0	0	0	0	0	0	0	0	0	0	0	0	0	0	5	0	0	0	0	0	0	0	0	2	1	1	2	1	1	0	2	0	0	0	0
ENSBTAG00000002639	1	1	2	3	1	3	2	2	1	4	1	2	1	2	4	3	3	4	5	1	2	0	1	0	3	7	1	0	8	2	3	1	2	1	3	3	2	4	3	1	0	1	0	2	1	1	0	2	2
ENSBTAG00000002640	0	0	0	1	2	0	2	1	0	2	1	0	1	4	3	10	0	0	0	1	0	2	1	1	1	0	1	0	0	1	0	0	0	0	2	0	2	0	0	0	1	0	0	0	0	0	0	0	0
ENSBTAG00000002642	0	0	0	0	0	0	0	0	0	0	0	0	0	0	0	0	0	0	0	0	0	0	0	0	0	0	0	0	0	0	0	0	0	0	0	0	0	0	0	0	0	0	0	0	0	0	0	0	1
ENSBTAG00000002643	2	4	1	2	4	2	2	1	1	7	3	3	1	6	10	6	10	2	5	2	8	3	13	12	2	2	1	2	3	1	2	2	0	0	2	4	4	7	3	3	3	4	2	1	1	7	0	6	2
ENSBTAG00000002644	0	1	0	0	0	1	1	1	0	0	0	1	0	0	0	0	1	0	0	1	0	0	1	1	1	0	0	0	0	0	2	2	0	0	0	0	0	1	0	0	0	0	0	0	0	0	1	1	0
ENSBTAG00000002645	0	2	0	2	1	3	1	6	1	2	2	3	4	5	5	3	5	2	1	1	0	3	10	6	0	2	3	0	8	3	1	2	0	0	4	0	4	3	2	4	3	3	1	0	2	1	1	2	4
ENSBTAG00000002646	12	29	10	22	34	29	34	53	37	53	36	28	30	24	50	37	32	22	42	20	30	35	35	44	26	23	11	9	73	23	14	14	12	13	15	18	31	37	24	32	48	19	20	15	19	33	21	27	19
ENSBTAG00000002647	1	1	1	1	0	2	2	2	0	6	6	4	4	11	13	3	16	5	5	6	4	6	11	2	2	15	8	1	5	1	0	1	1	1	1	0	20	26	13	3	3	22	17	9	31	1	1	5	1
ENSBTAG00000002648	335	351	163	301	413	199	455	809	416	512	415	202	238	133	288	106	774	392	446	377	136	151	86	236	464	507	261	163	1443	411	116	153	145	143	112	105	143	1025	786	573	1073	432	442	197	425	233	184	221	131
ENSBTAG00000002650	2	4	1	1	0	8	1	5	4	3	2	0	0	6	8	5	5	0	5	3	4	5	9	13	6	4	5	1	12	3	1	1	4	1	1	4	4	5	1	4	6	5	1	2	5	2	3	4	1
ENSBTAG00000002651	1	0	1	0	0	0	0	0	0	0	0	0	1	0	0	0	0	1	1	1	0	0	1	0	0	1	1	0	1	0	0	0	3	4	7	30	0	1	1	4	2	2	2	2	0	1	4	0	1
ENSBTAG00000002654	7	7	1	4	5	3	10	7	3	7	7	8	7	16	19	15	11	5	6	4	17	23	28	27	8	5	2	1	10	15	11	8	6	5	5	4	12	25	12	10	9	8	7	0	8	10	5	15	4
ENSBTAG00000002655	4	3	0	0	0	1	1	0	0	2	2	0	0	1	1	1	1	0	0	2	1	1	7	0	0	1	2	2	2	0	1	0	0	0	0	0	0	8	12	1	3	3	4	1	3	0	0	2	0
ENSBTAG00000002657	4	8	4	6	4	3	12	22	10	12	9	4	2	4	4	0	10	3	3	4	4	1	5	6	6	3	3	0	7	8	7	3	6	4	7	12	1	13	5	7	4	1	5	0	5	7	8	9	3
ENSBTAG00000002658	2	2	1	2	2	1	2	8	1	2	1	1	1	9	13	4	1	0	3	2	4	8	10	6	1	1	0	0	3	1	5	2	1	2	4	2	5	2	2	6	2	1	1	0	3	3	1	1	1
ENSBTAG00000002661	0	0	0	0	0	0	0	0	0	0	0	0	0	0	0	0	0	0	0	0	0	0	0	0	0	0	0	0	0	0	0	0	0	0	0	0	0	0	1	0	0	0	0	0	0	0	0	0	0
ENSBTAG00000002663	0	0	1	0	1	1	0	1	1	4	0	0	2	9	1	0	2	0	1	1	0	0	2	1	0	0	1	0	3	1	0	3	0	0	0	0	3	0	2	0	0	0	1	0	1	1	0	1	1
ENSBTAG00000002664	0	0	0	0	0	0	0	0	0	0	0	0	0	0	0	0	0	0	0	0	0	0	0	0	0	0	0	0	0	0	0	0	0	0	0	0	0	0	0	0	0	0	0	0	0	0	0	0	0
ENSBTAG00000002668	0	0	0	0	0	2	0	0	0	0	0	0	0	10	3	8	0	0	0	0	3	4	6	10	1	0	1	1	2	0	0	0	0	0	1	1	7	1	5	1	3	2	2	0	1	0	0	0	0
ENSBTAG00000002669	2	0	0	1	1	2	1	1	1	2	2	1	0	3	2	3	2	3	3	2	2	4	0	1	0	1	3	1	1	2	0	0	0	0	0	0	5	2	0	4	1	1	2	2	0	10	2	8	5
ENSBTAG00000002670	7	2	1	97	22	21	99	13	2	121	21	8	4	1	0	0	9	0	1	4	0	0	2	0	210	4	0	0	11	10	4	6	6	5	3	9	1	2	0	11	5	2	1	1	1	3	0	3	2
ENSBTAG00000002673	0	0	0	0	0	0	0	0	0	0	0	0	0	0	0	0	0	0	0	0	0	0	0	0	0	0	0	0	0	0	0	0	0	0	0	0	0	0	0	0	0	0	0	0	0	0	0	0	0
ENSBTAG00000002674	0	0	0	0	0	0	0	0	0	1	0	0	0	0	0	0	0	0	0	0	0	0	0	0	0	2	0	0	0	0	0	0	0	0	0	0	0	1	0	0	0	0	0	0	0	2	0	0	0
ENSBTAG00000002675	0	0	0	0	0	0	0	0	0	1	0	0	0	0	0	0	0	0	0	0	0	0	0	0	0	0	0	0	0	0	0	0	0	0	0	0	0	0	1	0	0	0	0	0	0	0	0	0	0
ENSBTAG00000002676	2	4	3	1	9	7	3	12	5	12	10	5	6	7	17	7	9	1	5	5	4	7	11	10	2	4	5	4	21	7	7	8	4	7	6	3	12	14	11	6	11	4	10	1	11	1	2	8	2
ENSBTAG00000002678	2	1	2	1	2	1	1	3	3	2	0	2	3	4	7	2	4	1	0	2	4	8	6	12	2	1	3	1	1	3	1	1	2	1	1	1	5	8	4	3	7	2	2	0	4	8	4	4	1
ENSBTAG00000002680	0	0	0	0	0	0	0	0	0	0	0	0	0	0	0	0	0	0	0	0	0	0	0	0	0	0	0	0	0	0	0	0	0	0	0	0	0	0	0	0	0	0	0	0	0	0	0	0	0
ENSBTAG00000002682	0	0	0	0	0	0	0	0	0	1	0	0	0	3	3	1	0	0	0	0	0	0	1	0	1	0	0	0	0	1	0	0	0	0	0	0	2	0	0	0	0	0	0	0	0	0	1	0	0
ENSBTAG00000002683	5	5	5	5	3	12	9	24	10	3	2	4	5	20	21	20	7	5	6	4	13	10	24	36	9	3	2	5	51	10	2	4	0	4	2	1	11	10	4	6	4	3	2	4	6	15	1	9	5
ENSBTAG00000002685	0	0	0	3	2	1	1	3	1	5	2	1	1	4	5	4	4	0	2	1	2	4	6	5	3	2	1	2	3	3	2	4	1	0	3	2	1	4	2	1	2	1	1	1	2	3	5	1	1
ENSBTAG00000002687	0	0	0	0	0	0	0	0	2	0	0	0	0	0	4	3	1	0	0	0	0	0	1	0	0	0	0	0	0	0	0	0	0	0	0	0	1	0	0	0	1	0	0	0	0	2	0	1	0
ENSBTAG00000002688	98	17	52	5	7	2	9	40	13	12	7	9	8	419	656	465	118	74	41	60	165	227	326	243	9	30	67	13	35	57	55	39	70	81	119	52	135	69	27	149	148	49	26	16	43	581	493	619	404
ENSBTAG00000002689	3	16	0	4	4	2	5	12	13	11	4	4	3	6	15	7	4	5	5	6	6	8	8	15	3	7	3	1	12	3	2	2	6	1	8	3	3	13	9	16	18	6	7	4	3	10	3	8	7
ENSBTAG00000002690	2	14	1	1	4	2	7	20	21	10	9	3	4	6	12	6	15	1	4	7	9	8	12	5	7	2	1	2	9	7	6	7	8	14	13	4	4	9	3	4	4	3	1	0	2	2	4	1	1
ENSBTAG00000002691	0	0	0	0	0	0	0	0	0	0	0	0	0	27	23	27	0	0	0	0	5	9	28	8	0	0	1	0	3	0	0	0	0	1	0	0	2	0	0	0	0	0	0	0	0	0	0	0	1
ENSBTAG00000002693	2	12	3	5	5	4	13	21	15	13	4	4	7	8	13	1	13	5	9	5	5	12	15	16	8	9	6	1	13	3	6	1	7	5	4	3	7	11	4	9	12	6	5	4	5	9	5	7	5
ENSBTAG00000002695	0	0	0	0	0	0	0	0	0	0	0	0	0	0	0	0	0	0	0	0	0	0	0	0	0	0	0	0	1	0	0	0	0	0	0	0	0	0	0	0	1	0	0	0	0	0	0	0	0
ENSBTAG00000002697	1	2	1	5	2	3	0	6	4	4	2	3	2	1	2	2	1	1	1	2	1	1	3	1	2	1	2	1	11	2	3	1	2	1	0	0	5	1	1	3	0	0	1	1	0	3	2	1	1
ENSBTAG00000002698	1	0	1	2	5	1	1	4	4	4	3	1	0	6	7	5	4	1	4	1	4	6	2	10	5	3	2	0	6	3	2	2	2	2	2	2	3	5	3	2	3	2	4	1	5	9	5	0	3
ENSBTAG00000002699	1	0	0	4	2	3	2	2	2	46	18	31	18	1	3	0	1	1	0	2	8	5	12	20	2	2	0	1	2	1	0	0	0	0	0	1	0	3	0	0	2	3	2	0	4	1	0	0	0
ENSBTAG00000002700	1	0	0	0	0	1	0	0	0	4	0	0	1	2	1	3	840	238	353	500	0	0	1	0	1	18	8	191	0	0	0	0	0	1	1	0	0	1072	155	0	0	847	816	117	395	0	0	0	0
ENSBTAG00000002701	0	0	0	0	0	0	0	0	0	0	0	0	0	0	0	0	0	0	0	0	0	0	0	0	0	0	0	0	0	0	0	0	0	0	0	0	0	0	0	0	0	0	0	0	0	0	0	0	0
ENSBTAG00000002702	0	0	0	0	0	0	0	0	0	0	0	0	0	0	0	0	1	1	0	0	0	0	0	0	0	0	0	0	0	0	0	0	0	0	0	0	1	0	0	0	0	0	0	1	0	0	0	0	0
ENSBTAG00000002703	3	1	3	1	3	4	1	6	4	4	1	2	3	26	51	38	6	2	4	4	13	20	37	42	3	5	7	0	18	1	2	2	1	0	0	0	25	7	2	1	4	0	3	3	1	6	4	4	6
ENSBTAG00000002704	0	0	0	2	1	3	2	1	0	4	1	0	0	2	2	5	6	1	0	0	0	3	7	7	0	3	2	0	0	0	4	1	2	1	0	0	3	4	1	3	0	2	2	1	0	3	2	4	0
ENSBTAG00000002705	0	0	0	1	0	0	0	0	0	0	0	0	0	1	0	0	0	0	0	0	0	0	1	1	0	0	0	0	0	0	0	0	0	0	0	0	0	0	0	0	0	0	0	0	0	0	0	0	0
ENSBTAG00000002706	3	4	3	1	3	2	2	4	2	4	3	1	3	1	3	1	1	1	0	4	2	1	1	2	2	5	0	0	1	2	1	3	2	2	2	3	1	4	2	2	2	2	4	0	3	5	26	11	5
ENSBTAG00000002707	1	1	0	1	0	1	2	1	0	2	3	3	1	1	3	2	4	2	4	0	1	0	0	0	0	3	2	2	3	3	5	0	0	3	0	2	4	6	2	5	2	0	0	2	1	3	1	0	1
ENSBTAG00000002708	7	8	3	5	4	6	4	12	4	10	4	3	3	12	19	11	10	5	6	8	5	9	13	15	4	9	3	5	19	6	5	5	30	30	17	19	9	31	16	6	11	8	5	1	5	13	8	11	6
ENSBTAG00000002709	2	0	0	0	0	0	0	0	1	0	0	1	0	0	1	1	2	0	0	0	0	0	0	0	0	1	0	0	0	1	0	0	0	1	0	0	1	1	1	0	0	0	0	0	0	0	1	1	0
ENSBTAG00000002710	0	0	0	0	0	0	0	0	0	1	1	0	1	0	1	2	1	1	0	0	0	0	1	1	0	0	0	0	2	1	1	0	0	2	1	2	0	0	0	2	0	0	0	0	2	0	1	0	0
ENSBTAG00000002712	13	14	7	7	12	4	13	16	13	7	5	8	2	13	27	9	16	10	10	6	14	16	20	33	13	9	4	4	4	12	7	8	14	18	19	21	6	12	16	6	16	8	4	6	13	9	10	7	7
ENSBTAG00000002714	5	3	2	9	18	10	14	1	1	14	11	9	13	9	12	7	3	1	4	2	5	9	15	13	7	1	1	0	6	2	0	1	1	1	0	2	15	6	0	5	6	2	3	2	2	6	1	7	8
ENSBTAG00000002715	7	3	2	3	7	5	7	11	5	8	7	3	8	15	12	8	21	13	3	7	8	12	5	14	8	8	6	3	13	3	3	1	4	3	2	3	13	11	13	3	10	11	7	1	5	15	7	20	2
ENSBTAG00000002716	1	3	1	2	4	1	3	3	2	6	1	1	4	1	13	4	2	0	3	4	7	7	7	6	4	1	2	1	11	5	4	0	2	1	3	3	4	3	5	4	0	2	1	1	3	5	3	4	3
ENSBTAG00000002717	0	0	0	1	0	0	0	0	0	0	0	0	0	39	58	31	0	0	0	0	13	24	28	21	0	0	0	0	0	0	0	0	0	0	0	0	17	0	0	0	0	0	0	0	0	0	0	0	0
ENSBTAG00000002718	0	0	2	1	2	1	3	2	3	0	3	2	2	1	6	0	1	1	3	0	1	2	2	4	1	0	0	1	3	3	0	3	0	2	3	0	1	2	2	1	1	1	0	0	3	0	2	2	3
ENSBTAG00000002719	0	0	0	0	0	0	0	0	0	0	0	0	0	0	0	0	2	0	1	1	0	0	0	0	1	0	0	0	0	0	1	0	0	0	0	0	0	3	3	0	1	1	0	0	0	0	0	0	0
ENSBTAG00000002720	1	1	2	1	4	3	3	4	5	5	3	3	2	3	10	5	6	3	5	4	1	2	7	9	3	2	6	2	16	3	3	1	1	1	5	2	7	9	6	9	5	2	1	3	3	5	5	3	6
ENSBTAG00000002721	2	3	4	2	4	6	11	5	5	9	5	6	7	6	7	11	11	2	1	4	15	14	22	14	10	3	5	1	14	10	10	7	1	1	2	3	10	8	4	14	24	3	0	1	6	11	9	11	14
ENSBTAG00000002724	0	0	0	0	0	0	0	0	0	0	0	0	0	0	0	0	1	0	0	1	1	1	0	0	0	0	0	0	2	0	0	0	0	0	0	0	0	0	0	0	0	1	0	0	0	0	0	0	0
ENSBTAG00000002725	1	1	0	1	1	1	3	6	1	2	3	0	4	5	4	2	2	3	2	4	5	3	5	8	1	3	3	0	3	2	0	3	1	0	1	2	6	12	1	6	3	4	4	0	0	2	0	1	2
ENSBTAG00000002726	2	1	1	3	6	1	3	2	1	3	1	1	2	6	3	1	6	2	3	3	3	7	2	3	3	2	2	2	3	3	2	1	0	1	3	1	3	5	0	2	3	0	3	0	2	4	4	3	3
ENSBTAG00000002727	0	3	1	0	1	4	3	2	4	6	1	4	2	4	5	2	8	3	6	7	6	3	3	6	5	2	1	0	5	7	4	2	2	2	1	4	2	7	2	4	3	4	2	2	2	7	8	9	11
ENSBTAG00000002728	0	3	0	2	0	1	3	4	3	4	1	2	0	2	3	2	5	1	2	0	6	4	16	9	0	0	0	0	1	3	1	3	1	1	1	0	2	4	0	6	3	1	2	0	2	1	2	4	1
ENSBTAG00000002730	0	3	0	1	2	2	1	4	4	5	2	2	3	7	14	6	5	1	0	0	6	5	4	3	6	2	0	1	4	3	2	3	3	3	1	1	5	1	6	1	4	1	1	0	2	3	2	8	3
ENSBTAG00000002733	0	0	0	0	0	0	0	0	0	0	0	0	0	0	0	0	0	0	0	0	0	0	0	0	0	0	0	0	0	0	0	0	0	0	0	0	0	0	0	0	0	0	0	0	0	0	0	0	0
ENSBTAG00000002734	19	42	9	24	30	25	43	80	23	41	31	12	21	23	59	20	69	36	46	42	29	19	23	28	42	33	25	11	109	30	25	25	46	13	46	33	22	82	57	48	64	45	37	16	40	55	28	38	10
ENSBTAG00000002735	9	11	14	19	14	6	15	14	12	14	12	5	4	33	45	23	31	12	13	23	12	19	11	25	12	14	20	7	28	8	8	6	5	4	9	13	15	30	27	19	38	17	11	6	18	23	21	16	7
ENSBTAG00000002736	3	6	2	1	5	7	1	7	5	17	3	1	3	10	10	7	13	7	17	2	20	16	28	12	8	5	8	4	17	8	2	1	2	5	5	2	5	32	54	7	18	15	9	7	19	7	2	4	8
ENSBTAG00000002737	0	0	0	0	0	0	0	0	0	0	0	0	0	0	0	0	0	0	0	0	0	0	0	0	0	0	0	0	0	0	0	0	0	0	0	0	0	0	0	0	0	0	0	0	0	0	0	0	0
ENSBTAG00000002738	1	0	0	1	4	1	2	0	1	2	2	1	1	1	0	0	3	1	2	2	0	0	1	1	1	4	0	0	2	2	0	2	0	2	0	0	1	11	9	2	3	0	2	1	0	2	0	1	0
ENSBTAG00000002739	0	0	0	0	1	0	0	0	0	2	1	0	0	0	0	1	1	0	1	0	5	2	17	11	0	0	0	0	1	1	0	0	0	2	2	3	1	0	1	1	1	0	0	0	1	0	0	0	0
ENSBTAG00000002741	0	0	0	0	0	0	0	0	0	0	0	0	0	0	0	0	0	0	0	0	0	0	0	0	0	0	0	0	0	0	0	0	0	0	0	0	0	0	0	0	0	0	0	0	0	0	0	0	0
ENSBTAG00000002742	1	1	1	0	0	2	2	2	1	1	1	0	0	5	5	6	4	1	3	0	2	3	8	7	1	3	1	2	2	0	1	3	0	0	1	4	1	9	6	2	2	0	0	0	2	1	0	0	1
ENSBTAG00000002743	6	5	3	10	6	4	13	14	8	14	2	5	3	4	6	4	11	6	10	11	6	5	10	8	11	7	6	2	8	12	6	6	5	6	13	8	4	22	20	11	10	2	10	3	11	12	12	12	1
ENSBTAG00000002744	0	0	0	0	1	0	0	0	0	1	0	0	0	7	4	3	0	0	0	0	0	2	1	0	0	1	1	0	0	0	2	1	0	0	0	0	1	0	0	0	0	0	0	0	0	0	0	0	0
ENSBTAG00000002745	11	13	7	12	22	15	13	26	11	20	23	13	9	35	54	22	15	12	8	13	8	14	12	25	20	6	11	4	26	9	4	7	12	10	14	9	13	39	39	15	33	11	13	4	15	13	19	27	6
ENSBTAG00000002746	20	15	17	36	37	29	40	32	13	42	43	24	24	15	16	10	47	27	26	34	9	11	12	24	63	26	39	5	63	24	10	13	21	6	21	11	13	46	34	18	19	29	29	15	26	32	14	23	12
ENSBTAG00000002747	1	3	0	3	1	1	5	2	6	4	3	5	5	10	5	4	5	1	3	0	10	5	10	11	1	3	5	0	3	4	0	0	0	1	3	3	7	4	2	12	2	3	3	0	2	5	4	2	3
ENSBTAG00000002748	1	0	2	0	4	1	1	3	1	4	2	1	0	3	7	5	1	1	4	0	2	1	4	4	3	1	1	2	3	5	0	2	0	0	0	0	5	4	2	1	4	3	3	2	0	0	2	3	2
ENSBTAG00000002749	0	0	0	0	0	0	0	0	0	0	0	0	0	1	1	0	0	0	0	0	0	1	1	1	0	0	0	0	0	0	0	0	0	0	0	0	0	0	0	0	0	0	0	0	0	0	0	0	0
ENSBTAG00000002750	1	3	2	1	2	3	3	5	2	3	2	1	1	3	7	2	3	2	3	1	4	4	8	7	2	5	2	1	7	3	5	1	4	2	3	5	8	8	5	1	0	2	3	1	1	4	2	5	3
ENSBTAG00000002751	0	0	0	0	0	0	0	0	0	1	0	0	0	0	1	1	1	0	1	0	0	0	0	0	0	0	0	0	0	0	0	0	0	0	0	0	0	0	0	0	1	1	0	0	0	0	2	0	0
ENSBTAG00000002755	5	10	7	5	6	22	9	29	8	25	9	12	11	32	28	27	18	12	34	2	17	22	50	24	17	15	8	11	41	13	27	8	6	4	10	21	22	19	14	8	13	11	5	20	11	13	3	9	15
ENSBTAG00000002756	1	0	1	0	0	0	0	0	0	0	0	0	0	0	0	0	1	0	0	0	0	0	0	0	0	2	1	0	0	0	0	0	0	0	0	0	0	2	4	0	0	0	0	1	0	0	0	0	0
ENSBTAG00000002757	0	0	0	0	0	0	0	0	0	0	0	0	0	0	0	0	0	0	0	0	0	0	0	0	0	0	0	0	0	0	0	0	0	0	0	0	0	0	0	0	0	0	0	0	0	0	0	0	0
ENSBTAG00000002763	0	1	0	1	0	2	3	1	1	1	0	3	0	3	2	1	1	0	0	1	1	0	1	3	2	0	2	0	1	4	1	3	0	1	1	0	2	3	0	1	0	2	3	0	1	2	0	2	1
ENSBTAG00000002764	0	1	0	3	1	1	0	1	1	1	6	2	1	16	13	8	6	2	11	3	2	1	4	2	3	5	4	0	8	0	3	0	0	2	1	3	4	7	7	2	4	6	2	3	5	2	0	1	0
ENSBTAG00000002765	0	0	0	0	0	0	0	0	0	0	0	0	0	0	0	0	0	0	0	0	0	0	0	0	0	0	0	0	0	0	0	0	0	0	0	0	1	0	0	0	0	0	0	0	0	0	0	1	0
ENSBTAG00000002767	0	3	0	10	9	7	15	12	4	14	8	10	4	1	4	3	11	3	1	4	0	0	5	2	7	3	0	1	9	1	1	2	1	0	1	2	6	9	5	7	12	1	0	2	2	3	2	3	1
ENSBTAG00000002768	1	1	0	1	3	1	1	5	2	4	1	3	2	2	1	2	2	1	2	1	0	1	3	2	3	3	0	0	7	0	1	0	2	2	0	3	0	5	4	2	0	2	3	0	4	4	1	3	0
ENSBTAG00000002769	2	1	1	1	0	1	0	0	1	7	2	2	3	3	3	5	7	1	1	4	3	7	5	12	2	1	1	0	3	3	2	3	1	2	2	1	3	5	1	2	4	2	2	1	3	5	3	2	2
ENSBTAG00000002770	4	2	6	27	20	29	34	11	11	30	8	9	24	3	8	6	8	5	10	6	3	3	7	2	33	6	4	3	27	8	9	6	10	7	7	14	9	21	14	6	18	19	8	3	8	40	81	57	19
ENSBTAG00000002772	0	1	0	0	0	0	0	0	0	0	0	0	0	0	1	0	0	0	0	0	0	2	0	2	0	0	0	0	0	0	0	0	0	0	0	1	0	0	0	0	0	0	0	0	0	4	0	0	3
ENSBTAG00000002773	0	0	0	0	0	0	1	1	0	0	0	0	0	0	0	0	4	0	1	2	0	0	0	1	1	2	0	1	0	1	0	0	0	0	0	0	0	2	3	0	0	4	3	0	1	0	0	0	0
ENSBTAG00000002774	0	0	0	0	0	0	0	0	0	0	1	0	0	1	1	1	0	1	0	0	0	0	1	0	0	0	0	0	1	0	0	0	0	0	0	0	2	1	1	1	1	0	0	0	0	1	0	0	0
ENSBTAG00000002775	0	0	0	0	0	0	0	0	0	0	0	0	0	0	0	0	0	0	0	0	0	0	0	0	0	0	0	0	0	0	1	0	0	0	0	0	0	0	0	0	0	0	0	0	0	0	0	0	0
ENSBTAG00000002778	6	5	3	0	2	4	9	7	4	11	5	3	4	11	16	11	7	5	15	2	6	5	22	17	2	12	3	4	12	5	5	4	4	3	5	12	14	15	8	10	3	7	4	4	5	8	3	3	6
ENSBTAG00000002779	0	0	0	0	0	0	0	0	0	0	0	0	0	0	0	0	0	0	0	0	0	0	0	0	0	0	0	0	3	0	0	0	0	0	0	0	0	0	0	0	0	0	0	0	0	0	0	0	0
ENSBTAG00000002782	2	4	3	2	7	7	12	8	3	8	2	5	4	17	36	7	6	5	3	5	8	15	11	17	12	1	1	0	7	5	2	4	3	2	5	5	9	6	4	7	10	4	5	2	4	7	5	8	6
ENSBTAG00000002783	6	14	1	5	13	9	9	4	5	14	19	13	9	15	23	12	9	2	1	3	9	5	14	15	14	2	4	2	16	7	9	5	5	2	6	3	5	6	5	6	12	1	4	0	4	7	10	9	4
ENSBTAG00000002784	22	9	7	18	24	10	19	41	13	29	17	15	16	49	62	25	23	12	9	12	18	24	27	50	30	12	24	7	32	31	24	19	37	42	48	27	24	30	22	11	16	12	16	10	23	22	22	23	7
ENSBTAG00000002786	0	0	0	0	0	0	1	0	0	2	0	1	1	0	0	0	1	0	1	0	0	0	0	0	1	1	0	1	0	0	0	0	0	0	0	0	0	1	0	0	0	1	2	3	2	0	0	0	0
ENSBTAG00000002788	2	1	1	0	0	0	2	5	1	1	0	1	1	2	4	4	1	4	1	0	1	1	2	3	0	0	0	0	2	0	0	0	0	0	0	0	3	0	0	3	2	0	0	0	1	0	0	1	0
ENSBTAG00000002791	2	2	3	4	6	4	7	14	3	7	3	5	5	8	5	9	11	2	9	2	4	4	8	7	4	5	4	2	17	10	2	1	1	2	2	4	8	4	5	5	2	5	1	3	3	4	6	5	6
ENSBTAG00000002792	0	0	0	0	0	0	0	0	0	0	0	0	0	0	0	0	0	0	0	0	0	0	0	0	1	0	0	0	0	0	0	0	0	0	0	0	0	0	0	0	0	0	0	0	0	0	0	0	0
ENSBTAG00000002795	12	7	2	5	12	10	16	21	20	11	7	4	15	26	31	18	29	6	13	6	12	23	29	31	13	8	14	4	24	17	17	12	6	11	13	4	19	35	17	18	19	39	18	22	17	12	4	12	19
ENSBTAG00000002796	0	0	0	0	0	0	0	0	0	1	0	0	0	1	1	3	0	0	0	1	4	2	7	4	0	0	1	0	0	0	0	0	0	0	0	1	3	0	2	1	0	0	0	0	0	1	2	1	1
ENSBTAG00000002798	2	2	0	2	1	4	1	9	3	5	1	2	0	5	11	4	2	2	4	2	5	9	4	9	3	4	2	1	0	2	2	1	1	3	4	3	11	5	8	2	4	3	3	2	2	4	4	4	0
ENSBTAG00000002799	0	0	0	0	0	0	0	0	0	0	0	0	0	0	0	0	2	0	4	0	0	0	0	0	0	1	1	7	0	0	0	0	0	0	0	0	0	9	1	0	0	8	6	2	7	1	14	1	0
ENSBTAG00000002803	0	0	0	0	0	0	0	0	0	0	0	0	0	0	0	0	0	0	0	0	0	0	0	0	0	0	0	0	0	0	0	0	0	0	0	0	0	0	0	0	0	0	0	0	0	0	0	0	0
ENSBTAG00000002804	0	0	0	0	1	3	1	2	0	1	1	0	0	2	1	0	1	0	1	1	0	0	1	0	4	1	1	0	6	2	0	2	0	1	2	1	0	1	0	0	1	0	0	0	1	0	0	1	2
ENSBTAG00000002808	22	43	22	50	73	39	46	74	46	92	70	38	31	84	126	64	87	39	25	47	45	54	51	87	67	45	35	12	103	42	34	35	55	72	75	35	55	119	82	42	65	46	38	12	59	68	43	66	20
ENSBTAG00000002809	0	0	0	0	1	0	0	0	1	1	0	1	1	1	2	2	2	2	0	1	0	1	3	2	0	0	3	0	0	0	0	0	0	0	0	0	0	5	0	0	1	1	2	0	1	1	0	1	1
ENSBTAG00000002810	0	0	0	0	0	0	0	0	0	0	0	0	0	0	1	2	0	0	0	0	0	0	0	0	0	0	0	0	1	0	0	0	0	0	0	1	1	0	0	0	0	1	0	0	0	0	0	0	0
ENSBTAG00000002813	1	0	0	1	0	3	3	7	4	4	4	3	3	5	7	2	3	2	2	3	2	4	3	3	3	2	0	0	4	8	2	0	1	1	0	5	11	1	0	3	2	1	0	3	0	4	3	1	4
ENSBTAG00000002816	0	0	0	0	0	0	0	0	0	0	0	0	0	0	0	0	0	0	0	0	0	0	0	0	0	0	0	0	0	1	0	0	0	0	0	0	1	0	0	0	0	0	0	0	1	1	0	0	0
ENSBTAG00000002817	0	0	0	1	0	0	0	0	0	0	0	0	0	0	3	0	0	0	0	0	0	1	1	3	1	0	1	2	3	0	0	0	0	0	0	0	2	1	0	0	0	0	1	0	0	0	1	0	2
ENSBTAG00000002820	6	29	3	13	19	18	13	61	41	36	12	10	10	14	24	16	39	9	16	20	5	15	22	25	12	18	12	2	42	18	7	8	16	8	12	14	10	36	37	185	102	11	13	4	19	18	19	20	8
ENSBTAG00000002822	0	0	0	0	0	0	0	0	0	0	0	0	0	0	0	0	0	0	0	0	0	0	0	0	0	0	0	0	0	0	0	0	0	1	0	0	0	0	0	0	0	0	0	0	0	8	1	6	3
ENSBTAG00000002823	0	3	2	1	7	6	8	6	2	10	3	3	7	4	4	4	3	1	4	2	3	6	6	9	5	2	0	0	13	4	0	2	1	2	0	3	2	2	2	3	5	0	0	0	0	1	2	2	3
ENSBTAG00000002824	0	0	0	0	0	0	0	0	0	0	0	0	0	0	0	1	1	0	0	0	1	0	0	0	0	0	0	0	0	0	0	0	0	0	0	0	0	0	0	0	0	0	0	0	0	0	0	0	0
ENSBTAG00000002826	0	0	2	0	0	1	1	2	0	2	0	2	0	1	1	0	2	1	7	1	0	0	0	0	2	4	1	2	3	1	0	1	0	0	0	0	0	24	25	0	2	2	4	5	5	1	1	1	1
ENSBTAG00000002827	5	2	5	3	17	7	3	4	2	10	6	6	5	9	21	9	4	3	4	6	5	12	9	9	7	8	1	5	17	4	1	2	1	2	0	0	15	15	16	2	7	6	3	2	5	4	2	4	4
ENSBTAG00000002828	1	0	0	1	0	0	0	0	0	0	0	0	0	0	0	0	0	0	0	0	0	0	0	0	1	0	0	0	0	0	0	0	0	0	0	0	0	0	0	0	0	0	0	0	1	0	1	0	0
ENSBTAG00000002829	7	31	5	6	10	16	24	17	8	18	10	6	21	25	39	25	11	13	15	13	25	23	26	33	23	16	4	1	42	18	22	16	20	4	18	23	15	33	28	10	14	12	7	5	9	19	6	24	14
ENSBTAG00000002830	1	0	0	0	0	1	1	0	0	2	1	0	0	2	0	3	2	1	1	0	0	1	1	1	0	2	0	0	1	1	0	1	0	0	0	0	2	2	6	1	2	1	0	2	1	1	2	2	0
ENSBTAG00000002833	2	1	0	3	2	0	1	6	6	3	2	1	3	4	6	1	5	0	1	0	4	6	6	11	4	3	2	1	4	1	2	0	0	1	1	2	3	2	4	0	0	3	3	5	3	0	3	5	1
ENSBTAG00000002834	0	10	1	17	20	32	31	13	10	30	12	14	6	0	0	0	7	0	1	1	0	0	1	1	25	2	0	1	0	4	5	3	7	2	13	10	1	9	3	0	0	2	4	1	2	4	0	1	0
ENSBTAG00000002835	1	1	1	3	1	2	0	4	1	3	1	3	3	1	3	2	1	1	5	6	4	3	10	5	2	3	3	2	4	4	1	2	0	1	0	5	3	1	3	2	1	2	1	1	4	3	0	1	1
ENSBTAG00000002836	0	1	0	0	1	2	0	5	3	3	3	1	1	6	3	1	2	1	3	0	4	3	6	4	2	2	0	0	3	2	1	0	1	1	2	3	4	5	1	2	5	1	0	2	1	2	2	3	1
ENSBTAG00000002837	1	1	0	0	0	2	3	3	1	1	2	1	1	0	0	0	1	1	0	0	1	3	0	3	0	4	3	0	4	0	1	2	0	0	1	0	2	4	3	0	3	1	1	1	3	1	0	2	0
ENSBTAG00000002842	0	0	1	0	0	1	0	0	0	0	0	0	0	0	0	1	1	0	0	0	1	0	0	0	1	0	0	0	1	1	0	0	0	0	0	0	1	1	0	0	0	0	0	0	0	0	0	0	0
ENSBTAG00000002843	0	1	0	0	0	2	1	0	0	1	0	0	0	0	0	0	1	1	3	1	0	0	0	1	1	0	1	0	0	1	1	0	0	0	2	0	0	2	0	1	0	1	0	0	2	1	1	1	1
ENSBTAG00000002844	0	1	0	0	0	1	0	0	0	0	0	0	1	1	0	1	1	1	1	1	2	1	1	2	1	1	0	0	0	0	0	0	0	0	0	0	1	2	0	1	1	1	0	1	2	1	0	0	1
ENSBTAG00000002845	0	0	0	0	0	0	0	0	0	0	0	0	0	3	9	6	0	0	0	0	0	0	3	5	0	0	0	0	0	0	0	0	0	0	0	0	5	0	0	0	1	0	0	0	0	0	0	0	0
ENSBTAG00000002846	0	1	1	0	0	0	3	2	2	2	2	1	0	0	0	2	2	3	4	2	2	1	4	2	0	4	6	2	1	0	1	2	0	1	0	0	4	4	15	0	1	8	4	2	4	1	1	0	0
ENSBTAG00000002847	3	0	0	1	0	1	0	0	0	1	0	1	0	1	1	4	1	2	3	1	2	2	2	1	2	4	0	0	1	1	2	0	2	0	2	6	4	1	1	0	0	2	1	1	3	0	0	3	3
ENSBTAG00000002848	3	2	1	1	1	2	1	0	0	3	2	0	1	1	0	2	1	1	2	1	1	0	7	3	2	4	2	2	2	3	0	1	1	0	2	1	2	1	4	1	0	1	0	1	1	1	2	0	0
ENSBTAG00000002849	11	0	5	0	0	0	0	0	0	0	0	0	0	0	0	0	3	5	1	4	0	0	0	3	0	2	3	2	20	3	1	0	0	0	0	0	0	1	0	7	0	6	4	1	3	0	3	1	0
ENSBTAG00000002850	0	0	0	0	0	0	0	0	0	0	0	0	0	0	0	0	0	0	0	0	0	0	0	0	0	0	0	0	0	1	0	0	0	0	0	0	0	0	0	0	0	0	0	0	0	0	1	0	0
ENSBTAG00000002853	0	1	0	0	1	1	1	0	0	0	0	2	0	2	0	0	0	0	0	0	2	1	0	0	0	1	0	0	0	24	46	28	50	49	78	161	0	1	0	0	0	1	0	2	1	1	0	0	0
ENSBTAG00000002854	2	1	3	5	2	5	5	2	1	5	3	0	2	2	4	1	12	3	6	6	0	1	1	0	3	8	1	1	9	5	1	0	11	4	6	8	1	6	0	2	1	4	0	1	2	6	2	2	4
ENSBTAG00000002856	0	0	0	0	0	1	0	0	0	0	0	0	0	0	0	0	0	0	0	0	0	0	1	0	0	0	0	0	0	0	0	0	1	0	0	0	0	0	0	1	2	0	0	0	0	0	0	0	0
ENSBTAG00000002858	0	0	0	2	0	0	1	0	0	0	0	0	0	44	65	25	1	0	1	1	27	27	42	70	0	0	0	0	0	1	0	0	0	0	0	0	48	0	0	0	1	0	0	0	0	0	0	0	0
ENSBTAG00000002859	0	0	0	0	0	0	0	0	0	0	0	0	0	0	0	0	2	2	3	0	0	0	0	0	0	0	0	1	0	0	0	0	0	0	0	0	0	0	0	0	0	2	0	0	1	0	0	0	0
ENSBTAG00000002863	80	60	27	440	332	165	439	80	53	512	403	223	141	12	29	11	79	53	37	84	16	18	12	25	692	58	54	10	99	73	67	54	176	125	226	103	13	70	50	29	36	32	41	17	49	190	321	259	50
ENSBTAG00000002865	0	3	0	0	0	0	0	0	0	0	0	0	0	1	5	2	1	0	0	0	4	3	5	3	0	0	0	0	0	0	0	0	0	0	0	0	0	0	1	0	0	0	0	0	0	0	0	0	0
ENSBTAG00000002866	6	1	1	7	3	6	4	3	2	4	2	3	1	1	2	0	7	5	3	7	2	0	0	1	10	7	1	5	11	7	3	3	4	1	2	2	0	19	11	4	12	8	7	6	9	0	1	3	0
ENSBTAG00000002868	0	0	0	0	0	0	0	0	0	0	0	0	0	0	0	1	0	0	0	0	0	0	0	0	0	0	0	0	0	0	0	0	0	0	0	0	1	0	0	0	0	0	0	0	0	0	0	0	0
ENSBTAG00000002869	0	3	0	8	5	7	7	14	1	9	7	3	3	1	5	0	8	5	5	3	4	2	4	4	6	4	1	1	24	4	1	1	1	6	4	4	3	9	3	7	4	7	0	3	2	3	0	8	4
ENSBTAG00000002871	2	9	0	7	7	9	10	13	8	12	9	6	6	26	33	20	22	7	10	3	19	12	35	34	6	8	4	5	16	8	5	2	17	6	15	17	19	21	17	8	14	3	7	7	5	15	14	13	6
ENSBTAG00000002874	6	8	6	16	17	11	9	25	11	16	9	4	8	19	37	15	21	13	11	10	12	25	28	29	15	10	17	1	25	10	7	8	6	9	11	7	12	25	15	16	9	8	8	9	10	24	12	16	9
ENSBTAG00000002878	0	0	0	0	0	0	0	0	0	0	0	0	1	0	0	2	0	0	0	0	0	0	0	0	0	1	0	0	0	0	0	0	0	0	0	0	0	0	0	0	0	0	0	0	0	0	0	0	0
ENSBTAG00000002879	3	2	1	1	1	6	6	7	4	3	0	4	3	11	9	9	6	4	1	2	6	4	12	9	1	1	3	0	7	3	1	1	0	4	2	4	3	10	10	2	4	6	4	0	1	3	1	6	1
ENSBTAG00000002880	0	17	3	17	21	26	37	78	44	75	23	28	20	7	11	12	12	2	10	8	10	7	27	8	41	2	2	1	3	23	14	3	18	20	36	42	12	11	3	11	4	2	0	1	2	1	1	2	1
ENSBTAG00000002881	4	9	4	11	15	6	15	15	7	24	13	12	11	10	15	5	18	11	8	6	7	7	10	13	15	12	12	1	32	6	5	9	9	5	5	5	4	31	30	11	24	9	15	3	16	12	11	9	6
ENSBTAG00000002882	0	0	0	0	1	0	0	0	0	1	0	0	0	2	0	0	1	2	4	1	2	0	2	1	1	0	2	2	0	1	0	1	0	0	0	0	0	12	3	1	0	2	1	2	0	0	0	1	0
ENSBTAG00000002883	0	0	0	0	0	0	0	4	2	1	0	2	0	0	2	1	0	1	0	1	2	1	3	2	1	0	0	1	1	0	0	0	0	0	0	1	1	1	0	0	2	0	0	0	0	3	0	2	0
ENSBTAG00000002885	0	0	0	1	1	3	9	5	2	9	8	7	8	2	1	1	5	3	2	3	0	0	1	1	10	2	1	0	5	1	0	1	0	5	0	0	11	4	4	1	9	3	8	1	13	0	2	0	4
ENSBTAG00000002887	0	0	0	0	0	0	0	0	0	0	0	1	0	0	0	0	0	0	0	0	0	0	0	0	0	0	0	0	0	0	0	0	0	0	0	0	0	0	0	0	0	0	0	0	0	0	0	0	0
ENSBTAG00000002888	0	2	0	0	1	0	0	0	3	0	0	0	0	5	2	0	0	0	0	0	4	4	6	7	2	0	0	0	0	0	2	0	0	1	1	0	1	0	0	1	0	0	0	0	0	0	0	0	1
ENSBTAG00000002890	3	2	0	2	4	3	3	8	1	4	0	0	3	7	8	7	3	3	13	4	5	9	12	14	2	11	4	4	8	3	1	4	2	3	4	6	7	11	11	3	11	3	2	3	6	2	1	4	5
ENSBTAG00000002891	0	0	0	0	0	0	0	0	0	0	0	0	0	0	1	4	0	0	0	0	0	1	0	1	0	0	0	0	0	0	0	0	0	0	0	0	1	0	0	0	0	0	0	0	0	0	0	0	0
ENSBTAG00000002894	0	0	0	0	0	0	1	0	1	0	0	0	0	0	0	0	0	0	0	0	0	0	0	0	0	0	0	0	0	0	0	0	0	0	0	3	0	0	0	0	0	0	0	0	1	0	0	0	1
ENSBTAG00000002895	0	0	0	0	0	0	0	0	0	0	0	0	0	0	0	0	3	0	4	0	1	0	0	0	0	5	2	1	0	0	0	0	0	0	0	0	0	2	0	0	0	0	1	0	0	0	0	0	0
ENSBTAG00000002896	0	0	2	0	3	1	0	1	1	0	0	0	0	1	1	2	1	1	1	0	1	0	1	1	0	0	0	0	2	2	0	0	0	0	1	0	0	1	0	1	0	0	1	0	0	0	1	0	0
ENSBTAG00000002898	0	0	0	0	0	0	0	0	0	0	0	0	0	0	0	0	0	0	0	0	0	0	0	0	0	0	0	0	0	23	49	28	23	18	15	31	0	0	0	0	0	0	0	0	0	0	0	0	0
ENSBTAG00000002900	2	0	0	1	0	0	2	0	0	1	0	0	0	1	0	0	0	0	0	0	0	0	0	1	0	0	0	0	0	0	0	0	0	0	1	1	0	1	0	0	1	0	0	0	0	1	0	0	1
ENSBTAG00000002902	0	9	1	5	11	10	12	19	10	21	7	4	8	5	1	2	12	4	5	6	3	2	9	2	13	4	2	0	28	7	13	8	2	0	2	8	0	10	3	13	8	10	2	3	6	11	3	7	6
ENSBTAG00000002904	0	0	0	0	1	0	1	1	0	1	0	0	0	1	0	1	0	0	1	0	1	0	0	0	1	0	0	0	0	0	1	0	1	0	0	0	0	1	0	1	0	0	1	0	1	0	1	0	0
ENSBTAG00000002907	0	0	0	1	1	0	0	4	1	5	1	0	0	3	3	4	2	1	2	1	2	2	1	2	1	4	3	1	1	1	0	1	1	1	0	0	2	2	0	1	0	8	6	1	0	1	0	0	2
ENSBTAG00000002908	0	0	0	0	0	0	0	0	0	0	0	0	0	7	8	6	0	0	1	0	4	4	5	8	0	0	0	0	0	0	0	0	0	0	0	0	2	0	0	0	0	0	0	0	0	0	0	0	0
ENSBTAG00000002910	1	7	1	8	11	7	4	1	1	9	2	1	3	1	2	4	4	1	2	1	0	0	3	0	13	2	1	1	4	2	1	2	3	3	2	5	0	3	1	5	3	4	0	0	1	5	4	10	3
ENSBTAG00000002913	0	0	0	0	0	0	0	0	0	0	0	0	0	0	0	0	0	0	0	0	0	0	0	0	0	0	0	0	0	0	0	0	0	0	0	0	0	0	0	0	0	0	0	0	0	0	0	0	0
ENSBTAG00000002914	0	2	0	0	1	1	0	0	3	2	1	0	2	2	6	4	0	0	0	1	0	2	0	1	0	0	0	0	2	0	1	0	0	1	1	1	2	0	0	0	0	0	0	0	0	5	1	0	1
ENSBTAG00000002915	0	0	0	0	0	0	0	0	0	0	0	0	0	0	0	0	0	0	0	0	1	0	0	1	0	0	0	0	0	0	0	0	0	0	0	0	1	0	0	0	0	0	0	0	0	0	0	0	0
ENSBTAG00000002917	0	1	0	0	2	1	2	31	15	3	1	1	1	9	10	7	8	2	7	3	2	2	7	9	3	3	1	0	3	4	4	1	5	4	1	4	5	5	3	10	14	3	0	2	2	2	2	1	1
ENSBTAG00000002918	0	2	0	2	0	1	0	1	0	0	0	1	1	1	2	0	2	3	2	1	0	0	0	1	1	2	2	3	0	0	0	1	0	0	1	2	0	4	12	1	0	2	5	1	4	0	1	1	2
ENSBTAG00000002919	0	0	0	0	0	0	0	0	0	0	0	0	0	0	0	0	1	0	0	0	0	0	0	0	0	0	0	0	0	0	0	0	0	0	0	0	0	0	0	0	0	1	0	0	0	0	0	0	0
ENSBTAG00000002920	3	8	2	1	3	5	1	10	6	7	2	2	6	2	4	6	5	2	6	5	11	9	21	16	5	3	5	1	4	6	3	4	0	2	2	4	3	10	7	6	11	6	2	4	4	4	4	8	3
ENSBTAG00000002921	3	0	4	2	2	2	4	4	2	5	0	0	4	5	8	5	4	2	2	0	2	5	1	3	2	2	1	1	9	1	1	0	1	1	1	6	4	11	2	1	2	4	1	0	5	2	7	3	3
ENSBTAG00000002922	0	0	0	0	0	0	0	1	0	0	0	0	0	1	0	1	1	1	0	0	0	0	0	0	1	0	0	0	2	2	0	1	0	0	1	0	1	0	1	0	0	0	0	0	1	0	0	0	0
ENSBTAG00000002923	0	1	0	0	1	1	0	1	0	0	0	0	2	4	11	7	0	0	0	0	2	3	4	4	0	0	0	0	0	0	0	0	0	0	0	0	14	0	0	0	1	0	1	0	0	0	1	1	3
ENSBTAG00000002924	0	0	0	0	0	0	0	0	0	0	0	0	0	0	0	0	0	0	0	0	0	0	0	0	0	0	0	0	0	0	1	2	0	0	0	0	0	2	0	0	0	0	0	0	0	0	0	0	0
ENSBTAG00000002928	0	0	0	0	0	0	0	0	0	0	0	0	0	0	0	0	0	0	0	0	0	0	0	0	0	0	0	0	0	0	0	0	0	0	0	0	0	0	0	0	0	0	0	0	0	0	0	0	0
ENSBTAG00000002929	0	0	0	0	0	0	2	0	0	1	0	0	0	0	0	0	2	0	5	1	0	0	0	0	0	0	0	1	0	0	0	0	0	0	0	0	0	4	2	0	0	0	4	1	2	0	0	0	0
ENSBTAG00000002931	0	0	0	0	0	0	0	0	0	0	0	0	0	0	0	0	0	0	0	0	0	0	1	0	0	0	0	0	0	0	0	2	0	0	0	0	0	0	0	0	0	0	0	0	0	0	0	2	0
ENSBTAG00000002934	0	0	0	0	0	0	0	0	0	0	0	0	0	0	0	0	0	0	0	0	0	0	0	0	0	0	0	0	7	1	0	0	0	0	0	0	0	0	0	0	0	0	0	0	0	0	0	0	0
ENSBTAG00000002935	0	0	0	4	1	1	2	1	3	4	3	0	2	4	6	0	3	2	2	2	0	1	6	1	4	0	5	0	7	0	1	2	0	0	1	2	5	7	1	2	4	4	1	0	3	0	0	6	3
ENSBTAG00000002936	0	0	0	0	0	0	1	0	0	2	0	1	2	0	0	0	0	0	0	0	0	0	1	0	0	1	0	0	9	2	0	0	0	0	0	0	0	0	0	1	1	0	0	0	0	0	0	0	0
ENSBTAG00000002937	0	0	0	0	0	0	1	0	0	0	0	0	0	0	0	0	1	6	0	2	0	0	0	0	1	0	1	0	1	0	0	0	0	0	0	0	0	3	4	0	0	14	15	5	8	0	0	0	0
ENSBTAG00000002938	0	1	0	1	1	1	2	3	2	4	8	2	3	1	0	1	1	1	0	1	0	0	1	0	6	0	1	0	1	2	4	2	2	1	3	3	0	1	1	4	3	3	0	0	0	0	2	0	1
ENSBTAG00000002939	0	1	0	1	1	4	0	1	0	4	0	4	0	2	0	0	1	4	2	1	0	0	2	2	4	1	3	0	8	1	0	1	1	1	0	0	2	2	0	0	1	0	1	2	0	1	0	4	3
ENSBTAG00000002940	0	0	0	0	0	0	1	0	0	0	0	0	0	0	0	0	0	0	0	0	1	0	0	0	1	0	0	0	1	0	0	0	0	0	0	0	0	0	0	1	0	0	1	0	0	0	0	0	0
ENSBTAG00000002941	1	0	0	0	2	1	2	1	1	6	1	0	0	1	1	0	2	2	2	2	0	0	1	1	0	4	0	0	2	2	0	0	1	1	2	3	0	3	0	5	3	0	3	0	1	5	0	2	2
ENSBTAG00000002942	1	0	0	0	0	0	0	0	0	0	0	0	0	0	0	0	2	0	0	0	0	0	0	0	0	0	1	0	0	0	0	0	0	0	0	0	0	0	1	0	0	0	0	0	0	0	0	0	0
ENSBTAG00000002943	0	0	0	0	0	0	0	0	0	0	0	0	0	0	0	0	0	0	0	0	0	0	0	0	0	0	0	0	0	0	0	0	0	0	0	0	0	0	0	0	0	0	0	0	0	0	0	0	0
ENSBTAG00000002944	202	66	103	343	412	133	135	157	98	233	178	85	52	176	316	137	434	276	168	281	130	150	146	247	263	160	273	62	213	186	149	141	611	817	788	451	97	462	222	81	117	265	237	68	216	361	334	338	181
ENSBTAG00000002947	0	0	1	2	0	1	0	1	0	3	0	2	2	0	0	0	9	3	2	0	1	1	0	0	2	2	6	0	1	1	0	0	0	0	0	0	1	6	2	3	0	7	4	1	8	1	0	0	0
ENSBTAG00000002948	3	2	2	4	3	5	5	10	6	10	4	5	2	10	6	9	10	6	7	7	8	6	13	8	2	3	10	1	12	13	2	0	2	0	5	3	6	8	9	6	6	2	5	3	9	3	5	8	7
ENSBTAG00000002949	1	6	2	4	9	10	9	16	9	12	8	5	9	14	15	8	15	7	4	4	16	20	27	22	5	4	2	1	10	12	3	5	3	12	9	3	10	9	8	11	19	4	5	0	5	4	3	10	7
ENSBTAG00000002950	0	0	0	0	0	0	0	0	0	0	0	0	0	0	0	1	0	0	0	0	0	0	0	0	0	0	0	0	0	0	0	0	0	0	0	0	0	0	0	0	0	0	0	0	0	0	0	0	0
ENSBTAG00000002951	1	0	1	0	0	0	0	0	0	1	0	0	0	0	0	0	3	3	2	2	0	0	0	0	1	4	2	0	3	0	0	0	0	2	0	0	0	4	0	0	0	9	6	3	4	0	0	1	0
ENSBTAG00000002952	0	0	0	0	0	0	0	0	0	0	0	0	0	0	0	0	0	0	0	0	0	0	0	0	0	0	0	0	0	0	0	0	0	0	0	0	0	0	0	0	0	0	0	0	0	0	0	0	0
ENSBTAG00000002953	36	26	25	53	80	28	48	76	38	62	55	13	35	45	103	48	136	99	54	101	21	33	25	47	70	60	93	22	163	58	19	16	24	32	33	14	28	165	114	24	62	79	69	35	63	34	42	41	35
ENSBTAG00000002956	0	0	0	1	3	2	1	1	1	0	1	1	0	2	1	1	1	1	1	0	1	0	0	3	2	1	0	1	1	2	0	0	5	2	1	2	3	2	0	3	1	3	1	2	2	4	2	1	0
ENSBTAG00000002959	2	0	0	0	3	3	1	0	0	2	0	2	2	1	1	3	1	3	1	2	5	3	6	6	2	1	1	0	6	3	1	0	0	2	0	1	3	2	2	3	3	3	0	1	1	2	2	2	7
ENSBTAG00000002960	1	9	0	4	2	5	8	10	9	3	3	4	4	13	27	10	6	6	7	3	14	11	17	21	5	5	3	1	11	2	5	0	0	1	3	8	13	9	3	2	4	4	6	1	1	4	3	8	6
ENSBTAG00000002962	0	2	0	1	0	0	0	0	0	0	3	1	1	1	0	0	1	0	0	0	0	1	0	0	0	1	0	0	3	1	0	0	1	1	1	2	1	3	0	2	2	0	2	1	1	2	0	1	1
ENSBTAG00000002963	0	0	0	0	0	0	0	0	0	0	0	0	0	0	0	0	0	0	0	0	0	0	0	0	0	0	0	0	0	0	0	0	0	0	0	0	0	0	1	0	0	0	0	0	0	0	0	0	0
ENSBTAG00000002964	0	0	0	0	0	0	0	1	0	0	0	0	0	1	0	0	1	0	0	0	0	0	0	0	0	0	0	0	1	42	63	51	17	24	30	37	0	0	1	0	0	0	1	0	1	0	0	1	0
ENSBTAG00000002965	0	0	0	0	1	0	0	0	0	0	0	0	0	0	0	0	0	0	0	0	0	0	0	0	0	0	0	0	0	0	0	0	0	0	0	0	0	1	0	0	0	1	1	2	0	0	0	1	0
ENSBTAG00000002966	0	3	2	2	2	2	3	4	5	4	3	2	2	6	7	1	7	3	4	3	6	4	7	6	4	1	6	0	5	2	0	2	0	1	2	3	3	4	6	4	4	3	2	3	3	5	7	8	3
ENSBTAG00000002970	0	1	0	1	0	0	2	0	0	1	1	0	0	3	2	1	2	1	2	0	4	0	2	2	1	1	2	0	3	1	1	0	0	0	0	1	0	2	1	0	1	1	1	0	0	1	0	2	0
ENSBTAG00000002971	3	8	1	2	5	2	5	18	7	6	3	4	2	9	8	4	6	1	6	5	2	8	9	10	5	5	4	1	4	15	11	16	10	6	23	10	10	6	10	8	10	1	3	2	1	5	5	9	5
ENSBTAG00000002972	0	2	0	0	0	2	0	7	2	0	1	0	0	4	8	7	1	0	1	0	2	0	0	5	0	0	0	0	0	0	2	1	0	2	0	0	5	1	1	7	4	0	0	0	0	3	1	1	1
ENSBTAG00000002973	6	7	0	16	9	3	6	16	7	8	5	8	3	5	15	11	10	2	6	5	3	3	5	11	8	4	4	0	5	8	7	5	11	5	15	6	8	5	8	7	4	3	4	1	2	10	6	6	8
ENSBTAG00000002974	0	0	0	0	0	1	0	1	0	0	0	0	0	0	0	1	0	0	0	0	0	0	0	0	0	0	0	0	22	5	0	0	0	0	0	0	0	0	0	0	0	0	0	0	0	0	0	0	0
ENSBTAG00000002976	2	0	0	0	0	0	0	0	0	0	1	0	0	0	0	0	2	1	6	3	0	0	0	0	0	1	1	0	0	0	0	0	0	0	0	0	0	0	0	8	4	0	0	0	0	0	1	0	0
ENSBTAG00000002977	1	1	1	1	5	2	2	5	0	5	3	5	8	2	3	1	4	1	1	1	1	0	0	1	6	2	1	0	6	2	1	1	3	4	1	7	3	2	4	2	2	4	4	0	3	4	2	0	0
ENSBTAG00000002978	0	0	0	0	0	0	0	0	0	0	0	0	0	0	0	0	0	1	0	0	0	0	0	0	0	1	1	0	0	0	0	0	0	0	0	0	0	4	0	0	0	2	1	0	0	0	1	0	0
ENSBTAG00000002979	0	0	0	0	0	1	4	0	0	2	0	3	0	4	5	3	1	0	1	0	13	11	24	27	2	0	0	0	3	1	2	2	1	0	1	0	3	1	2	3	6	1	0	2	0	5	1	3	2
ENSBTAG00000002980	0	0	0	6	7	4	0	0	0	0	0	1	0	0	5	1	0	0	0	1	0	0	0	0	0	0	0	0	3	2	1	1	0	1	3	1	3	0	0	0	0	0	0	0	0	0	0	0	1
ENSBTAG00000002981	0	0	1	0	0	0	0	0	0	0	0	0	0	0	0	0	1	1	1	1	1	0	2	0	0	0	0	1	1	0	0	0	0	0	0	0	0	3	2	0	0	0	0	0	0	0	0	0	0
ENSBTAG00000002982	0	1	0	0	0	0	0	3	0	0	0	0	0	8	8	10	1	0	1	0	2	3	8	3	0	0	0	0	1	4	0	0	0	0	0	0	1	1	0	0	0	0	0	0	0	1	1	1	0
ENSBTAG00000002983	0	0	0	0	0	0	0	0	0	0	0	0	0	0	0	1	0	0	0	0	0	0	0	0	0	0	0	0	0	0	1	3	0	0	1	0	0	0	0	0	0	0	0	0	0	0	0	0	0
ENSBTAG00000002985	0	23	0	0	1	2	0	43	25	1	0	1	0	0	0	0	4	1	9	3	0	0	0	0	1	2	1	0	1	1	0	0	1	0	0	2	0	2	0	3	7	1	1	1	0	0	0	1	0
ENSBTAG00000002988	0	0	0	2	1	4	9	6	2	10	2	4	3	5	7	2	2	4	3	1	9	11	15	5	3	3	3	0	11	5	3	0	1	1	2	3	6	2	1	5	3	2	3	2	2	5	0	4	3
ENSBTAG00000002993	13	2	10	16	17	12	17	5	7	31	24	6	11	14	18	11	23	16	10	13	8	8	7	9	29	13	13	4	16	6	4	2	17	13	7	4	22	54	31	9	23	31	24	9	25	23	18	30	10
ENSBTAG00000002995	0	0	2	0	4	1	4	2	2	8	1	1	2	1	6	5	2	3	2	1	1	2	4	4	1	5	2	1	0	1	2	1	1	2	3	2	2	3	1	3	4	2	1	1	1	2	0	2	0
ENSBTAG00000002996	0	1	0	0	2	0	0	0	1	1	2	1	2	1	0	0	0	1	0	2	0	0	1	0	0	2	1	0	2	1	0	0	3	1	0	3	0	0	0	1	1	0	0	0	1	3	3	1	1
ENSBTAG00000002997	0	3	0	0	0	2	0	0	1	1	0	0	0	0	1	1	1	0	0	0	0	0	0	0	0	0	0	0	1	0	0	0	0	0	0	0	1	0	1	2	1	0	0	0	0	0	0	0	2
ENSBTAG00000002998	0	0	0	0	0	0	0	0	0	0	0	0	0	0	0	0	0	0	0	0	0	0	1	0	0	1	1	0	0	0	0	0	0	0	0	0	0	0	0	0	0	0	0	0	0	0	0	0	0
ENSBTAG00000002999	10	28	2	15	18	11	17	61	21	16	20	15	12	32	52	18	17	8	24	21	27	31	38	41	21	31	7	6	18	16	33	16	45	20	44	38	27	24	23	15	21	10	12	9	12	14	14	21	5
ENSBTAG00000003000	0	0	0	0	0	0	0	0	0	0	0	0	0	0	0	0	0	0	0	0	0	0	0	0	0	0	0	0	0	0	0	0	0	0	0	0	0	0	0	0	0	0	0	0	0	0	0	0	0
ENSBTAG00000003001	5	11	5	36	32	14	16	20	7	19	16	12	12	36	53	27	25	14	4	15	13	10	13	23	23	9	10	3	27	5	13	5	33	8	12	23	20	26	13	23	23	14	6	3	13	21	20	27	11
ENSBTAG00000003002	1	2	1	1	0	0	1	10	1	1	3	5	2	1	2	4	5	3	4	1	0	2	7	3	1	2	1	0	10	4	2	3	2	1	0	3	3	7	7	2	2	3	5	0	0	4	0	6	2
ENSBTAG00000003006	0	0	0	0	0	0	0	0	0	0	0	0	0	0	0	0	0	0	0	0	0	0	0	0	0	0	0	0	0	0	0	0	0	0	0	0	0	0	0	0	0	0	0	0	0	0	0	0	0
ENSBTAG00000003012	0	2	0	1	2	0	0	3	0	0	1	1	1	1	1	0	2	1	2	1	0	0	1	1	2	2	0	0	4	0	0	1	0	0	0	0	0	0	0	0	0	0	0	0	3	0	0	0	0
ENSBTAG00000003014	0	0	0	0	0	0	0	0	0	1	0	0	1	2	0	1	1	0	1	0	0	0	0	0	0	0	0	0	0	0	0	0	1	0	0	0	1	0	2	0	0	0	0	0	0	0	0	0	0
ENSBTAG00000003015	2	13	1	4	5	9	2	20	2	19	1	6	5	4	5	5	8	2	3	0	6	9	6	12	11	2	3	0	6	9	5	6	4	4	8	3	8	16	2	1	1	6	1	2	2	3	1	3	4
ENSBTAG00000003016	0	0	0	0	0	0	0	0	0	1	1	0	0	0	0	0	0	0	0	0	0	0	0	0	0	0	0	0	0	0	0	0	0	0	0	0	0	2	8	0	0	1	0	0	1	1	0	0	0
ENSBTAG00000003017	0	1	0	0	0	1	0	1	0	0	0	0	0	2	1	0	2	3	2	1	0	0	2	0	0	2	0	0	3	1	0	1	0	0	0	0	0	2	0	0	1	2	1	0	0	1	0	2	0
ENSBTAG00000003018	0	0	0	0	1	0	2	4	0	0	2	0	2	0	0	0	1	0	2	0	0	0	0	1	0	0	0	0	4	1	0	3	0	0	0	0	0	0	0	1	1	0	0	0	0	2	0	0	2
ENSBTAG00000003019	0	0	0	0	0	0	0	2	0	0	0	0	0	0	0	0	0	0	0	1	0	0	0	0	0	0	0	0	0	0	0	0	0	0	0	0	0	0	0	0	0	0	0	0	0	0	0	0	0
ENSBTAG00000003020	0	0	0	0	0	0	0	0	0	1	0	0	0	0	0	0	0	0	0	0	0	0	0	2	0	0	0	0	0	0	0	0	0	0	0	0	0	1	0	1	0	0	0	0	0	0	0	0	0
ENSBTAG00000003021	0	0	2	1	2	0	0	6	2	3	2	0	1	1	1	4	2	2	2	1	2	2	0	1	0	0	2	0	3	2	1	2	2	0	1	1	1	8	1	4	2	1	1	2	4	3	0	1	2
ENSBTAG00000003022	0	0	0	0	0	0	0	0	0	0	8	1	1	0	1	0	0	0	0	0	0	0	0	0	0	0	0	0	0	0	0	0	0	0	0	0	0	0	0	0	0	0	0	0	0	0	0	0	0
ENSBTAG00000003023	0	0	0	0	0	0	0	0	0	0	0	0	0	0	0	0	0	0	0	0	0	0	0	0	0	0	0	0	0	0	0	0	0	0	0	0	0	0	0	0	0	0	0	0	0	0	0	0	0
ENSBTAG00000003025	4	10	0	3	4	0	6	9	3	6	6	1	0	2	4	4	6	2	8	5	7	2	3	6	5	9	3	2	4	5	1	5	4	4	7	2	4	12	2	2	4	5	10	0	8	10	10	8	4
ENSBTAG00000003027	0	0	0	1	0	4	1	0	0	0	0	0	0	4	3	4	0	0	0	1	0	0	0	0	0	0	1	0	6	1	0	0	0	0	0	0	1	0	0	17	9	0	0	0	0	16	7	13	6
ENSBTAG00000003030	0	0	0	0	0	0	0	0	0	0	0	0	0	0	0	0	0	0	0	0	0	0	0	0	0	0	0	0	0	0	0	0	0	0	0	0	0	0	0	0	0	0	0	0	0	0	0	0	0
ENSBTAG00000003033	0	1	0	3	2	3	3	0	3	5	1	2	0	1	2	0	0	1	0	0	0	0	1	1	2	0	1	0	3	4	3	0	6	2	3	2	0	1	0	0	3	0	0	0	0	1	0	0	0
ENSBTAG00000003034	0	0	0	0	0	3	0	1	0	1	0	0	1	1	1	1	0	1	1	0	0	0	2	2	2	1	1	0	5	0	0	0	0	0	0	0	0	1	2	0	1	3	1	1	0	0	0	0	1
ENSBTAG00000003035	0	3	0	1	1	1	0	2	0	1	2	0	2	1	2	0	0	0	1	0	3	0	0	4	4	0	0	1	2	0	1	1	5	1	2	3	2	2	2	2	2	1	0	0	3	3	0	0	3
ENSBTAG00000003036	0	0	0	0	0	0	0	0	0	0	0	2	0	7	14	9	0	0	0	0	18	15	25	23	0	0	0	0	0	0	0	0	0	0	0	0	5	0	0	0	0	0	0	0	0	0	0	1	0
ENSBTAG00000003038	6	0	4	1	2	6	11	3	3	8	7	6	4	2	3	3	20	18	12	5	2	0	0	1	6	11	21	2	21	2	5	6	5	0	2	2	9	35	11	6	10	21	21	5	21	8	3	7	5
ENSBTAG00000003039	6	3	5	1	2	3	5	2	1	9	4	2	7	1	0	0	49	31	39	12	0	1	2	0	15	20	39	5	25	6	4	3	3	4	3	10	2	69	29	7	9	45	42	16	47	4	1	11	1
ENSBTAG00000003040	1	2	0	0	2	0	1	3	0	2	1	3	2	1	1	0	2	2	1	0	2	1	2	1	0	2	3	0	4	2	2	1	2	0	2	2	1	0	1	1	1	0	1	2	0	0	1	1	0
ENSBTAG00000003043	0	2	0	25	43	16	65	5	3	101	69	47	30	40	40	20	11	3	5	6	25	18	22	17	93	7	6	2	8	11	2	2	4	4	2	2	32	17	3	12	21	7	7	0	8	6	3	3	4
ENSBTAG00000003044	1	2	0	1	2	4	2	2	0	5	0	1	1	9	18	18	4	1	1	0	4	3	6	17	1	4	3	1	6	0	5	2	1	2	2	3	12	5	1	4	3	2	1	1	0	5	0	7	5
ENSBTAG00000003045	1	0	1	0	0	0	0	6	2	5	2	2	1	2	3	0	2	0	0	0	2	1	0	1	0	0	0	0	4	0	1	0	0	0	0	0	0	2	1	1	4	0	0	0	1	2	4	1	6
ENSBTAG00000003047	0	0	0	0	0	0	1	0	0	0	0	0	0	0	0	0	0	0	0	0	0	0	0	0	0	0	0	0	0	0	0	0	0	0	0	0	0	0	0	0	0	0	0	0	0	0	0	0	0
ENSBTAG00000003049	0	0	0	0	0	2	1	0	0	0	0	0	0	0	1	0	1	2	0	1	0	1	0	0	0	0	1	0	0	0	1	0	0	0	0	0	2	0	0	1	2	0	1	0	0	0	0	0	0
ENSBTAG00000003051	5	6	2	13	9	22	15	29	7	28	7	11	14	21	16	23	16	3	4	9	20	13	26	18	19	3	8	2	42	13	5	6	4	10	6	13	13	17	6	16	9	2	6	4	6	16	4	9	6
ENSBTAG00000003052	2	0	3	0	3	1	1	6	3	1	0	3	0	0	2	0	7	6	6	4	4	2	4	6	1	0	6	1	4	3	2	1	2	0	0	3	2	1	2	0	2	4	4	3	2	4	3	1	0
ENSBTAG00000003054	0	0	0	0	0	0	0	0	0	0	0	0	0	0	0	0	0	0	0	0	0	0	0	0	0	0	0	0	0	0	0	0	0	0	0	1	0	1	0	0	0	0	0	0	0	0	0	0	0
ENSBTAG00000003056	0	0	0	0	0	0	0	0	0	0	0	0	0	0	0	0	0	0	0	0	0	0	0	0	0	0	0	0	0	0	0	0	0	0	0	0	0	0	0	0	0	0	0	0	0	0	0	0	0
ENSBTAG00000003058	0	2	2	6	6	4	4	2	1	3	5	0	1	4	10	8	4	1	14	2	1	4	10	11	5	3	2	0	7	5	4	1	4	3	3	5	8	7	3	4	5	4	2	4	2	4	2	2	1
ENSBTAG00000003059	1	8	3	0	2	2	0	4	3	4	7	4	4	13	8	10	7	8	11	3	6	4	6	10	6	5	3	4	7	4	2	2	2	2	1	0	12	4	7	16	22	4	2	2	3	3	7	1	5
ENSBTAG00000003060	0	0	0	0	0	0	0	0	0	0	0	0	0	0	0	0	0	0	0	0	0	1	1	1	0	0	0	0	0	0	0	0	0	0	0	0	0	0	0	0	0	0	0	0	0	0	0	0	0
ENSBTAG00000003061	0	0	0	0	1	3	1	4	3	2	2	0	0	0	0	0	1	0	1	1	3	0	0	3	1	0	1	0	4	1	1	0	1	1	0	1	0	0	1	2	2	0	0	0	1	1	0	2	1
ENSBTAG00000003062	0	0	0	0	1	1	0	1	1	3	0	0	0	0	1	0	0	0	0	0	0	1	2	1	1	0	0	0	1	2	0	0	1	0	0	0	0	2	1	1	0	2	0	0	0	0	0	0	2
ENSBTAG00000003063	4	0	3	1	0	0	1	0	0	5	1	3	2	5	6	6	4	4	4	1	4	0	6	7	2	2	5	0	3	0	5	0	2	0	0	4	7	6	0	0	1	1	3	2	3	1	3	2	1
ENSBTAG00000003064	4	2	0	4	1	7	2	3	0	6	1	4	2	3	3	2	2	2	3	6	2	3	4	9	0	3	5	0	2	3	1	2	0	2	0	0	3	2	2	2	4	3	3	2	3	6	0	2	4
ENSBTAG00000003066	8	21	7	12	14	7	13	46	19	11	23	11	8	8	19	6	23	10	14	15	10	16	15	13	28	18	14	2	24	13	10	4	12	11	21	5	6	29	30	16	36	13	11	7	6	21	12	17	10
ENSBTAG00000003067	12	16	10	36	43	25	29	33	17	58	38	21	20	58	78	40	42	20	25	22	30	32	44	53	36	40	20	11	73	33	17	19	28	36	50	29	27	80	50	24	34	19	22	13	36	32	30	24	14
ENSBTAG00000003068	8	11	12	22	46	10	19	15	5	21	22	20	7	58	67	52	23	10	8	22	14	37	40	39	13	9	10	3	40	11	0	5	6	9	9	5	43	37	18	44	58	16	18	3	13	22	18	50	11
ENSBTAG00000003069	1	4	0	0	0	5	3	5	5	3	5	3	3	0	9	3	3	1	1	0	3	5	8	11	5	4	1	0	9	2	1	3	1	1	2	3	3	1	1	1	3	1	2	1	4	4	5	2	4
ENSBTAG00000003072	11	8	5	20	10	15	14	15	5	15	4	7	7	8	11	5	10	12	16	13	5	5	5	9	26	10	6	7	16	30	26	12	23	25	34	82	15	17	12	10	6	17	9	2	9	34	9	30	20
ENSBTAG00000003073	2	0	1	0	3	1	1	1	1	2	1	0	1	1	3	2	1	0	2	1	0	2	2	2	1	1	0	0	5	1	1	1	1	0	0	0	2	3	1	1	2	0	1	0	1	3	1	6	3
ENSBTAG00000003074	0	0	0	0	0	0	0	0	0	0	0	0	0	0	1	0	0	0	0	0	0	0	0	0	0	0	0	0	0	0	0	0	0	0	0	0	0	0	0	0	0	0	0	0	0	0	1	0	0
ENSBTAG00000003075	0	0	0	0	1	0	0	0	0	1	0	1	0	0	1	0	2	0	1	0	0	0	0	1	0	1	1	0	0	0	0	0	1	0	0	1	1	2	0	0	1	1	0	0	0	0	0	0	0
ENSBTAG00000003076	2	0	0	2	1	0	1	0	0	1	1	0	1	1	1	1	4	1	2	2	0	0	0	1	1	0	1	1	2	3	0	0	0	0	0	0	0	2	1	0	0	0	1	0	1	1	0	3	0
ENSBTAG00000003077	9	10	5	5	7	5	8	19	5	9	9	5	2	6	15	6	7	0	7	11	10	11	9	12	13	6	7	2	10	6	3	2	3	4	1	6	12	15	11	3	4	4	4	5	12	11	9	7	7
ENSBTAG00000003078	0	0	0	0	0	0	0	0	0	0	0	0	0	0	0	1	0	0	0	0	0	0	0	0	0	0	0	0	0	0	0	0	0	0	0	0	0	0	0	0	0	0	0	0	0	0	0	0	0
ENSBTAG00000003079	0	0	0	0	0	0	0	0	0	0	0	0	0	1	1	0	0	0	0	0	0	0	0	0	0	0	0	0	0	0	0	0	0	0	0	0	1	0	0	0	0	0	0	0	0	0	0	0	0
ENSBTAG00000003081	0	1	0	0	5	4	1	1	1	3	2	0	2	2	2	2	2	1	2	3	1	3	8	2	1	1	1	0	0	2	4	1	2	3	5	1	0	5	3	6	7	2	1	0	1	3	1	3	1
ENSBTAG00000003083	10	3	4	1	4	4	11	5	3	2	0	3	4	0	4	0	10	5	2	9	0	4	0	4	8	15	12	2	10	1	0	1	1	4	7	2	0	3	4	5	15	0	3	1	4	3	1	0	1
ENSBTAG00000003084	0	0	0	2	6	4	3	8	6	8	2	1	3	5	9	3	6	1	3	3	8	8	13	12	7	3	2	0	11	3	6	5	3	2	2	3	5	5	4	4	5	1	3	1	5	4	3	1	1
ENSBTAG00000003086	1	1	0	1	1	0	1	0	1	1	3	0	0	0	0	1	0	0	1	0	0	1	0	1	1	1	0	0	2	1	0	0	1	0	0	0	0	5	1	1	2	1	0	0	1	0	0	0	0
ENSBTAG00000003087	0	0	1	2	1	1	0	2	3	2	1	1	3	5	4	6	1	1	2	2	2	2	2	6	3	1	1	1	5	3	1	0	0	2	0	0	0	3	1	4	3	1	0	0	0	2	1	2	1
ENSBTAG00000003088	0	0	0	0	0	0	0	0	0	0	0	0	0	0	0	0	0	0	0	0	0	0	0	0	0	0	0	0	0	0	0	0	0	0	0	0	0	0	0	0	1	0	0	0	0	0	0	0	1
ENSBTAG00000003089	1	0	1	0	0	0	0	1	0	1	0	0	0	3	12	0	0	2	1	1	2	1	0	7	0	0	2	0	0	0	0	0	0	0	0	0	3	1	0	4	8	2	0	1	0	1	3	7	3
ENSBTAG00000003090	0	0	0	0	0	0	0	0	0	0	0	0	0	0	0	0	0	0	0	0	1	1	2	0	0	0	0	0	0	0	0	0	0	0	0	0	0	0	0	0	0	0	0	0	0	0	0	0	0
ENSBTAG00000003092	3	4	2	1	6	5	1	11	4	4	3	4	6	4	7	4	7	5	2	3	6	11	12	13	4	5	3	5	4	5	2	0	2	1	1	7	5	10	4	9	12	3	5	4	4	7	2	4	1
ENSBTAG00000003093	0	0	0	0	0	0	0	0	0	0	0	0	0	0	0	0	0	0	0	0	0	0	0	0	1	0	0	0	0	0	0	0	0	0	0	0	0	0	1	0	0	0	0	0	0	0	0	0	0
ENSBTAG00000003094	0	3	1	0	0	0	1	2	0	3	1	1	4	1	6	1	1	0	1	1	1	0	2	2	0	6	1	0	2	0	0	1	1	0	2	1	5	3	2	3	2	2	0	1	0	1	0	0	0
ENSBTAG00000003096	0	0	0	0	0	0	0	0	0	0	0	0	0	0	0	0	0	0	0	0	0	0	0	0	0	0	0	0	0	0	0	0	0	0	0	0	0	0	0	0	0	0	0	0	0	0	0	0	0
ENSBTAG00000003097	0	0	2	0	1	3	4	3	2	3	1	1	3	1	3	1	10	1	2	4	3	2	7	4	1	3	2	0	4	2	2	1	0	0	3	3	3	6	3	0	3	1	2	0	1	1	3	3	1
ENSBTAG00000003098	20	9	11	16	18	23	19	28	9	30	22	15	21	21	23	23	39	17	30	15	13	15	10	20	31	21	27	15	73	23	20	12	13	19	7	16	18	60	54	15	28	39	29	26	39	40	31	35	20
ENSBTAG00000003100	0	50	4	1	1	2	5	165	58	2	0	0	3	0	0	0	33	5	40	10	1	0	2	1	0	29	2	3	5	24	12	4	8	12	9	32	0	17	4	4	6	3	2	7	13	4	1	2	1
ENSBTAG00000003101	0	0	0	0	0	0	0	0	0	0	0	0	0	0	0	0	0	0	0	0	0	0	0	0	0	0	0	0	0	0	0	0	0	0	0	0	0	0	0	0	0	0	0	0	0	0	0	0	0
ENSBTAG00000003102	0	0	0	0	0	0	0	1	0	1	0	0	0	1	0	0	0	0	0	0	0	1	0	0	0	0	0	0	0	0	0	0	0	0	0	0	0	0	0	0	0	0	0	0	0	0	0	0	0
ENSBTAG00000003103	0	0	0	0	0	0	0	0	0	0	0	0	0	0	0	0	0	0	0	0	0	0	0	0	0	0	0	0	0	0	0	0	0	0	0	0	0	0	0	0	0	0	0	0	0	0	0	0	0
ENSBTAG00000003107	0	0	0	0	0	0	0	0	0	0	0	0	0	0	0	0	0	0	0	0	0	0	2	0	0	0	0	0	0	0	0	0	0	0	0	0	0	0	0	0	0	0	0	0	0	0	0	0	0
ENSBTAG00000003108	1	0	0	0	0	0	0	0	0	0	0	0	0	0	0	0	0	0	0	1	0	0	0	0	0	1	0	0	0	0	0	0	0	0	0	0	0	0	0	0	0	0	1	0	0	0	0	0	0
ENSBTAG00000003109	147	79	133	723	1016	779	479	232	182	605	399	246	225	144	236	102	337	172	70	160	170	200	283	290	652	104	124	29	739	243	95	168	87	100	137	96	111	241	92	253	213	153	122	36	174	360	492	409	185
ENSBTAG00000003110	0	0	0	0	0	0	0	0	0	0	0	0	0	0	0	2	0	0	0	0	0	0	0	0	0	0	0	0	0	0	0	0	1	0	2	0	0	0	0	0	0	0	1	0	1	0	0	0	0
ENSBTAG00000003111	1	0	0	3	1	1	3	0	1	2	0	1	0	10	3	5	3	4	2	1	10	3	1	10	1	1	0	0	3	1	1	2	3	0	1	2	4	10	2	3	2	3	5	1	2	2	0	1	3
ENSBTAG00000003112	7	10	5	22	18	21	20	23	17	28	19	15	14	25	48	26	25	12	22	7	20	24	44	32	25	15	11	5	20	11	10	11	9	9	21	10	25	43	30	10	19	12	11	5	14	21	22	29	3
ENSBTAG00000003114	0	0	0	0	1	0	1	0	0	1	1	0	0	1	0	2	3	2	0	1	0	0	1	1	0	0	0	0	3	1	0	2	1	0	1	0	1	0	0	0	0	0	0	0	0	0	2	0	0
ENSBTAG00000003115	1	0	1	0	1	2	4	0	0	4	2	0	1	1	2	3	2	0	0	0	1	3	0	4	2	1	0	0	4	0	2	0	0	0	2	3	2	4	5	0	1	0	1	0	0	3	0	4	2
[truncated: 25,608 more rows]
[truncated: 44 more columns]
