# Supplementary material for: Large-Scale Multiplexing Permits Full-Length Transcriptome Annotation of 32 Bovine Tissues From a Single Nanopore Flow Cell
Source: Front Genet. 2021 May 20;12:664260. doi: 10.3389/fgene.2021.664260 (PMC8173071; doi:10.3389/fgene.2021.664260)
Supplement: Supplementary file 2 [file Data_Sheet_2.zip]

Archive with 2 entries (2 files):
- Supplementary-Data-2_predicted-transcripts-versus-Ensembl.gtf
- __MACOSX/._Supplementary-Data-2_predicted-transcripts-versus-Ensembl.gtf
