# Supplementary material for: Large-Scale Multiplexing Permits Full-Length Transcriptome Annotation of 32 Bovine Tissues From a Single Nanopore Flow Cell
Source: Front Genet. 2021 May 20;12:664260. doi: 10.3389/fgene.2021.664260 (PMC8173071; doi:10.3389/fgene.2021.664260)
Supplement: Supplementary file 2 [file Data_Sheet_2.zip › Supplementary-Data-2_predicted-transcripts-versus-Ensembl.gtf]

1	pinfish	transcript	990881	1002224	.	+	.	transcript_id "53d9749b-13c2-4835-bd71-19f83ff78b47|20"; gene_id "003eaf28-c6d6-4854-bd0a-e44dd093d21a"; gene_name "RCAN1"; xloc "XLOC_000010"; ref_gene_id "ENSBTAG00000020035"; cmp_ref "ENSBTAT00000037243"; class_code "="; tss_id "TSS11";
1	pinfish	exon	990881	991189	.	+	.	transcript_id "53d9749b-13c2-4835-bd71-19f83ff78b47|20"; gene_id "003eaf28-c6d6-4854-bd0a-e44dd093d21a"; exon_number "1";
1	pinfish	exon	994379	994552	.	+	.	transcript_id "53d9749b-13c2-4835-bd71-19f83ff78b47|20"; gene_id "003eaf28-c6d6-4854-bd0a-e44dd093d21a"; exon_number "2";
1	pinfish	exon	997109	997268	.	+	.	transcript_id "53d9749b-13c2-4835-bd71-19f83ff78b47|20"; gene_id "003eaf28-c6d6-4854-bd0a-e44dd093d21a"; exon_number "3";
1	pinfish	exon	1000452	1002224	.	+	.	transcript_id "53d9749b-13c2-4835-bd71-19f83ff78b47|20"; gene_id "003eaf28-c6d6-4854-bd0a-e44dd093d21a"; exon_number "4";
1	pinfish	transcript	991024	1001633	.	+	.	transcript_id "f75cc571-7487-4205-9677-aa8317a72aa4|12"; gene_id "0f87a93b-efd8-4e17-bb0d-c1160af73bb0"; gene_name "RCAN1"; xloc "XLOC_000010"; ref_gene_id "ENSBTAG00000020035"; contained_in "53d9749b-13c2-4835-bd71-19f83ff78b47|20"; cmp_ref "ENSBTAT00000037243"; class_code "="; tss_id "TSS12";
1	pinfish	exon	991024	991189	.	+	.	transcript_id "f75cc571-7487-4205-9677-aa8317a72aa4|12"; gene_id "0f87a93b-efd8-4e17-bb0d-c1160af73bb0"; exon_number "1";
1	pinfish	exon	994379	994552	.	+	.	transcript_id "f75cc571-7487-4205-9677-aa8317a72aa4|12"; gene_id "0f87a93b-efd8-4e17-bb0d-c1160af73bb0"; exon_number "2";
1	pinfish	exon	997109	997268	.	+	.	transcript_id "f75cc571-7487-4205-9677-aa8317a72aa4|12"; gene_id "0f87a93b-efd8-4e17-bb0d-c1160af73bb0"; exon_number "3";
1	pinfish	exon	1000452	1001633	.	+	.	transcript_id "f75cc571-7487-4205-9677-aa8317a72aa4|12"; gene_id "0f87a93b-efd8-4e17-bb0d-c1160af73bb0"; exon_number "4";
1	pinfish	transcript	991026	993987	.	+	.	transcript_id "dadc82d6-d2f4-4825-9c66-5ab49a2f8799|3"; gene_id "0f8e6f9e-8a55-48f1-8ba5-7ef23a95e1b6"; gene_name "RCAN1"; xloc "XLOC_000010"; ref_gene_id "ENSBTAG00000020035"; cmp_ref "ENSBTAT00000037243"; class_code "e"; tss_id "TSS12";
1	pinfish	exon	991026	993987	.	+	.	transcript_id "dadc82d6-d2f4-4825-9c66-5ab49a2f8799|3"; gene_id "0f8e6f9e-8a55-48f1-8ba5-7ef23a95e1b6"; exon_number "1";
1	pinfish	transcript	991036	1000542	.	+	.	transcript_id "c9a87c0f-1935-458b-8d3f-8b56dd9f7452|4"; gene_id "6672b577-ac7a-4e7e-8bd9-3549443f2b48"; gene_name "RCAN1"; xloc "XLOC_000010"; ref_gene_id "ENSBTAG00000020035"; contained_in "f75cc571-7487-4205-9677-aa8317a72aa4|12"; cmp_ref "ENSBTAT00000037243"; class_code "="; tss_id "TSS12";
1	pinfish	exon	991036	991189	.	+	.	transcript_id "c9a87c0f-1935-458b-8d3f-8b56dd9f7452|4"; gene_id "6672b577-ac7a-4e7e-8bd9-3549443f2b48"; exon_number "1";
1	pinfish	exon	994379	994552	.	+	.	transcript_id "c9a87c0f-1935-458b-8d3f-8b56dd9f7452|4"; gene_id "6672b577-ac7a-4e7e-8bd9-3549443f2b48"; exon_number "2";
1	pinfish	exon	997109	997268	.	+	.	transcript_id "c9a87c0f-1935-458b-8d3f-8b56dd9f7452|4"; gene_id "6672b577-ac7a-4e7e-8bd9-3549443f2b48"; exon_number "3";
1	pinfish	exon	1000452	1000542	.	+	.	transcript_id "c9a87c0f-1935-458b-8d3f-8b56dd9f7452|4"; gene_id "6672b577-ac7a-4e7e-8bd9-3549443f2b48"; exon_number "4";
1	pinfish	transcript	956370	957112	.	+	.	transcript_id "eb474f5f-418b-4b32-91a2-485a59a7e95e|4"; gene_id "f83c51ed-5496-4916-9b41-f9f7b05dc1e6"; xloc "XLOC_000017"; cmp_ref "ENSBTAT00000074355"; class_code "i"; cmp_ref_gene "RCAN1"; tss_id "TSS19";
1	pinfish	exon	956370	956516	.	+	.	transcript_id "eb474f5f-418b-4b32-91a2-485a59a7e95e|4"; gene_id "f83c51ed-5496-4916-9b41-f9f7b05dc1e6"; exon_number "1";
1	pinfish	exon	956881	957112	.	+	.	transcript_id "eb474f5f-418b-4b32-91a2-485a59a7e95e|4"; gene_id "f83c51ed-5496-4916-9b41-f9f7b05dc1e6"; exon_number "2";
1	pinfish	transcript	1040292	1047096	.	+	.	transcript_id "a678d10b-804d-4095-9190-45cbbe42e431|6"; gene_id "750b2f0c-9e17-42b9-8adf-f77a72959153"; gene_name "KCNE1"; xloc "XLOC_000021"; ref_gene_id "ENSBTAG00000001150"; cmp_ref "ENSBTAT00000001530"; class_code "="; tss_id "TSS23";
1	pinfish	exon	1040292	1040594	.	+	.	transcript_id "a678d10b-804d-4095-9190-45cbbe42e431|6"; gene_id "750b2f0c-9e17-42b9-8adf-f77a72959153"; exon_number "1";
1	pinfish	exon	1041574	1041668	.	+	.	transcript_id "a678d10b-804d-4095-9190-45cbbe42e431|6"; gene_id "750b2f0c-9e17-42b9-8adf-f77a72959153"; exon_number "2";
1	pinfish	exon	1046390	1047096	.	+	.	transcript_id "a678d10b-804d-4095-9190-45cbbe42e431|6"; gene_id "750b2f0c-9e17-42b9-8adf-f77a72959153"; exon_number "3";
1	pinfish	transcript	1040523	1047021	.	+	.	transcript_id "1e0a1b48-2f57-47ef-aed6-74cd4f791a9f|6"; gene_id "750b2f0c-9e17-42b9-8adf-f77a72959153"; gene_name "KCNE1"; xloc "XLOC_000021"; ref_gene_id "ENSBTAG00000001150"; cmp_ref "ENSBTAT00000001530"; class_code "j"; tss_id "TSS24";
1	pinfish	exon	1040523	1040594	.	+	.	transcript_id "1e0a1b48-2f57-47ef-aed6-74cd4f791a9f|6"; gene_id "750b2f0c-9e17-42b9-8adf-f77a72959153"; exon_number "1";
1	pinfish	exon	1046390	1047021	.	+	.	transcript_id "1e0a1b48-2f57-47ef-aed6-74cd4f791a9f|6"; gene_id "750b2f0c-9e17-42b9-8adf-f77a72959153"; exon_number "2";
1	pinfish	transcript	1239437	1241347	.	+	.	transcript_id "0b1b8dcd-babc-4dc5-a725-01d5d251d53a|3"; gene_id "39a09acc-3ed2-48e1-88d6-02816f6dc952"; xloc "XLOC_000024"; class_code "u"; tss_id "TSS27";
1	pinfish	exon	1239437	1239582	.	+	.	transcript_id "0b1b8dcd-babc-4dc5-a725-01d5d251d53a|3"; gene_id "39a09acc-3ed2-48e1-88d6-02816f6dc952"; exon_number "1";
1	pinfish	exon	1240439	1240575	.	+	.	transcript_id "0b1b8dcd-babc-4dc5-a725-01d5d251d53a|3"; gene_id "39a09acc-3ed2-48e1-88d6-02816f6dc952"; exon_number "2";
1	pinfish	exon	1241219	1241347	.	+	.	transcript_id "0b1b8dcd-babc-4dc5-a725-01d5d251d53a|3"; gene_id "39a09acc-3ed2-48e1-88d6-02816f6dc952"; exon_number "3";
1	pinfish	transcript	1398652	1401582	.	+	.	transcript_id "d540c2fa-bde6-46cf-9b03-bc1a295ae20e|3"; gene_id "12be92a0-78e5-486a-930d-cc07cc33f3ee"; xloc "XLOC_000035"; cmp_ref "ENSBTAT00000081747"; class_code "i"; cmp_ref_gene "MRPS6"; tss_id "TSS39";
1	pinfish	exon	1398652	1398726	.	+	.	transcript_id "d540c2fa-bde6-46cf-9b03-bc1a295ae20e|3"; gene_id "12be92a0-78e5-486a-930d-cc07cc33f3ee"; exon_number "1";
1	pinfish	exon	1401053	1401582	.	+	.	transcript_id "d540c2fa-bde6-46cf-9b03-bc1a295ae20e|3"; gene_id "12be92a0-78e5-486a-930d-cc07cc33f3ee"; exon_number "2";
1	pinfish	transcript	1433511	1434709	.	+	.	transcript_id "4c02f870-8492-4fcd-a8b5-74bd5e8b3655|376"; gene_id "b71c2db9-73ed-467e-8d1e-350ae8de15c3"; xloc "XLOC_000042"; cmp_ref "ENSBTAT00000081747"; class_code "i"; cmp_ref_gene "MRPS6"; tss_id "TSS49";
1	pinfish	exon	1433511	1434709	.	+	.	transcript_id "4c02f870-8492-4fcd-a8b5-74bd5e8b3655|376"; gene_id "b71c2db9-73ed-467e-8d1e-350ae8de15c3"; exon_number "1";
1	pinfish	transcript	1643661	1651037	.	+	.	transcript_id "2d4bf874-0672-44fb-87f4-446bd30116f3|9723"; gene_id "59423c30-f60f-4373-a21c-23b7099cbd24"; gene_name "ATP5PO"; xloc "XLOC_000045"; ref_gene_id "ENSBTAG00000018278"; cmp_ref "ENSBTAT00000024326"; class_code "="; tss_id "TSS53";
1	pinfish	exon	1643661	1643745	.	+	.	transcript_id "2d4bf874-0672-44fb-87f4-446bd30116f3|9723"; gene_id "59423c30-f60f-4373-a21c-23b7099cbd24"; exon_number "1";
1	pinfish	exon	1645082	1645132	.	+	.	transcript_id "2d4bf874-0672-44fb-87f4-446bd30116f3|9723"; gene_id "59423c30-f60f-4373-a21c-23b7099cbd24"; exon_number "2";
1	pinfish	exon	1646079	1646189	.	+	.	transcript_id "2d4bf874-0672-44fb-87f4-446bd30116f3|9723"; gene_id "59423c30-f60f-4373-a21c-23b7099cbd24"; exon_number "3";
1	pinfish	exon	1648343	1648472	.	+	.	transcript_id "2d4bf874-0672-44fb-87f4-446bd30116f3|9723"; gene_id "59423c30-f60f-4373-a21c-23b7099cbd24"; exon_number "4";
1	pinfish	exon	1649155	1649267	.	+	.	transcript_id "2d4bf874-0672-44fb-87f4-446bd30116f3|9723"; gene_id "59423c30-f60f-4373-a21c-23b7099cbd24"; exon_number "5";
1	pinfish	exon	1650493	1650579	.	+	.	transcript_id "2d4bf874-0672-44fb-87f4-446bd30116f3|9723"; gene_id "59423c30-f60f-4373-a21c-23b7099cbd24"; exon_number "6";
1	pinfish	exon	1650857	1651037	.	+	.	transcript_id "2d4bf874-0672-44fb-87f4-446bd30116f3|9723"; gene_id "59423c30-f60f-4373-a21c-23b7099cbd24"; exon_number "7";
1	pinfish	transcript	1736220	1745132	.	+	.	transcript_id "80744133-2fad-4b79-b133-b4e5c5f5bf21|3"; gene_id "1324b40e-590f-4a02-a3d4-8ba45ec489e8"; xloc "XLOC_000053"; cmp_ref "ENSBTAT00000029333"; class_code "s"; cmp_ref_gene "ITSN1"; tss_id "TSS62";
1	pinfish	exon	1736220	1736268	.	+	.	transcript_id "80744133-2fad-4b79-b133-b4e5c5f5bf21|3"; gene_id "1324b40e-590f-4a02-a3d4-8ba45ec489e8"; exon_number "1";
1	pinfish	exon	1737501	1737709	.	+	.	transcript_id "80744133-2fad-4b79-b133-b4e5c5f5bf21|3"; gene_id "1324b40e-590f-4a02-a3d4-8ba45ec489e8"; exon_number "2";
1	pinfish	exon	1741372	1741540	.	+	.	transcript_id "80744133-2fad-4b79-b133-b4e5c5f5bf21|3"; gene_id "1324b40e-590f-4a02-a3d4-8ba45ec489e8"; exon_number "3";
1	pinfish	exon	1743578	1745132	.	+	.	transcript_id "80744133-2fad-4b79-b133-b4e5c5f5bf21|3"; gene_id "1324b40e-590f-4a02-a3d4-8ba45ec489e8"; exon_number "4";
1	pinfish	transcript	1736220	1759766	.	+	.	transcript_id "bc9573f4-02eb-4d12-a669-4d03585f7b2a|4"; gene_id "e9ce3b7e-8d38-4d54-9a9d-5ac52e3e08a1"; xloc "XLOC_000053"; cmp_ref "ENSBTAT00000029333"; class_code "s"; cmp_ref_gene "ITSN1"; tss_id "TSS62";
1	pinfish	exon	1736220	1736268	.	+	.	transcript_id "bc9573f4-02eb-4d12-a669-4d03585f7b2a|4"; gene_id "e9ce3b7e-8d38-4d54-9a9d-5ac52e3e08a1"; exon_number "1";
1	pinfish	exon	1737501	1737709	.	+	.	transcript_id "bc9573f4-02eb-4d12-a669-4d03585f7b2a|4"; gene_id "e9ce3b7e-8d38-4d54-9a9d-5ac52e3e08a1"; exon_number "2";
1	pinfish	exon	1741372	1741540	.	+	.	transcript_id "bc9573f4-02eb-4d12-a669-4d03585f7b2a|4"; gene_id "e9ce3b7e-8d38-4d54-9a9d-5ac52e3e08a1"; exon_number "3";
1	pinfish	exon	1743578	1743817	.	+	.	transcript_id "bc9573f4-02eb-4d12-a669-4d03585f7b2a|4"; gene_id "e9ce3b7e-8d38-4d54-9a9d-5ac52e3e08a1"; exon_number "4";
1	pinfish	exon	1754114	1754239	.	+	.	transcript_id "bc9573f4-02eb-4d12-a669-4d03585f7b2a|4"; gene_id "e9ce3b7e-8d38-4d54-9a9d-5ac52e3e08a1"; exon_number "5";
1	pinfish	exon	1755252	1755481	.	+	.	transcript_id "bc9573f4-02eb-4d12-a669-4d03585f7b2a|4"; gene_id "e9ce3b7e-8d38-4d54-9a9d-5ac52e3e08a1"; exon_number "6";
1	pinfish	exon	1759665	1759766	.	+	.	transcript_id "bc9573f4-02eb-4d12-a669-4d03585f7b2a|4"; gene_id "e9ce3b7e-8d38-4d54-9a9d-5ac52e3e08a1"; exon_number "7";
1	pinfish	transcript	1788681	1789026	.	+	.	transcript_id "fa8f685d-7825-471d-97a0-549c55a2404f|8"; gene_id "33a5d1b3-38dd-4807-a1d9-1cfb123958d7"; xloc "XLOC_000059"; contained_in "2465499f-d119-4ac1-8546-866d110129fc|5"; cmp_ref "ENSBTAT00000029333"; class_code "s"; cmp_ref_gene "ITSN1"; tss_id "TSS68";
1	pinfish	exon	1788681	1788831	.	+	.	transcript_id "fa8f685d-7825-471d-97a0-549c55a2404f|8"; gene_id "33a5d1b3-38dd-4807-a1d9-1cfb123958d7"; exon_number "1";
1	pinfish	exon	1788911	1789026	.	+	.	transcript_id "fa8f685d-7825-471d-97a0-549c55a2404f|8"; gene_id "33a5d1b3-38dd-4807-a1d9-1cfb123958d7"; exon_number "2";
1	pinfish	transcript	1788681	1796402	.	+	.	transcript_id "2465499f-d119-4ac1-8546-866d110129fc|5"; gene_id "1c254f29-e426-4006-9513-0630029377c0"; xloc "XLOC_000059"; cmp_ref "ENSBTAT00000029333"; class_code "s"; cmp_ref_gene "ITSN1"; tss_id "TSS68";
1	pinfish	exon	1788681	1788831	.	+	.	transcript_id "2465499f-d119-4ac1-8546-866d110129fc|5"; gene_id "1c254f29-e426-4006-9513-0630029377c0"; exon_number "1";
1	pinfish	exon	1788911	1789059	.	+	.	transcript_id "2465499f-d119-4ac1-8546-866d110129fc|5"; gene_id "1c254f29-e426-4006-9513-0630029377c0"; exon_number "2";
1	pinfish	exon	1791813	1792073	.	+	.	transcript_id "2465499f-d119-4ac1-8546-866d110129fc|5"; gene_id "1c254f29-e426-4006-9513-0630029377c0"; exon_number "3";
1	pinfish	exon	1796288	1796402	.	+	.	transcript_id "2465499f-d119-4ac1-8546-866d110129fc|5"; gene_id "1c254f29-e426-4006-9513-0630029377c0"; exon_number "4";
1	pinfish	transcript	1788681	1798011	.	+	.	transcript_id "000faf36-2e3c-4fca-bfd4-2cd0164b77fb|3"; gene_id "a12d106a-24f7-42d7-963a-2642c259e94e"; xloc "XLOC_000059"; cmp_ref "ENSBTAT00000029333"; class_code "s"; cmp_ref_gene "ITSN1"; tss_id "TSS68";
1	pinfish	exon	1788681	1788831	.	+	.	transcript_id "000faf36-2e3c-4fca-bfd4-2cd0164b77fb|3"; gene_id "a12d106a-24f7-42d7-963a-2642c259e94e"; exon_number "1";
1	pinfish	exon	1788911	1789059	.	+	.	transcript_id "000faf36-2e3c-4fca-bfd4-2cd0164b77fb|3"; gene_id "a12d106a-24f7-42d7-963a-2642c259e94e"; exon_number "2";
1	pinfish	exon	1791812	1792073	.	+	.	transcript_id "000faf36-2e3c-4fca-bfd4-2cd0164b77fb|3"; gene_id "a12d106a-24f7-42d7-963a-2642c259e94e"; exon_number "3";
1	pinfish	exon	1796288	1796408	.	+	.	transcript_id "000faf36-2e3c-4fca-bfd4-2cd0164b77fb|3"; gene_id "a12d106a-24f7-42d7-963a-2642c259e94e"; exon_number "4";
1	pinfish	exon	1797967	1798011	.	+	.	transcript_id "000faf36-2e3c-4fca-bfd4-2cd0164b77fb|3"; gene_id "a12d106a-24f7-42d7-963a-2642c259e94e"; exon_number "5";
1	pinfish	transcript	1788682	1791918	.	+	.	transcript_id "0a034ac1-8432-471e-b1f2-1c2768ec1032|9"; gene_id "8e359b65-1046-4b32-89de-06c333787acb"; xloc "XLOC_000059"; contained_in "000faf36-2e3c-4fca-bfd4-2cd0164b77fb|3"; cmp_ref "ENSBTAT00000029333"; class_code "s"; cmp_ref_gene "ITSN1"; tss_id "TSS68";
1	pinfish	exon	1788682	1788831	.	+	.	transcript_id "0a034ac1-8432-471e-b1f2-1c2768ec1032|9"; gene_id "8e359b65-1046-4b32-89de-06c333787acb"; exon_number "1";
1	pinfish	exon	1788911	1789059	.	+	.	transcript_id "0a034ac1-8432-471e-b1f2-1c2768ec1032|9"; gene_id "8e359b65-1046-4b32-89de-06c333787acb"; exon_number "2";
1	pinfish	exon	1791812	1791918	.	+	.	transcript_id "0a034ac1-8432-471e-b1f2-1c2768ec1032|9"; gene_id "8e359b65-1046-4b32-89de-06c333787acb"; exon_number "3";
1	pinfish	transcript	1788684	1792033	.	+	.	transcript_id "131cab2d-b057-40c8-bfd8-6ba8979ddd93|3"; gene_id "c797949c-d344-4381-985f-baceca2e5f1e"; xloc "XLOC_000059"; contained_in "2465499f-d119-4ac1-8546-866d110129fc|5"; cmp_ref "ENSBTAT00000029333"; class_code "s"; cmp_ref_gene "ITSN1"; tss_id "TSS68";
1	pinfish	exon	1788684	1788831	.	+	.	transcript_id "131cab2d-b057-40c8-bfd8-6ba8979ddd93|3"; gene_id "c797949c-d344-4381-985f-baceca2e5f1e"; exon_number "1";
1	pinfish	exon	1788911	1789059	.	+	.	transcript_id "131cab2d-b057-40c8-bfd8-6ba8979ddd93|3"; gene_id "c797949c-d344-4381-985f-baceca2e5f1e"; exon_number "2";
1	pinfish	exon	1791813	1792033	.	+	.	transcript_id "131cab2d-b057-40c8-bfd8-6ba8979ddd93|3"; gene_id "c797949c-d344-4381-985f-baceca2e5f1e"; exon_number "3";
1	pinfish	transcript	1909573	1943205	.	+	.	transcript_id "761ccf76-2485-40ed-a349-0f2b4fd391f3|13"; gene_id "27fd695b-bf9f-41de-98d8-67e61559642e"; gene_name "CRYZL1"; xloc "XLOC_000072"; ref_gene_id "ENSBTAG00000008490"; contained_in "37f72f0a-e387-40c5-ba35-7f3f74889483|61"; cmp_ref "ENSBTAT00000049681"; class_code "j"; tss_id "TSS83";
1	pinfish	exon	1909573	1909641	.	+	.	transcript_id "761ccf76-2485-40ed-a349-0f2b4fd391f3|13"; gene_id "27fd695b-bf9f-41de-98d8-67e61559642e"; exon_number "1";
1	pinfish	exon	1918309	1918380	.	+	.	transcript_id "761ccf76-2485-40ed-a349-0f2b4fd391f3|13"; gene_id "27fd695b-bf9f-41de-98d8-67e61559642e"; exon_number "2";
1	pinfish	exon	1919951	1920028	.	+	.	transcript_id "761ccf76-2485-40ed-a349-0f2b4fd391f3|13"; gene_id "27fd695b-bf9f-41de-98d8-67e61559642e"; exon_number "3";
1	pinfish	exon	1920757	1920829	.	+	.	transcript_id "761ccf76-2485-40ed-a349-0f2b4fd391f3|13"; gene_id "27fd695b-bf9f-41de-98d8-67e61559642e"; exon_number "4";
1	pinfish	exon	1922870	1922914	.	+	.	transcript_id "761ccf76-2485-40ed-a349-0f2b4fd391f3|13"; gene_id "27fd695b-bf9f-41de-98d8-67e61559642e"; exon_number "5";
1	pinfish	exon	1924593	1924661	.	+	.	transcript_id "761ccf76-2485-40ed-a349-0f2b4fd391f3|13"; gene_id "27fd695b-bf9f-41de-98d8-67e61559642e"; exon_number "6";
1	pinfish	exon	1933205	1933338	.	+	.	transcript_id "761ccf76-2485-40ed-a349-0f2b4fd391f3|13"; gene_id "27fd695b-bf9f-41de-98d8-67e61559642e"; exon_number "7";
1	pinfish	exon	1934465	1934576	.	+	.	transcript_id "761ccf76-2485-40ed-a349-0f2b4fd391f3|13"; gene_id "27fd695b-bf9f-41de-98d8-67e61559642e"; exon_number "8";
1	pinfish	exon	1936833	1936931	.	+	.	transcript_id "761ccf76-2485-40ed-a349-0f2b4fd391f3|13"; gene_id "27fd695b-bf9f-41de-98d8-67e61559642e"; exon_number "9";
1	pinfish	exon	1938587	1938708	.	+	.	transcript_id "761ccf76-2485-40ed-a349-0f2b4fd391f3|13"; gene_id "27fd695b-bf9f-41de-98d8-67e61559642e"; exon_number "10";
1	pinfish	exon	1939737	1939838	.	+	.	transcript_id "761ccf76-2485-40ed-a349-0f2b4fd391f3|13"; gene_id "27fd695b-bf9f-41de-98d8-67e61559642e"; exon_number "11";
1	pinfish	exon	1942225	1942274	.	+	.	transcript_id "761ccf76-2485-40ed-a349-0f2b4fd391f3|13"; gene_id "27fd695b-bf9f-41de-98d8-67e61559642e"; exon_number "12";
1	pinfish	exon	1942815	1943205	.	+	.	transcript_id "761ccf76-2485-40ed-a349-0f2b4fd391f3|13"; gene_id "27fd695b-bf9f-41de-98d8-67e61559642e"; exon_number "13";
1	pinfish	transcript	1909577	1942876	.	+	.	transcript_id "ea3586f5-fc27-4022-a12e-76fa5254870e|15"; gene_id "f5fef1ba-7ed4-443c-974d-5004f19b1227"; gene_name "CRYZL1"; xloc "XLOC_000072"; ref_gene_id "ENSBTAG00000008490"; contained_in "37f72f0a-e387-40c5-ba35-7f3f74889483|61"; cmp_ref "ENSBTAT00000049681"; class_code "j"; tss_id "TSS83";
1	pinfish	exon	1909577	1909641	.	+	.	transcript_id "ea3586f5-fc27-4022-a12e-76fa5254870e|15"; gene_id "f5fef1ba-7ed4-443c-974d-5004f19b1227"; exon_number "1";
1	pinfish	exon	1918309	1918380	.	+	.	transcript_id "ea3586f5-fc27-4022-a12e-76fa5254870e|15"; gene_id "f5fef1ba-7ed4-443c-974d-5004f19b1227"; exon_number "2";
1	pinfish	exon	1919951	1920028	.	+	.	transcript_id "ea3586f5-fc27-4022-a12e-76fa5254870e|15"; gene_id "f5fef1ba-7ed4-443c-974d-5004f19b1227"; exon_number "3";
1	pinfish	exon	1920757	1920829	.	+	.	transcript_id "ea3586f5-fc27-4022-a12e-76fa5254870e|15"; gene_id "f5fef1ba-7ed4-443c-974d-5004f19b1227"; exon_number "4";
1	pinfish	exon	1922870	1922914	.	+	.	transcript_id "ea3586f5-fc27-4022-a12e-76fa5254870e|15"; gene_id "f5fef1ba-7ed4-443c-974d-5004f19b1227"; exon_number "5";
1	pinfish	exon	1924593	1924661	.	+	.	transcript_id "ea3586f5-fc27-4022-a12e-76fa5254870e|15"; gene_id "f5fef1ba-7ed4-443c-974d-5004f19b1227"; exon_number "6";
1	pinfish	exon	1933205	1933338	.	+	.	transcript_id "ea3586f5-fc27-4022-a12e-76fa5254870e|15"; gene_id "f5fef1ba-7ed4-443c-974d-5004f19b1227"; exon_number "7";
1	pinfish	exon	1934465	1934576	.	+	.	transcript_id "ea3586f5-fc27-4022-a12e-76fa5254870e|15"; gene_id "f5fef1ba-7ed4-443c-974d-5004f19b1227"; exon_number "8";
1	pinfish	exon	1936833	1936931	.	+	.	transcript_id "ea3586f5-fc27-4022-a12e-76fa5254870e|15"; gene_id "f5fef1ba-7ed4-443c-974d-5004f19b1227"; exon_number "9";
1	pinfish	exon	1938587	1938708	.	+	.	transcript_id "ea3586f5-fc27-4022-a12e-76fa5254870e|15"; gene_id "f5fef1ba-7ed4-443c-974d-5004f19b1227"; exon_number "10";
1	pinfish	exon	1939737	1939838	.	+	.	transcript_id "ea3586f5-fc27-4022-a12e-76fa5254870e|15"; gene_id "f5fef1ba-7ed4-443c-974d-5004f19b1227"; exon_number "11";
1	pinfish	exon	1942225	1942274	.	+	.	transcript_id "ea3586f5-fc27-4022-a12e-76fa5254870e|15"; gene_id "f5fef1ba-7ed4-443c-974d-5004f19b1227"; exon_number "12";
1	pinfish	exon	1942815	1942876	.	+	.	transcript_id "ea3586f5-fc27-4022-a12e-76fa5254870e|15"; gene_id "f5fef1ba-7ed4-443c-974d-5004f19b1227"; exon_number "13";
1	pinfish	transcript	1909577	1943315	.	+	.	transcript_id "37f72f0a-e387-40c5-ba35-7f3f74889483|61"; gene_id "d66b1fad-d802-4165-b63d-6cdf8fcfd005"; gene_name "CRYZL1"; xloc "XLOC_000072"; ref_gene_id "ENSBTAG00000008490"; cmp_ref "ENSBTAT00000049681"; class_code "j"; tss_id "TSS83";
1	pinfish	exon	1909577	1909641	.	+	.	transcript_id "37f72f0a-e387-40c5-ba35-7f3f74889483|61"; gene_id "d66b1fad-d802-4165-b63d-6cdf8fcfd005"; exon_number "1";
1	pinfish	exon	1918309	1918380	.	+	.	transcript_id "37f72f0a-e387-40c5-ba35-7f3f74889483|61"; gene_id "d66b1fad-d802-4165-b63d-6cdf8fcfd005"; exon_number "2";
1	pinfish	exon	1919951	1920028	.	+	.	transcript_id "37f72f0a-e387-40c5-ba35-7f3f74889483|61"; gene_id "d66b1fad-d802-4165-b63d-6cdf8fcfd005"; exon_number "3";
1	pinfish	exon	1920757	1920829	.	+	.	transcript_id "37f72f0a-e387-40c5-ba35-7f3f74889483|61"; gene_id "d66b1fad-d802-4165-b63d-6cdf8fcfd005"; exon_number "4";
1	pinfish	exon	1922870	1922914	.	+	.	transcript_id "37f72f0a-e387-40c5-ba35-7f3f74889483|61"; gene_id "d66b1fad-d802-4165-b63d-6cdf8fcfd005"; exon_number "5";
1	pinfish	exon	1924593	1924661	.	+	.	transcript_id "37f72f0a-e387-40c5-ba35-7f3f74889483|61"; gene_id "d66b1fad-d802-4165-b63d-6cdf8fcfd005"; exon_number "6";
1	pinfish	exon	1933205	1933338	.	+	.	transcript_id "37f72f0a-e387-40c5-ba35-7f3f74889483|61"; gene_id "d66b1fad-d802-4165-b63d-6cdf8fcfd005"; exon_number "7";
1	pinfish	exon	1934465	1934576	.	+	.	transcript_id "37f72f0a-e387-40c5-ba35-7f3f74889483|61"; gene_id "d66b1fad-d802-4165-b63d-6cdf8fcfd005"; exon_number "8";
1	pinfish	exon	1936833	1936931	.	+	.	transcript_id "37f72f0a-e387-40c5-ba35-7f3f74889483|61"; gene_id "d66b1fad-d802-4165-b63d-6cdf8fcfd005"; exon_number "9";
1	pinfish	exon	1938587	1938708	.	+	.	transcript_id "37f72f0a-e387-40c5-ba35-7f3f74889483|61"; gene_id "d66b1fad-d802-4165-b63d-6cdf8fcfd005"; exon_number "10";
1	pinfish	exon	1939737	1939838	.	+	.	transcript_id "37f72f0a-e387-40c5-ba35-7f3f74889483|61"; gene_id "d66b1fad-d802-4165-b63d-6cdf8fcfd005"; exon_number "11";
1	pinfish	exon	1942225	1942274	.	+	.	transcript_id "37f72f0a-e387-40c5-ba35-7f3f74889483|61"; gene_id "d66b1fad-d802-4165-b63d-6cdf8fcfd005"; exon_number "12";
1	pinfish	exon	1942815	1943315	.	+	.	transcript_id "37f72f0a-e387-40c5-ba35-7f3f74889483|61"; gene_id "d66b1fad-d802-4165-b63d-6cdf8fcfd005"; exon_number "13";
1	pinfish	transcript	1909581	1938539	.	+	.	transcript_id "0045c2b0-d7c7-4fd2-9e5a-0916a52112a9|9"; gene_id "9aae2362-05ff-4e39-9921-0daba46ca002"; gene_name "CRYZL1"; xloc "XLOC_000072"; ref_gene_id "ENSBTAG00000008490"; cmp_ref "ENSBTAT00000049681"; class_code "j"; tss_id "TSS83";
1	pinfish	exon	1909581	1909641	.	+	.	transcript_id "0045c2b0-d7c7-4fd2-9e5a-0916a52112a9|9"; gene_id "9aae2362-05ff-4e39-9921-0daba46ca002"; exon_number "1";
1	pinfish	exon	1918309	1918380	.	+	.	transcript_id "0045c2b0-d7c7-4fd2-9e5a-0916a52112a9|9"; gene_id "9aae2362-05ff-4e39-9921-0daba46ca002"; exon_number "2";
1	pinfish	exon	1919951	1920028	.	+	.	transcript_id "0045c2b0-d7c7-4fd2-9e5a-0916a52112a9|9"; gene_id "9aae2362-05ff-4e39-9921-0daba46ca002"; exon_number "3";
1	pinfish	exon	1920757	1920829	.	+	.	transcript_id "0045c2b0-d7c7-4fd2-9e5a-0916a52112a9|9"; gene_id "9aae2362-05ff-4e39-9921-0daba46ca002"; exon_number "4";
1	pinfish	exon	1922870	1922914	.	+	.	transcript_id "0045c2b0-d7c7-4fd2-9e5a-0916a52112a9|9"; gene_id "9aae2362-05ff-4e39-9921-0daba46ca002"; exon_number "5";
1	pinfish	exon	1924593	1924661	.	+	.	transcript_id "0045c2b0-d7c7-4fd2-9e5a-0916a52112a9|9"; gene_id "9aae2362-05ff-4e39-9921-0daba46ca002"; exon_number "6";
1	pinfish	exon	1933205	1933338	.	+	.	transcript_id "0045c2b0-d7c7-4fd2-9e5a-0916a52112a9|9"; gene_id "9aae2362-05ff-4e39-9921-0daba46ca002"; exon_number "7";
1	pinfish	exon	1934465	1934576	.	+	.	transcript_id "0045c2b0-d7c7-4fd2-9e5a-0916a52112a9|9"; gene_id "9aae2362-05ff-4e39-9921-0daba46ca002"; exon_number "8";
1	pinfish	exon	1936833	1938539	.	+	.	transcript_id "0045c2b0-d7c7-4fd2-9e5a-0916a52112a9|9"; gene_id "9aae2362-05ff-4e39-9921-0daba46ca002"; exon_number "9";
1	pinfish	transcript	1909581	1943157	.	+	.	transcript_id "ef961ec0-eed7-4ca8-bf58-32d64009fed0|6"; gene_id "27fd695b-bf9f-41de-98d8-67e61559642e"; gene_name "CRYZL1"; xloc "XLOC_000072"; ref_gene_id "ENSBTAG00000008490"; cmp_ref "ENSBTAT00000049681"; class_code "j"; tss_id "TSS83";
1	pinfish	exon	1909581	1909641	.	+	.	transcript_id "ef961ec0-eed7-4ca8-bf58-32d64009fed0|6"; gene_id "27fd695b-bf9f-41de-98d8-67e61559642e"; exon_number "1";
1	pinfish	exon	1918309	1918380	.	+	.	transcript_id "ef961ec0-eed7-4ca8-bf58-32d64009fed0|6"; gene_id "27fd695b-bf9f-41de-98d8-67e61559642e"; exon_number "2";
1	pinfish	exon	1919951	1920028	.	+	.	transcript_id "ef961ec0-eed7-4ca8-bf58-32d64009fed0|6"; gene_id "27fd695b-bf9f-41de-98d8-67e61559642e"; exon_number "3";
1	pinfish	exon	1920757	1920829	.	+	.	transcript_id "ef961ec0-eed7-4ca8-bf58-32d64009fed0|6"; gene_id "27fd695b-bf9f-41de-98d8-67e61559642e"; exon_number "4";
1	pinfish	exon	1922870	1922914	.	+	.	transcript_id "ef961ec0-eed7-4ca8-bf58-32d64009fed0|6"; gene_id "27fd695b-bf9f-41de-98d8-67e61559642e"; exon_number "5";
1	pinfish	exon	1924593	1924661	.	+	.	transcript_id "ef961ec0-eed7-4ca8-bf58-32d64009fed0|6"; gene_id "27fd695b-bf9f-41de-98d8-67e61559642e"; exon_number "6";
1	pinfish	exon	1933205	1933338	.	+	.	transcript_id "ef961ec0-eed7-4ca8-bf58-32d64009fed0|6"; gene_id "27fd695b-bf9f-41de-98d8-67e61559642e"; exon_number "7";
1	pinfish	exon	1934465	1934576	.	+	.	transcript_id "ef961ec0-eed7-4ca8-bf58-32d64009fed0|6"; gene_id "27fd695b-bf9f-41de-98d8-67e61559642e"; exon_number "8";
1	pinfish	exon	1936833	1936931	.	+	.	transcript_id "ef961ec0-eed7-4ca8-bf58-32d64009fed0|6"; gene_id "27fd695b-bf9f-41de-98d8-67e61559642e"; exon_number "9";
1	pinfish	exon	1939737	1939838	.	+	.	transcript_id "ef961ec0-eed7-4ca8-bf58-32d64009fed0|6"; gene_id "27fd695b-bf9f-41de-98d8-67e61559642e"; exon_number "10";
1	pinfish	exon	1942225	1942274	.	+	.	transcript_id "ef961ec0-eed7-4ca8-bf58-32d64009fed0|6"; gene_id "27fd695b-bf9f-41de-98d8-67e61559642e"; exon_number "11";
1	pinfish	exon	1942815	1943157	.	+	.	transcript_id "ef961ec0-eed7-4ca8-bf58-32d64009fed0|6"; gene_id "27fd695b-bf9f-41de-98d8-67e61559642e"; exon_number "12";
1	pinfish	transcript	1909587	1939918	.	+	.	transcript_id "b8d85710-c593-48ed-ac18-4de09bd9a071|57"; gene_id "c99ed5af-58ba-4287-a9b2-2e914d7681ad"; gene_name "CRYZL1"; xloc "XLOC_000072"; ref_gene_id "ENSBTAG00000008490"; cmp_ref "ENSBTAT00000049681"; class_code "j"; tss_id "TSS83";
1	pinfish	exon	1909587	1909641	.	+	.	transcript_id "b8d85710-c593-48ed-ac18-4de09bd9a071|57"; gene_id "c99ed5af-58ba-4287-a9b2-2e914d7681ad"; exon_number "1";
1	pinfish	exon	1918309	1918380	.	+	.	transcript_id "b8d85710-c593-48ed-ac18-4de09bd9a071|57"; gene_id "c99ed5af-58ba-4287-a9b2-2e914d7681ad"; exon_number "2";
1	pinfish	exon	1919951	1920028	.	+	.	transcript_id "b8d85710-c593-48ed-ac18-4de09bd9a071|57"; gene_id "c99ed5af-58ba-4287-a9b2-2e914d7681ad"; exon_number "3";
1	pinfish	exon	1920757	1920829	.	+	.	transcript_id "b8d85710-c593-48ed-ac18-4de09bd9a071|57"; gene_id "c99ed5af-58ba-4287-a9b2-2e914d7681ad"; exon_number "4";
1	pinfish	exon	1922870	1922914	.	+	.	transcript_id "b8d85710-c593-48ed-ac18-4de09bd9a071|57"; gene_id "c99ed5af-58ba-4287-a9b2-2e914d7681ad"; exon_number "5";
1	pinfish	exon	1924593	1924661	.	+	.	transcript_id "b8d85710-c593-48ed-ac18-4de09bd9a071|57"; gene_id "c99ed5af-58ba-4287-a9b2-2e914d7681ad"; exon_number "6";
1	pinfish	exon	1933205	1933338	.	+	.	transcript_id "b8d85710-c593-48ed-ac18-4de09bd9a071|57"; gene_id "c99ed5af-58ba-4287-a9b2-2e914d7681ad"; exon_number "7";
1	pinfish	exon	1934465	1934576	.	+	.	transcript_id "b8d85710-c593-48ed-ac18-4de09bd9a071|57"; gene_id "c99ed5af-58ba-4287-a9b2-2e914d7681ad"; exon_number "8";
1	pinfish	exon	1936833	1936931	.	+	.	transcript_id "b8d85710-c593-48ed-ac18-4de09bd9a071|57"; gene_id "c99ed5af-58ba-4287-a9b2-2e914d7681ad"; exon_number "9";
1	pinfish	exon	1938587	1938708	.	+	.	transcript_id "b8d85710-c593-48ed-ac18-4de09bd9a071|57"; gene_id "c99ed5af-58ba-4287-a9b2-2e914d7681ad"; exon_number "10";
1	pinfish	exon	1939737	1939918	.	+	.	transcript_id "b8d85710-c593-48ed-ac18-4de09bd9a071|57"; gene_id "c99ed5af-58ba-4287-a9b2-2e914d7681ad"; exon_number "11";
1	pinfish	transcript	1909591	1935760	.	+	.	transcript_id "7675f34d-d3c5-4360-89c8-1e95b844afab|9"; gene_id "4688cffb-1f1d-47eb-a57a-05279a96e953"; gene_name "CRYZL1"; xloc "XLOC_000072"; ref_gene_id "ENSBTAG00000008490"; cmp_ref "ENSBTAT00000049681"; class_code "j"; tss_id "TSS83";
1	pinfish	exon	1909591	1909641	.	+	.	transcript_id "7675f34d-d3c5-4360-89c8-1e95b844afab|9"; gene_id "4688cffb-1f1d-47eb-a57a-05279a96e953"; exon_number "1";
1	pinfish	exon	1918309	1918380	.	+	.	transcript_id "7675f34d-d3c5-4360-89c8-1e95b844afab|9"; gene_id "4688cffb-1f1d-47eb-a57a-05279a96e953"; exon_number "2";
1	pinfish	exon	1919951	1920028	.	+	.	transcript_id "7675f34d-d3c5-4360-89c8-1e95b844afab|9"; gene_id "4688cffb-1f1d-47eb-a57a-05279a96e953"; exon_number "3";
1	pinfish	exon	1920757	1920829	.	+	.	transcript_id "7675f34d-d3c5-4360-89c8-1e95b844afab|9"; gene_id "4688cffb-1f1d-47eb-a57a-05279a96e953"; exon_number "4";
1	pinfish	exon	1922870	1922914	.	+	.	transcript_id "7675f34d-d3c5-4360-89c8-1e95b844afab|9"; gene_id "4688cffb-1f1d-47eb-a57a-05279a96e953"; exon_number "5";
1	pinfish	exon	1924593	1924661	.	+	.	transcript_id "7675f34d-d3c5-4360-89c8-1e95b844afab|9"; gene_id "4688cffb-1f1d-47eb-a57a-05279a96e953"; exon_number "6";
1	pinfish	exon	1933205	1933338	.	+	.	transcript_id "7675f34d-d3c5-4360-89c8-1e95b844afab|9"; gene_id "4688cffb-1f1d-47eb-a57a-05279a96e953"; exon_number "7";
1	pinfish	exon	1934465	1935760	.	+	.	transcript_id "7675f34d-d3c5-4360-89c8-1e95b844afab|9"; gene_id "4688cffb-1f1d-47eb-a57a-05279a96e953"; exon_number "8";
1	pinfish	transcript	1918307	1942984	.	+	.	transcript_id "7212b2a5-16e8-474c-b23c-f5ccdcddfc8d|11"; gene_id "f2e6d84e-7fd9-45e1-b019-dbe331b2c8f0"; gene_name "CRYZL1"; xloc "XLOC_000072"; ref_gene_id "ENSBTAG00000008490"; cmp_ref "ENSBTAT00000049681"; class_code "j"; tss_id "TSS84";
1	pinfish	exon	1918307	1918380	.	+	.	transcript_id "7212b2a5-16e8-474c-b23c-f5ccdcddfc8d|11"; gene_id "f2e6d84e-7fd9-45e1-b019-dbe331b2c8f0"; exon_number "1";
1	pinfish	exon	1919951	1920028	.	+	.	transcript_id "7212b2a5-16e8-474c-b23c-f5ccdcddfc8d|11"; gene_id "f2e6d84e-7fd9-45e1-b019-dbe331b2c8f0"; exon_number "2";
1	pinfish	exon	1920757	1920829	.	+	.	transcript_id "7212b2a5-16e8-474c-b23c-f5ccdcddfc8d|11"; gene_id "f2e6d84e-7fd9-45e1-b019-dbe331b2c8f0"; exon_number "3";
1	pinfish	exon	1922870	1922914	.	+	.	transcript_id "7212b2a5-16e8-474c-b23c-f5ccdcddfc8d|11"; gene_id "f2e6d84e-7fd9-45e1-b019-dbe331b2c8f0"; exon_number "4";
1	pinfish	exon	1924593	1924661	.	+	.	transcript_id "7212b2a5-16e8-474c-b23c-f5ccdcddfc8d|11"; gene_id "f2e6d84e-7fd9-45e1-b019-dbe331b2c8f0"; exon_number "5";
1	pinfish	exon	1933205	1933338	.	+	.	transcript_id "7212b2a5-16e8-474c-b23c-f5ccdcddfc8d|11"; gene_id "f2e6d84e-7fd9-45e1-b019-dbe331b2c8f0"; exon_number "6";
1	pinfish	exon	1934465	1934576	.	+	.	transcript_id "7212b2a5-16e8-474c-b23c-f5ccdcddfc8d|11"; gene_id "f2e6d84e-7fd9-45e1-b019-dbe331b2c8f0"; exon_number "7";
1	pinfish	exon	1936833	1936931	.	+	.	transcript_id "7212b2a5-16e8-474c-b23c-f5ccdcddfc8d|11"; gene_id "f2e6d84e-7fd9-45e1-b019-dbe331b2c8f0"; exon_number "8";
1	pinfish	exon	1938587	1938708	.	+	.	transcript_id "7212b2a5-16e8-474c-b23c-f5ccdcddfc8d|11"; gene_id "f2e6d84e-7fd9-45e1-b019-dbe331b2c8f0"; exon_number "9";
1	pinfish	exon	1939737	1939838	.	+	.	transcript_id "7212b2a5-16e8-474c-b23c-f5ccdcddfc8d|11"; gene_id "f2e6d84e-7fd9-45e1-b019-dbe331b2c8f0"; exon_number "10";
1	pinfish	exon	1942225	1942274	.	+	.	transcript_id "7212b2a5-16e8-474c-b23c-f5ccdcddfc8d|11"; gene_id "f2e6d84e-7fd9-45e1-b019-dbe331b2c8f0"; exon_number "11";
1	pinfish	exon	1942815	1942984	.	+	.	transcript_id "7212b2a5-16e8-474c-b23c-f5ccdcddfc8d|11"; gene_id "f2e6d84e-7fd9-45e1-b019-dbe331b2c8f0"; exon_number "12";
1	pinfish	transcript	1933333	1933962	.	+	.	transcript_id "c7f94195-085d-4815-967f-1b7861031904|3"; gene_id "24610a77-9701-4d8d-bb17-4677e7107da3"; gene_name "CRYZL1"; xloc "XLOC_000072"; ref_gene_id "ENSBTAG00000008490"; cmp_ref "ENSBTAT00000049681"; class_code "o"; tss_id "TSS85";
1	pinfish	exon	1933333	1933962	.	+	.	transcript_id "c7f94195-085d-4815-967f-1b7861031904|3"; gene_id "24610a77-9701-4d8d-bb17-4677e7107da3"; exon_number "1";
1	pinfish	transcript	1951444	1954014	.	+	.	transcript_id "3ca54c37-ce46-45a5-b801-2f4d8dd124e8|3"; gene_id "3a9bee25-e131-4c90-919a-61da1cd08115"; gene_name "DONSON"; xloc "XLOC_000072"; ref_gene_id "ENSBTAG00000035175"; cmp_ref "ENSBTAT00000049667"; class_code "j"; tss_id "TSS86";
1	pinfish	exon	1951444	1952054	.	+	.	transcript_id "3ca54c37-ce46-45a5-b801-2f4d8dd124e8|3"; gene_id "3a9bee25-e131-4c90-919a-61da1cd08115"; exon_number "1";
1	pinfish	exon	1953230	1954014	.	+	.	transcript_id "3ca54c37-ce46-45a5-b801-2f4d8dd124e8|3"; gene_id "3a9bee25-e131-4c90-919a-61da1cd08115"; exon_number "2";
1	pinfish	transcript	1955142	1958126	.	+	.	transcript_id "5ab1ed7c-7387-451e-879e-d3c4160eca7b|3"; gene_id "359a72f1-3d94-44df-8bf5-d601dedf30d9"; xloc "XLOC_000077"; cmp_ref "ENSBTAT00000011175"; class_code "s"; cmp_ref_gene "SON"; tss_id "TSS91";
1	pinfish	exon	1955142	1955163	.	+	.	transcript_id "5ab1ed7c-7387-451e-879e-d3c4160eca7b|3"; gene_id "359a72f1-3d94-44df-8bf5-d601dedf30d9"; exon_number "1";
1	pinfish	exon	1955680	1955804	.	+	.	transcript_id "5ab1ed7c-7387-451e-879e-d3c4160eca7b|3"; gene_id "359a72f1-3d94-44df-8bf5-d601dedf30d9"; exon_number "2";
1	pinfish	exon	1955906	1955976	.	+	.	transcript_id "5ab1ed7c-7387-451e-879e-d3c4160eca7b|3"; gene_id "359a72f1-3d94-44df-8bf5-d601dedf30d9"; exon_number "3";
1	pinfish	exon	1957760	1958126	.	+	.	transcript_id "5ab1ed7c-7387-451e-879e-d3c4160eca7b|3"; gene_id "359a72f1-3d94-44df-8bf5-d601dedf30d9"; exon_number "4";
1	pinfish	transcript	1955145	1957893	.	+	.	transcript_id "93cb19e4-72a7-4d96-9060-d62731932db0|13"; gene_id "03242fbc-ff13-4e8b-b45d-8639ee331323"; xloc "XLOC_000077"; contained_in "07da16cb-bce1-4037-8405-10cbb3e71ef2|3"; cmp_ref "ENSBTAT00000011175"; class_code "s"; cmp_ref_gene "SON"; tss_id "TSS91";
1	pinfish	exon	1955145	1955220	.	+	.	transcript_id "93cb19e4-72a7-4d96-9060-d62731932db0|13"; gene_id "03242fbc-ff13-4e8b-b45d-8639ee331323"; exon_number "1";
1	pinfish	exon	1955687	1955804	.	+	.	transcript_id "93cb19e4-72a7-4d96-9060-d62731932db0|13"; gene_id "03242fbc-ff13-4e8b-b45d-8639ee331323"; exon_number "2";
1	pinfish	exon	1955906	1955976	.	+	.	transcript_id "93cb19e4-72a7-4d96-9060-d62731932db0|13"; gene_id "03242fbc-ff13-4e8b-b45d-8639ee331323"; exon_number "3";
1	pinfish	exon	1957760	1957893	.	+	.	transcript_id "93cb19e4-72a7-4d96-9060-d62731932db0|13"; gene_id "03242fbc-ff13-4e8b-b45d-8639ee331323"; exon_number "4";
1	pinfish	transcript	1955145	1957893	.	+	.	transcript_id "0252e8ef-e5d6-45c2-ad47-a4d7549e0b0d|54"; gene_id "03242fbc-ff13-4e8b-b45d-8639ee331323"; xloc "XLOC_000077"; contained_in "be1bb809-0ee5-4336-90bf-42b4734aa870|5"; cmp_ref "ENSBTAT00000011175"; class_code "s"; cmp_ref_gene "SON"; tss_id "TSS91";
1	pinfish	exon	1955145	1955167	.	+	.	transcript_id "0252e8ef-e5d6-45c2-ad47-a4d7549e0b0d|54"; gene_id "03242fbc-ff13-4e8b-b45d-8639ee331323"; exon_number "1";
1	pinfish	exon	1955687	1955804	.	+	.	transcript_id "0252e8ef-e5d6-45c2-ad47-a4d7549e0b0d|54"; gene_id "03242fbc-ff13-4e8b-b45d-8639ee331323"; exon_number "2";
1	pinfish	exon	1955906	1955976	.	+	.	transcript_id "0252e8ef-e5d6-45c2-ad47-a4d7549e0b0d|54"; gene_id "03242fbc-ff13-4e8b-b45d-8639ee331323"; exon_number "3";
1	pinfish	exon	1957760	1957893	.	+	.	transcript_id "0252e8ef-e5d6-45c2-ad47-a4d7549e0b0d|54"; gene_id "03242fbc-ff13-4e8b-b45d-8639ee331323"; exon_number "4";
1	pinfish	transcript	1955145	1958160	.	+	.	transcript_id "be1bb809-0ee5-4336-90bf-42b4734aa870|5"; gene_id "359a72f1-3d94-44df-8bf5-d601dedf30d9"; xloc "XLOC_000077"; cmp_ref "ENSBTAT00000011175"; class_code "s"; cmp_ref_gene "SON"; tss_id "TSS91";
1	pinfish	exon	1955145	1955167	.	+	.	transcript_id "be1bb809-0ee5-4336-90bf-42b4734aa870|5"; gene_id "359a72f1-3d94-44df-8bf5-d601dedf30d9"; exon_number "1";
1	pinfish	exon	1955687	1955804	.	+	.	transcript_id "be1bb809-0ee5-4336-90bf-42b4734aa870|5"; gene_id "359a72f1-3d94-44df-8bf5-d601dedf30d9"; exon_number "2";
1	pinfish	exon	1955906	1955976	.	+	.	transcript_id "be1bb809-0ee5-4336-90bf-42b4734aa870|5"; gene_id "359a72f1-3d94-44df-8bf5-d601dedf30d9"; exon_number "3";
1	pinfish	exon	1957760	1958160	.	+	.	transcript_id "be1bb809-0ee5-4336-90bf-42b4734aa870|5"; gene_id "359a72f1-3d94-44df-8bf5-d601dedf30d9"; exon_number "4";
1	pinfish	transcript	1955145	1958161	.	+	.	transcript_id "e24d4a43-03f7-4aae-9256-5b528d0608b3|9"; gene_id "359a72f1-3d94-44df-8bf5-d601dedf30d9"; xloc "XLOC_000077"; cmp_ref "ENSBTAT00000011175"; class_code "s"; cmp_ref_gene "SON"; tss_id "TSS91";
1	pinfish	exon	1955145	1955220	.	+	.	transcript_id "e24d4a43-03f7-4aae-9256-5b528d0608b3|9"; gene_id "359a72f1-3d94-44df-8bf5-d601dedf30d9"; exon_number "1";
1	pinfish	exon	1955687	1955804	.	+	.	transcript_id "e24d4a43-03f7-4aae-9256-5b528d0608b3|9"; gene_id "359a72f1-3d94-44df-8bf5-d601dedf30d9"; exon_number "2";
1	pinfish	exon	1955906	1955980	.	+	.	transcript_id "e24d4a43-03f7-4aae-9256-5b528d0608b3|9"; gene_id "359a72f1-3d94-44df-8bf5-d601dedf30d9"; exon_number "3";
1	pinfish	exon	1957763	1958161	.	+	.	transcript_id "e24d4a43-03f7-4aae-9256-5b528d0608b3|9"; gene_id "359a72f1-3d94-44df-8bf5-d601dedf30d9"; exon_number "4";
1	pinfish	transcript	1955145	1962046	.	+	.	transcript_id "07da16cb-bce1-4037-8405-10cbb3e71ef2|3"; gene_id "c6e088cd-3eca-4912-a5d9-c600ca16f733"; xloc "XLOC_000077"; contained_in "3da62a1d-09a1-478b-9b4f-1ed0c3ff2f9a|5"; cmp_ref "ENSBTAT00000011175"; class_code "s"; cmp_ref_gene "SON"; tss_id "TSS91";
1	pinfish	exon	1955145	1955220	.	+	.	transcript_id "07da16cb-bce1-4037-8405-10cbb3e71ef2|3"; gene_id "c6e088cd-3eca-4912-a5d9-c600ca16f733"; exon_number "1";
1	pinfish	exon	1955687	1955804	.	+	.	transcript_id "07da16cb-bce1-4037-8405-10cbb3e71ef2|3"; gene_id "c6e088cd-3eca-4912-a5d9-c600ca16f733"; exon_number "2";
1	pinfish	exon	1955906	1955976	.	+	.	transcript_id "07da16cb-bce1-4037-8405-10cbb3e71ef2|3"; gene_id "c6e088cd-3eca-4912-a5d9-c600ca16f733"; exon_number "3";
1	pinfish	exon	1957760	1957908	.	+	.	transcript_id "07da16cb-bce1-4037-8405-10cbb3e71ef2|3"; gene_id "c6e088cd-3eca-4912-a5d9-c600ca16f733"; exon_number "4";
1	pinfish	exon	1961941	1962046	.	+	.	transcript_id "07da16cb-bce1-4037-8405-10cbb3e71ef2|3"; gene_id "c6e088cd-3eca-4912-a5d9-c600ca16f733"; exon_number "5";
1	pinfish	transcript	1955145	1970452	.	+	.	transcript_id "3da62a1d-09a1-478b-9b4f-1ed0c3ff2f9a|5"; gene_id "4ff3daf8-0f63-4bd6-ac28-57fabe0eee8d"; xloc "XLOC_000077"; cmp_ref "ENSBTAT00000011175"; class_code "s"; cmp_ref_gene "SON"; tss_id "TSS91";
1	pinfish	exon	1955145	1955220	.	+	.	transcript_id "3da62a1d-09a1-478b-9b4f-1ed0c3ff2f9a|5"; gene_id "4ff3daf8-0f63-4bd6-ac28-57fabe0eee8d"; exon_number "1";
1	pinfish	exon	1955687	1955804	.	+	.	transcript_id "3da62a1d-09a1-478b-9b4f-1ed0c3ff2f9a|5"; gene_id "4ff3daf8-0f63-4bd6-ac28-57fabe0eee8d"; exon_number "2";
1	pinfish	exon	1955906	1955976	.	+	.	transcript_id "3da62a1d-09a1-478b-9b4f-1ed0c3ff2f9a|5"; gene_id "4ff3daf8-0f63-4bd6-ac28-57fabe0eee8d"; exon_number "3";
1	pinfish	exon	1957760	1957908	.	+	.	transcript_id "3da62a1d-09a1-478b-9b4f-1ed0c3ff2f9a|5"; gene_id "4ff3daf8-0f63-4bd6-ac28-57fabe0eee8d"; exon_number "4";
1	pinfish	exon	1961941	1962058	.	+	.	transcript_id "3da62a1d-09a1-478b-9b4f-1ed0c3ff2f9a|5"; gene_id "4ff3daf8-0f63-4bd6-ac28-57fabe0eee8d"; exon_number "5";
1	pinfish	exon	1963069	1963184	.	+	.	transcript_id "3da62a1d-09a1-478b-9b4f-1ed0c3ff2f9a|5"; gene_id "4ff3daf8-0f63-4bd6-ac28-57fabe0eee8d"; exon_number "6";
1	pinfish	exon	1970284	1970452	.	+	.	transcript_id "3da62a1d-09a1-478b-9b4f-1ed0c3ff2f9a|5"; gene_id "4ff3daf8-0f63-4bd6-ac28-57fabe0eee8d"; exon_number "7";
1	pinfish	transcript	1955157	1961973	.	+	.	transcript_id "ff84e17a-dbe6-4b3f-8a1d-0c8c21411695|19"; gene_id "c6e088cd-3eca-4912-a5d9-c600ca16f733"; xloc "XLOC_000077"; cmp_ref "ENSBTAT00000011175"; class_code "s"; cmp_ref_gene "SON"; tss_id "TSS91";
1	pinfish	exon	1955157	1955163	.	+	.	transcript_id "ff84e17a-dbe6-4b3f-8a1d-0c8c21411695|19"; gene_id "c6e088cd-3eca-4912-a5d9-c600ca16f733"; exon_number "1";
1	pinfish	exon	1955680	1955804	.	+	.	transcript_id "ff84e17a-dbe6-4b3f-8a1d-0c8c21411695|19"; gene_id "c6e088cd-3eca-4912-a5d9-c600ca16f733"; exon_number "2";
1	pinfish	exon	1955906	1955976	.	+	.	transcript_id "ff84e17a-dbe6-4b3f-8a1d-0c8c21411695|19"; gene_id "c6e088cd-3eca-4912-a5d9-c600ca16f733"; exon_number "3";
1	pinfish	exon	1957760	1957900	.	+	.	transcript_id "ff84e17a-dbe6-4b3f-8a1d-0c8c21411695|19"; gene_id "c6e088cd-3eca-4912-a5d9-c600ca16f733"; exon_number "4";
1	pinfish	exon	1961936	1961973	.	+	.	transcript_id "ff84e17a-dbe6-4b3f-8a1d-0c8c21411695|19"; gene_id "c6e088cd-3eca-4912-a5d9-c600ca16f733"; exon_number "5";
1	pinfish	transcript	1955687	1958571	.	+	.	transcript_id "8c9c7386-2525-4a65-a31d-8afc7f049681|3"; gene_id "94bb2afa-5a0c-4a7c-9331-8fc26208703f"; xloc "XLOC_000077"; cmp_ref "ENSBTAT00000011175"; class_code "s"; cmp_ref_gene "SON"; tss_id "TSS92";
1	pinfish	exon	1955687	1955808	.	+	.	transcript_id "8c9c7386-2525-4a65-a31d-8afc7f049681|3"; gene_id "94bb2afa-5a0c-4a7c-9331-8fc26208703f"; exon_number "1";
1	pinfish	exon	1955914	1955976	.	+	.	transcript_id "8c9c7386-2525-4a65-a31d-8afc7f049681|3"; gene_id "94bb2afa-5a0c-4a7c-9331-8fc26208703f"; exon_number "2";
1	pinfish	exon	1957760	1957913	.	+	.	transcript_id "8c9c7386-2525-4a65-a31d-8afc7f049681|3"; gene_id "94bb2afa-5a0c-4a7c-9331-8fc26208703f"; exon_number "3";
1	pinfish	exon	1958535	1958571	.	+	.	transcript_id "8c9c7386-2525-4a65-a31d-8afc7f049681|3"; gene_id "94bb2afa-5a0c-4a7c-9331-8fc26208703f"; exon_number "4";
1	pinfish	transcript	1955687	1961973	.	+	.	transcript_id "d38c35d8-bdf1-4ca0-97e4-103219000a0a|9"; gene_id "c6e088cd-3eca-4912-a5d9-c600ca16f733"; xloc "XLOC_000077"; cmp_ref "ENSBTAT00000011175"; class_code "s"; cmp_ref_gene "SON"; tss_id "TSS92";
1	pinfish	exon	1955687	1955813	.	+	.	transcript_id "d38c35d8-bdf1-4ca0-97e4-103219000a0a|9"; gene_id "c6e088cd-3eca-4912-a5d9-c600ca16f733"; exon_number "1";
1	pinfish	exon	1955914	1955976	.	+	.	transcript_id "d38c35d8-bdf1-4ca0-97e4-103219000a0a|9"; gene_id "c6e088cd-3eca-4912-a5d9-c600ca16f733"; exon_number "2";
1	pinfish	exon	1957760	1957910	.	+	.	transcript_id "d38c35d8-bdf1-4ca0-97e4-103219000a0a|9"; gene_id "c6e088cd-3eca-4912-a5d9-c600ca16f733"; exon_number "3";
1	pinfish	exon	1961944	1961973	.	+	.	transcript_id "d38c35d8-bdf1-4ca0-97e4-103219000a0a|9"; gene_id "c6e088cd-3eca-4912-a5d9-c600ca16f733"; exon_number "4";
1	pinfish	transcript	1970903	1971468	.	+	.	transcript_id "0dc2b2c2-7530-4eed-aabe-619cae1f1766|142"; gene_id "a9d14b38-060f-4da0-a89a-1d8add41e933"; xloc "XLOC_000078"; contained_in "32ce45ac-9715-40db-8b89-3dd845fd8de2|174"; cmp_ref "ENSBTAT00000011175"; class_code "i"; cmp_ref_gene "SON"; tss_id "TSS93";
1	pinfish	exon	1970903	1971468	.	+	.	transcript_id "0dc2b2c2-7530-4eed-aabe-619cae1f1766|142"; gene_id "a9d14b38-060f-4da0-a89a-1d8add41e933"; exon_number "1";
1	pinfish	transcript	1970906	1972019	.	+	.	transcript_id "32ce45ac-9715-40db-8b89-3dd845fd8de2|174"; gene_id "518544b7-5308-4d7a-852b-9dd140ef9de2"; xloc "XLOC_000078"; cmp_ref "ENSBTAT00000011175"; class_code "i"; cmp_ref_gene "SON"; tss_id "TSS93";
1	pinfish	exon	1970906	1972019	.	+	.	transcript_id "32ce45ac-9715-40db-8b89-3dd845fd8de2|174"; gene_id "518544b7-5308-4d7a-852b-9dd140ef9de2"; exon_number "1";
1	pinfish	transcript	1977820	1981865	.	+	.	transcript_id "54ccaac4-e453-4ff9-85e1-e76edb0822c8|5"; gene_id "c352adf1-0a8c-4736-8e4e-5e866ff5542c"; xloc "XLOC_000081"; cmp_ref "ENSBTAT00000011175"; class_code "s"; cmp_ref_gene "SON"; tss_id "TSS96";
1	pinfish	exon	1977820	1980071	.	+	.	transcript_id "54ccaac4-e453-4ff9-85e1-e76edb0822c8|5"; gene_id "c352adf1-0a8c-4736-8e4e-5e866ff5542c"; exon_number "1";
1	pinfish	exon	1981827	1981865	.	+	.	transcript_id "54ccaac4-e453-4ff9-85e1-e76edb0822c8|5"; gene_id "c352adf1-0a8c-4736-8e4e-5e866ff5542c"; exon_number "2";
1	pinfish	transcript	1979593	1982255	.	+	.	transcript_id "eb575a77-9c73-45de-9b3e-4bc9b83522c2|5"; gene_id "509e79d9-42ad-4203-842e-e75edc5b4c35"; xloc "XLOC_000081"; contained_in "54ccaac4-e453-4ff9-85e1-e76edb0822c8|5"; cmp_ref "ENSBTAT00000011175"; class_code "s"; cmp_ref_gene "SON"; tss_id "TSS97";
1	pinfish	exon	1979593	1980071	.	+	.	transcript_id "eb575a77-9c73-45de-9b3e-4bc9b83522c2|5"; gene_id "509e79d9-42ad-4203-842e-e75edc5b4c35"; exon_number "1";
1	pinfish	exon	1981827	1982255	.	+	.	transcript_id "eb575a77-9c73-45de-9b3e-4bc9b83522c2|5"; gene_id "509e79d9-42ad-4203-842e-e75edc5b4c35"; exon_number "2";
1	pinfish	transcript	1979596	1985067	.	+	.	transcript_id "e206f327-5dad-4b51-9a76-899122137734|10"; gene_id "212dc71f-3c4c-4ad2-9a08-00c5e5663620"; xloc "XLOC_000081"; cmp_ref "ENSBTAT00000011175"; class_code "s"; cmp_ref_gene "SON"; tss_id "TSS97";
1	pinfish	exon	1979596	1980071	.	+	.	transcript_id "e206f327-5dad-4b51-9a76-899122137734|10"; gene_id "212dc71f-3c4c-4ad2-9a08-00c5e5663620"; exon_number "1";
1	pinfish	exon	1981827	1982002	.	+	.	transcript_id "e206f327-5dad-4b51-9a76-899122137734|10"; gene_id "212dc71f-3c4c-4ad2-9a08-00c5e5663620"; exon_number "2";
1	pinfish	exon	1985000	1985067	.	+	.	transcript_id "e206f327-5dad-4b51-9a76-899122137734|10"; gene_id "212dc71f-3c4c-4ad2-9a08-00c5e5663620"; exon_number "3";
1	pinfish	transcript	1985300	1985588	.	+	.	transcript_id "fbd0143c-ad47-4fab-8974-7096c5794dbd|6"; gene_id "37f1ce22-f133-409d-8815-89e7ec2b2936"; gene_name "GART"; xloc "XLOC_000083"; ref_gene_id "ENSBTAG00000009188"; cmp_ref "ENSBTAT00000012108"; class_code "o"; tss_id "TSS99";
1	pinfish	exon	1985300	1985588	.	+	.	transcript_id "fbd0143c-ad47-4fab-8974-7096c5794dbd|6"; gene_id "37f1ce22-f133-409d-8815-89e7ec2b2936"; exon_number "1";
1	pinfish	transcript	1986070	1996966	.	+	.	transcript_id "0f339817-1ef9-410e-8c7a-0d15046ce163|15"; gene_id "099e9bae-ece2-4e11-95ce-0d1faf281620"; gene_name "GART"; xloc "XLOC_000083"; ref_gene_id "ENSBTAG00000009188"; cmp_ref "ENSBTAT00000012108"; class_code "c"; tss_id "TSS100";
1	pinfish	exon	1986070	1986148	.	+	.	transcript_id "0f339817-1ef9-410e-8c7a-0d15046ce163|15"; gene_id "099e9bae-ece2-4e11-95ce-0d1faf281620"; exon_number "1";
1	pinfish	exon	1988833	1989018	.	+	.	transcript_id "0f339817-1ef9-410e-8c7a-0d15046ce163|15"; gene_id "099e9bae-ece2-4e11-95ce-0d1faf281620"; exon_number "2";
1	pinfish	exon	1990101	1990196	.	+	.	transcript_id "0f339817-1ef9-410e-8c7a-0d15046ce163|15"; gene_id "099e9bae-ece2-4e11-95ce-0d1faf281620"; exon_number "3";
1	pinfish	exon	1990674	1990848	.	+	.	transcript_id "0f339817-1ef9-410e-8c7a-0d15046ce163|15"; gene_id "099e9bae-ece2-4e11-95ce-0d1faf281620"; exon_number "4";
1	pinfish	exon	1994093	1994204	.	+	.	transcript_id "0f339817-1ef9-410e-8c7a-0d15046ce163|15"; gene_id "099e9bae-ece2-4e11-95ce-0d1faf281620"; exon_number "5";
1	pinfish	exon	1995174	1995242	.	+	.	transcript_id "0f339817-1ef9-410e-8c7a-0d15046ce163|15"; gene_id "099e9bae-ece2-4e11-95ce-0d1faf281620"; exon_number "6";
1	pinfish	exon	1995745	1995870	.	+	.	transcript_id "0f339817-1ef9-410e-8c7a-0d15046ce163|15"; gene_id "099e9bae-ece2-4e11-95ce-0d1faf281620"; exon_number "7";
1	pinfish	exon	1996948	1996966	.	+	.	transcript_id "0f339817-1ef9-410e-8c7a-0d15046ce163|15"; gene_id "099e9bae-ece2-4e11-95ce-0d1faf281620"; exon_number "8";
1	pinfish	transcript	1986073	1995630	.	+	.	transcript_id "a73a3338-1a95-4671-a681-5d1e4c2c1c5e|3"; gene_id "5c34cc49-4713-4c64-bbec-5adeb0d6061b"; gene_name "GART"; xloc "XLOC_000083"; ref_gene_id "ENSBTAG00000009188"; cmp_ref "ENSBTAT00000012108"; class_code "j"; tss_id "TSS100";
1	pinfish	exon	1986073	1986148	.	+	.	transcript_id "a73a3338-1a95-4671-a681-5d1e4c2c1c5e|3"; gene_id "5c34cc49-4713-4c64-bbec-5adeb0d6061b"; exon_number "1";
1	pinfish	exon	1988833	1989018	.	+	.	transcript_id "a73a3338-1a95-4671-a681-5d1e4c2c1c5e|3"; gene_id "5c34cc49-4713-4c64-bbec-5adeb0d6061b"; exon_number "2";
1	pinfish	exon	1990101	1990196	.	+	.	transcript_id "a73a3338-1a95-4671-a681-5d1e4c2c1c5e|3"; gene_id "5c34cc49-4713-4c64-bbec-5adeb0d6061b"; exon_number "3";
1	pinfish	exon	1990674	1990848	.	+	.	transcript_id "a73a3338-1a95-4671-a681-5d1e4c2c1c5e|3"; gene_id "5c34cc49-4713-4c64-bbec-5adeb0d6061b"; exon_number "4";
1	pinfish	exon	1994093	1994204	.	+	.	transcript_id "a73a3338-1a95-4671-a681-5d1e4c2c1c5e|3"; gene_id "5c34cc49-4713-4c64-bbec-5adeb0d6061b"; exon_number "5";
1	pinfish	exon	1995174	1995630	.	+	.	transcript_id "a73a3338-1a95-4671-a681-5d1e4c2c1c5e|3"; gene_id "5c34cc49-4713-4c64-bbec-5adeb0d6061b"; exon_number "6";
1	pinfish	transcript	1986078	2001676	.	+	.	transcript_id "6b34c3bc-72ff-400a-b40e-d738bca67de4|19"; gene_id "a3f385eb-b411-4c92-a54f-4447660ea94b"; gene_name "GART"; xloc "XLOC_000083"; ref_gene_id "ENSBTAG00000009188"; cmp_ref "ENSBTAT00000012108"; class_code "j"; tss_id "TSS100";
1	pinfish	exon	1986078	1986148	.	+	.	transcript_id "6b34c3bc-72ff-400a-b40e-d738bca67de4|19"; gene_id "a3f385eb-b411-4c92-a54f-4447660ea94b"; exon_number "1";
1	pinfish	exon	1988833	1989018	.	+	.	transcript_id "6b34c3bc-72ff-400a-b40e-d738bca67de4|19"; gene_id "a3f385eb-b411-4c92-a54f-4447660ea94b"; exon_number "2";
1	pinfish	exon	1990101	1990196	.	+	.	transcript_id "6b34c3bc-72ff-400a-b40e-d738bca67de4|19"; gene_id "a3f385eb-b411-4c92-a54f-4447660ea94b"; exon_number "3";
1	pinfish	exon	1990674	1990848	.	+	.	transcript_id "6b34c3bc-72ff-400a-b40e-d738bca67de4|19"; gene_id "a3f385eb-b411-4c92-a54f-4447660ea94b"; exon_number "4";
1	pinfish	exon	1994093	1994204	.	+	.	transcript_id "6b34c3bc-72ff-400a-b40e-d738bca67de4|19"; gene_id "a3f385eb-b411-4c92-a54f-4447660ea94b"; exon_number "5";
1	pinfish	exon	1995174	1995242	.	+	.	transcript_id "6b34c3bc-72ff-400a-b40e-d738bca67de4|19"; gene_id "a3f385eb-b411-4c92-a54f-4447660ea94b"; exon_number "6";
1	pinfish	exon	1995745	1995870	.	+	.	transcript_id "6b34c3bc-72ff-400a-b40e-d738bca67de4|19"; gene_id "a3f385eb-b411-4c92-a54f-4447660ea94b"; exon_number "7";
1	pinfish	exon	1996948	1997035	.	+	.	transcript_id "6b34c3bc-72ff-400a-b40e-d738bca67de4|19"; gene_id "a3f385eb-b411-4c92-a54f-4447660ea94b"; exon_number "8";
1	pinfish	exon	1997525	1997610	.	+	.	transcript_id "6b34c3bc-72ff-400a-b40e-d738bca67de4|19"; gene_id "a3f385eb-b411-4c92-a54f-4447660ea94b"; exon_number "9";
1	pinfish	exon	1997775	1997943	.	+	.	transcript_id "6b34c3bc-72ff-400a-b40e-d738bca67de4|19"; gene_id "a3f385eb-b411-4c92-a54f-4447660ea94b"; exon_number "10";
1	pinfish	exon	2000916	2001676	.	+	.	transcript_id "6b34c3bc-72ff-400a-b40e-d738bca67de4|19"; gene_id "a3f385eb-b411-4c92-a54f-4447660ea94b"; exon_number "11";
1	pinfish	transcript	1986094	1995634	.	+	.	transcript_id "7d99b36a-b89e-4d7b-8001-4754be33956a|4"; gene_id "5c34cc49-4713-4c64-bbec-5adeb0d6061b"; gene_name "GART"; xloc "XLOC_000083"; ref_gene_id "ENSBTAG00000009188"; cmp_ref "ENSBTAT00000012108"; class_code "n"; tss_id "TSS100";
1	pinfish	exon	1986094	1986148	.	+	.	transcript_id "7d99b36a-b89e-4d7b-8001-4754be33956a|4"; gene_id "5c34cc49-4713-4c64-bbec-5adeb0d6061b"; exon_number "1";
1	pinfish	exon	1988833	1989018	.	+	.	transcript_id "7d99b36a-b89e-4d7b-8001-4754be33956a|4"; gene_id "5c34cc49-4713-4c64-bbec-5adeb0d6061b"; exon_number "2";
1	pinfish	exon	1990101	1990196	.	+	.	transcript_id "7d99b36a-b89e-4d7b-8001-4754be33956a|4"; gene_id "5c34cc49-4713-4c64-bbec-5adeb0d6061b"; exon_number "3";
1	pinfish	exon	1990674	1990848	.	+	.	transcript_id "7d99b36a-b89e-4d7b-8001-4754be33956a|4"; gene_id "5c34cc49-4713-4c64-bbec-5adeb0d6061b"; exon_number "4";
1	pinfish	exon	1994093	1995634	.	+	.	transcript_id "7d99b36a-b89e-4d7b-8001-4754be33956a|4"; gene_id "5c34cc49-4713-4c64-bbec-5adeb0d6061b"; exon_number "5";
1	pinfish	transcript	1986094	2012382	.	+	.	transcript_id "ce65a247-dab1-4655-92ef-3da65d3786ad|13"; gene_id "e05b23a8-c1dd-4490-80ba-85da3128f8a8"; gene_name "GART"; xloc "XLOC_000083"; ref_gene_id "ENSBTAG00000009188"; cmp_ref "ENSBTAT00000012108"; class_code "="; tss_id "TSS100";
1	pinfish	exon	1986094	1986148	.	+	.	transcript_id "ce65a247-dab1-4655-92ef-3da65d3786ad|13"; gene_id "e05b23a8-c1dd-4490-80ba-85da3128f8a8"; exon_number "1";
1	pinfish	exon	1988833	1989018	.	+	.	transcript_id "ce65a247-dab1-4655-92ef-3da65d3786ad|13"; gene_id "e05b23a8-c1dd-4490-80ba-85da3128f8a8"; exon_number "2";
1	pinfish	exon	1990101	1990196	.	+	.	transcript_id "ce65a247-dab1-4655-92ef-3da65d3786ad|13"; gene_id "e05b23a8-c1dd-4490-80ba-85da3128f8a8"; exon_number "3";
1	pinfish	exon	1990674	1990848	.	+	.	transcript_id "ce65a247-dab1-4655-92ef-3da65d3786ad|13"; gene_id "e05b23a8-c1dd-4490-80ba-85da3128f8a8"; exon_number "4";
1	pinfish	exon	1994093	1994204	.	+	.	transcript_id "ce65a247-dab1-4655-92ef-3da65d3786ad|13"; gene_id "e05b23a8-c1dd-4490-80ba-85da3128f8a8"; exon_number "5";
1	pinfish	exon	1995174	1995242	.	+	.	transcript_id "ce65a247-dab1-4655-92ef-3da65d3786ad|13"; gene_id "e05b23a8-c1dd-4490-80ba-85da3128f8a8"; exon_number "6";
1	pinfish	exon	1995745	1995870	.	+	.	transcript_id "ce65a247-dab1-4655-92ef-3da65d3786ad|13"; gene_id "e05b23a8-c1dd-4490-80ba-85da3128f8a8"; exon_number "7";
1	pinfish	exon	1996948	1997035	.	+	.	transcript_id "ce65a247-dab1-4655-92ef-3da65d3786ad|13"; gene_id "e05b23a8-c1dd-4490-80ba-85da3128f8a8"; exon_number "8";
1	pinfish	exon	1997525	1997610	.	+	.	transcript_id "ce65a247-dab1-4655-92ef-3da65d3786ad|13"; gene_id "e05b23a8-c1dd-4490-80ba-85da3128f8a8"; exon_number "9";
1	pinfish	exon	1997775	1997943	.	+	.	transcript_id "ce65a247-dab1-4655-92ef-3da65d3786ad|13"; gene_id "e05b23a8-c1dd-4490-80ba-85da3128f8a8"; exon_number "10";
1	pinfish	exon	2000916	2001147	.	+	.	transcript_id "ce65a247-dab1-4655-92ef-3da65d3786ad|13"; gene_id "e05b23a8-c1dd-4490-80ba-85da3128f8a8"; exon_number "11";
1	pinfish	exon	2003027	2003121	.	+	.	transcript_id "ce65a247-dab1-4655-92ef-3da65d3786ad|13"; gene_id "e05b23a8-c1dd-4490-80ba-85da3128f8a8"; exon_number "12";
1	pinfish	exon	2003416	2003525	.	+	.	transcript_id "ce65a247-dab1-4655-92ef-3da65d3786ad|13"; gene_id "e05b23a8-c1dd-4490-80ba-85da3128f8a8"; exon_number "13";
1	pinfish	exon	2003868	2004066	.	+	.	transcript_id "ce65a247-dab1-4655-92ef-3da65d3786ad|13"; gene_id "e05b23a8-c1dd-4490-80ba-85da3128f8a8"; exon_number "14";
1	pinfish	exon	2005109	2005360	.	+	.	transcript_id "ce65a247-dab1-4655-92ef-3da65d3786ad|13"; gene_id "e05b23a8-c1dd-4490-80ba-85da3128f8a8"; exon_number "15";
1	pinfish	exon	2005653	2005805	.	+	.	transcript_id "ce65a247-dab1-4655-92ef-3da65d3786ad|13"; gene_id "e05b23a8-c1dd-4490-80ba-85da3128f8a8"; exon_number "16";
1	pinfish	exon	2007809	2008015	.	+	.	transcript_id "ce65a247-dab1-4655-92ef-3da65d3786ad|13"; gene_id "e05b23a8-c1dd-4490-80ba-85da3128f8a8"; exon_number "17";
1	pinfish	exon	2009101	2009238	.	+	.	transcript_id "ce65a247-dab1-4655-92ef-3da65d3786ad|13"; gene_id "e05b23a8-c1dd-4490-80ba-85da3128f8a8"; exon_number "18";
1	pinfish	exon	2010232	2010362	.	+	.	transcript_id "ce65a247-dab1-4655-92ef-3da65d3786ad|13"; gene_id "e05b23a8-c1dd-4490-80ba-85da3128f8a8"; exon_number "19";
1	pinfish	exon	2010604	2010745	.	+	.	transcript_id "ce65a247-dab1-4655-92ef-3da65d3786ad|13"; gene_id "e05b23a8-c1dd-4490-80ba-85da3128f8a8"; exon_number "20";
1	pinfish	exon	2011403	2011518	.	+	.	transcript_id "ce65a247-dab1-4655-92ef-3da65d3786ad|13"; gene_id "e05b23a8-c1dd-4490-80ba-85da3128f8a8"; exon_number "21";
1	pinfish	exon	2011601	2012382	.	+	.	transcript_id "ce65a247-dab1-4655-92ef-3da65d3786ad|13"; gene_id "e05b23a8-c1dd-4490-80ba-85da3128f8a8"; exon_number "22";
1	pinfish	transcript	1986095	1994205	.	+	.	transcript_id "8c0b07fe-e644-4f43-9842-3092314e0766|3"; gene_id "653b0a44-b864-4c76-b0ae-39f84926d89b"; gene_name "GART"; xloc "XLOC_000083"; ref_gene_id "ENSBTAG00000009188"; contained_in "7d99b36a-b89e-4d7b-8001-4754be33956a|4"; cmp_ref "ENSBTAT00000012108"; class_code "c"; tss_id "TSS100";
1	pinfish	exon	1986095	1986148	.	+	.	transcript_id "8c0b07fe-e644-4f43-9842-3092314e0766|3"; gene_id "653b0a44-b864-4c76-b0ae-39f84926d89b"; exon_number "1";
1	pinfish	exon	1988833	1989018	.	+	.	transcript_id "8c0b07fe-e644-4f43-9842-3092314e0766|3"; gene_id "653b0a44-b864-4c76-b0ae-39f84926d89b"; exon_number "2";
1	pinfish	exon	1990101	1990196	.	+	.	transcript_id "8c0b07fe-e644-4f43-9842-3092314e0766|3"; gene_id "653b0a44-b864-4c76-b0ae-39f84926d89b"; exon_number "3";
1	pinfish	exon	1990674	1990848	.	+	.	transcript_id "8c0b07fe-e644-4f43-9842-3092314e0766|3"; gene_id "653b0a44-b864-4c76-b0ae-39f84926d89b"; exon_number "4";
1	pinfish	exon	1994093	1994205	.	+	.	transcript_id "8c0b07fe-e644-4f43-9842-3092314e0766|3"; gene_id "653b0a44-b864-4c76-b0ae-39f84926d89b"; exon_number "5";
1	pinfish	transcript	2027606	2029240	.	+	.	transcript_id "b37ddcd8-9cff-4d57-bd94-6b2f057e6de3|282"; gene_id "aac96d9b-ab20-43f2-9ada-c2c06d0625f7"; gene_name "DNAJC28"; xloc "XLOC_000085"; ref_gene_id "ENSBTAG00000009187"; contained_in "b9d20a92-8bc1-4244-9396-b6f7dfc9286a|5"; cmp_ref "ENSBTAT00000012106"; class_code "o"; tss_id "TSS102";
1	pinfish	exon	2027606	2027907	.	+	.	transcript_id "b37ddcd8-9cff-4d57-bd94-6b2f057e6de3|282"; gene_id "aac96d9b-ab20-43f2-9ada-c2c06d0625f7"; exon_number "1";
1	pinfish	exon	2028850	2029240	.	+	.	transcript_id "b37ddcd8-9cff-4d57-bd94-6b2f057e6de3|282"; gene_id "aac96d9b-ab20-43f2-9ada-c2c06d0625f7"; exon_number "2";
1	pinfish	transcript	2027613	2029018	.	+	.	transcript_id "c3f6698d-2bf3-4d64-bf2b-b56f5d3d87f2|24"; gene_id "efe86d02-d4a1-4d84-9694-22b914aec656"; gene_name "DNAJC28"; xloc "XLOC_000085"; ref_gene_id "ENSBTAG00000009187"; contained_in "b9d20a92-8bc1-4244-9396-b6f7dfc9286a|5"; cmp_ref "ENSBTAT00000012106"; class_code "o"; tss_id "TSS102";
1	pinfish	exon	2027613	2027907	.	+	.	transcript_id "c3f6698d-2bf3-4d64-bf2b-b56f5d3d87f2|24"; gene_id "efe86d02-d4a1-4d84-9694-22b914aec656"; exon_number "1";
1	pinfish	exon	2028850	2029018	.	+	.	transcript_id "c3f6698d-2bf3-4d64-bf2b-b56f5d3d87f2|24"; gene_id "efe86d02-d4a1-4d84-9694-22b914aec656"; exon_number "2";
1	pinfish	transcript	2027615	2032062	.	+	.	transcript_id "b9d20a92-8bc1-4244-9396-b6f7dfc9286a|5"; gene_id "df717259-8b8c-489c-a3aa-d6b016153b66"; gene_name "DNAJC28"; xloc "XLOC_000085"; ref_gene_id "ENSBTAG00000009187"; cmp_ref "ENSBTAT00000012106"; class_code "k"; tss_id "TSS102";
1	pinfish	exon	2027615	2027907	.	+	.	transcript_id "b9d20a92-8bc1-4244-9396-b6f7dfc9286a|5"; gene_id "df717259-8b8c-489c-a3aa-d6b016153b66"; exon_number "1";
1	pinfish	exon	2028850	2032062	.	+	.	transcript_id "b9d20a92-8bc1-4244-9396-b6f7dfc9286a|5"; gene_id "df717259-8b8c-489c-a3aa-d6b016153b66"; exon_number "2";
1	pinfish	transcript	2027621	2029661	.	+	.	transcript_id "167f1fbe-1fb8-47a0-9644-5c68b49f0cf0|8"; gene_id "2339ca1d-1b99-4425-864d-8d5baea85a52"; gene_name "DNAJC28"; xloc "XLOC_000085"; ref_gene_id "ENSBTAG00000009187"; contained_in "37541495-faa5-4188-b36e-fc6b77667969|22"; cmp_ref "ENSBTAT00000012106"; class_code "o"; tss_id "TSS102";
1	pinfish	exon	2027621	2027907	.	+	.	transcript_id "167f1fbe-1fb8-47a0-9644-5c68b49f0cf0|8"; gene_id "2339ca1d-1b99-4425-864d-8d5baea85a52"; exon_number "1";
1	pinfish	exon	2028850	2029661	.	+	.	transcript_id "167f1fbe-1fb8-47a0-9644-5c68b49f0cf0|8"; gene_id "2339ca1d-1b99-4425-864d-8d5baea85a52"; exon_number "2";
1	pinfish	transcript	2027626	2029468	.	+	.	transcript_id "8ba6a5d6-482a-4fc5-877d-6644b4911727|7"; gene_id "0846502d-1fac-4b6e-9c24-e740dcf6c868"; gene_name "DNAJC28"; xloc "XLOC_000085"; ref_gene_id "ENSBTAG00000009187"; contained_in "37541495-faa5-4188-b36e-fc6b77667969|22"; cmp_ref "ENSBTAT00000012106"; class_code "o"; tss_id "TSS102";
1	pinfish	exon	2027626	2027907	.	+	.	transcript_id "8ba6a5d6-482a-4fc5-877d-6644b4911727|7"; gene_id "0846502d-1fac-4b6e-9c24-e740dcf6c868"; exon_number "1";
1	pinfish	exon	2028850	2029468	.	+	.	transcript_id "8ba6a5d6-482a-4fc5-877d-6644b4911727|7"; gene_id "0846502d-1fac-4b6e-9c24-e740dcf6c868"; exon_number "2";
1	pinfish	transcript	2027632	2029913	.	+	.	transcript_id "37541495-faa5-4188-b36e-fc6b77667969|22"; gene_id "f8db3f12-f615-4bf2-8373-4d8e7f838e43"; gene_name "DNAJC28"; xloc "XLOC_000085"; ref_gene_id "ENSBTAG00000009187"; contained_in "98a0e0c1-0ed9-4665-bc82-6074ea4d9eca|37"; cmp_ref "ENSBTAT00000012106"; class_code "o"; tss_id "TSS102";
1	pinfish	exon	2027632	2027907	.	+	.	transcript_id "37541495-faa5-4188-b36e-fc6b77667969|22"; gene_id "f8db3f12-f615-4bf2-8373-4d8e7f838e43"; exon_number "1";
1	pinfish	exon	2028850	2029913	.	+	.	transcript_id "37541495-faa5-4188-b36e-fc6b77667969|22"; gene_id "f8db3f12-f615-4bf2-8373-4d8e7f838e43"; exon_number "2";
1	pinfish	transcript	2027652	2031245	.	+	.	transcript_id "98a0e0c1-0ed9-4665-bc82-6074ea4d9eca|37"; gene_id "7ef1bcf7-b13a-4605-a2d0-de828b728b27"; gene_name "DNAJC28"; xloc "XLOC_000085"; ref_gene_id "ENSBTAG00000009187"; contained_in "b9d20a92-8bc1-4244-9396-b6f7dfc9286a|5"; cmp_ref "ENSBTAT00000012106"; class_code "k"; tss_id "TSS102";
1	pinfish	exon	2027652	2027907	.	+	.	transcript_id "98a0e0c1-0ed9-4665-bc82-6074ea4d9eca|37"; gene_id "7ef1bcf7-b13a-4605-a2d0-de828b728b27"; exon_number "1";
1	pinfish	exon	2028850	2031245	.	+	.	transcript_id "98a0e0c1-0ed9-4665-bc82-6074ea4d9eca|37"; gene_id "7ef1bcf7-b13a-4605-a2d0-de828b728b27"; exon_number "2";
1	pinfish	transcript	2027946	2029229	.	+	.	transcript_id "f0bcb502-4429-4caa-b19f-aac9a5ca1c20|6"; gene_id "aac96d9b-ab20-43f2-9ada-c2c06d0625f7"; gene_name "DNAJC28"; xloc "XLOC_000085"; ref_gene_id "ENSBTAG00000009187"; cmp_ref "ENSBTAT00000012106"; class_code "o"; tss_id "TSS103";
1	pinfish	exon	2027946	2028084	.	+	.	transcript_id "f0bcb502-4429-4caa-b19f-aac9a5ca1c20|6"; gene_id "aac96d9b-ab20-43f2-9ada-c2c06d0625f7"; exon_number "1";
1	pinfish	exon	2028850	2029229	.	+	.	transcript_id "f0bcb502-4429-4caa-b19f-aac9a5ca1c20|6"; gene_id "aac96d9b-ab20-43f2-9ada-c2c06d0625f7"; exon_number "2";
1	pinfish	transcript	2046697	2082259	.	+	.	transcript_id "366a9a16-0518-4b55-9a9b-1e311b5f1c8b|17"; gene_id "aae528fd-4086-4aa7-9979-d49fd256b9e9"; gene_name "TMEM50B"; xloc "XLOC_000086"; ref_gene_id "ENSBTAG00000001258"; contained_in "9f011bae-e315-4b03-ac6f-b9e61ebdbbb3|112"; cmp_ref "ENSBTAT00000001660"; class_code "="; tss_id "TSS104";
1	pinfish	exon	2046697	2046833	.	+	.	transcript_id "366a9a16-0518-4b55-9a9b-1e311b5f1c8b|17"; gene_id "aae528fd-4086-4aa7-9979-d49fd256b9e9"; exon_number "1";
1	pinfish	exon	2065163	2065302	.	+	.	transcript_id "366a9a16-0518-4b55-9a9b-1e311b5f1c8b|17"; gene_id "aae528fd-4086-4aa7-9979-d49fd256b9e9"; exon_number "2";
1	pinfish	exon	2067275	2067387	.	+	.	transcript_id "366a9a16-0518-4b55-9a9b-1e311b5f1c8b|17"; gene_id "aae528fd-4086-4aa7-9979-d49fd256b9e9"; exon_number "3";
1	pinfish	exon	2068672	2068739	.	+	.	transcript_id "366a9a16-0518-4b55-9a9b-1e311b5f1c8b|17"; gene_id "aae528fd-4086-4aa7-9979-d49fd256b9e9"; exon_number "4";
1	pinfish	exon	2075724	2075816	.	+	.	transcript_id "366a9a16-0518-4b55-9a9b-1e311b5f1c8b|17"; gene_id "aae528fd-4086-4aa7-9979-d49fd256b9e9"; exon_number "5";
1	pinfish	exon	2078592	2078649	.	+	.	transcript_id "366a9a16-0518-4b55-9a9b-1e311b5f1c8b|17"; gene_id "aae528fd-4086-4aa7-9979-d49fd256b9e9"; exon_number "6";
1	pinfish	exon	2082091	2082259	.	+	.	transcript_id "366a9a16-0518-4b55-9a9b-1e311b5f1c8b|17"; gene_id "aae528fd-4086-4aa7-9979-d49fd256b9e9"; exon_number "7";
1	pinfish	transcript	2046734	2069460	.	+	.	transcript_id "68c02e92-2542-4acf-92f6-cc97963f2a02|3"; gene_id "9b3274d3-3237-4737-a9fe-73af2cf50fa9"; gene_name "TMEM50B"; xloc "XLOC_000086"; ref_gene_id "ENSBTAG00000001258"; cmp_ref "ENSBTAT00000001660"; class_code "j"; tss_id "TSS104";
1	pinfish	exon	2046734	2046833	.	+	.	transcript_id "68c02e92-2542-4acf-92f6-cc97963f2a02|3"; gene_id "9b3274d3-3237-4737-a9fe-73af2cf50fa9"; exon_number "1";
1	pinfish	exon	2065163	2065302	.	+	.	transcript_id "68c02e92-2542-4acf-92f6-cc97963f2a02|3"; gene_id "9b3274d3-3237-4737-a9fe-73af2cf50fa9"; exon_number "2";
1	pinfish	exon	2067275	2067387	.	+	.	transcript_id "68c02e92-2542-4acf-92f6-cc97963f2a02|3"; gene_id "9b3274d3-3237-4737-a9fe-73af2cf50fa9"; exon_number "3";
1	pinfish	exon	2068672	2069460	.	+	.	transcript_id "68c02e92-2542-4acf-92f6-cc97963f2a02|3"; gene_id "9b3274d3-3237-4737-a9fe-73af2cf50fa9"; exon_number "4";
1	pinfish	transcript	2046735	2083569	.	+	.	transcript_id "7568739e-27ba-44d0-81b3-2e7134ef761a|3"; gene_id "30506bbb-90ca-4f3f-9e55-b6d9b80f72d4"; gene_name "TMEM50B"; xloc "XLOC_000086"; ref_gene_id "ENSBTAG00000001258"; cmp_ref "ENSBTAT00000001660"; class_code "j"; tss_id "TSS104";
1	pinfish	exon	2046735	2046772	.	+	.	transcript_id "7568739e-27ba-44d0-81b3-2e7134ef761a|3"; gene_id "30506bbb-90ca-4f3f-9e55-b6d9b80f72d4"; exon_number "1";
1	pinfish	exon	2065163	2065302	.	+	.	transcript_id "7568739e-27ba-44d0-81b3-2e7134ef761a|3"; gene_id "30506bbb-90ca-4f3f-9e55-b6d9b80f72d4"; exon_number "2";
1	pinfish	exon	2067275	2067387	.	+	.	transcript_id "7568739e-27ba-44d0-81b3-2e7134ef761a|3"; gene_id "30506bbb-90ca-4f3f-9e55-b6d9b80f72d4"; exon_number "3";
1	pinfish	exon	2068672	2068739	.	+	.	transcript_id "7568739e-27ba-44d0-81b3-2e7134ef761a|3"; gene_id "30506bbb-90ca-4f3f-9e55-b6d9b80f72d4"; exon_number "4";
1	pinfish	exon	2075724	2075816	.	+	.	transcript_id "7568739e-27ba-44d0-81b3-2e7134ef761a|3"; gene_id "30506bbb-90ca-4f3f-9e55-b6d9b80f72d4"; exon_number "5";
1	pinfish	exon	2078592	2078649	.	+	.	transcript_id "7568739e-27ba-44d0-81b3-2e7134ef761a|3"; gene_id "30506bbb-90ca-4f3f-9e55-b6d9b80f72d4"; exon_number "6";
1	pinfish	exon	2082091	2083569	.	+	.	transcript_id "7568739e-27ba-44d0-81b3-2e7134ef761a|3"; gene_id "30506bbb-90ca-4f3f-9e55-b6d9b80f72d4"; exon_number "7";
1	pinfish	transcript	2046739	2083569	.	+	.	transcript_id "9f011bae-e315-4b03-ac6f-b9e61ebdbbb3|112"; gene_id "30506bbb-90ca-4f3f-9e55-b6d9b80f72d4"; gene_name "TMEM50B"; xloc "XLOC_000086"; ref_gene_id "ENSBTAG00000001258"; cmp_ref "ENSBTAT00000001660"; class_code "="; tss_id "TSS104";
1	pinfish	exon	2046739	2046833	.	+	.	transcript_id "9f011bae-e315-4b03-ac6f-b9e61ebdbbb3|112"; gene_id "30506bbb-90ca-4f3f-9e55-b6d9b80f72d4"; exon_number "1";
1	pinfish	exon	2065163	2065302	.	+	.	transcript_id "9f011bae-e315-4b03-ac6f-b9e61ebdbbb3|112"; gene_id "30506bbb-90ca-4f3f-9e55-b6d9b80f72d4"; exon_number "2";
1	pinfish	exon	2067275	2067387	.	+	.	transcript_id "9f011bae-e315-4b03-ac6f-b9e61ebdbbb3|112"; gene_id "30506bbb-90ca-4f3f-9e55-b6d9b80f72d4"; exon_number "3";
1	pinfish	exon	2068672	2068739	.	+	.	transcript_id "9f011bae-e315-4b03-ac6f-b9e61ebdbbb3|112"; gene_id "30506bbb-90ca-4f3f-9e55-b6d9b80f72d4"; exon_number "4";
1	pinfish	exon	2075724	2075816	.	+	.	transcript_id "9f011bae-e315-4b03-ac6f-b9e61ebdbbb3|112"; gene_id "30506bbb-90ca-4f3f-9e55-b6d9b80f72d4"; exon_number "5";
1	pinfish	exon	2078592	2078649	.	+	.	transcript_id "9f011bae-e315-4b03-ac6f-b9e61ebdbbb3|112"; gene_id "30506bbb-90ca-4f3f-9e55-b6d9b80f72d4"; exon_number "6";
1	pinfish	exon	2082091	2083569	.	+	.	transcript_id "9f011bae-e315-4b03-ac6f-b9e61ebdbbb3|112"; gene_id "30506bbb-90ca-4f3f-9e55-b6d9b80f72d4"; exon_number "7";
1	pinfish	transcript	2046755	2082624	.	+	.	transcript_id "3f99c2a2-49f1-4623-8ac9-4b205f9a4f5a|9"; gene_id "3e34f87f-c94a-4b92-89f8-d26dff5098aa"; gene_name "TMEM50B"; xloc "XLOC_000086"; ref_gene_id "ENSBTAG00000001258"; contained_in "9f011bae-e315-4b03-ac6f-b9e61ebdbbb3|112"; cmp_ref "ENSBTAT00000001660"; class_code "="; tss_id "TSS104";
1	pinfish	exon	2046755	2046833	.	+	.	transcript_id "3f99c2a2-49f1-4623-8ac9-4b205f9a4f5a|9"; gene_id "3e34f87f-c94a-4b92-89f8-d26dff5098aa"; exon_number "1";
1	pinfish	exon	2065163	2065302	.	+	.	transcript_id "3f99c2a2-49f1-4623-8ac9-4b205f9a4f5a|9"; gene_id "3e34f87f-c94a-4b92-89f8-d26dff5098aa"; exon_number "2";
1	pinfish	exon	2067275	2067387	.	+	.	transcript_id "3f99c2a2-49f1-4623-8ac9-4b205f9a4f5a|9"; gene_id "3e34f87f-c94a-4b92-89f8-d26dff5098aa"; exon_number "3";
1	pinfish	exon	2068672	2068739	.	+	.	transcript_id "3f99c2a2-49f1-4623-8ac9-4b205f9a4f5a|9"; gene_id "3e34f87f-c94a-4b92-89f8-d26dff5098aa"; exon_number "4";
1	pinfish	exon	2075724	2075816	.	+	.	transcript_id "3f99c2a2-49f1-4623-8ac9-4b205f9a4f5a|9"; gene_id "3e34f87f-c94a-4b92-89f8-d26dff5098aa"; exon_number "5";
1	pinfish	exon	2078592	2078649	.	+	.	transcript_id "3f99c2a2-49f1-4623-8ac9-4b205f9a4f5a|9"; gene_id "3e34f87f-c94a-4b92-89f8-d26dff5098aa"; exon_number "6";
1	pinfish	exon	2082091	2082624	.	+	.	transcript_id "3f99c2a2-49f1-4623-8ac9-4b205f9a4f5a|9"; gene_id "3e34f87f-c94a-4b92-89f8-d26dff5098aa"; exon_number "7";
1	pinfish	transcript	2050169	2083568	.	+	.	transcript_id "dff84633-f1e9-4bf8-85d2-d1c030bbc6f1|6"; gene_id "30506bbb-90ca-4f3f-9e55-b6d9b80f72d4"; gene_name "TMEM50B"; xloc "XLOC_000086"; ref_gene_id "ENSBTAG00000001258"; cmp_ref "ENSBTAT00000001660"; class_code "j"; tss_id "TSS105";
1	pinfish	exon	2050169	2050257	.	+	.	transcript_id "dff84633-f1e9-4bf8-85d2-d1c030bbc6f1|6"; gene_id "30506bbb-90ca-4f3f-9e55-b6d9b80f72d4"; exon_number "1";
1	pinfish	exon	2065163	2065302	.	+	.	transcript_id "dff84633-f1e9-4bf8-85d2-d1c030bbc6f1|6"; gene_id "30506bbb-90ca-4f3f-9e55-b6d9b80f72d4"; exon_number "2";
1	pinfish	exon	2067275	2067387	.	+	.	transcript_id "dff84633-f1e9-4bf8-85d2-d1c030bbc6f1|6"; gene_id "30506bbb-90ca-4f3f-9e55-b6d9b80f72d4"; exon_number "3";
1	pinfish	exon	2068672	2068739	.	+	.	transcript_id "dff84633-f1e9-4bf8-85d2-d1c030bbc6f1|6"; gene_id "30506bbb-90ca-4f3f-9e55-b6d9b80f72d4"; exon_number "4";
1	pinfish	exon	2075724	2075816	.	+	.	transcript_id "dff84633-f1e9-4bf8-85d2-d1c030bbc6f1|6"; gene_id "30506bbb-90ca-4f3f-9e55-b6d9b80f72d4"; exon_number "5";
1	pinfish	exon	2078592	2078649	.	+	.	transcript_id "dff84633-f1e9-4bf8-85d2-d1c030bbc6f1|6"; gene_id "30506bbb-90ca-4f3f-9e55-b6d9b80f72d4"; exon_number "6";
1	pinfish	exon	2082091	2083568	.	+	.	transcript_id "dff84633-f1e9-4bf8-85d2-d1c030bbc6f1|6"; gene_id "30506bbb-90ca-4f3f-9e55-b6d9b80f72d4"; exon_number "7";
1	pinfish	transcript	2047141	2048340	.	+	.	transcript_id "83624d9e-8eb6-48a7-a6fb-5c2000929f6a|4"; gene_id "a226a068-ddb9-49e7-8ce3-77007d3fa6a3"; xloc "XLOC_000087"; cmp_ref "ENSBTAT00000001660"; class_code "i"; cmp_ref_gene "TMEM50B"; tss_id "TSS106";
1	pinfish	exon	2047141	2048340	.	+	.	transcript_id "83624d9e-8eb6-48a7-a6fb-5c2000929f6a|4"; gene_id "a226a068-ddb9-49e7-8ce3-77007d3fa6a3"; exon_number "1";
1	pinfish	transcript	2241702	2251475	.	+	.	transcript_id "95ff0691-4f17-415d-989d-60ef09e5d250|3"; gene_id "7ece4df4-0908-4f22-92eb-7c47d8a16b0a"; xloc "XLOC_000095"; cmp_ref "ENSBTAT00000073488"; class_code "x"; cmp_ref_gene "IL10RB"; tss_id "TSS117";
1	pinfish	exon	2241702	2242606	.	+	.	transcript_id "95ff0691-4f17-415d-989d-60ef09e5d250|3"; gene_id "7ece4df4-0908-4f22-92eb-7c47d8a16b0a"; exon_number "1";
1	pinfish	exon	2249619	2249707	.	+	.	transcript_id "95ff0691-4f17-415d-989d-60ef09e5d250|3"; gene_id "7ece4df4-0908-4f22-92eb-7c47d8a16b0a"; exon_number "2";
1	pinfish	exon	2251216	2251475	.	+	.	transcript_id "95ff0691-4f17-415d-989d-60ef09e5d250|3"; gene_id "7ece4df4-0908-4f22-92eb-7c47d8a16b0a"; exon_number "3";
1	pinfish	transcript	2615964	2621208	.	+	.	transcript_id "ca56ab92-3a03-489d-8360-872ce6c6e6a4|3"; gene_id "f2b27189-2a4e-45d8-9f52-b0a7b9c4d95f"; xloc "XLOC_000110"; class_code "u"; tss_id "TSS132";
1	pinfish	exon	2615964	2616619	.	+	.	transcript_id "ca56ab92-3a03-489d-8360-872ce6c6e6a4|3"; gene_id "f2b27189-2a4e-45d8-9f52-b0a7b9c4d95f"; exon_number "1";
1	pinfish	exon	2616882	2617040	.	+	.	transcript_id "ca56ab92-3a03-489d-8360-872ce6c6e6a4|3"; gene_id "f2b27189-2a4e-45d8-9f52-b0a7b9c4d95f"; exon_number "2";
1	pinfish	exon	2619090	2619232	.	+	.	transcript_id "ca56ab92-3a03-489d-8360-872ce6c6e6a4|3"; gene_id "f2b27189-2a4e-45d8-9f52-b0a7b9c4d95f"; exon_number "3";
1	pinfish	exon	2620366	2621208	.	+	.	transcript_id "ca56ab92-3a03-489d-8360-872ce6c6e6a4|3"; gene_id "f2b27189-2a4e-45d8-9f52-b0a7b9c4d95f"; exon_number "4";
1	pinfish	transcript	2615970	2621215	.	+	.	transcript_id "b8612c09-03c0-4b49-86db-1a196efe0c1b|3"; gene_id "f2b27189-2a4e-45d8-9f52-b0a7b9c4d95f"; xloc "XLOC_000110"; class_code "u"; tss_id "TSS132";
1	pinfish	exon	2615970	2616619	.	+	.	transcript_id "b8612c09-03c0-4b49-86db-1a196efe0c1b|3"; gene_id "f2b27189-2a4e-45d8-9f52-b0a7b9c4d95f"; exon_number "1";
1	pinfish	exon	2616882	2617090	.	+	.	transcript_id "b8612c09-03c0-4b49-86db-1a196efe0c1b|3"; gene_id "f2b27189-2a4e-45d8-9f52-b0a7b9c4d95f"; exon_number "2";
1	pinfish	exon	2619090	2619232	.	+	.	transcript_id "b8612c09-03c0-4b49-86db-1a196efe0c1b|3"; gene_id "f2b27189-2a4e-45d8-9f52-b0a7b9c4d95f"; exon_number "3";
1	pinfish	exon	2620366	2621215	.	+	.	transcript_id "b8612c09-03c0-4b49-86db-1a196efe0c1b|3"; gene_id "f2b27189-2a4e-45d8-9f52-b0a7b9c4d95f"; exon_number "4";
1	pinfish	transcript	2749421	2749889	.	+	.	transcript_id "cde2fe87-3ac1-4d81-9014-ece3b0c928de|10"; gene_id "c5b5da76-93f5-4240-9f07-c92700a27924"; gene_name "C1H21orf62"; xloc "XLOC_000111"; ref_gene_id "ENSBTAG00000043993"; cmp_ref "ENSBTAT00000061032"; class_code "e"; tss_id "TSS133";
1	pinfish	exon	2749421	2749889	.	+	.	transcript_id "cde2fe87-3ac1-4d81-9014-ece3b0c928de|10"; gene_id "c5b5da76-93f5-4240-9f07-c92700a27924"; exon_number "1";
1	pinfish	transcript	2749436	2768250	.	+	.	transcript_id "28d97f50-5626-477a-8b93-812eb172cd37|16"; gene_id "475e5eb4-1500-439c-bbca-6429863397fa"; gene_name "C1H21orf62"; xloc "XLOC_000111"; ref_gene_id "ENSBTAG00000043993"; cmp_ref "ENSBTAT00000061032"; class_code "="; tss_id "TSS133";
1	pinfish	exon	2749436	2749499	.	+	.	transcript_id "28d97f50-5626-477a-8b93-812eb172cd37|16"; gene_id "475e5eb4-1500-439c-bbca-6429863397fa"; exon_number "1";
1	pinfish	exon	2767344	2768250	.	+	.	transcript_id "28d97f50-5626-477a-8b93-812eb172cd37|16"; gene_id "475e5eb4-1500-439c-bbca-6429863397fa"; exon_number "2";
1	pinfish	transcript	2767123	2768228	.	+	.	transcript_id "57c5784e-5556-4df7-9ec3-1389803676b6|4"; gene_id "475e5eb4-1500-439c-bbca-6429863397fa"; gene_name "C1H21orf62"; xloc "XLOC_000111"; ref_gene_id "ENSBTAG00000043993"; cmp_ref "ENSBTAT00000061032"; class_code "j"; tss_id "TSS134";
1	pinfish	exon	2767123	2767239	.	+	.	transcript_id "57c5784e-5556-4df7-9ec3-1389803676b6|4"; gene_id "475e5eb4-1500-439c-bbca-6429863397fa"; exon_number "1";
1	pinfish	exon	2767344	2768228	.	+	.	transcript_id "57c5784e-5556-4df7-9ec3-1389803676b6|4"; gene_id "475e5eb4-1500-439c-bbca-6429863397fa"; exon_number "2";
1	pinfish	transcript	2801034	2817909	.	+	.	transcript_id "848fb836-2013-4a32-8d48-eb4f22d9b9b2|3"; gene_id "9887c977-1c98-4b0c-8678-f59e6ed7bbbf"; gene_name "PAXBP1"; xloc "XLOC_000113"; ref_gene_id "ENSBTAG00000003064"; cmp_ref "ENSBTAT00000003986"; class_code "j"; tss_id "TSS136";
1	pinfish	exon	2801034	2801346	.	+	.	transcript_id "848fb836-2013-4a32-8d48-eb4f22d9b9b2|3"; gene_id "9887c977-1c98-4b0c-8678-f59e6ed7bbbf"; exon_number "1";
1	pinfish	exon	2804788	2804887	.	+	.	transcript_id "848fb836-2013-4a32-8d48-eb4f22d9b9b2|3"; gene_id "9887c977-1c98-4b0c-8678-f59e6ed7bbbf"; exon_number "2";
1	pinfish	exon	2804974	2805089	.	+	.	transcript_id "848fb836-2013-4a32-8d48-eb4f22d9b9b2|3"; gene_id "9887c977-1c98-4b0c-8678-f59e6ed7bbbf"; exon_number "3";
1	pinfish	exon	2806979	2807178	.	+	.	transcript_id "848fb836-2013-4a32-8d48-eb4f22d9b9b2|3"; gene_id "9887c977-1c98-4b0c-8678-f59e6ed7bbbf"; exon_number "4";
1	pinfish	exon	2808263	2808407	.	+	.	transcript_id "848fb836-2013-4a32-8d48-eb4f22d9b9b2|3"; gene_id "9887c977-1c98-4b0c-8678-f59e6ed7bbbf"; exon_number "5";
1	pinfish	exon	2809067	2809188	.	+	.	transcript_id "848fb836-2013-4a32-8d48-eb4f22d9b9b2|3"; gene_id "9887c977-1c98-4b0c-8678-f59e6ed7bbbf"; exon_number "6";
1	pinfish	exon	2809928	2810004	.	+	.	transcript_id "848fb836-2013-4a32-8d48-eb4f22d9b9b2|3"; gene_id "9887c977-1c98-4b0c-8678-f59e6ed7bbbf"; exon_number "7";
1	pinfish	exon	2810377	2810447	.	+	.	transcript_id "848fb836-2013-4a32-8d48-eb4f22d9b9b2|3"; gene_id "9887c977-1c98-4b0c-8678-f59e6ed7bbbf"; exon_number "8";
1	pinfish	exon	2814471	2814617	.	+	.	transcript_id "848fb836-2013-4a32-8d48-eb4f22d9b9b2|3"; gene_id "9887c977-1c98-4b0c-8678-f59e6ed7bbbf"; exon_number "9";
1	pinfish	exon	2816248	2816402	.	+	.	transcript_id "848fb836-2013-4a32-8d48-eb4f22d9b9b2|3"; gene_id "9887c977-1c98-4b0c-8678-f59e6ed7bbbf"; exon_number "10";
1	pinfish	exon	2817663	2817909	.	+	.	transcript_id "848fb836-2013-4a32-8d48-eb4f22d9b9b2|3"; gene_id "9887c977-1c98-4b0c-8678-f59e6ed7bbbf"; exon_number "11";
1	pinfish	transcript	2808340	2816390	.	+	.	transcript_id "d3468d28-1704-43c6-b5d5-2a84d4241f73|3"; gene_id "5b77532d-7f34-4a36-afc0-3c77ad635a70"; gene_name "PAXBP1"; xloc "XLOC_000113"; ref_gene_id "ENSBTAG00000003064"; cmp_ref "ENSBTAT00000003986"; class_code "c"; tss_id "TSS137";
1	pinfish	exon	2808340	2808407	.	+	.	transcript_id "d3468d28-1704-43c6-b5d5-2a84d4241f73|3"; gene_id "5b77532d-7f34-4a36-afc0-3c77ad635a70"; exon_number "1";
1	pinfish	exon	2809067	2809188	.	+	.	transcript_id "d3468d28-1704-43c6-b5d5-2a84d4241f73|3"; gene_id "5b77532d-7f34-4a36-afc0-3c77ad635a70"; exon_number "2";
1	pinfish	exon	2809928	2810004	.	+	.	transcript_id "d3468d28-1704-43c6-b5d5-2a84d4241f73|3"; gene_id "5b77532d-7f34-4a36-afc0-3c77ad635a70"; exon_number "3";
1	pinfish	exon	2810377	2810443	.	+	.	transcript_id "d3468d28-1704-43c6-b5d5-2a84d4241f73|3"; gene_id "5b77532d-7f34-4a36-afc0-3c77ad635a70"; exon_number "4";
1	pinfish	exon	2814471	2814617	.	+	.	transcript_id "d3468d28-1704-43c6-b5d5-2a84d4241f73|3"; gene_id "5b77532d-7f34-4a36-afc0-3c77ad635a70"; exon_number "5";
1	pinfish	exon	2816248	2816390	.	+	.	transcript_id "d3468d28-1704-43c6-b5d5-2a84d4241f73|3"; gene_id "5b77532d-7f34-4a36-afc0-3c77ad635a70"; exon_number "6";
1	pinfish	transcript	2818238	2819013	.	+	.	transcript_id "f8e77204-8a59-4012-aa26-6d31a1d38585|5"; gene_id "14c688e6-97e3-4a85-a247-8ad7070204ca"; gene_name "PAXBP1"; xloc "XLOC_000113"; ref_gene_id "ENSBTAG00000003064"; cmp_ref "ENSBTAT00000003986"; class_code "c"; tss_id "TSS138";
1	pinfish	exon	2818238	2819013	.	+	.	transcript_id "f8e77204-8a59-4012-aa26-6d31a1d38585|5"; gene_id "14c688e6-97e3-4a85-a247-8ad7070204ca"; exon_number "1";
1	pinfish	transcript	2818935	2819595	.	+	.	transcript_id "3ff46031-b903-4ea0-a629-bd4082c8dd1a|9"; gene_id "3572440a-0f00-4ef5-a34f-cc9f40d9d490"; gene_name "PAXBP1"; xloc "XLOC_000113"; ref_gene_id "ENSBTAG00000003064"; cmp_ref "ENSBTAT00000003986"; class_code "c"; tss_id "TSS139";
1	pinfish	exon	2818935	2819595	.	+	.	transcript_id "3ff46031-b903-4ea0-a629-bd4082c8dd1a|9"; gene_id "3572440a-0f00-4ef5-a34f-cc9f40d9d490"; exon_number "1";
1	pinfish	transcript	2869244	2869503	.	+	.	transcript_id "2a824341-e841-4038-8961-0f9495d41b2e|4"; gene_id "d1ca116e-d3c7-42a6-9d6a-d4573d1e6688"; gene_name "SYNJ1"; xloc "XLOC_000115"; ref_gene_id "ENSBTAG00000003063"; cmp_ref "ENSBTAT00000003985"; class_code "o"; tss_id "TSS141";
1	pinfish	exon	2869244	2869503	.	+	.	transcript_id "2a824341-e841-4038-8961-0f9495d41b2e|4"; gene_id "d1ca116e-d3c7-42a6-9d6a-d4573d1e6688"; exon_number "1";
1	pinfish	transcript	2889630	2890607	.	+	.	transcript_id "058cc4e7-0089-40eb-8d47-d8eebcd0b2dc|9"; gene_id "6cfdeb42-a340-4116-a9ae-d12fa3f652fd"; gene_name "SYNJ1"; xloc "XLOC_000115"; ref_gene_id "ENSBTAG00000003063"; cmp_ref "ENSBTAT00000003985"; class_code "n"; tss_id "TSS142";
1	pinfish	exon	2889630	2890607	.	+	.	transcript_id "058cc4e7-0089-40eb-8d47-d8eebcd0b2dc|9"; gene_id "6cfdeb42-a340-4116-a9ae-d12fa3f652fd"; exon_number "1";
1	pinfish	transcript	2899807	2906125	.	+	.	transcript_id "257bc7fb-e3ea-45a9-bd38-cb533ae3b47f|5"; gene_id "e2031878-ee88-4e22-bbc0-4b1653e25b20"; gene_name "SYNJ1"; xloc "XLOC_000115"; ref_gene_id "ENSBTAG00000003063"; cmp_ref "ENSBTAT00000003985"; class_code "j"; tss_id "TSS143";
1	pinfish	exon	2899807	2899880	.	+	.	transcript_id "257bc7fb-e3ea-45a9-bd38-cb533ae3b47f|5"; gene_id "e2031878-ee88-4e22-bbc0-4b1653e25b20"; exon_number "1";
1	pinfish	exon	2901029	2901172	.	+	.	transcript_id "257bc7fb-e3ea-45a9-bd38-cb533ae3b47f|5"; gene_id "e2031878-ee88-4e22-bbc0-4b1653e25b20"; exon_number "2";
1	pinfish	exon	2905063	2906125	.	+	.	transcript_id "257bc7fb-e3ea-45a9-bd38-cb533ae3b47f|5"; gene_id "e2031878-ee88-4e22-bbc0-4b1653e25b20"; exon_number "3";
1	pinfish	transcript	2915932	2916777	.	+	.	transcript_id "9d6c4957-c735-4ad0-981c-0423661cfb7f|6"; gene_id "643480c2-dea9-45ce-8aef-2cb346ebbf2d"; gene_name "SYNJ1"; xloc "XLOC_000115"; ref_gene_id "ENSBTAG00000003063"; contained_in "1527ca67-c363-439a-a8af-9da4b175869e|4"; cmp_ref "ENSBTAT00000069185"; class_code "o"; tss_id "TSS144";
1	pinfish	exon	2915932	2916777	.	+	.	transcript_id "9d6c4957-c735-4ad0-981c-0423661cfb7f|6"; gene_id "643480c2-dea9-45ce-8aef-2cb346ebbf2d"; exon_number "1";
1	pinfish	transcript	2916020	2918733	.	+	.	transcript_id "1527ca67-c363-439a-a8af-9da4b175869e|4"; gene_id "a001fe35-737d-464b-8bf7-b31c734b0564"; gene_name "SYNJ1"; xloc "XLOC_000115"; ref_gene_id "ENSBTAG00000003063"; cmp_ref "ENSBTAT00000069185"; class_code "o"; tss_id "TSS144";
1	pinfish	exon	2916020	2918733	.	+	.	transcript_id "1527ca67-c363-439a-a8af-9da4b175869e|4"; gene_id "a001fe35-737d-464b-8bf7-b31c734b0564"; exon_number "1";
1	pinfish	transcript	2918140	2918308	.	+	.	transcript_id "d8915ddc-34e4-4f45-9d27-a3179266c958"; gene_id "897afde1-05a0-45e8-83d1-e4cd4dd0fc0c"; xloc "XLOC_000115"; contained_in "1527ca67-c363-439a-a8af-9da4b175869e|4"; cmp_ref "ENSBTAT00000069185"; class_code "p"; cmp_ref_gene "SYNJ1"; tss_id "TSS145";
1	pinfish	exon	2918140	2918308	.	+	.	transcript_id "d8915ddc-34e4-4f45-9d27-a3179266c958"; gene_id "897afde1-05a0-45e8-83d1-e4cd4dd0fc0c"; exon_number "1";
1	pinfish	transcript	2924165	2929194	.	+	.	transcript_id "2b1bcd32-19a2-4a0b-af54-37b1583d2388|3"; gene_id "3fa6b628-7b1b-49ff-b789-6dbf0290175a"; gene_name "CFAP298"; xloc "XLOC_000121"; ref_gene_id "ENSBTAG00000003059"; cmp_ref "ENSBTAT00000003977"; class_code "c"; tss_id "TSS151";
1	pinfish	exon	2924165	2925022	.	+	.	transcript_id "2b1bcd32-19a2-4a0b-af54-37b1583d2388|3"; gene_id "3fa6b628-7b1b-49ff-b789-6dbf0290175a"; exon_number "1";
1	pinfish	exon	2927300	2927467	.	+	.	transcript_id "2b1bcd32-19a2-4a0b-af54-37b1583d2388|3"; gene_id "3fa6b628-7b1b-49ff-b789-6dbf0290175a"; exon_number "2";
1	pinfish	exon	2929167	2929194	.	+	.	transcript_id "2b1bcd32-19a2-4a0b-af54-37b1583d2388|3"; gene_id "3fa6b628-7b1b-49ff-b789-6dbf0290175a"; exon_number "3";
1	pinfish	transcript	2924172	2936281	.	+	.	transcript_id "0d9f95b6-a091-4d85-9bb6-6d0a91bc351b|11"; gene_id "8e732c2f-e308-4dda-964e-bc61fc1ca3b6"; gene_name "CFAP298"; xloc "XLOC_000121"; ref_gene_id "ENSBTAG00000003059"; cmp_ref "ENSBTAT00000003977"; class_code "="; tss_id "TSS151";
1	pinfish	exon	2924172	2925022	.	+	.	transcript_id "0d9f95b6-a091-4d85-9bb6-6d0a91bc351b|11"; gene_id "8e732c2f-e308-4dda-964e-bc61fc1ca3b6"; exon_number "1";
1	pinfish	exon	2927300	2927467	.	+	.	transcript_id "0d9f95b6-a091-4d85-9bb6-6d0a91bc351b|11"; gene_id "8e732c2f-e308-4dda-964e-bc61fc1ca3b6"; exon_number "2";
1	pinfish	exon	2929167	2929234	.	+	.	transcript_id "0d9f95b6-a091-4d85-9bb6-6d0a91bc351b|11"; gene_id "8e732c2f-e308-4dda-964e-bc61fc1ca3b6"; exon_number "3";
1	pinfish	exon	2932472	2932630	.	+	.	transcript_id "0d9f95b6-a091-4d85-9bb6-6d0a91bc351b|11"; gene_id "8e732c2f-e308-4dda-964e-bc61fc1ca3b6"; exon_number "4";
1	pinfish	exon	2933938	2934069	.	+	.	transcript_id "0d9f95b6-a091-4d85-9bb6-6d0a91bc351b|11"; gene_id "8e732c2f-e308-4dda-964e-bc61fc1ca3b6"; exon_number "5";
1	pinfish	exon	2935593	2935688	.	+	.	transcript_id "0d9f95b6-a091-4d85-9bb6-6d0a91bc351b|11"; gene_id "8e732c2f-e308-4dda-964e-bc61fc1ca3b6"; exon_number "6";
1	pinfish	exon	2935978	2936281	.	+	.	transcript_id "0d9f95b6-a091-4d85-9bb6-6d0a91bc351b|11"; gene_id "8e732c2f-e308-4dda-964e-bc61fc1ca3b6"; exon_number "7";
1	pinfish	transcript	2924176	2927467	.	+	.	transcript_id "f53cb0a0-7571-47a8-b59d-2423208604c0|16"; gene_id "5861510f-3dd7-436a-aa14-26eb36df619f"; gene_name "CFAP298"; xloc "XLOC_000121"; ref_gene_id "ENSBTAG00000003059"; contained_in "0d9f95b6-a091-4d85-9bb6-6d0a91bc351b|11"; cmp_ref "ENSBTAT00000003977"; class_code "c"; tss_id "TSS151";
1	pinfish	exon	2924176	2925022	.	+	.	transcript_id "f53cb0a0-7571-47a8-b59d-2423208604c0|16"; gene_id "5861510f-3dd7-436a-aa14-26eb36df619f"; exon_number "1";
1	pinfish	exon	2927300	2927467	.	+	.	transcript_id "f53cb0a0-7571-47a8-b59d-2423208604c0|16"; gene_id "5861510f-3dd7-436a-aa14-26eb36df619f"; exon_number "2";
1	pinfish	transcript	2924735	2932544	.	+	.	transcript_id "6afa07c2-cd1e-4fc4-b068-63b9ce996f7f|15"; gene_id "1a690b5c-c4e9-4ea2-b1ae-2c1673b90923"; gene_name "CFAP298"; xloc "XLOC_000121"; ref_gene_id "ENSBTAG00000003059"; contained_in "0d9f95b6-a091-4d85-9bb6-6d0a91bc351b|11"; cmp_ref "ENSBTAT00000003977"; class_code "c"; tss_id "TSS152";
1	pinfish	exon	2924735	2925022	.	+	.	transcript_id "6afa07c2-cd1e-4fc4-b068-63b9ce996f7f|15"; gene_id "1a690b5c-c4e9-4ea2-b1ae-2c1673b90923"; exon_number "1";
1	pinfish	exon	2927300	2927467	.	+	.	transcript_id "6afa07c2-cd1e-4fc4-b068-63b9ce996f7f|15"; gene_id "1a690b5c-c4e9-4ea2-b1ae-2c1673b90923"; exon_number "2";
1	pinfish	exon	2929167	2929234	.	+	.	transcript_id "6afa07c2-cd1e-4fc4-b068-63b9ce996f7f|15"; gene_id "1a690b5c-c4e9-4ea2-b1ae-2c1673b90923"; exon_number "3";
1	pinfish	exon	2932472	2932544	.	+	.	transcript_id "6afa07c2-cd1e-4fc4-b068-63b9ce996f7f|15"; gene_id "1a690b5c-c4e9-4ea2-b1ae-2c1673b90923"; exon_number "4";
1	pinfish	transcript	2924801	2934026	.	+	.	transcript_id "c736c448-cc08-42a8-bde3-6f8e1b913202|16"; gene_id "86cfd715-eaae-4b81-a008-eebad189c289"; gene_name "CFAP298"; xloc "XLOC_000121"; ref_gene_id "ENSBTAG00000003059"; contained_in "0d9f95b6-a091-4d85-9bb6-6d0a91bc351b|11"; cmp_ref "ENSBTAT00000003977"; class_code "c"; tss_id "TSS152";
1	pinfish	exon	2924801	2925022	.	+	.	transcript_id "c736c448-cc08-42a8-bde3-6f8e1b913202|16"; gene_id "86cfd715-eaae-4b81-a008-eebad189c289"; exon_number "1";
1	pinfish	exon	2927300	2927467	.	+	.	transcript_id "c736c448-cc08-42a8-bde3-6f8e1b913202|16"; gene_id "86cfd715-eaae-4b81-a008-eebad189c289"; exon_number "2";
1	pinfish	exon	2929167	2929234	.	+	.	transcript_id "c736c448-cc08-42a8-bde3-6f8e1b913202|16"; gene_id "86cfd715-eaae-4b81-a008-eebad189c289"; exon_number "3";
1	pinfish	exon	2932472	2932630	.	+	.	transcript_id "c736c448-cc08-42a8-bde3-6f8e1b913202|16"; gene_id "86cfd715-eaae-4b81-a008-eebad189c289"; exon_number "4";
1	pinfish	exon	2933938	2934026	.	+	.	transcript_id "c736c448-cc08-42a8-bde3-6f8e1b913202|16"; gene_id "86cfd715-eaae-4b81-a008-eebad189c289"; exon_number "5";
1	pinfish	transcript	2924857	2936280	.	+	.	transcript_id "188e4aa8-de2d-4b02-b1ac-7e32f7c6d88e|5"; gene_id "8e732c2f-e308-4dda-964e-bc61fc1ca3b6"; gene_name "CFAP298"; xloc "XLOC_000121"; ref_gene_id "ENSBTAG00000003059"; cmp_ref "ENSBTAT00000003977"; class_code "j"; tss_id "TSS153";
1	pinfish	exon	2924857	2925022	.	+	.	transcript_id "188e4aa8-de2d-4b02-b1ac-7e32f7c6d88e|5"; gene_id "8e732c2f-e308-4dda-964e-bc61fc1ca3b6"; exon_number "1";
1	pinfish	exon	2927300	2927467	.	+	.	transcript_id "188e4aa8-de2d-4b02-b1ac-7e32f7c6d88e|5"; gene_id "8e732c2f-e308-4dda-964e-bc61fc1ca3b6"; exon_number "2";
1	pinfish	exon	2929167	2929234	.	+	.	transcript_id "188e4aa8-de2d-4b02-b1ac-7e32f7c6d88e|5"; gene_id "8e732c2f-e308-4dda-964e-bc61fc1ca3b6"; exon_number "3";
1	pinfish	exon	2932472	2932630	.	+	.	transcript_id "188e4aa8-de2d-4b02-b1ac-7e32f7c6d88e|5"; gene_id "8e732c2f-e308-4dda-964e-bc61fc1ca3b6"; exon_number "4";
1	pinfish	exon	2935593	2935688	.	+	.	transcript_id "188e4aa8-de2d-4b02-b1ac-7e32f7c6d88e|5"; gene_id "8e732c2f-e308-4dda-964e-bc61fc1ca3b6"; exon_number "5";
1	pinfish	exon	2935978	2936280	.	+	.	transcript_id "188e4aa8-de2d-4b02-b1ac-7e32f7c6d88e|5"; gene_id "8e732c2f-e308-4dda-964e-bc61fc1ca3b6"; exon_number "6";
1	pinfish	transcript	3002060	3017671	.	+	.	transcript_id "2d7f71ff-324e-45cc-bbfd-04bc5c1b83ea|3"; gene_id "97277127-4b1c-4f6b-ba2b-2b1aa37470b5"; xloc "XLOC_000128"; cmp_ref "ENSBTAT00000087205"; class_code "x"; cmp_ref_gene "EVA1C"; tss_id "TSS161";
1	pinfish	exon	3002060	3003293	.	+	.	transcript_id "2d7f71ff-324e-45cc-bbfd-04bc5c1b83ea|3"; gene_id "97277127-4b1c-4f6b-ba2b-2b1aa37470b5"; exon_number "1";
1	pinfish	exon	3016659	3017671	.	+	.	transcript_id "2d7f71ff-324e-45cc-bbfd-04bc5c1b83ea|3"; gene_id "97277127-4b1c-4f6b-ba2b-2b1aa37470b5"; exon_number "2";
1	pinfish	transcript	3075406	3076597	.	+	.	transcript_id "8c58a232-df01-4297-aa0f-9c3323ddec50|3"; gene_id "f9b1676e-1dc2-4b3b-8722-41acc7579529"; xloc "XLOC_000134"; cmp_ref "ENSBTAT00000087205"; class_code "i"; cmp_ref_gene "EVA1C"; tss_id "TSS167";
1	pinfish	exon	3075406	3076597	.	+	.	transcript_id "8c58a232-df01-4297-aa0f-9c3323ddec50|3"; gene_id "f9b1676e-1dc2-4b3b-8722-41acc7579529"; exon_number "1";
1	pinfish	transcript	3075409	3076035	.	+	.	transcript_id "002609c2-74e9-4962-a050-6f73dd94de89|11"; gene_id "d9eb8117-3f45-47e8-93ef-12ba631fcc46"; xloc "XLOC_000134"; contained_in "63b2e605-ef5a-4306-9ea2-56022fce2e40|8"; cmp_ref "ENSBTAT00000087205"; class_code "i"; cmp_ref_gene "EVA1C"; tss_id "TSS167";
1	pinfish	exon	3075409	3076035	.	+	.	transcript_id "002609c2-74e9-4962-a050-6f73dd94de89|11"; gene_id "d9eb8117-3f45-47e8-93ef-12ba631fcc46"; exon_number "1";
1	pinfish	transcript	3075409	3076309	.	+	.	transcript_id "63b2e605-ef5a-4306-9ea2-56022fce2e40|8"; gene_id "7be409d9-29c8-47a2-86ab-878e2a209f67"; xloc "XLOC_000134"; contained_in "8c58a232-df01-4297-aa0f-9c3323ddec50|3"; cmp_ref "ENSBTAT00000087205"; class_code "i"; cmp_ref_gene "EVA1C"; tss_id "TSS167";
1	pinfish	exon	3075409	3076309	.	+	.	transcript_id "63b2e605-ef5a-4306-9ea2-56022fce2e40|8"; gene_id "7be409d9-29c8-47a2-86ab-878e2a209f67"; exon_number "1";
1	pinfish	transcript	3075411	3075921	.	+	.	transcript_id "e33f8959-5b0d-40ce-8709-697cfc6c298d|5"; gene_id "976668e9-52bc-4388-b1d6-e3f6e5c78f81"; xloc "XLOC_000134"; contained_in "63b2e605-ef5a-4306-9ea2-56022fce2e40|8"; cmp_ref "ENSBTAT00000087205"; class_code "i"; cmp_ref_gene "EVA1C"; tss_id "TSS167";
1	pinfish	exon	3075411	3075921	.	+	.	transcript_id "e33f8959-5b0d-40ce-8709-697cfc6c298d|5"; gene_id "976668e9-52bc-4388-b1d6-e3f6e5c78f81"; exon_number "1";
1	pinfish	transcript	3076229	3077585	.	+	.	transcript_id "f766aeff-737e-4998-89fa-c93bbd3c63ab|9"; gene_id "2e0b616d-4691-4b0b-af8e-b21f05a660ee"; xloc "XLOC_000134"; cmp_ref "ENSBTAT00000087205"; class_code "i"; cmp_ref_gene "EVA1C"; tss_id "TSS168";
1	pinfish	exon	3076229	3077585	.	+	.	transcript_id "f766aeff-737e-4998-89fa-c93bbd3c63ab|9"; gene_id "2e0b616d-4691-4b0b-af8e-b21f05a660ee"; exon_number "1";
1	pinfish	transcript	3179694	3180339	.	+	.	transcript_id "3b873d13-2fc9-4f65-a64c-21d0f2f63fcc|3"; gene_id "c6ba9ef6-7c3a-4eac-a230-a25819c0ee26"; gene_name "URB1"; xloc "XLOC_000135"; ref_gene_id "ENSBTAG00000012412"; cmp_ref "ENSBTAT00000016473"; class_code "c"; tss_id "TSS169";
1	pinfish	exon	3179694	3180339	.	+	.	transcript_id "3b873d13-2fc9-4f65-a64c-21d0f2f63fcc|3"; gene_id "c6ba9ef6-7c3a-4eac-a230-a25819c0ee26"; exon_number "1";
1	pinfish	transcript	3210652	3222989	.	+	.	transcript_id "666e862e-5de8-4521-9519-ae10a45a79c0|22"; gene_id "d97cbcff-5cb3-470b-b969-5265b07a9d80"; gene_name "MIS18A"; xloc "XLOC_000136"; ref_gene_id "ENSBTAG00000016619"; cmp_ref "ENSBTAT00000022106"; class_code "="; tss_id "TSS170";
1	pinfish	exon	3210652	3211009	.	+	.	transcript_id "666e862e-5de8-4521-9519-ae10a45a79c0|22"; gene_id "d97cbcff-5cb3-470b-b969-5265b07a9d80"; exon_number "1";
1	pinfish	exon	3213826	3213892	.	+	.	transcript_id "666e862e-5de8-4521-9519-ae10a45a79c0|22"; gene_id "d97cbcff-5cb3-470b-b969-5265b07a9d80"; exon_number "2";
1	pinfish	exon	3218816	3218938	.	+	.	transcript_id "666e862e-5de8-4521-9519-ae10a45a79c0|22"; gene_id "d97cbcff-5cb3-470b-b969-5265b07a9d80"; exon_number "3";
1	pinfish	exon	3221627	3221723	.	+	.	transcript_id "666e862e-5de8-4521-9519-ae10a45a79c0|22"; gene_id "d97cbcff-5cb3-470b-b969-5265b07a9d80"; exon_number "4";
1	pinfish	exon	3222452	3222989	.	+	.	transcript_id "666e862e-5de8-4521-9519-ae10a45a79c0|22"; gene_id "d97cbcff-5cb3-470b-b969-5265b07a9d80"; exon_number "5";
1	pinfish	transcript	3210664	3213878	.	+	.	transcript_id "89e47e8b-84c8-48de-a1cb-9b5ddd7a325a|5"; gene_id "46e68f48-383d-4c6a-b15c-06bbee495571"; gene_name "MIS18A"; xloc "XLOC_000136"; ref_gene_id "ENSBTAG00000016619"; contained_in "666e862e-5de8-4521-9519-ae10a45a79c0|22"; cmp_ref "ENSBTAT00000022106"; class_code "c"; tss_id "TSS170";
1	pinfish	exon	3210664	3211009	.	+	.	transcript_id "89e47e8b-84c8-48de-a1cb-9b5ddd7a325a|5"; gene_id "46e68f48-383d-4c6a-b15c-06bbee495571"; exon_number "1";
1	pinfish	exon	3213826	3213878	.	+	.	transcript_id "89e47e8b-84c8-48de-a1cb-9b5ddd7a325a|5"; gene_id "46e68f48-383d-4c6a-b15c-06bbee495571"; exon_number "2";
1	pinfish	transcript	3529597	3530635	.	+	.	transcript_id "d3b1f534-10a3-48fb-a513-bb7363f6b5f9|3"; gene_id "ab3475fb-04ad-48e1-b3f1-36bf2b7a6c90"; xloc "XLOC_000142"; cmp_ref "ENSBTAT00000074986"; class_code "i"; cmp_ref_gene "HUNK"; tss_id "TSS176";
1	pinfish	exon	3529597	3529777	.	+	.	transcript_id "d3b1f534-10a3-48fb-a513-bb7363f6b5f9|3"; gene_id "ab3475fb-04ad-48e1-b3f1-36bf2b7a6c90"; exon_number "1";
1	pinfish	exon	3530146	3530230	.	+	.	transcript_id "d3b1f534-10a3-48fb-a513-bb7363f6b5f9|3"; gene_id "ab3475fb-04ad-48e1-b3f1-36bf2b7a6c90"; exon_number "2";
1	pinfish	exon	3530326	3530635	.	+	.	transcript_id "d3b1f534-10a3-48fb-a513-bb7363f6b5f9|3"; gene_id "ab3475fb-04ad-48e1-b3f1-36bf2b7a6c90"; exon_number "3";
1	pinfish	transcript	3529670	3530496	.	+	.	transcript_id "52ce30f5-f11a-4e77-8897-6d642b3f5950|4"; gene_id "b0591c67-0408-482f-8e26-4eaed1c5f859"; xloc "XLOC_000142"; contained_in "d3b1f534-10a3-48fb-a513-bb7363f6b5f9|3"; cmp_ref "ENSBTAT00000074986"; class_code "i"; cmp_ref_gene "HUNK"; tss_id "TSS176";
1	pinfish	exon	3529670	3529777	.	+	.	transcript_id "52ce30f5-f11a-4e77-8897-6d642b3f5950|4"; gene_id "b0591c67-0408-482f-8e26-4eaed1c5f859"; exon_number "1";
1	pinfish	exon	3530146	3530230	.	+	.	transcript_id "52ce30f5-f11a-4e77-8897-6d642b3f5950|4"; gene_id "b0591c67-0408-482f-8e26-4eaed1c5f859"; exon_number "2";
1	pinfish	exon	3530326	3530496	.	+	.	transcript_id "52ce30f5-f11a-4e77-8897-6d642b3f5950|4"; gene_id "b0591c67-0408-482f-8e26-4eaed1c5f859"; exon_number "3";
1	pinfish	transcript	3821635	3822518	.	+	.	transcript_id "f089a4d4-41b9-4744-b7cd-7917bf896b69|13"; gene_id "b8451484-9c46-4224-b2f7-ce5454072305"; gene_name "SCAF4"; xloc "XLOC_000145"; ref_gene_id "ENSBTAG00000018855"; cmp_ref "ENSBTAT00000083963"; class_code "o"; tss_id "TSS179";
1	pinfish	exon	3821635	3822518	.	+	.	transcript_id "f089a4d4-41b9-4744-b7cd-7917bf896b69|13"; gene_id "b8451484-9c46-4224-b2f7-ce5454072305"; exon_number "1";
1	pinfish	transcript	3821821	3822315	.	+	.	transcript_id "cc25358b-27a2-41bb-ab25-92ab56f12986|18"; gene_id "c7e736f9-c1e6-4dbc-af17-eb2bb1a9732d"; gene_name "SCAF4"; xloc "XLOC_000145"; ref_gene_id "ENSBTAG00000018855"; contained_in "f089a4d4-41b9-4744-b7cd-7917bf896b69|13"; cmp_ref "ENSBTAT00000083963"; class_code "o"; tss_id "TSS180";
1	pinfish	exon	3821821	3822315	.	+	.	transcript_id "cc25358b-27a2-41bb-ab25-92ab56f12986|18"; gene_id "c7e736f9-c1e6-4dbc-af17-eb2bb1a9732d"; exon_number "1";
1	pinfish	transcript	4192245	4260712	.	+	.	transcript_id "7825ccd9-533d-42b1-80bb-42c567c40c1d|13"; gene_id "c6970245-f6aa-411c-831f-db055b7f8f1b"; gene_name "TIAM1"; xloc "XLOC_000159"; ref_gene_id "ENSBTAG00000017839"; cmp_ref "ENSBTAT00000064124"; class_code "j"; tss_id "TSS194";
1	pinfish	exon	4192245	4192306	.	+	.	transcript_id "7825ccd9-533d-42b1-80bb-42c567c40c1d|13"; gene_id "c6970245-f6aa-411c-831f-db055b7f8f1b"; exon_number "1";
1	pinfish	exon	4260348	4260712	.	+	.	transcript_id "7825ccd9-533d-42b1-80bb-42c567c40c1d|13"; gene_id "c6970245-f6aa-411c-831f-db055b7f8f1b"; exon_number "2";
1	pinfish	transcript	4296797	4311622	.	+	.	transcript_id "62f6190d-c4b9-4ed0-b2be-20891553c8f6|3"; gene_id "e8faadb8-1d9f-472a-86c5-3f0c37275a9b"; gene_name "TIAM1"; xloc "XLOC_000159"; ref_gene_id "ENSBTAG00000017839"; cmp_ref "ENSBTAT00000064124"; class_code "j"; tss_id "TSS195";
1	pinfish	exon	4296797	4296946	.	+	.	transcript_id "62f6190d-c4b9-4ed0-b2be-20891553c8f6|3"; gene_id "e8faadb8-1d9f-472a-86c5-3f0c37275a9b"; exon_number "1";
1	pinfish	exon	4311412	4311622	.	+	.	transcript_id "62f6190d-c4b9-4ed0-b2be-20891553c8f6|3"; gene_id "e8faadb8-1d9f-472a-86c5-3f0c37275a9b"; exon_number "2";
1	pinfish	transcript	4387894	4389145	.	+	.	transcript_id "5aa1ff39-47aa-4f2f-8977-84d37507eeba|3"; gene_id "1e88872a-7bdf-47f4-9d5b-6b9bbed77ee7"; gene_name "ENSBTAG00000048631"; xloc "XLOC_000169"; ref_gene_id "ENSBTAG00000048631"; cmp_ref "ENSBTAT00000023716"; class_code "e"; tss_id "TSS205";
1	pinfish	exon	4387894	4389145	.	+	.	transcript_id "5aa1ff39-47aa-4f2f-8977-84d37507eeba|3"; gene_id "1e88872a-7bdf-47f4-9d5b-6b9bbed77ee7"; exon_number "1";
1	pinfish	transcript	4395871	4396331	.	+	.	transcript_id "bdefe39e-64f3-4461-9767-daaec0b0691f|3"; gene_id "6f7e4991-d625-4550-8043-2665ffc34db7"; gene_name "ENSBTAG00000048631"; xloc "XLOC_000169"; ref_gene_id "ENSBTAG00000048631"; cmp_ref "ENSBTAT00000023716"; class_code "e"; tss_id "TSS206";
1	pinfish	exon	4395871	4396331	.	+	.	transcript_id "bdefe39e-64f3-4461-9767-daaec0b0691f|3"; gene_id "6f7e4991-d625-4550-8043-2665ffc34db7"; exon_number "1";
1	pinfish	transcript	4420239	4430077	.	+	.	transcript_id "fb00a654-4ccf-45b5-a2f1-6adc7d10651f|6"; gene_id "42de7668-aeef-4b90-97bc-75d3448f420c"; gene_name "ENSBTAG00000048631"; xloc "XLOC_000169"; ref_gene_id "ENSBTAG00000048631"; cmp_ref "ENSBTAT00000023716"; class_code "c"; tss_id "TSS207";
1	pinfish	exon	4420239	4420304	.	+	.	transcript_id "fb00a654-4ccf-45b5-a2f1-6adc7d10651f|6"; gene_id "42de7668-aeef-4b90-97bc-75d3448f420c"; exon_number "1";
1	pinfish	exon	4423315	4423402	.	+	.	transcript_id "fb00a654-4ccf-45b5-a2f1-6adc7d10651f|6"; gene_id "42de7668-aeef-4b90-97bc-75d3448f420c"; exon_number "2";
1	pinfish	exon	4425381	4425553	.	+	.	transcript_id "fb00a654-4ccf-45b5-a2f1-6adc7d10651f|6"; gene_id "42de7668-aeef-4b90-97bc-75d3448f420c"; exon_number "3";
1	pinfish	exon	4429294	4430077	.	+	.	transcript_id "fb00a654-4ccf-45b5-a2f1-6adc7d10651f|6"; gene_id "42de7668-aeef-4b90-97bc-75d3448f420c"; exon_number "4";
1	pinfish	transcript	4423375	4425889	.	+	.	transcript_id "4a31ed5f-aafc-4941-9364-9d75825f983c|5"; gene_id "2bf27339-8153-437c-9f3c-82e15fee10b7"; gene_name "ENSBTAG00000048631"; xloc "XLOC_000169"; ref_gene_id "ENSBTAG00000048631"; cmp_ref "ENSBTAT00000023716"; class_code "j"; tss_id "TSS208";
1	pinfish	exon	4423375	4423402	.	+	.	transcript_id "4a31ed5f-aafc-4941-9364-9d75825f983c|5"; gene_id "2bf27339-8153-437c-9f3c-82e15fee10b7"; exon_number "1";
1	pinfish	exon	4425381	4425889	.	+	.	transcript_id "4a31ed5f-aafc-4941-9364-9d75825f983c|5"; gene_id "2bf27339-8153-437c-9f3c-82e15fee10b7"; exon_number "2";
1	pinfish	transcript	4429388	4431754	.	+	.	transcript_id "9d8edbbe-6ba3-4f27-8928-bbe042fc992f|3"; gene_id "aae11183-c83b-457a-b6ed-bbc5a94ea8d5"; gene_name "ENSBTAG00000048631"; xloc "XLOC_000169"; ref_gene_id "ENSBTAG00000048631"; cmp_ref "ENSBTAT00000023716"; class_code "c"; tss_id "TSS209";
1	pinfish	exon	4429388	4431754	.	+	.	transcript_id "9d8edbbe-6ba3-4f27-8928-bbe042fc992f|3"; gene_id "aae11183-c83b-457a-b6ed-bbc5a94ea8d5"; exon_number "1";
1	pinfish	transcript	4430124	4430986	.	+	.	transcript_id "a4d8f885-035e-4f14-ad3f-cecbd05c2073|7"; gene_id "b89e3aad-a074-464c-b6fa-3a10362339f2"; gene_name "ENSBTAG00000048631"; xloc "XLOC_000169"; ref_gene_id "ENSBTAG00000048631"; contained_in "9d8edbbe-6ba3-4f27-8928-bbe042fc992f|3"; cmp_ref "ENSBTAT00000023716"; class_code "c"; tss_id "TSS210";
1	pinfish	exon	4430124	4430986	.	+	.	transcript_id "a4d8f885-035e-4f14-ad3f-cecbd05c2073|7"; gene_id "b89e3aad-a074-464c-b6fa-3a10362339f2"; exon_number "1";
1	pinfish	transcript	4673602	4674516	.	+	.	transcript_id "740938dd-d1a2-4a7e-b9a3-c408876c28fc|1324"; gene_id "621ea27b-86ec-400b-a075-cd2475930992"; gene_name "KRTAP11-1"; xloc "XLOC_000176"; ref_gene_id "ENSBTAG00000034869"; cmp_ref "ENSBTAT00000049339"; class_code "="; tss_id "TSS217";
1	pinfish	exon	4673602	4674516	.	+	.	transcript_id "740938dd-d1a2-4a7e-b9a3-c408876c28fc|1324"; gene_id "621ea27b-86ec-400b-a075-cd2475930992"; exon_number "1";
1	pinfish	transcript	4736828	4737549	.	+	.	transcript_id "810b6889-68a1-4147-85d8-037e342417c2|19"; gene_id "470c4a18-63fc-4670-9a93-6d0001b61054"; gene_name "KRTAP7-1"; xloc "XLOC_000177"; ref_gene_id "ENSBTAG00000046804"; cmp_ref "ENSBTAT00000066250"; class_code "k"; tss_id "TSS218";
1	pinfish	exon	4736828	4737549	.	+	.	transcript_id "810b6889-68a1-4147-85d8-037e342417c2|19"; gene_id "470c4a18-63fc-4670-9a93-6d0001b61054"; exon_number "1";
1	pinfish	transcript	4759928	4760471	.	+	.	transcript_id "da2bb48d-4a52-4fdb-a97c-76e0628118e8|107"; gene_id "f40dcae7-d57c-4290-a49c-3822e0523b23"; gene_name "KRTAP8-1"; xloc "XLOC_000178"; ref_gene_id "ENSBTAG00000015812"; cmp_ref "ENSBTAT00000021000"; class_code "e"; tss_id "TSS219";
1	pinfish	exon	4759928	4760471	.	+	.	transcript_id "da2bb48d-4a52-4fdb-a97c-76e0628118e8|107"; gene_id "f40dcae7-d57c-4290-a49c-3822e0523b23"; exon_number "1";
1	pinfish	transcript	4770025	4770430	.	+	.	transcript_id "d6bf61c4-de7a-477d-a14d-1cec266261ba|4"; gene_id "fee32059-b1c1-4365-8753-1491b4e9da0e"; gene_name "ENSBTAG00000048503"; xloc "XLOC_000179"; ref_gene_id "ENSBTAG00000048503"; contained_in "89fedd01-1f9d-4195-bda4-20cb52504151|42"; cmp_ref "ENSBTAT00000076725"; class_code "k"; tss_id "TSS220";
1	pinfish	exon	4770025	4770430	.	+	.	transcript_id "d6bf61c4-de7a-477d-a14d-1cec266261ba|4"; gene_id "fee32059-b1c1-4365-8753-1491b4e9da0e"; exon_number "1";
1	pinfish	transcript	4770028	4770580	.	+	.	transcript_id "89fedd01-1f9d-4195-bda4-20cb52504151|42"; gene_id "b071a86e-58ba-4bf4-bdcd-175a0860f7d8"; gene_name "ENSBTAG00000048503"; xloc "XLOC_000179"; ref_gene_id "ENSBTAG00000048503"; cmp_ref "ENSBTAT00000076725"; class_code "k"; tss_id "TSS220";
1	pinfish	exon	4770028	4770580	.	+	.	transcript_id "89fedd01-1f9d-4195-bda4-20cb52504151|42"; gene_id "b071a86e-58ba-4bf4-bdcd-175a0860f7d8"; exon_number "1";
1	pinfish	transcript	4857186	4857823	.	+	.	transcript_id "dca1b9bd-9ddf-4c00-a8aa-92fe4fc35d7b|39"; gene_id "e9d49977-963a-4ae8-a78f-b13259628141"; gene_name "ENSBTAG00000054173"; xloc "XLOC_000180"; ref_gene_id "ENSBTAG00000054173"; cmp_ref "ENSBTAT00000079500"; class_code "k"; tss_id "TSS221";
1	pinfish	exon	4857186	4857823	.	+	.	transcript_id "dca1b9bd-9ddf-4c00-a8aa-92fe4fc35d7b|39"; gene_id "e9d49977-963a-4ae8-a78f-b13259628141"; exon_number "1";
1	pinfish	transcript	4878262	4878858	.	+	.	transcript_id "baa3783a-c086-4492-aabd-f699f4e7cb19|65"; gene_id "0057e844-93d9-4bde-a0da-19e290672423"; xloc "XLOC_000181"; class_code "u"; tss_id "TSS222";
1	pinfish	exon	4878262	4878858	.	+	.	transcript_id "baa3783a-c086-4492-aabd-f699f4e7cb19|65"; gene_id "0057e844-93d9-4bde-a0da-19e290672423"; exon_number "1";
1	pinfish	transcript	4913755	4914372	.	+	.	transcript_id "cffbc87a-f430-4e68-a534-beb2f115966b|62"; gene_id "132e46cb-e821-46ec-a18f-038dbd77db16"; gene_name "ENSBTAG00000049468"; xloc "XLOC_000182"; ref_gene_id "ENSBTAG00000049468"; cmp_ref "ENSBTAT00000084287"; class_code "k"; tss_id "TSS223";
1	pinfish	exon	4913755	4914372	.	+	.	transcript_id "cffbc87a-f430-4e68-a534-beb2f115966b|62"; gene_id "132e46cb-e821-46ec-a18f-038dbd77db16"; exon_number "1";
1	pinfish	transcript	4946579	4947201	.	+	.	transcript_id "a17c3d85-aa1d-4eda-85c3-5a69c55f17fb|49"; gene_id "50121a23-f31b-423f-906e-4a2461093ff7"; xloc "XLOC_000183"; class_code "u"; tss_id "TSS224";
1	pinfish	exon	4946579	4947201	.	+	.	transcript_id "a17c3d85-aa1d-4eda-85c3-5a69c55f17fb|49"; gene_id "50121a23-f31b-423f-906e-4a2461093ff7"; exon_number "1";
1	pinfish	transcript	5140294	5148757	.	+	.	transcript_id "85c0d736-997c-484c-9c26-2a066665bb17|4"; gene_id "b736a29f-7dbb-4cff-8f2c-22b8b84154de"; xloc "XLOC_000184"; class_code "u"; tss_id "TSS225";
1	pinfish	exon	5140294	5140341	.	+	.	transcript_id "85c0d736-997c-484c-9c26-2a066665bb17|4"; gene_id "b736a29f-7dbb-4cff-8f2c-22b8b84154de"; exon_number "1";
1	pinfish	exon	5148244	5148757	.	+	.	transcript_id "85c0d736-997c-484c-9c26-2a066665bb17|4"; gene_id "b736a29f-7dbb-4cff-8f2c-22b8b84154de"; exon_number "2";
1	pinfish	transcript	5140295	5140915	.	+	.	transcript_id "3c2ff43f-6f2c-4136-a745-1e2d72e753df|35"; gene_id "0c9090be-842a-4e82-919b-9fe10bae6b04"; xloc "XLOC_000184"; class_code "u"; tss_id "TSS225";
1	pinfish	exon	5140295	5140915	.	+	.	transcript_id "3c2ff43f-6f2c-4136-a745-1e2d72e753df|35"; gene_id "0c9090be-842a-4e82-919b-9fe10bae6b04"; exon_number "1";
1	pinfish	transcript	5140296	5148735	.	+	.	transcript_id "2afcce03-011b-4e9a-851b-59dbe6daa851|3"; gene_id "b736a29f-7dbb-4cff-8f2c-22b8b84154de"; xloc "XLOC_000184"; class_code "u"; tss_id "TSS225";
1	pinfish	exon	5140296	5140317	.	+	.	transcript_id "2afcce03-011b-4e9a-851b-59dbe6daa851|3"; gene_id "b736a29f-7dbb-4cff-8f2c-22b8b84154de"; exon_number "1";
1	pinfish	exon	5148220	5148735	.	+	.	transcript_id "2afcce03-011b-4e9a-851b-59dbe6daa851|3"; gene_id "b736a29f-7dbb-4cff-8f2c-22b8b84154de"; exon_number "2";
1	pinfish	transcript	5350802	5375038	.	+	.	transcript_id "dc1b08bb-01d9-482d-acec-dcededd38ec1|4"; gene_id "9afc8d2a-dcdb-43d8-af11-f81f608c6d1a"; xloc "XLOC_000188"; class_code "u"; tss_id "TSS230";
1	pinfish	exon	5350802	5351057	.	+	.	transcript_id "dc1b08bb-01d9-482d-acec-dcededd38ec1|4"; gene_id "9afc8d2a-dcdb-43d8-af11-f81f608c6d1a"; exon_number "1";
1	pinfish	exon	5375022	5375038	.	+	.	transcript_id "dc1b08bb-01d9-482d-acec-dcededd38ec1|4"; gene_id "9afc8d2a-dcdb-43d8-af11-f81f608c6d1a"; exon_number "2";
1	pinfish	transcript	5510152	5511025	.	+	.	transcript_id "674ad7e6-b1ac-4563-a505-c07ff8048477|66"; gene_id "9353ed75-a4f6-4781-9a55-ea85485238fe"; gene_name "KRTAP13-1"; xloc "XLOC_000191"; ref_gene_id "ENSBTAG00000039602"; cmp_ref "ENSBTAT00000053288"; class_code "="; tss_id "TSS233";
1	pinfish	exon	5510152	5511025	.	+	.	transcript_id "674ad7e6-b1ac-4563-a505-c07ff8048477|66"; gene_id "9353ed75-a4f6-4781-9a55-ea85485238fe"; exon_number "1";
1	pinfish	transcript	5627728	5629447	.	+	.	transcript_id "5bef22c8-914b-4e0d-b152-5786e30761f4|29"; gene_id "4102c7dd-ae23-41ff-84d0-51a742c9c792"; gene_name "KRTAP27-1"; xloc "XLOC_000192"; ref_gene_id "ENSBTAG00000052202"; cmp_ref "ENSBTAT00000080742"; class_code "k"; tss_id "TSS234";
1	pinfish	exon	5627728	5629447	.	+	.	transcript_id "5bef22c8-914b-4e0d-b152-5786e30761f4|29"; gene_id "4102c7dd-ae23-41ff-84d0-51a742c9c792"; exon_number "1";
1	pinfish	transcript	5653005	5653876	.	+	.	transcript_id "315548cc-47de-4ed7-85f5-ad86248429be|247"; gene_id "2bc8762d-8770-4018-8340-58f8abc6f705"; xloc "XLOC_000193"; class_code "u"; tss_id "TSS235";
1	pinfish	exon	5653005	5653876	.	+	.	transcript_id "315548cc-47de-4ed7-85f5-ad86248429be|247"; gene_id "2bc8762d-8770-4018-8340-58f8abc6f705"; exon_number "1";
1	pinfish	transcript	5689929	5692182	.	+	.	transcript_id "6e68e441-0460-495a-8d91-23791376600f|4"; gene_id "a6768b8a-8102-4e7e-92d1-833696790073"; gene_name "KRTAP24-1"; xloc "XLOC_000194"; ref_gene_id "ENSBTAG00000046384"; cmp_ref "ENSBTAT00000063306"; class_code "k"; tss_id "TSS236";
1	pinfish	exon	5689929	5692182	.	+	.	transcript_id "6e68e441-0460-495a-8d91-23791376600f|4"; gene_id "a6768b8a-8102-4e7e-92d1-833696790073"; exon_number "1";
1	pinfish	transcript	5770231	5772216	.	+	.	transcript_id "25d25a9b-39b4-4b19-964b-c9b0ca9b48ff|28"; gene_id "97d5735d-2505-4c70-9acd-93e0c761e483"; gene_name "CLDN8"; xloc "XLOC_000195"; ref_gene_id "ENSBTAG00000039820"; cmp_ref "ENSBTAT00000044994"; class_code "="; tss_id "TSS237";
1	pinfish	exon	5770231	5772216	.	+	.	transcript_id "25d25a9b-39b4-4b19-964b-c9b0ca9b48ff|28"; gene_id "97d5735d-2505-4c70-9acd-93e0c761e483"; exon_number "1";
1	pinfish	transcript	5829925	5832078	.	+	.	transcript_id "c65669f4-0d0d-4520-bf4b-b019177f9795|10"; gene_id "a3270461-2ed0-4984-be4f-0e1969a202ce"; gene_name "CLDN17"; xloc "XLOC_000196"; ref_gene_id "ENSBTAG00000039255"; cmp_ref "ENSBTAT00000057398"; class_code "k"; tss_id "TSS238";
1	pinfish	exon	5829925	5832078	.	+	.	transcript_id "c65669f4-0d0d-4520-bf4b-b019177f9795|10"; gene_id "a3270461-2ed0-4984-be4f-0e1969a202ce"; exon_number "1";
1	pinfish	transcript	5829927	5831149	.	+	.	transcript_id "361db9e0-c7d9-42b2-b194-6612fcc241ee|6"; gene_id "f5bedd2b-666b-4074-8192-88696e423491"; gene_name "CLDN17"; xloc "XLOC_000196"; ref_gene_id "ENSBTAG00000039255"; contained_in "c65669f4-0d0d-4520-bf4b-b019177f9795|10"; cmp_ref "ENSBTAT00000057398"; class_code "k"; tss_id "TSS238";
1	pinfish	exon	5829927	5831149	.	+	.	transcript_id "361db9e0-c7d9-42b2-b194-6612fcc241ee|6"; gene_id "f5bedd2b-666b-4074-8192-88696e423491"; exon_number "1";
1	pinfish	transcript	6042863	6043009	.	+	.	transcript_id "5f0123ac-d6f3-431e-b88c-b929522221a7|1250"; gene_id "147d5ab0-d408-4f6c-996b-49ed7ab7e344"; xloc "XLOC_000197"; class_code "u"; tss_id "TSS239";
1	pinfish	exon	6042863	6043009	.	+	.	transcript_id "5f0123ac-d6f3-431e-b88c-b929522221a7|1250"; gene_id "147d5ab0-d408-4f6c-996b-49ed7ab7e344"; exon_number "1";
1	pinfish	transcript	6558856	6577796	.	+	.	transcript_id "94395f06-4041-4791-a9b7-45c958bdbf23|4"; gene_id "3859962c-79fd-4378-9860-b6dd741b39d7"; gene_name "GRIK1"; xloc "XLOC_000198"; ref_gene_id "ENSBTAG00000034854"; cmp_ref "ENSBTAT00000026819"; class_code "c"; tss_id "TSS240";
1	pinfish	exon	6558856	6558925	.	+	.	transcript_id "94395f06-4041-4791-a9b7-45c958bdbf23|4"; gene_id "3859962c-79fd-4378-9860-b6dd741b39d7"; exon_number "1";
1	pinfish	exon	6577337	6577796	.	+	.	transcript_id "94395f06-4041-4791-a9b7-45c958bdbf23|4"; gene_id "3859962c-79fd-4378-9860-b6dd741b39d7"; exon_number "2";
1	pinfish	transcript	7114223	7121977	.	+	.	transcript_id "41d93e14-8aa8-47e5-a7c7-cb0f4aed5fee|8"; gene_id "308a5d47-4ad7-4503-b71f-c792cb2a093d"; gene_name "CCT8"; xloc "XLOC_000216"; ref_gene_id "ENSBTAG00000014233"; contained_in "15965196-c679-4552-aae3-5c7b4ea77975|9"; cmp_ref "ENSBTAT00000018917"; class_code "c"; tss_id "TSS260";
1	pinfish	exon	7114223	7114339	.	+	.	transcript_id "41d93e14-8aa8-47e5-a7c7-cb0f4aed5fee|8"; gene_id "308a5d47-4ad7-4503-b71f-c792cb2a093d"; exon_number "1";
1	pinfish	exon	7116707	7116797	.	+	.	transcript_id "41d93e14-8aa8-47e5-a7c7-cb0f4aed5fee|8"; gene_id "308a5d47-4ad7-4503-b71f-c792cb2a093d"; exon_number "2";
1	pinfish	exon	7117478	7117557	.	+	.	transcript_id "41d93e14-8aa8-47e5-a7c7-cb0f4aed5fee|8"; gene_id "308a5d47-4ad7-4503-b71f-c792cb2a093d"; exon_number "3";
1	pinfish	exon	7119110	7119259	.	+	.	transcript_id "41d93e14-8aa8-47e5-a7c7-cb0f4aed5fee|8"; gene_id "308a5d47-4ad7-4503-b71f-c792cb2a093d"; exon_number "4";
1	pinfish	exon	7119729	7119909	.	+	.	transcript_id "41d93e14-8aa8-47e5-a7c7-cb0f4aed5fee|8"; gene_id "308a5d47-4ad7-4503-b71f-c792cb2a093d"; exon_number "5";
1	pinfish	exon	7120023	7120084	.	+	.	transcript_id "41d93e14-8aa8-47e5-a7c7-cb0f4aed5fee|8"; gene_id "308a5d47-4ad7-4503-b71f-c792cb2a093d"; exon_number "6";
1	pinfish	exon	7120973	7121110	.	+	.	transcript_id "41d93e14-8aa8-47e5-a7c7-cb0f4aed5fee|8"; gene_id "308a5d47-4ad7-4503-b71f-c792cb2a093d"; exon_number "7";
1	pinfish	exon	7121823	7121977	.	+	.	transcript_id "41d93e14-8aa8-47e5-a7c7-cb0f4aed5fee|8"; gene_id "308a5d47-4ad7-4503-b71f-c792cb2a093d"; exon_number "8";
1	pinfish	transcript	7114223	7124003	.	+	.	transcript_id "15965196-c679-4552-aae3-5c7b4ea77975|9"; gene_id "da9e0951-3ed2-4d46-9445-b44f222fe388"; gene_name "CCT8"; xloc "XLOC_000216"; ref_gene_id "ENSBTAG00000014233"; cmp_ref "ENSBTAT00000018917"; class_code "c"; tss_id "TSS260";
1	pinfish	exon	7114223	7114339	.	+	.	transcript_id "15965196-c679-4552-aae3-5c7b4ea77975|9"; gene_id "da9e0951-3ed2-4d46-9445-b44f222fe388"; exon_number "1";
1	pinfish	exon	7116707	7116797	.	+	.	transcript_id "15965196-c679-4552-aae3-5c7b4ea77975|9"; gene_id "da9e0951-3ed2-4d46-9445-b44f222fe388"; exon_number "2";
1	pinfish	exon	7117478	7117557	.	+	.	transcript_id "15965196-c679-4552-aae3-5c7b4ea77975|9"; gene_id "da9e0951-3ed2-4d46-9445-b44f222fe388"; exon_number "3";
1	pinfish	exon	7119110	7119259	.	+	.	transcript_id "15965196-c679-4552-aae3-5c7b4ea77975|9"; gene_id "da9e0951-3ed2-4d46-9445-b44f222fe388"; exon_number "4";
1	pinfish	exon	7119729	7119909	.	+	.	transcript_id "15965196-c679-4552-aae3-5c7b4ea77975|9"; gene_id "da9e0951-3ed2-4d46-9445-b44f222fe388"; exon_number "5";
1	pinfish	exon	7120023	7120084	.	+	.	transcript_id "15965196-c679-4552-aae3-5c7b4ea77975|9"; gene_id "da9e0951-3ed2-4d46-9445-b44f222fe388"; exon_number "6";
1	pinfish	exon	7120973	7121110	.	+	.	transcript_id "15965196-c679-4552-aae3-5c7b4ea77975|9"; gene_id "da9e0951-3ed2-4d46-9445-b44f222fe388"; exon_number "7";
1	pinfish	exon	7121823	7122001	.	+	.	transcript_id "15965196-c679-4552-aae3-5c7b4ea77975|9"; gene_id "da9e0951-3ed2-4d46-9445-b44f222fe388"; exon_number "8";
1	pinfish	exon	7122716	7122782	.	+	.	transcript_id "15965196-c679-4552-aae3-5c7b4ea77975|9"; gene_id "da9e0951-3ed2-4d46-9445-b44f222fe388"; exon_number "9";
1	pinfish	exon	7122854	7122941	.	+	.	transcript_id "15965196-c679-4552-aae3-5c7b4ea77975|9"; gene_id "da9e0951-3ed2-4d46-9445-b44f222fe388"; exon_number "10";
1	pinfish	exon	7123033	7123148	.	+	.	transcript_id "15965196-c679-4552-aae3-5c7b4ea77975|9"; gene_id "da9e0951-3ed2-4d46-9445-b44f222fe388"; exon_number "11";
1	pinfish	exon	7123722	7123793	.	+	.	transcript_id "15965196-c679-4552-aae3-5c7b4ea77975|9"; gene_id "da9e0951-3ed2-4d46-9445-b44f222fe388"; exon_number "12";
1	pinfish	exon	7123874	7124003	.	+	.	transcript_id "15965196-c679-4552-aae3-5c7b4ea77975|9"; gene_id "da9e0951-3ed2-4d46-9445-b44f222fe388"; exon_number "13";
1	pinfish	transcript	7114224	7128094	.	+	.	transcript_id "ec924ff9-ea47-49f9-9dc0-e346971a6d22|10"; gene_id "8890b8fa-0453-4636-b21d-44625ec37dbc"; gene_name "CCT8"; xloc "XLOC_000216"; ref_gene_id "ENSBTAG00000014233"; cmp_ref "ENSBTAT00000018917"; class_code "j"; tss_id "TSS260";
1	pinfish	exon	7114224	7114339	.	+	.	transcript_id "ec924ff9-ea47-49f9-9dc0-e346971a6d22|10"; gene_id "8890b8fa-0453-4636-b21d-44625ec37dbc"; exon_number "1";
1	pinfish	exon	7116707	7116797	.	+	.	transcript_id "ec924ff9-ea47-49f9-9dc0-e346971a6d22|10"; gene_id "8890b8fa-0453-4636-b21d-44625ec37dbc"; exon_number "2";
1	pinfish	exon	7117478	7117557	.	+	.	transcript_id "ec924ff9-ea47-49f9-9dc0-e346971a6d22|10"; gene_id "8890b8fa-0453-4636-b21d-44625ec37dbc"; exon_number "3";
1	pinfish	exon	7119110	7119259	.	+	.	transcript_id "ec924ff9-ea47-49f9-9dc0-e346971a6d22|10"; gene_id "8890b8fa-0453-4636-b21d-44625ec37dbc"; exon_number "4";
1	pinfish	exon	7119729	7119909	.	+	.	transcript_id "ec924ff9-ea47-49f9-9dc0-e346971a6d22|10"; gene_id "8890b8fa-0453-4636-b21d-44625ec37dbc"; exon_number "5";
1	pinfish	exon	7120023	7120084	.	+	.	transcript_id "ec924ff9-ea47-49f9-9dc0-e346971a6d22|10"; gene_id "8890b8fa-0453-4636-b21d-44625ec37dbc"; exon_number "6";
1	pinfish	exon	7120973	7121110	.	+	.	transcript_id "ec924ff9-ea47-49f9-9dc0-e346971a6d22|10"; gene_id "8890b8fa-0453-4636-b21d-44625ec37dbc"; exon_number "7";
1	pinfish	exon	7121823	7122001	.	+	.	transcript_id "ec924ff9-ea47-49f9-9dc0-e346971a6d22|10"; gene_id "8890b8fa-0453-4636-b21d-44625ec37dbc"; exon_number "8";
1	pinfish	exon	7122716	7122782	.	+	.	transcript_id "ec924ff9-ea47-49f9-9dc0-e346971a6d22|10"; gene_id "8890b8fa-0453-4636-b21d-44625ec37dbc"; exon_number "9";
1	pinfish	exon	7122854	7122941	.	+	.	transcript_id "ec924ff9-ea47-49f9-9dc0-e346971a6d22|10"; gene_id "8890b8fa-0453-4636-b21d-44625ec37dbc"; exon_number "10";
1	pinfish	exon	7123033	7123152	.	+	.	transcript_id "ec924ff9-ea47-49f9-9dc0-e346971a6d22|10"; gene_id "8890b8fa-0453-4636-b21d-44625ec37dbc"; exon_number "11";
1	pinfish	exon	7123722	7123793	.	+	.	transcript_id "ec924ff9-ea47-49f9-9dc0-e346971a6d22|10"; gene_id "8890b8fa-0453-4636-b21d-44625ec37dbc"; exon_number "12";
1	pinfish	exon	7123874	7124038	.	+	.	transcript_id "ec924ff9-ea47-49f9-9dc0-e346971a6d22|10"; gene_id "8890b8fa-0453-4636-b21d-44625ec37dbc"; exon_number "13";
1	pinfish	exon	7124334	7124453	.	+	.	transcript_id "ec924ff9-ea47-49f9-9dc0-e346971a6d22|10"; gene_id "8890b8fa-0453-4636-b21d-44625ec37dbc"; exon_number "14";
1	pinfish	exon	7127725	7128094	.	+	.	transcript_id "ec924ff9-ea47-49f9-9dc0-e346971a6d22|10"; gene_id "8890b8fa-0453-4636-b21d-44625ec37dbc"; exon_number "15";
1	pinfish	transcript	7114225	7117263	.	+	.	transcript_id "ec8e31e9-5695-4891-b5a4-73f44ec43b8f|20"; gene_id "8ba34f15-0d22-481b-862e-ab678d2a47b2"; gene_name "CCT8"; xloc "XLOC_000216"; ref_gene_id "ENSBTAG00000014233"; cmp_ref "ENSBTAT00000018917"; class_code "j"; tss_id "TSS260";
1	pinfish	exon	7114225	7114339	.	+	.	transcript_id "ec8e31e9-5695-4891-b5a4-73f44ec43b8f|20"; gene_id "8ba34f15-0d22-481b-862e-ab678d2a47b2"; exon_number "1";
1	pinfish	exon	7116707	7117263	.	+	.	transcript_id "ec8e31e9-5695-4891-b5a4-73f44ec43b8f|20"; gene_id "8ba34f15-0d22-481b-862e-ab678d2a47b2"; exon_number "2";
1	pinfish	transcript	7114226	7127948	.	+	.	transcript_id "cf0500fd-cdb7-4f2f-a0c3-5c1614454786|9"; gene_id "1d1c667a-92b3-4fb3-b457-94451b61fa93"; gene_name "CCT8"; xloc "XLOC_000216"; ref_gene_id "ENSBTAG00000014233"; cmp_ref "ENSBTAT00000018917"; class_code "m"; tss_id "TSS260";
1	pinfish	exon	7114226	7114339	.	+	.	transcript_id "cf0500fd-cdb7-4f2f-a0c3-5c1614454786|9"; gene_id "1d1c667a-92b3-4fb3-b457-94451b61fa93"; exon_number "1";
1	pinfish	exon	7116707	7116797	.	+	.	transcript_id "cf0500fd-cdb7-4f2f-a0c3-5c1614454786|9"; gene_id "1d1c667a-92b3-4fb3-b457-94451b61fa93"; exon_number "2";
1	pinfish	exon	7117478	7117557	.	+	.	transcript_id "cf0500fd-cdb7-4f2f-a0c3-5c1614454786|9"; gene_id "1d1c667a-92b3-4fb3-b457-94451b61fa93"; exon_number "3";
1	pinfish	exon	7119110	7119259	.	+	.	transcript_id "cf0500fd-cdb7-4f2f-a0c3-5c1614454786|9"; gene_id "1d1c667a-92b3-4fb3-b457-94451b61fa93"; exon_number "4";
1	pinfish	exon	7119729	7119909	.	+	.	transcript_id "cf0500fd-cdb7-4f2f-a0c3-5c1614454786|9"; gene_id "1d1c667a-92b3-4fb3-b457-94451b61fa93"; exon_number "5";
1	pinfish	exon	7120023	7120084	.	+	.	transcript_id "cf0500fd-cdb7-4f2f-a0c3-5c1614454786|9"; gene_id "1d1c667a-92b3-4fb3-b457-94451b61fa93"; exon_number "6";
1	pinfish	exon	7120973	7121110	.	+	.	transcript_id "cf0500fd-cdb7-4f2f-a0c3-5c1614454786|9"; gene_id "1d1c667a-92b3-4fb3-b457-94451b61fa93"; exon_number "7";
1	pinfish	exon	7121823	7122001	.	+	.	transcript_id "cf0500fd-cdb7-4f2f-a0c3-5c1614454786|9"; gene_id "1d1c667a-92b3-4fb3-b457-94451b61fa93"; exon_number "8";
1	pinfish	exon	7122716	7123793	.	+	.	transcript_id "cf0500fd-cdb7-4f2f-a0c3-5c1614454786|9"; gene_id "1d1c667a-92b3-4fb3-b457-94451b61fa93"; exon_number "9";
1	pinfish	exon	7123874	7124038	.	+	.	transcript_id "cf0500fd-cdb7-4f2f-a0c3-5c1614454786|9"; gene_id "1d1c667a-92b3-4fb3-b457-94451b61fa93"; exon_number "10";
1	pinfish	exon	7124334	7124453	.	+	.	transcript_id "cf0500fd-cdb7-4f2f-a0c3-5c1614454786|9"; gene_id "1d1c667a-92b3-4fb3-b457-94451b61fa93"; exon_number "11";
1	pinfish	exon	7127725	7127948	.	+	.	transcript_id "cf0500fd-cdb7-4f2f-a0c3-5c1614454786|9"; gene_id "1d1c667a-92b3-4fb3-b457-94451b61fa93"; exon_number "12";
1	pinfish	transcript	7114226	7127950	.	+	.	transcript_id "760e78bb-9c6c-4eb9-9656-389904c6721f|82"; gene_id "1d1c667a-92b3-4fb3-b457-94451b61fa93"; gene_name "CCT8"; xloc "XLOC_000216"; ref_gene_id "ENSBTAG00000014233"; cmp_ref "ENSBTAT00000018917"; class_code "j"; tss_id "TSS260";
1	pinfish	exon	7114226	7114339	.	+	.	transcript_id "760e78bb-9c6c-4eb9-9656-389904c6721f|82"; gene_id "1d1c667a-92b3-4fb3-b457-94451b61fa93"; exon_number "1";
1	pinfish	exon	7116707	7116797	.	+	.	transcript_id "760e78bb-9c6c-4eb9-9656-389904c6721f|82"; gene_id "1d1c667a-92b3-4fb3-b457-94451b61fa93"; exon_number "2";
1	pinfish	exon	7117478	7117557	.	+	.	transcript_id "760e78bb-9c6c-4eb9-9656-389904c6721f|82"; gene_id "1d1c667a-92b3-4fb3-b457-94451b61fa93"; exon_number "3";
1	pinfish	exon	7119110	7119259	.	+	.	transcript_id "760e78bb-9c6c-4eb9-9656-389904c6721f|82"; gene_id "1d1c667a-92b3-4fb3-b457-94451b61fa93"; exon_number "4";
1	pinfish	exon	7119729	7119909	.	+	.	transcript_id "760e78bb-9c6c-4eb9-9656-389904c6721f|82"; gene_id "1d1c667a-92b3-4fb3-b457-94451b61fa93"; exon_number "5";
1	pinfish	exon	7120023	7120084	.	+	.	transcript_id "760e78bb-9c6c-4eb9-9656-389904c6721f|82"; gene_id "1d1c667a-92b3-4fb3-b457-94451b61fa93"; exon_number "6";
1	pinfish	exon	7120973	7121110	.	+	.	transcript_id "760e78bb-9c6c-4eb9-9656-389904c6721f|82"; gene_id "1d1c667a-92b3-4fb3-b457-94451b61fa93"; exon_number "7";
1	pinfish	exon	7121823	7122001	.	+	.	transcript_id "760e78bb-9c6c-4eb9-9656-389904c6721f|82"; gene_id "1d1c667a-92b3-4fb3-b457-94451b61fa93"; exon_number "8";
1	pinfish	exon	7122716	7122782	.	+	.	transcript_id "760e78bb-9c6c-4eb9-9656-389904c6721f|82"; gene_id "1d1c667a-92b3-4fb3-b457-94451b61fa93"; exon_number "9";
1	pinfish	exon	7122854	7122941	.	+	.	transcript_id "760e78bb-9c6c-4eb9-9656-389904c6721f|82"; gene_id "1d1c667a-92b3-4fb3-b457-94451b61fa93"; exon_number "10";
1	pinfish	exon	7123033	7123148	.	+	.	transcript_id "760e78bb-9c6c-4eb9-9656-389904c6721f|82"; gene_id "1d1c667a-92b3-4fb3-b457-94451b61fa93"; exon_number "11";
1	pinfish	exon	7123722	7123793	.	+	.	transcript_id "760e78bb-9c6c-4eb9-9656-389904c6721f|82"; gene_id "1d1c667a-92b3-4fb3-b457-94451b61fa93"; exon_number "12";
1	pinfish	exon	7123874	7124038	.	+	.	transcript_id "760e78bb-9c6c-4eb9-9656-389904c6721f|82"; gene_id "1d1c667a-92b3-4fb3-b457-94451b61fa93"; exon_number "13";
1	pinfish	exon	7124334	7124453	.	+	.	transcript_id "760e78bb-9c6c-4eb9-9656-389904c6721f|82"; gene_id "1d1c667a-92b3-4fb3-b457-94451b61fa93"; exon_number "14";
1	pinfish	exon	7127310	7127414	.	+	.	transcript_id "760e78bb-9c6c-4eb9-9656-389904c6721f|82"; gene_id "1d1c667a-92b3-4fb3-b457-94451b61fa93"; exon_number "15";
1	pinfish	exon	7127725	7127950	.	+	.	transcript_id "760e78bb-9c6c-4eb9-9656-389904c6721f|82"; gene_id "1d1c667a-92b3-4fb3-b457-94451b61fa93"; exon_number "16";
1	pinfish	transcript	7114226	7127951	.	+	.	transcript_id "689d8935-86cd-4a12-bb6b-8bdf09774e1b|40"; gene_id "1d1c667a-92b3-4fb3-b457-94451b61fa93"; gene_name "CCT8"; xloc "XLOC_000216"; ref_gene_id "ENSBTAG00000014233"; cmp_ref "ENSBTAT00000018917"; class_code "m"; tss_id "TSS260";
1	pinfish	exon	7114226	7114339	.	+	.	transcript_id "689d8935-86cd-4a12-bb6b-8bdf09774e1b|40"; gene_id "1d1c667a-92b3-4fb3-b457-94451b61fa93"; exon_number "1";
1	pinfish	exon	7116707	7116797	.	+	.	transcript_id "689d8935-86cd-4a12-bb6b-8bdf09774e1b|40"; gene_id "1d1c667a-92b3-4fb3-b457-94451b61fa93"; exon_number "2";
1	pinfish	exon	7117478	7117557	.	+	.	transcript_id "689d8935-86cd-4a12-bb6b-8bdf09774e1b|40"; gene_id "1d1c667a-92b3-4fb3-b457-94451b61fa93"; exon_number "3";
1	pinfish	exon	7119110	7119259	.	+	.	transcript_id "689d8935-86cd-4a12-bb6b-8bdf09774e1b|40"; gene_id "1d1c667a-92b3-4fb3-b457-94451b61fa93"; exon_number "4";
1	pinfish	exon	7119729	7119909	.	+	.	transcript_id "689d8935-86cd-4a12-bb6b-8bdf09774e1b|40"; gene_id "1d1c667a-92b3-4fb3-b457-94451b61fa93"; exon_number "5";
1	pinfish	exon	7120023	7120084	.	+	.	transcript_id "689d8935-86cd-4a12-bb6b-8bdf09774e1b|40"; gene_id "1d1c667a-92b3-4fb3-b457-94451b61fa93"; exon_number "6";
1	pinfish	exon	7120973	7121110	.	+	.	transcript_id "689d8935-86cd-4a12-bb6b-8bdf09774e1b|40"; gene_id "1d1c667a-92b3-4fb3-b457-94451b61fa93"; exon_number "7";
1	pinfish	exon	7121823	7122001	.	+	.	transcript_id "689d8935-86cd-4a12-bb6b-8bdf09774e1b|40"; gene_id "1d1c667a-92b3-4fb3-b457-94451b61fa93"; exon_number "8";
1	pinfish	exon	7122716	7123148	.	+	.	transcript_id "689d8935-86cd-4a12-bb6b-8bdf09774e1b|40"; gene_id "1d1c667a-92b3-4fb3-b457-94451b61fa93"; exon_number "9";
1	pinfish	exon	7123722	7123793	.	+	.	transcript_id "689d8935-86cd-4a12-bb6b-8bdf09774e1b|40"; gene_id "1d1c667a-92b3-4fb3-b457-94451b61fa93"; exon_number "10";
1	pinfish	exon	7123874	7124038	.	+	.	transcript_id "689d8935-86cd-4a12-bb6b-8bdf09774e1b|40"; gene_id "1d1c667a-92b3-4fb3-b457-94451b61fa93"; exon_number "11";
1	pinfish	exon	7124334	7124453	.	+	.	transcript_id "689d8935-86cd-4a12-bb6b-8bdf09774e1b|40"; gene_id "1d1c667a-92b3-4fb3-b457-94451b61fa93"; exon_number "12";
1	pinfish	exon	7127725	7127951	.	+	.	transcript_id "689d8935-86cd-4a12-bb6b-8bdf09774e1b|40"; gene_id "1d1c667a-92b3-4fb3-b457-94451b61fa93"; exon_number "13";
1	pinfish	transcript	7114228	7128098	.	+	.	transcript_id "d8f772da-f7a3-40b0-946f-1ee13a42804c|23"; gene_id "8890b8fa-0453-4636-b21d-44625ec37dbc"; gene_name "CCT8"; xloc "XLOC_000216"; ref_gene_id "ENSBTAG00000014233"; cmp_ref "ENSBTAT00000018917"; class_code "j"; tss_id "TSS260";
1	pinfish	exon	7114228	7114339	.	+	.	transcript_id "d8f772da-f7a3-40b0-946f-1ee13a42804c|23"; gene_id "8890b8fa-0453-4636-b21d-44625ec37dbc"; exon_number "1";
1	pinfish	exon	7116707	7116797	.	+	.	transcript_id "d8f772da-f7a3-40b0-946f-1ee13a42804c|23"; gene_id "8890b8fa-0453-4636-b21d-44625ec37dbc"; exon_number "2";
1	pinfish	exon	7117478	7117557	.	+	.	transcript_id "d8f772da-f7a3-40b0-946f-1ee13a42804c|23"; gene_id "8890b8fa-0453-4636-b21d-44625ec37dbc"; exon_number "3";
1	pinfish	exon	7119110	7119259	.	+	.	transcript_id "d8f772da-f7a3-40b0-946f-1ee13a42804c|23"; gene_id "8890b8fa-0453-4636-b21d-44625ec37dbc"; exon_number "4";
1	pinfish	exon	7119729	7119909	.	+	.	transcript_id "d8f772da-f7a3-40b0-946f-1ee13a42804c|23"; gene_id "8890b8fa-0453-4636-b21d-44625ec37dbc"; exon_number "5";
1	pinfish	exon	7120023	7120084	.	+	.	transcript_id "d8f772da-f7a3-40b0-946f-1ee13a42804c|23"; gene_id "8890b8fa-0453-4636-b21d-44625ec37dbc"; exon_number "6";
1	pinfish	exon	7120973	7121110	.	+	.	transcript_id "d8f772da-f7a3-40b0-946f-1ee13a42804c|23"; gene_id "8890b8fa-0453-4636-b21d-44625ec37dbc"; exon_number "7";
1	pinfish	exon	7121823	7122001	.	+	.	transcript_id "d8f772da-f7a3-40b0-946f-1ee13a42804c|23"; gene_id "8890b8fa-0453-4636-b21d-44625ec37dbc"; exon_number "8";
1	pinfish	exon	7122716	7122782	.	+	.	transcript_id "d8f772da-f7a3-40b0-946f-1ee13a42804c|23"; gene_id "8890b8fa-0453-4636-b21d-44625ec37dbc"; exon_number "9";
1	pinfish	exon	7122854	7122941	.	+	.	transcript_id "d8f772da-f7a3-40b0-946f-1ee13a42804c|23"; gene_id "8890b8fa-0453-4636-b21d-44625ec37dbc"; exon_number "10";
1	pinfish	exon	7123033	7123148	.	+	.	transcript_id "d8f772da-f7a3-40b0-946f-1ee13a42804c|23"; gene_id "8890b8fa-0453-4636-b21d-44625ec37dbc"; exon_number "11";
1	pinfish	exon	7123722	7123793	.	+	.	transcript_id "d8f772da-f7a3-40b0-946f-1ee13a42804c|23"; gene_id "8890b8fa-0453-4636-b21d-44625ec37dbc"; exon_number "12";
1	pinfish	exon	7123874	7124038	.	+	.	transcript_id "d8f772da-f7a3-40b0-946f-1ee13a42804c|23"; gene_id "8890b8fa-0453-4636-b21d-44625ec37dbc"; exon_number "13";
1	pinfish	exon	7124334	7124453	.	+	.	transcript_id "d8f772da-f7a3-40b0-946f-1ee13a42804c|23"; gene_id "8890b8fa-0453-4636-b21d-44625ec37dbc"; exon_number "14";
1	pinfish	exon	7127725	7127818	.	+	.	transcript_id "d8f772da-f7a3-40b0-946f-1ee13a42804c|23"; gene_id "8890b8fa-0453-4636-b21d-44625ec37dbc"; exon_number "15";
1	pinfish	exon	7127922	7128098	.	+	.	transcript_id "d8f772da-f7a3-40b0-946f-1ee13a42804c|23"; gene_id "8890b8fa-0453-4636-b21d-44625ec37dbc"; exon_number "16";
1	pinfish	transcript	7114230	7127951	.	+	.	transcript_id "84dfb356-3633-4b38-8896-a788f2fd06f2|289"; gene_id "1d1c667a-92b3-4fb3-b457-94451b61fa93"; gene_name "CCT8"; xloc "XLOC_000216"; ref_gene_id "ENSBTAG00000014233"; cmp_ref "ENSBTAT00000018917"; class_code "="; tss_id "TSS260";
1	pinfish	exon	7114230	7114339	.	+	.	transcript_id "84dfb356-3633-4b38-8896-a788f2fd06f2|289"; gene_id "1d1c667a-92b3-4fb3-b457-94451b61fa93"; exon_number "1";
1	pinfish	exon	7116707	7116797	.	+	.	transcript_id "84dfb356-3633-4b38-8896-a788f2fd06f2|289"; gene_id "1d1c667a-92b3-4fb3-b457-94451b61fa93"; exon_number "2";
1	pinfish	exon	7117478	7117557	.	+	.	transcript_id "84dfb356-3633-4b38-8896-a788f2fd06f2|289"; gene_id "1d1c667a-92b3-4fb3-b457-94451b61fa93"; exon_number "3";
1	pinfish	exon	7119110	7119259	.	+	.	transcript_id "84dfb356-3633-4b38-8896-a788f2fd06f2|289"; gene_id "1d1c667a-92b3-4fb3-b457-94451b61fa93"; exon_number "4";
1	pinfish	exon	7119729	7119909	.	+	.	transcript_id "84dfb356-3633-4b38-8896-a788f2fd06f2|289"; gene_id "1d1c667a-92b3-4fb3-b457-94451b61fa93"; exon_number "5";
1	pinfish	exon	7120023	7120084	.	+	.	transcript_id "84dfb356-3633-4b38-8896-a788f2fd06f2|289"; gene_id "1d1c667a-92b3-4fb3-b457-94451b61fa93"; exon_number "6";
1	pinfish	exon	7120973	7121110	.	+	.	transcript_id "84dfb356-3633-4b38-8896-a788f2fd06f2|289"; gene_id "1d1c667a-92b3-4fb3-b457-94451b61fa93"; exon_number "7";
1	pinfish	exon	7121823	7122001	.	+	.	transcript_id "84dfb356-3633-4b38-8896-a788f2fd06f2|289"; gene_id "1d1c667a-92b3-4fb3-b457-94451b61fa93"; exon_number "8";
1	pinfish	exon	7122716	7122782	.	+	.	transcript_id "84dfb356-3633-4b38-8896-a788f2fd06f2|289"; gene_id "1d1c667a-92b3-4fb3-b457-94451b61fa93"; exon_number "9";
1	pinfish	exon	7122854	7122941	.	+	.	transcript_id "84dfb356-3633-4b38-8896-a788f2fd06f2|289"; gene_id "1d1c667a-92b3-4fb3-b457-94451b61fa93"; exon_number "10";
1	pinfish	exon	7123033	7123148	.	+	.	transcript_id "84dfb356-3633-4b38-8896-a788f2fd06f2|289"; gene_id "1d1c667a-92b3-4fb3-b457-94451b61fa93"; exon_number "11";
1	pinfish	exon	7123722	7123793	.	+	.	transcript_id "84dfb356-3633-4b38-8896-a788f2fd06f2|289"; gene_id "1d1c667a-92b3-4fb3-b457-94451b61fa93"; exon_number "12";
1	pinfish	exon	7123874	7124038	.	+	.	transcript_id "84dfb356-3633-4b38-8896-a788f2fd06f2|289"; gene_id "1d1c667a-92b3-4fb3-b457-94451b61fa93"; exon_number "13";
1	pinfish	exon	7124334	7124453	.	+	.	transcript_id "84dfb356-3633-4b38-8896-a788f2fd06f2|289"; gene_id "1d1c667a-92b3-4fb3-b457-94451b61fa93"; exon_number "14";
1	pinfish	exon	7127725	7127951	.	+	.	transcript_id "84dfb356-3633-4b38-8896-a788f2fd06f2|289"; gene_id "1d1c667a-92b3-4fb3-b457-94451b61fa93"; exon_number "15";
1	pinfish	transcript	7114236	7127949	.	+	.	transcript_id "77ef69cc-bbc1-4bc8-81ff-a1b00900e146|73"; gene_id "1d1c667a-92b3-4fb3-b457-94451b61fa93"; gene_name "CCT8"; xloc "XLOC_000216"; ref_gene_id "ENSBTAG00000014233"; cmp_ref "ENSBTAT00000018917"; class_code "m"; tss_id "TSS260";
1	pinfish	exon	7114236	7114339	.	+	.	transcript_id "77ef69cc-bbc1-4bc8-81ff-a1b00900e146|73"; gene_id "1d1c667a-92b3-4fb3-b457-94451b61fa93"; exon_number "1";
1	pinfish	exon	7116707	7116797	.	+	.	transcript_id "77ef69cc-bbc1-4bc8-81ff-a1b00900e146|73"; gene_id "1d1c667a-92b3-4fb3-b457-94451b61fa93"; exon_number "2";
1	pinfish	exon	7117478	7117557	.	+	.	transcript_id "77ef69cc-bbc1-4bc8-81ff-a1b00900e146|73"; gene_id "1d1c667a-92b3-4fb3-b457-94451b61fa93"; exon_number "3";
1	pinfish	exon	7119110	7119259	.	+	.	transcript_id "77ef69cc-bbc1-4bc8-81ff-a1b00900e146|73"; gene_id "1d1c667a-92b3-4fb3-b457-94451b61fa93"; exon_number "4";
1	pinfish	exon	7119729	7119909	.	+	.	transcript_id "77ef69cc-bbc1-4bc8-81ff-a1b00900e146|73"; gene_id "1d1c667a-92b3-4fb3-b457-94451b61fa93"; exon_number "5";
1	pinfish	exon	7120023	7120084	.	+	.	transcript_id "77ef69cc-bbc1-4bc8-81ff-a1b00900e146|73"; gene_id "1d1c667a-92b3-4fb3-b457-94451b61fa93"; exon_number "6";
1	pinfish	exon	7120973	7121110	.	+	.	transcript_id "77ef69cc-bbc1-4bc8-81ff-a1b00900e146|73"; gene_id "1d1c667a-92b3-4fb3-b457-94451b61fa93"; exon_number "7";
1	pinfish	exon	7121823	7122001	.	+	.	transcript_id "77ef69cc-bbc1-4bc8-81ff-a1b00900e146|73"; gene_id "1d1c667a-92b3-4fb3-b457-94451b61fa93"; exon_number "8";
1	pinfish	exon	7122716	7122941	.	+	.	transcript_id "77ef69cc-bbc1-4bc8-81ff-a1b00900e146|73"; gene_id "1d1c667a-92b3-4fb3-b457-94451b61fa93"; exon_number "9";
1	pinfish	exon	7123033	7123148	.	+	.	transcript_id "77ef69cc-bbc1-4bc8-81ff-a1b00900e146|73"; gene_id "1d1c667a-92b3-4fb3-b457-94451b61fa93"; exon_number "10";
1	pinfish	exon	7123722	7123793	.	+	.	transcript_id "77ef69cc-bbc1-4bc8-81ff-a1b00900e146|73"; gene_id "1d1c667a-92b3-4fb3-b457-94451b61fa93"; exon_number "11";
1	pinfish	exon	7123874	7124038	.	+	.	transcript_id "77ef69cc-bbc1-4bc8-81ff-a1b00900e146|73"; gene_id "1d1c667a-92b3-4fb3-b457-94451b61fa93"; exon_number "12";
1	pinfish	exon	7124334	7124453	.	+	.	transcript_id "77ef69cc-bbc1-4bc8-81ff-a1b00900e146|73"; gene_id "1d1c667a-92b3-4fb3-b457-94451b61fa93"; exon_number "13";
1	pinfish	exon	7127725	7127949	.	+	.	transcript_id "77ef69cc-bbc1-4bc8-81ff-a1b00900e146|73"; gene_id "1d1c667a-92b3-4fb3-b457-94451b61fa93"; exon_number "14";
1	pinfish	transcript	7114239	7127942	.	+	.	transcript_id "9865e173-1607-479c-8ff9-d35887d456a0|7"; gene_id "1d1c667a-92b3-4fb3-b457-94451b61fa93"; gene_name "CCT8"; xloc "XLOC_000216"; ref_gene_id "ENSBTAG00000014233"; cmp_ref "ENSBTAT00000018917"; class_code "m"; tss_id "TSS260";
1	pinfish	exon	7114239	7114339	.	+	.	transcript_id "9865e173-1607-479c-8ff9-d35887d456a0|7"; gene_id "1d1c667a-92b3-4fb3-b457-94451b61fa93"; exon_number "1";
1	pinfish	exon	7116707	7116797	.	+	.	transcript_id "9865e173-1607-479c-8ff9-d35887d456a0|7"; gene_id "1d1c667a-92b3-4fb3-b457-94451b61fa93"; exon_number "2";
1	pinfish	exon	7117478	7117557	.	+	.	transcript_id "9865e173-1607-479c-8ff9-d35887d456a0|7"; gene_id "1d1c667a-92b3-4fb3-b457-94451b61fa93"; exon_number "3";
1	pinfish	exon	7119110	7119259	.	+	.	transcript_id "9865e173-1607-479c-8ff9-d35887d456a0|7"; gene_id "1d1c667a-92b3-4fb3-b457-94451b61fa93"; exon_number "4";
1	pinfish	exon	7119729	7119909	.	+	.	transcript_id "9865e173-1607-479c-8ff9-d35887d456a0|7"; gene_id "1d1c667a-92b3-4fb3-b457-94451b61fa93"; exon_number "5";
1	pinfish	exon	7120023	7120084	.	+	.	transcript_id "9865e173-1607-479c-8ff9-d35887d456a0|7"; gene_id "1d1c667a-92b3-4fb3-b457-94451b61fa93"; exon_number "6";
1	pinfish	exon	7120973	7121110	.	+	.	transcript_id "9865e173-1607-479c-8ff9-d35887d456a0|7"; gene_id "1d1c667a-92b3-4fb3-b457-94451b61fa93"; exon_number "7";
1	pinfish	exon	7121823	7122001	.	+	.	transcript_id "9865e173-1607-479c-8ff9-d35887d456a0|7"; gene_id "1d1c667a-92b3-4fb3-b457-94451b61fa93"; exon_number "8";
1	pinfish	exon	7122716	7122941	.	+	.	transcript_id "9865e173-1607-479c-8ff9-d35887d456a0|7"; gene_id "1d1c667a-92b3-4fb3-b457-94451b61fa93"; exon_number "9";
1	pinfish	exon	7123033	7123793	.	+	.	transcript_id "9865e173-1607-479c-8ff9-d35887d456a0|7"; gene_id "1d1c667a-92b3-4fb3-b457-94451b61fa93"; exon_number "10";
1	pinfish	exon	7123874	7124038	.	+	.	transcript_id "9865e173-1607-479c-8ff9-d35887d456a0|7"; gene_id "1d1c667a-92b3-4fb3-b457-94451b61fa93"; exon_number "11";
1	pinfish	exon	7124334	7124453	.	+	.	transcript_id "9865e173-1607-479c-8ff9-d35887d456a0|7"; gene_id "1d1c667a-92b3-4fb3-b457-94451b61fa93"; exon_number "12";
1	pinfish	exon	7127725	7127942	.	+	.	transcript_id "9865e173-1607-479c-8ff9-d35887d456a0|7"; gene_id "1d1c667a-92b3-4fb3-b457-94451b61fa93"; exon_number "13";
1	pinfish	transcript	7155096	7171854	.	+	.	transcript_id "590e2133-e8a8-4de8-bd51-5a6ea94c4d93|4"; gene_id "a97ab985-b7e3-44b0-8fca-1221fd48f8d5"; gene_name "RWDD2B"; xloc "XLOC_000221"; ref_gene_id "ENSBTAG00000020121"; cmp_ref "ENSBTAT00000026800"; class_code "k"; tss_id "TSS265";
1	pinfish	exon	7155096	7155344	.	+	.	transcript_id "590e2133-e8a8-4de8-bd51-5a6ea94c4d93|4"; gene_id "a97ab985-b7e3-44b0-8fca-1221fd48f8d5"; exon_number "1";
1	pinfish	exon	7163062	7163232	.	+	.	transcript_id "590e2133-e8a8-4de8-bd51-5a6ea94c4d93|4"; gene_id "a97ab985-b7e3-44b0-8fca-1221fd48f8d5"; exon_number "2";
1	pinfish	exon	7167821	7168047	.	+	.	transcript_id "590e2133-e8a8-4de8-bd51-5a6ea94c4d93|4"; gene_id "a97ab985-b7e3-44b0-8fca-1221fd48f8d5"; exon_number "3";
1	pinfish	exon	7168137	7168204	.	+	.	transcript_id "590e2133-e8a8-4de8-bd51-5a6ea94c4d93|4"; gene_id "a97ab985-b7e3-44b0-8fca-1221fd48f8d5"; exon_number "4";
1	pinfish	exon	7168321	7168683	.	+	.	transcript_id "590e2133-e8a8-4de8-bd51-5a6ea94c4d93|4"; gene_id "a97ab985-b7e3-44b0-8fca-1221fd48f8d5"; exon_number "5";
1	pinfish	exon	7170596	7171854	.	+	.	transcript_id "590e2133-e8a8-4de8-bd51-5a6ea94c4d93|4"; gene_id "a97ab985-b7e3-44b0-8fca-1221fd48f8d5"; exon_number "6";
1	pinfish	transcript	7159050	7171841	.	+	.	transcript_id "ee4f6c4f-55f6-4b57-99e4-c0ecff857942|34"; gene_id "a97ab985-b7e3-44b0-8fca-1221fd48f8d5"; gene_name "RWDD2B"; xloc "XLOC_000221"; ref_gene_id "ENSBTAG00000020121"; cmp_ref "ENSBTAT00000026800"; class_code "k"; tss_id "TSS266";
1	pinfish	exon	7159050	7159210	.	+	.	transcript_id "ee4f6c4f-55f6-4b57-99e4-c0ecff857942|34"; gene_id "a97ab985-b7e3-44b0-8fca-1221fd48f8d5"; exon_number "1";
1	pinfish	exon	7163062	7163232	.	+	.	transcript_id "ee4f6c4f-55f6-4b57-99e4-c0ecff857942|34"; gene_id "a97ab985-b7e3-44b0-8fca-1221fd48f8d5"; exon_number "2";
1	pinfish	exon	7167821	7168047	.	+	.	transcript_id "ee4f6c4f-55f6-4b57-99e4-c0ecff857942|34"; gene_id "a97ab985-b7e3-44b0-8fca-1221fd48f8d5"; exon_number "3";
1	pinfish	exon	7168137	7168204	.	+	.	transcript_id "ee4f6c4f-55f6-4b57-99e4-c0ecff857942|34"; gene_id "a97ab985-b7e3-44b0-8fca-1221fd48f8d5"; exon_number "4";
1	pinfish	exon	7168321	7168683	.	+	.	transcript_id "ee4f6c4f-55f6-4b57-99e4-c0ecff857942|34"; gene_id "a97ab985-b7e3-44b0-8fca-1221fd48f8d5"; exon_number "5";
1	pinfish	exon	7170596	7171841	.	+	.	transcript_id "ee4f6c4f-55f6-4b57-99e4-c0ecff857942|34"; gene_id "a97ab985-b7e3-44b0-8fca-1221fd48f8d5"; exon_number "6";
1	pinfish	transcript	7159054	7171284	.	+	.	transcript_id "8a081933-913b-4c52-a9fe-119a892d2d3a|7"; gene_id "94bf0699-f206-423c-ab04-293647ee4ddf"; gene_name "RWDD2B"; xloc "XLOC_000221"; ref_gene_id "ENSBTAG00000020121"; contained_in "46e447d2-7de1-4401-88b5-40f26b67a2c4|12"; cmp_ref "ENSBTAT00000026800"; class_code "k"; tss_id "TSS266";
1	pinfish	exon	7159054	7159210	.	+	.	transcript_id "8a081933-913b-4c52-a9fe-119a892d2d3a|7"; gene_id "94bf0699-f206-423c-ab04-293647ee4ddf"; exon_number "1";
1	pinfish	exon	7163062	7163232	.	+	.	transcript_id "8a081933-913b-4c52-a9fe-119a892d2d3a|7"; gene_id "94bf0699-f206-423c-ab04-293647ee4ddf"; exon_number "2";
1	pinfish	exon	7167821	7168047	.	+	.	transcript_id "8a081933-913b-4c52-a9fe-119a892d2d3a|7"; gene_id "94bf0699-f206-423c-ab04-293647ee4ddf"; exon_number "3";
1	pinfish	exon	7168137	7168204	.	+	.	transcript_id "8a081933-913b-4c52-a9fe-119a892d2d3a|7"; gene_id "94bf0699-f206-423c-ab04-293647ee4ddf"; exon_number "4";
1	pinfish	exon	7168321	7168683	.	+	.	transcript_id "8a081933-913b-4c52-a9fe-119a892d2d3a|7"; gene_id "94bf0699-f206-423c-ab04-293647ee4ddf"; exon_number "5";
1	pinfish	exon	7170596	7171284	.	+	.	transcript_id "8a081933-913b-4c52-a9fe-119a892d2d3a|7"; gene_id "94bf0699-f206-423c-ab04-293647ee4ddf"; exon_number "6";
1	pinfish	transcript	7159061	7171484	.	+	.	transcript_id "46e447d2-7de1-4401-88b5-40f26b67a2c4|12"; gene_id "c63c5225-de14-4d6e-b8aa-8e032b58f937"; gene_name "RWDD2B"; xloc "XLOC_000221"; ref_gene_id "ENSBTAG00000020121"; contained_in "ee4f6c4f-55f6-4b57-99e4-c0ecff857942|34"; cmp_ref "ENSBTAT00000026800"; class_code "k"; tss_id "TSS266";
1	pinfish	exon	7159061	7159210	.	+	.	transcript_id "46e447d2-7de1-4401-88b5-40f26b67a2c4|12"; gene_id "c63c5225-de14-4d6e-b8aa-8e032b58f937"; exon_number "1";
1	pinfish	exon	7163062	7163232	.	+	.	transcript_id "46e447d2-7de1-4401-88b5-40f26b67a2c4|12"; gene_id "c63c5225-de14-4d6e-b8aa-8e032b58f937"; exon_number "2";
1	pinfish	exon	7167821	7168047	.	+	.	transcript_id "46e447d2-7de1-4401-88b5-40f26b67a2c4|12"; gene_id "c63c5225-de14-4d6e-b8aa-8e032b58f937"; exon_number "3";
1	pinfish	exon	7168137	7168204	.	+	.	transcript_id "46e447d2-7de1-4401-88b5-40f26b67a2c4|12"; gene_id "c63c5225-de14-4d6e-b8aa-8e032b58f937"; exon_number "4";
1	pinfish	exon	7168321	7168683	.	+	.	transcript_id "46e447d2-7de1-4401-88b5-40f26b67a2c4|12"; gene_id "c63c5225-de14-4d6e-b8aa-8e032b58f937"; exon_number "5";
1	pinfish	exon	7170596	7171484	.	+	.	transcript_id "46e447d2-7de1-4401-88b5-40f26b67a2c4|12"; gene_id "c63c5225-de14-4d6e-b8aa-8e032b58f937"; exon_number "6";
1	pinfish	transcript	7159064	7171176	.	+	.	transcript_id "89146aad-03b5-46c8-b044-dea65112bc1a|3"; gene_id "24b5de8e-7a52-452c-93a2-2c4bfd960e58"; gene_name "RWDD2B"; xloc "XLOC_000221"; ref_gene_id "ENSBTAG00000020121"; contained_in "46e447d2-7de1-4401-88b5-40f26b67a2c4|12"; cmp_ref "ENSBTAT00000026800"; class_code "k"; tss_id "TSS266";
1	pinfish	exon	7159064	7159210	.	+	.	transcript_id "89146aad-03b5-46c8-b044-dea65112bc1a|3"; gene_id "24b5de8e-7a52-452c-93a2-2c4bfd960e58"; exon_number "1";
1	pinfish	exon	7163062	7163232	.	+	.	transcript_id "89146aad-03b5-46c8-b044-dea65112bc1a|3"; gene_id "24b5de8e-7a52-452c-93a2-2c4bfd960e58"; exon_number "2";
1	pinfish	exon	7167821	7168047	.	+	.	transcript_id "89146aad-03b5-46c8-b044-dea65112bc1a|3"; gene_id "24b5de8e-7a52-452c-93a2-2c4bfd960e58"; exon_number "3";
1	pinfish	exon	7168137	7168204	.	+	.	transcript_id "89146aad-03b5-46c8-b044-dea65112bc1a|3"; gene_id "24b5de8e-7a52-452c-93a2-2c4bfd960e58"; exon_number "4";
1	pinfish	exon	7168321	7168683	.	+	.	transcript_id "89146aad-03b5-46c8-b044-dea65112bc1a|3"; gene_id "24b5de8e-7a52-452c-93a2-2c4bfd960e58"; exon_number "5";
1	pinfish	exon	7170596	7171176	.	+	.	transcript_id "89146aad-03b5-46c8-b044-dea65112bc1a|3"; gene_id "24b5de8e-7a52-452c-93a2-2c4bfd960e58"; exon_number "6";
1	pinfish	transcript	7183824	7191838	.	+	.	transcript_id "c435ab13-aa49-4cde-831c-9fbe8c0619ee|3"; gene_id "7980bff2-e0e1-4244-a1e1-658022e5197e"; gene_name "LTN1"; xloc "XLOC_000223"; ref_gene_id "ENSBTAG00000000201"; cmp_ref "ENSBTAT00000032432"; class_code "j"; tss_id "TSS268";
1	pinfish	exon	7183824	7183954	.	+	.	transcript_id "c435ab13-aa49-4cde-831c-9fbe8c0619ee|3"; gene_id "7980bff2-e0e1-4244-a1e1-658022e5197e"; exon_number "1";
1	pinfish	exon	7189374	7189577	.	+	.	transcript_id "c435ab13-aa49-4cde-831c-9fbe8c0619ee|3"; gene_id "7980bff2-e0e1-4244-a1e1-658022e5197e"; exon_number "2";
1	pinfish	exon	7190176	7190274	.	+	.	transcript_id "c435ab13-aa49-4cde-831c-9fbe8c0619ee|3"; gene_id "7980bff2-e0e1-4244-a1e1-658022e5197e"; exon_number "3";
1	pinfish	exon	7191304	7191838	.	+	.	transcript_id "c435ab13-aa49-4cde-831c-9fbe8c0619ee|3"; gene_id "7980bff2-e0e1-4244-a1e1-658022e5197e"; exon_number "4";
1	pinfish	transcript	7183847	7199802	.	+	.	transcript_id "ec7dad0a-98f8-4b22-a42a-3119a9dca32f|5"; gene_id "058d1b7b-84a5-438a-9791-43bf11986e95"; gene_name "LTN1"; xloc "XLOC_000223"; ref_gene_id "ENSBTAG00000000201"; cmp_ref "ENSBTAT00000032432"; class_code "c"; tss_id "TSS268";
1	pinfish	exon	7183847	7183954	.	+	.	transcript_id "ec7dad0a-98f8-4b22-a42a-3119a9dca32f|5"; gene_id "058d1b7b-84a5-438a-9791-43bf11986e95"; exon_number "1";
1	pinfish	exon	7189374	7189577	.	+	.	transcript_id "ec7dad0a-98f8-4b22-a42a-3119a9dca32f|5"; gene_id "058d1b7b-84a5-438a-9791-43bf11986e95"; exon_number "2";
1	pinfish	exon	7190176	7190274	.	+	.	transcript_id "ec7dad0a-98f8-4b22-a42a-3119a9dca32f|5"; gene_id "058d1b7b-84a5-438a-9791-43bf11986e95"; exon_number "3";
1	pinfish	exon	7191304	7191534	.	+	.	transcript_id "ec7dad0a-98f8-4b22-a42a-3119a9dca32f|5"; gene_id "058d1b7b-84a5-438a-9791-43bf11986e95"; exon_number "4";
1	pinfish	exon	7193837	7193889	.	+	.	transcript_id "ec7dad0a-98f8-4b22-a42a-3119a9dca32f|5"; gene_id "058d1b7b-84a5-438a-9791-43bf11986e95"; exon_number "5";
1	pinfish	exon	7194656	7194836	.	+	.	transcript_id "ec7dad0a-98f8-4b22-a42a-3119a9dca32f|5"; gene_id "058d1b7b-84a5-438a-9791-43bf11986e95"; exon_number "6";
1	pinfish	exon	7199628	7199802	.	+	.	transcript_id "ec7dad0a-98f8-4b22-a42a-3119a9dca32f|5"; gene_id "058d1b7b-84a5-438a-9791-43bf11986e95"; exon_number "7";
1	pinfish	transcript	7183850	7189977	.	+	.	transcript_id "4cd8688c-a61b-44c9-a268-c60098cf4389|19"; gene_id "436c559f-84cd-4ca7-85e8-1ecb0e5c9245"; gene_name "LTN1"; xloc "XLOC_000223"; ref_gene_id "ENSBTAG00000000201"; cmp_ref "ENSBTAT00000032432"; class_code "j"; tss_id "TSS268";
1	pinfish	exon	7183850	7183954	.	+	.	transcript_id "4cd8688c-a61b-44c9-a268-c60098cf4389|19"; gene_id "436c559f-84cd-4ca7-85e8-1ecb0e5c9245"; exon_number "1";
1	pinfish	exon	7189374	7189977	.	+	.	transcript_id "4cd8688c-a61b-44c9-a268-c60098cf4389|19"; gene_id "436c559f-84cd-4ca7-85e8-1ecb0e5c9245"; exon_number "2";
1	pinfish	transcript	7183850	7190208	.	+	.	transcript_id "a5bb5daa-3612-4740-b881-7065aa4a6bb9|7"; gene_id "ade9f4ee-1157-4940-befa-68f8cedffd7a"; gene_name "LTN1"; xloc "XLOC_000223"; ref_gene_id "ENSBTAG00000000201"; cmp_ref "ENSBTAT00000032432"; class_code "j"; tss_id "TSS268";
1	pinfish	exon	7183850	7183954	.	+	.	transcript_id "a5bb5daa-3612-4740-b881-7065aa4a6bb9|7"; gene_id "ade9f4ee-1157-4940-befa-68f8cedffd7a"; exon_number "1";
1	pinfish	exon	7189374	7189576	.	+	.	transcript_id "a5bb5daa-3612-4740-b881-7065aa4a6bb9|7"; gene_id "ade9f4ee-1157-4940-befa-68f8cedffd7a"; exon_number "2";
1	pinfish	exon	7190176	7190208	.	+	.	transcript_id "a5bb5daa-3612-4740-b881-7065aa4a6bb9|7"; gene_id "ade9f4ee-1157-4940-befa-68f8cedffd7a"; exon_number "3";
1	pinfish	transcript	7183850	7200938	.	+	.	transcript_id "a7914caf-7eaa-4c70-91cd-d02a8eb9b120|6"; gene_id "e29e64f2-7464-4ad4-8adc-50a52bc81e80"; gene_name "LTN1"; xloc "XLOC_000223"; ref_gene_id "ENSBTAG00000000201"; cmp_ref "ENSBTAT00000032432"; class_code "c"; tss_id "TSS268";
1	pinfish	exon	7183850	7183954	.	+	.	transcript_id "a7914caf-7eaa-4c70-91cd-d02a8eb9b120|6"; gene_id "e29e64f2-7464-4ad4-8adc-50a52bc81e80"; exon_number "1";
1	pinfish	exon	7189374	7189577	.	+	.	transcript_id "a7914caf-7eaa-4c70-91cd-d02a8eb9b120|6"; gene_id "e29e64f2-7464-4ad4-8adc-50a52bc81e80"; exon_number "2";
1	pinfish	exon	7190176	7190274	.	+	.	transcript_id "a7914caf-7eaa-4c70-91cd-d02a8eb9b120|6"; gene_id "e29e64f2-7464-4ad4-8adc-50a52bc81e80"; exon_number "3";
1	pinfish	exon	7191304	7191534	.	+	.	transcript_id "a7914caf-7eaa-4c70-91cd-d02a8eb9b120|6"; gene_id "e29e64f2-7464-4ad4-8adc-50a52bc81e80"; exon_number "4";
1	pinfish	exon	7193837	7193889	.	+	.	transcript_id "a7914caf-7eaa-4c70-91cd-d02a8eb9b120|6"; gene_id "e29e64f2-7464-4ad4-8adc-50a52bc81e80"; exon_number "5";
1	pinfish	exon	7194656	7194836	.	+	.	transcript_id "a7914caf-7eaa-4c70-91cd-d02a8eb9b120|6"; gene_id "e29e64f2-7464-4ad4-8adc-50a52bc81e80"; exon_number "6";
1	pinfish	exon	7199628	7199801	.	+	.	transcript_id "a7914caf-7eaa-4c70-91cd-d02a8eb9b120|6"; gene_id "e29e64f2-7464-4ad4-8adc-50a52bc81e80"; exon_number "7";
1	pinfish	exon	7200747	7200938	.	+	.	transcript_id "a7914caf-7eaa-4c70-91cd-d02a8eb9b120|6"; gene_id "e29e64f2-7464-4ad4-8adc-50a52bc81e80"; exon_number "8";
1	pinfish	transcript	7183851	7203232	.	+	.	transcript_id "3eb401a7-e508-4c8a-a150-a219ef4e912f|19"; gene_id "7a466a2e-9abf-4c10-bcfd-9abcfb8772a8"; gene_name "LTN1"; xloc "XLOC_000223"; ref_gene_id "ENSBTAG00000000201"; contained_in "d3486141-1b4a-43c6-a90c-5dd85aafa39c|3"; cmp_ref "ENSBTAT00000032432"; class_code "c"; tss_id "TSS268";
1	pinfish	exon	7183851	7183954	.	+	.	transcript_id "3eb401a7-e508-4c8a-a150-a219ef4e912f|19"; gene_id "7a466a2e-9abf-4c10-bcfd-9abcfb8772a8"; exon_number "1";
1	pinfish	exon	7189374	7189577	.	+	.	transcript_id "3eb401a7-e508-4c8a-a150-a219ef4e912f|19"; gene_id "7a466a2e-9abf-4c10-bcfd-9abcfb8772a8"; exon_number "2";
1	pinfish	exon	7190176	7190274	.	+	.	transcript_id "3eb401a7-e508-4c8a-a150-a219ef4e912f|19"; gene_id "7a466a2e-9abf-4c10-bcfd-9abcfb8772a8"; exon_number "3";
1	pinfish	exon	7191304	7191534	.	+	.	transcript_id "3eb401a7-e508-4c8a-a150-a219ef4e912f|19"; gene_id "7a466a2e-9abf-4c10-bcfd-9abcfb8772a8"; exon_number "4";
1	pinfish	exon	7193837	7193889	.	+	.	transcript_id "3eb401a7-e508-4c8a-a150-a219ef4e912f|19"; gene_id "7a466a2e-9abf-4c10-bcfd-9abcfb8772a8"; exon_number "5";
1	pinfish	exon	7194656	7194836	.	+	.	transcript_id "3eb401a7-e508-4c8a-a150-a219ef4e912f|19"; gene_id "7a466a2e-9abf-4c10-bcfd-9abcfb8772a8"; exon_number "6";
1	pinfish	exon	7199628	7199801	.	+	.	transcript_id "3eb401a7-e508-4c8a-a150-a219ef4e912f|19"; gene_id "7a466a2e-9abf-4c10-bcfd-9abcfb8772a8"; exon_number "7";
1	pinfish	exon	7200747	7200937	.	+	.	transcript_id "3eb401a7-e508-4c8a-a150-a219ef4e912f|19"; gene_id "7a466a2e-9abf-4c10-bcfd-9abcfb8772a8"; exon_number "8";
1	pinfish	exon	7201981	7202116	.	+	.	transcript_id "3eb401a7-e508-4c8a-a150-a219ef4e912f|19"; gene_id "7a466a2e-9abf-4c10-bcfd-9abcfb8772a8"; exon_number "9";
1	pinfish	exon	7202953	7203232	.	+	.	transcript_id "3eb401a7-e508-4c8a-a150-a219ef4e912f|19"; gene_id "7a466a2e-9abf-4c10-bcfd-9abcfb8772a8"; exon_number "10";
1	pinfish	transcript	7183856	7189611	.	+	.	transcript_id "3e9e5f5c-d933-4f40-b228-d4dc8bf31b05|7"; gene_id "26cc961f-8a39-456d-8c28-fbd5be08d5bd"; gene_name "LTN1"; xloc "XLOC_000223"; ref_gene_id "ENSBTAG00000000201"; contained_in "4cd8688c-a61b-44c9-a268-c60098cf4389|19"; cmp_ref "ENSBTAT00000032432"; class_code "j"; tss_id "TSS268";
1	pinfish	exon	7183856	7183954	.	+	.	transcript_id "3e9e5f5c-d933-4f40-b228-d4dc8bf31b05|7"; gene_id "26cc961f-8a39-456d-8c28-fbd5be08d5bd"; exon_number "1";
1	pinfish	exon	7189374	7189611	.	+	.	transcript_id "3e9e5f5c-d933-4f40-b228-d4dc8bf31b05|7"; gene_id "26cc961f-8a39-456d-8c28-fbd5be08d5bd"; exon_number "2";
1	pinfish	transcript	7183860	7203598	.	+	.	transcript_id "d3486141-1b4a-43c6-a90c-5dd85aafa39c|3"; gene_id "f5a4d560-e520-4cc0-a97f-3c68c495cad4"; gene_name "LTN1"; xloc "XLOC_000223"; ref_gene_id "ENSBTAG00000000201"; cmp_ref "ENSBTAT00000032432"; class_code "c"; tss_id "TSS268";
1	pinfish	exon	7183860	7183954	.	+	.	transcript_id "d3486141-1b4a-43c6-a90c-5dd85aafa39c|3"; gene_id "f5a4d560-e520-4cc0-a97f-3c68c495cad4"; exon_number "1";
1	pinfish	exon	7189374	7189577	.	+	.	transcript_id "d3486141-1b4a-43c6-a90c-5dd85aafa39c|3"; gene_id "f5a4d560-e520-4cc0-a97f-3c68c495cad4"; exon_number "2";
1	pinfish	exon	7190176	7190274	.	+	.	transcript_id "d3486141-1b4a-43c6-a90c-5dd85aafa39c|3"; gene_id "f5a4d560-e520-4cc0-a97f-3c68c495cad4"; exon_number "3";
1	pinfish	exon	7191304	7191534	.	+	.	transcript_id "d3486141-1b4a-43c6-a90c-5dd85aafa39c|3"; gene_id "f5a4d560-e520-4cc0-a97f-3c68c495cad4"; exon_number "4";
1	pinfish	exon	7193837	7193889	.	+	.	transcript_id "d3486141-1b4a-43c6-a90c-5dd85aafa39c|3"; gene_id "f5a4d560-e520-4cc0-a97f-3c68c495cad4"; exon_number "5";
1	pinfish	exon	7194656	7194836	.	+	.	transcript_id "d3486141-1b4a-43c6-a90c-5dd85aafa39c|3"; gene_id "f5a4d560-e520-4cc0-a97f-3c68c495cad4"; exon_number "6";
1	pinfish	exon	7199628	7199801	.	+	.	transcript_id "d3486141-1b4a-43c6-a90c-5dd85aafa39c|3"; gene_id "f5a4d560-e520-4cc0-a97f-3c68c495cad4"; exon_number "7";
1	pinfish	exon	7200747	7200937	.	+	.	transcript_id "d3486141-1b4a-43c6-a90c-5dd85aafa39c|3"; gene_id "f5a4d560-e520-4cc0-a97f-3c68c495cad4"; exon_number "8";
1	pinfish	exon	7201981	7202116	.	+	.	transcript_id "d3486141-1b4a-43c6-a90c-5dd85aafa39c|3"; gene_id "f5a4d560-e520-4cc0-a97f-3c68c495cad4"; exon_number "9";
1	pinfish	exon	7202953	7203598	.	+	.	transcript_id "d3486141-1b4a-43c6-a90c-5dd85aafa39c|3"; gene_id "f5a4d560-e520-4cc0-a97f-3c68c495cad4"; exon_number "10";
1	pinfish	transcript	7183864	7203064	.	+	.	transcript_id "1f0347bb-6f1f-4266-af75-eb85be30569b|6"; gene_id "d88a0bee-5f7b-4632-bf82-90703939832b"; gene_name "LTN1"; xloc "XLOC_000223"; ref_gene_id "ENSBTAG00000000201"; contained_in "d3486141-1b4a-43c6-a90c-5dd85aafa39c|3"; cmp_ref "ENSBTAT00000032432"; class_code "c"; tss_id "TSS268";
1	pinfish	exon	7183864	7183954	.	+	.	transcript_id "1f0347bb-6f1f-4266-af75-eb85be30569b|6"; gene_id "d88a0bee-5f7b-4632-bf82-90703939832b"; exon_number "1";
1	pinfish	exon	7189374	7189577	.	+	.	transcript_id "1f0347bb-6f1f-4266-af75-eb85be30569b|6"; gene_id "d88a0bee-5f7b-4632-bf82-90703939832b"; exon_number "2";
1	pinfish	exon	7190176	7190274	.	+	.	transcript_id "1f0347bb-6f1f-4266-af75-eb85be30569b|6"; gene_id "d88a0bee-5f7b-4632-bf82-90703939832b"; exon_number "3";
1	pinfish	exon	7191304	7191534	.	+	.	transcript_id "1f0347bb-6f1f-4266-af75-eb85be30569b|6"; gene_id "d88a0bee-5f7b-4632-bf82-90703939832b"; exon_number "4";
1	pinfish	exon	7193837	7193889	.	+	.	transcript_id "1f0347bb-6f1f-4266-af75-eb85be30569b|6"; gene_id "d88a0bee-5f7b-4632-bf82-90703939832b"; exon_number "5";
1	pinfish	exon	7194656	7194836	.	+	.	transcript_id "1f0347bb-6f1f-4266-af75-eb85be30569b|6"; gene_id "d88a0bee-5f7b-4632-bf82-90703939832b"; exon_number "6";
1	pinfish	exon	7199628	7199801	.	+	.	transcript_id "1f0347bb-6f1f-4266-af75-eb85be30569b|6"; gene_id "d88a0bee-5f7b-4632-bf82-90703939832b"; exon_number "7";
1	pinfish	exon	7200747	7200937	.	+	.	transcript_id "1f0347bb-6f1f-4266-af75-eb85be30569b|6"; gene_id "d88a0bee-5f7b-4632-bf82-90703939832b"; exon_number "8";
1	pinfish	exon	7201981	7202116	.	+	.	transcript_id "1f0347bb-6f1f-4266-af75-eb85be30569b|6"; gene_id "d88a0bee-5f7b-4632-bf82-90703939832b"; exon_number "9";
1	pinfish	exon	7202953	7203064	.	+	.	transcript_id "1f0347bb-6f1f-4266-af75-eb85be30569b|6"; gene_id "d88a0bee-5f7b-4632-bf82-90703939832b"; exon_number "10";
1	pinfish	transcript	7203103	7206406	.	+	.	transcript_id "2a8ff29f-7ed9-4990-97c0-0bb8e3ad8bc4|10"; gene_id "795d8557-3334-457d-90dd-4afcf209b367"; gene_name "LTN1"; xloc "XLOC_000223"; ref_gene_id "ENSBTAG00000000201"; cmp_ref "ENSBTAT00000032432"; class_code "j"; tss_id "TSS269";
1	pinfish	exon	7203103	7203762	.	+	.	transcript_id "2a8ff29f-7ed9-4990-97c0-0bb8e3ad8bc4|10"; gene_id "795d8557-3334-457d-90dd-4afcf209b367"; exon_number "1";
1	pinfish	exon	7204448	7204489	.	+	.	transcript_id "2a8ff29f-7ed9-4990-97c0-0bb8e3ad8bc4|10"; gene_id "795d8557-3334-457d-90dd-4afcf209b367"; exon_number "2";
1	pinfish	exon	7206253	7206406	.	+	.	transcript_id "2a8ff29f-7ed9-4990-97c0-0bb8e3ad8bc4|10"; gene_id "795d8557-3334-457d-90dd-4afcf209b367"; exon_number "3";
1	pinfish	transcript	7203117	7203399	.	+	.	transcript_id "3933c456-d935-4b01-87df-9adba7c7a7a6|6"; gene_id "193c2f8c-33df-49c7-a151-c8f80961f11c"; gene_name "LTN1"; xloc "XLOC_000223"; ref_gene_id "ENSBTAG00000000201"; contained_in "2a8ff29f-7ed9-4990-97c0-0bb8e3ad8bc4|10"; cmp_ref "ENSBTAT00000032432"; class_code "c"; tss_id "TSS269";
1	pinfish	exon	7203117	7203399	.	+	.	transcript_id "3933c456-d935-4b01-87df-9adba7c7a7a6|6"; gene_id "193c2f8c-33df-49c7-a151-c8f80961f11c"; exon_number "1";
1	pinfish	transcript	7240458	7240675	.	+	.	transcript_id "9718f34c-5f5c-4c5e-97d2-a73cbce0790e|3"; gene_id "d8c60155-14be-4171-adf6-0c05fdd9b43a"; gene_name "LTN1"; xloc "XLOC_000223"; ref_gene_id "ENSBTAG00000000201"; cmp_ref "ENSBTAT00000032432"; class_code "c"; tss_id "TSS270";
1	pinfish	exon	7240458	7240675	.	+	.	transcript_id "9718f34c-5f5c-4c5e-97d2-a73cbce0790e|3"; gene_id "d8c60155-14be-4171-adf6-0c05fdd9b43a"; exon_number "1";
1	pinfish	transcript	7241663	7242701	.	+	.	transcript_id "23a977f6-57e2-48cf-9a9e-0d86607744e4|17"; gene_id "087bf10d-2e82-479d-af49-d4f3559d3718"; xloc "XLOC_000227"; cmp_ref "ENSBTAT00000032432"; class_code "p"; cmp_ref_gene "LTN1"; tss_id "TSS274";
1	pinfish	exon	7241663	7242701	.	+	.	transcript_id "23a977f6-57e2-48cf-9a9e-0d86607744e4|17"; gene_id "087bf10d-2e82-479d-af49-d4f3559d3718"; exon_number "1";
1	pinfish	transcript	7246079	7246503	.	+	.	transcript_id "f2302f98-27d5-43ab-8e35-3d00700a4090|8"; gene_id "e16cfe27-8ec2-42a8-a5ba-e825ef6611cb"; gene_name "ENSBTAG00000038433"; xloc "XLOC_000228"; ref_gene_id "ENSBTAG00000038433"; cmp_ref "ENSBTAT00000056346"; class_code "="; tss_id "TSS275";
1	pinfish	exon	7246079	7246503	.	+	.	transcript_id "f2302f98-27d5-43ab-8e35-3d00700a4090|8"; gene_id "e16cfe27-8ec2-42a8-a5ba-e825ef6611cb"; exon_number "1";
1	pinfish	transcript	7267765	7269129	.	+	.	transcript_id "80d3870d-83f6-40fb-b9e1-c009c5abdb3f|4"; gene_id "98094174-15fe-4eef-a898-f3d08e3e153f"; xloc "XLOC_000229"; cmp_ref "ENSBTAT00000074692"; class_code "s"; cmp_ref_gene "N6AMT1"; tss_id "TSS276";
1	pinfish	exon	7267765	7268009	.	+	.	transcript_id "80d3870d-83f6-40fb-b9e1-c009c5abdb3f|4"; gene_id "98094174-15fe-4eef-a898-f3d08e3e153f"; exon_number "1";
1	pinfish	exon	7269090	7269129	.	+	.	transcript_id "80d3870d-83f6-40fb-b9e1-c009c5abdb3f|4"; gene_id "98094174-15fe-4eef-a898-f3d08e3e153f"; exon_number "2";
1	pinfish	transcript	9441019	9441468	.	+	.	transcript_id "1126cbbf-2743-4034-b8ae-d5b5bd401a67|3"; gene_id "9d1f9e2a-269e-4bee-81cb-bcdcdd5e24a1"; gene_name "ADAMTS5"; xloc "XLOC_000237"; ref_gene_id "ENSBTAG00000000648"; cmp_ref "ENSBTAT00000000849"; class_code "c"; tss_id "TSS284";
1	pinfish	exon	9441019	9441468	.	+	.	transcript_id "1126cbbf-2743-4034-b8ae-d5b5bd401a67|3"; gene_id "9d1f9e2a-269e-4bee-81cb-bcdcdd5e24a1"; exon_number "1";
1	pinfish	transcript	9483129	9485565	.	+	.	transcript_id "bf0b0bdc-eb86-4fb9-8f71-156daa94eff4|7"; gene_id "f91fae8d-e0a9-414c-a11f-08bff727dd0f"; gene_name "ADAMTS5"; xloc "XLOC_000237"; ref_gene_id "ENSBTAG00000000648"; cmp_ref "ENSBTAT00000000849"; class_code "e"; tss_id "TSS285";
1	pinfish	exon	9483129	9485565	.	+	.	transcript_id "bf0b0bdc-eb86-4fb9-8f71-156daa94eff4|7"; gene_id "f91fae8d-e0a9-414c-a11f-08bff727dd0f"; exon_number "1";
1	pinfish	transcript	9490952	9491805	.	+	.	transcript_id "e8fd7f91-b6f1-4536-bdd6-3272d1b32ebd|3"; gene_id "77d9adb7-61ab-4e06-bdac-81590fba6f28"; gene_name "ADAMTS5"; xloc "XLOC_000237"; ref_gene_id "ENSBTAG00000000648"; cmp_ref "ENSBTAT00000000849"; class_code "o"; tss_id "TSS286";
1	pinfish	exon	9490952	9491805	.	+	.	transcript_id "e8fd7f91-b6f1-4536-bdd6-3272d1b32ebd|3"; gene_id "77d9adb7-61ab-4e06-bdac-81590fba6f28"; exon_number "1";
1	pinfish	transcript	9583748	9584084	.	+	.	transcript_id "451b73ad-4352-430e-821d-f78f907f0039"; gene_id "3ebf656b-8041-4b1f-a76d-2a2cc757c75a"; gene_name "ADAMTS1"; xloc "XLOC_000243"; ref_gene_id "ENSBTAG00000000706"; cmp_ref "ENSBTAT00000000944"; class_code "c"; tss_id "TSS293";
1	pinfish	exon	9583748	9584084	.	+	.	transcript_id "451b73ad-4352-430e-821d-f78f907f0039"; gene_id "3ebf656b-8041-4b1f-a76d-2a2cc757c75a"; exon_number "1";
1	pinfish	transcript	9584852	9592362	.	+	.	transcript_id "e30d55f2-8c9c-4b57-99a9-5980defd0450|3"; gene_id "ec2cb2ec-f9eb-4f80-8655-2477f9f785ef"; gene_name "ADAMTS1"; xloc "XLOC_000243"; ref_gene_id "ENSBTAG00000000706"; cmp_ref "ENSBTAT00000000944"; class_code "="; tss_id "TSS294";
1	pinfish	exon	9584852	9584927	.	+	.	transcript_id "e30d55f2-8c9c-4b57-99a9-5980defd0450|3"; gene_id "ec2cb2ec-f9eb-4f80-8655-2477f9f785ef"; exon_number "1";
1	pinfish	exon	9586558	9586904	.	+	.	transcript_id "e30d55f2-8c9c-4b57-99a9-5980defd0450|3"; gene_id "ec2cb2ec-f9eb-4f80-8655-2477f9f785ef"; exon_number "2";
1	pinfish	exon	9587417	9587549	.	+	.	transcript_id "e30d55f2-8c9c-4b57-99a9-5980defd0450|3"; gene_id "ec2cb2ec-f9eb-4f80-8655-2477f9f785ef"; exon_number "3";
1	pinfish	exon	9587936	9588103	.	+	.	transcript_id "e30d55f2-8c9c-4b57-99a9-5980defd0450|3"; gene_id "ec2cb2ec-f9eb-4f80-8655-2477f9f785ef"; exon_number "4";
1	pinfish	exon	9588545	9588831	.	+	.	transcript_id "e30d55f2-8c9c-4b57-99a9-5980defd0450|3"; gene_id "ec2cb2ec-f9eb-4f80-8655-2477f9f785ef"; exon_number "5";
1	pinfish	exon	9589055	9589241	.	+	.	transcript_id "e30d55f2-8c9c-4b57-99a9-5980defd0450|3"; gene_id "ec2cb2ec-f9eb-4f80-8655-2477f9f785ef"; exon_number "6";
1	pinfish	exon	9589331	9589506	.	+	.	transcript_id "e30d55f2-8c9c-4b57-99a9-5980defd0450|3"; gene_id "ec2cb2ec-f9eb-4f80-8655-2477f9f785ef"; exon_number "7";
1	pinfish	exon	9590495	9590670	.	+	.	transcript_id "e30d55f2-8c9c-4b57-99a9-5980defd0450|3"; gene_id "ec2cb2ec-f9eb-4f80-8655-2477f9f785ef"; exon_number "8";
1	pinfish	exon	9590841	9592362	.	+	.	transcript_id "e30d55f2-8c9c-4b57-99a9-5980defd0450|3"; gene_id "ec2cb2ec-f9eb-4f80-8655-2477f9f785ef"; exon_number "9";
1	pinfish	transcript	9591830	9592239	.	+	.	transcript_id "6b266a9e-b51d-46f9-b5ca-b3744b8d4ede|7"; gene_id "c4053526-596c-4e39-a68b-dd373e739c9c"; gene_name "ADAMTS1"; xloc "XLOC_000243"; ref_gene_id "ENSBTAG00000000706"; contained_in "e30d55f2-8c9c-4b57-99a9-5980defd0450|3"; cmp_ref "ENSBTAT00000000944"; class_code "c"; tss_id "TSS295";
1	pinfish	exon	9591830	9592239	.	+	.	transcript_id "6b266a9e-b51d-46f9-b5ca-b3744b8d4ede|7"; gene_id "c4053526-596c-4e39-a68b-dd373e739c9c"; exon_number "1";
1	pinfish	transcript	9592740	9593239	.	+	.	transcript_id "5bbe59d3-a2b2-4da5-84fd-4cfe7713a42e|153"; gene_id "586c0d3e-8a09-40e5-b14d-5c1aff4c5879"; xloc "XLOC_000245"; cmp_ref "ENSBTAT00000000944"; class_code "p"; cmp_ref_gene "ADAMTS1"; tss_id "TSS298";
1	pinfish	exon	9592740	9593239	.	+	.	transcript_id "5bbe59d3-a2b2-4da5-84fd-4cfe7713a42e|153"; gene_id "586c0d3e-8a09-40e5-b14d-5c1aff4c5879"; exon_number "1";
1	pinfish	transcript	9869543	9984869	.	+	.	transcript_id "d10c7b93-da27-49d1-9db9-672fd3f81fb6|3"; gene_id "c71c0e84-fd3a-4a23-8960-3e7e2492e476"; gene_name "CYYR1"; xloc "XLOC_000246"; ref_gene_id "ENSBTAG00000050914"; contained_in "694643c5-827a-4f74-adeb-f8f4a554130d|6"; cmp_ref "ENSBTAT00000066972"; class_code "j"; tss_id "TSS299";
1	pinfish	exon	9869543	9869935	.	+	.	transcript_id "d10c7b93-da27-49d1-9db9-672fd3f81fb6|3"; gene_id "c71c0e84-fd3a-4a23-8960-3e7e2492e476"; exon_number "1";
1	pinfish	exon	9875968	9876070	.	+	.	transcript_id "d10c7b93-da27-49d1-9db9-672fd3f81fb6|3"; gene_id "c71c0e84-fd3a-4a23-8960-3e7e2492e476"; exon_number "2";
1	pinfish	exon	9971636	9971793	.	+	.	transcript_id "d10c7b93-da27-49d1-9db9-672fd3f81fb6|3"; gene_id "c71c0e84-fd3a-4a23-8960-3e7e2492e476"; exon_number "3";
1	pinfish	exon	9983053	9984869	.	+	.	transcript_id "d10c7b93-da27-49d1-9db9-672fd3f81fb6|3"; gene_id "c71c0e84-fd3a-4a23-8960-3e7e2492e476"; exon_number "4";
1	pinfish	transcript	9869577	9984682	.	+	.	transcript_id "9f7be72e-4740-4db2-9236-646f05592e9b|32"; gene_id "a80ce524-4bf0-44c9-a38b-20770aad2313"; gene_name "CYYR1"; xloc "XLOC_000246"; ref_gene_id "ENSBTAG00000050914"; contained_in "694643c5-827a-4f74-adeb-f8f4a554130d|6"; cmp_ref "ENSBTAT00000066972"; class_code "j"; tss_id "TSS299";
1	pinfish	exon	9869577	9869935	.	+	.	transcript_id "9f7be72e-4740-4db2-9236-646f05592e9b|32"; gene_id "a80ce524-4bf0-44c9-a38b-20770aad2313"; exon_number "1";
1	pinfish	exon	9875968	9876070	.	+	.	transcript_id "9f7be72e-4740-4db2-9236-646f05592e9b|32"; gene_id "a80ce524-4bf0-44c9-a38b-20770aad2313"; exon_number "2";
1	pinfish	exon	9971636	9971793	.	+	.	transcript_id "9f7be72e-4740-4db2-9236-646f05592e9b|32"; gene_id "a80ce524-4bf0-44c9-a38b-20770aad2313"; exon_number "3";
1	pinfish	exon	9983053	9984682	.	+	.	transcript_id "9f7be72e-4740-4db2-9236-646f05592e9b|32"; gene_id "a80ce524-4bf0-44c9-a38b-20770aad2313"; exon_number "4";
1	pinfish	transcript	9869578	9985249	.	+	.	transcript_id "694643c5-827a-4f74-adeb-f8f4a554130d|6"; gene_id "24e641a6-40c9-4e14-bf88-09a75d6d4451"; gene_name "CYYR1"; xloc "XLOC_000246"; ref_gene_id "ENSBTAG00000050914"; contained_in "14dd05d2-d837-410d-93db-2b79266c7e6b|29"; cmp_ref "ENSBTAT00000066972"; class_code "j"; tss_id "TSS299";
1	pinfish	exon	9869578	9869935	.	+	.	transcript_id "694643c5-827a-4f74-adeb-f8f4a554130d|6"; gene_id "24e641a6-40c9-4e14-bf88-09a75d6d4451"; exon_number "1";
1	pinfish	exon	9875968	9876070	.	+	.	transcript_id "694643c5-827a-4f74-adeb-f8f4a554130d|6"; gene_id "24e641a6-40c9-4e14-bf88-09a75d6d4451"; exon_number "2";
1	pinfish	exon	9971636	9971793	.	+	.	transcript_id "694643c5-827a-4f74-adeb-f8f4a554130d|6"; gene_id "24e641a6-40c9-4e14-bf88-09a75d6d4451"; exon_number "3";
1	pinfish	exon	9983053	9985249	.	+	.	transcript_id "694643c5-827a-4f74-adeb-f8f4a554130d|6"; gene_id "24e641a6-40c9-4e14-bf88-09a75d6d4451"; exon_number "4";
1	pinfish	transcript	9869584	9985662	.	+	.	transcript_id "14dd05d2-d837-410d-93db-2b79266c7e6b|29"; gene_id "87ec7b1a-72a1-4798-be1d-35f0ada80fb1"; gene_name "CYYR1"; xloc "XLOC_000246"; ref_gene_id "ENSBTAG00000050914"; cmp_ref "ENSBTAT00000066972"; class_code "j"; tss_id "TSS299";
1	pinfish	exon	9869584	9869935	.	+	.	transcript_id "14dd05d2-d837-410d-93db-2b79266c7e6b|29"; gene_id "87ec7b1a-72a1-4798-be1d-35f0ada80fb1"; exon_number "1";
1	pinfish	exon	9875968	9876070	.	+	.	transcript_id "14dd05d2-d837-410d-93db-2b79266c7e6b|29"; gene_id "87ec7b1a-72a1-4798-be1d-35f0ada80fb1"; exon_number "2";
1	pinfish	exon	9971636	9971793	.	+	.	transcript_id "14dd05d2-d837-410d-93db-2b79266c7e6b|29"; gene_id "87ec7b1a-72a1-4798-be1d-35f0ada80fb1"; exon_number "3";
1	pinfish	exon	9983053	9985662	.	+	.	transcript_id "14dd05d2-d837-410d-93db-2b79266c7e6b|29"; gene_id "87ec7b1a-72a1-4798-be1d-35f0ada80fb1"; exon_number "4";
1	pinfish	transcript	9869598	9985686	.	+	.	transcript_id "3ddf8e08-c076-4c49-92d8-87e41dce29b4|8"; gene_id "87ec7b1a-72a1-4798-be1d-35f0ada80fb1"; gene_name "CYYR1"; xloc "XLOC_000246"; ref_gene_id "ENSBTAG00000050914"; cmp_ref "ENSBTAT00000049039"; class_code "="; tss_id "TSS299";
1	pinfish	exon	9869598	9869935	.	+	.	transcript_id "3ddf8e08-c076-4c49-92d8-87e41dce29b4|8"; gene_id "87ec7b1a-72a1-4798-be1d-35f0ada80fb1"; exon_number "1";
1	pinfish	exon	9875968	9876070	.	+	.	transcript_id "3ddf8e08-c076-4c49-92d8-87e41dce29b4|8"; gene_id "87ec7b1a-72a1-4798-be1d-35f0ada80fb1"; exon_number "2";
1	pinfish	exon	9983053	9985686	.	+	.	transcript_id "3ddf8e08-c076-4c49-92d8-87e41dce29b4|8"; gene_id "87ec7b1a-72a1-4798-be1d-35f0ada80fb1"; exon_number "3";
1	pinfish	transcript	9869613	9983710	.	+	.	transcript_id "04a948df-d387-42d9-bf52-79989191d442|3"; gene_id "91f467d6-0866-4e2f-9d5b-882302c2c555"; gene_name "CYYR1"; xloc "XLOC_000246"; ref_gene_id "ENSBTAG00000050914"; contained_in "14dd05d2-d837-410d-93db-2b79266c7e6b|29"; cmp_ref "ENSBTAT00000066972"; class_code "j"; tss_id "TSS299";
1	pinfish	exon	9869613	9869935	.	+	.	transcript_id "04a948df-d387-42d9-bf52-79989191d442|3"; gene_id "91f467d6-0866-4e2f-9d5b-882302c2c555"; exon_number "1";
1	pinfish	exon	9875968	9876070	.	+	.	transcript_id "04a948df-d387-42d9-bf52-79989191d442|3"; gene_id "91f467d6-0866-4e2f-9d5b-882302c2c555"; exon_number "2";
1	pinfish	exon	9971636	9971793	.	+	.	transcript_id "04a948df-d387-42d9-bf52-79989191d442|3"; gene_id "91f467d6-0866-4e2f-9d5b-882302c2c555"; exon_number "3";
1	pinfish	exon	9983053	9983710	.	+	.	transcript_id "04a948df-d387-42d9-bf52-79989191d442|3"; gene_id "91f467d6-0866-4e2f-9d5b-882302c2c555"; exon_number "4";
1	pinfish	transcript	10042299	10045765	.	+	.	transcript_id "69c76f07-6f69-4982-ba16-f3270b4a62e0|6"; gene_id "4e40e8ae-29af-4bb7-abaa-4ad69bfe45c0"; xloc "XLOC_000259"; class_code "u"; tss_id "TSS313";
1	pinfish	exon	10042299	10042546	.	+	.	transcript_id "69c76f07-6f69-4982-ba16-f3270b4a62e0|6"; gene_id "4e40e8ae-29af-4bb7-abaa-4ad69bfe45c0"; exon_number "1";
1	pinfish	exon	10045021	10045174	.	+	.	transcript_id "69c76f07-6f69-4982-ba16-f3270b4a62e0|6"; gene_id "4e40e8ae-29af-4bb7-abaa-4ad69bfe45c0"; exon_number "2";
1	pinfish	exon	10045673	10045765	.	+	.	transcript_id "69c76f07-6f69-4982-ba16-f3270b4a62e0|6"; gene_id "4e40e8ae-29af-4bb7-abaa-4ad69bfe45c0"; exon_number "3";
1	pinfish	transcript	10042319	10045946	.	+	.	transcript_id "f967bd4a-af49-4a3d-ba29-5f248240f09c|3"; gene_id "924265ac-0b53-40ae-bd30-6eb2aa6d7c99"; xloc "XLOC_000259"; class_code "u"; tss_id "TSS313";
1	pinfish	exon	10042319	10042549	.	+	.	transcript_id "f967bd4a-af49-4a3d-ba29-5f248240f09c|3"; gene_id "924265ac-0b53-40ae-bd30-6eb2aa6d7c99"; exon_number "1";
1	pinfish	exon	10045021	10045174	.	+	.	transcript_id "f967bd4a-af49-4a3d-ba29-5f248240f09c|3"; gene_id "924265ac-0b53-40ae-bd30-6eb2aa6d7c99"; exon_number "2";
1	pinfish	exon	10045673	10045946	.	+	.	transcript_id "f967bd4a-af49-4a3d-ba29-5f248240f09c|3"; gene_id "924265ac-0b53-40ae-bd30-6eb2aa6d7c99"; exon_number "3";
1	pinfish	transcript	10042347	10045942	.	+	.	transcript_id "8c541c7a-668b-48a9-8dc0-eaa47f2f1472|4"; gene_id "924265ac-0b53-40ae-bd30-6eb2aa6d7c99"; xloc "XLOC_000259"; class_code "u"; tss_id "TSS313";
1	pinfish	exon	10042347	10042546	.	+	.	transcript_id "8c541c7a-668b-48a9-8dc0-eaa47f2f1472|4"; gene_id "924265ac-0b53-40ae-bd30-6eb2aa6d7c99"; exon_number "1";
1	pinfish	exon	10045673	10045942	.	+	.	transcript_id "8c541c7a-668b-48a9-8dc0-eaa47f2f1472|4"; gene_id "924265ac-0b53-40ae-bd30-6eb2aa6d7c99"; exon_number "2";
1	pinfish	transcript	10231766	10543971	.	+	.	transcript_id "b85f452d-8014-48b5-ad84-2f7352bfd217|3"; gene_id "794716d1-95a7-47d9-bfdd-90610b06fcda"; gene_name "APP"; xloc "XLOC_000262"; ref_gene_id "ENSBTAG00000017753"; cmp_ref "ENSBTAT00000085054"; class_code "j"; tss_id "TSS316";
1	pinfish	exon	10231766	10231977	.	+	.	transcript_id "b85f452d-8014-48b5-ad84-2f7352bfd217|3"; gene_id "794716d1-95a7-47d9-bfdd-90610b06fcda"; exon_number "1";
1	pinfish	exon	10300390	10300557	.	+	.	transcript_id "b85f452d-8014-48b5-ad84-2f7352bfd217|3"; gene_id "794716d1-95a7-47d9-bfdd-90610b06fcda"; exon_number "2";
1	pinfish	exon	10326795	10326924	.	+	.	transcript_id "b85f452d-8014-48b5-ad84-2f7352bfd217|3"; gene_id "794716d1-95a7-47d9-bfdd-90610b06fcda"; exon_number "3";
1	pinfish	exon	10360228	10360340	.	+	.	transcript_id "b85f452d-8014-48b5-ad84-2f7352bfd217|3"; gene_id "794716d1-95a7-47d9-bfdd-90610b06fcda"; exon_number "4";
1	pinfish	exon	10362750	10362943	.	+	.	transcript_id "b85f452d-8014-48b5-ad84-2f7352bfd217|3"; gene_id "794716d1-95a7-47d9-bfdd-90610b06fcda"; exon_number "5";
1	pinfish	exon	10400541	10400616	.	+	.	transcript_id "b85f452d-8014-48b5-ad84-2f7352bfd217|3"; gene_id "794716d1-95a7-47d9-bfdd-90610b06fcda"; exon_number "6";
1	pinfish	exon	10543899	10543971	.	+	.	transcript_id "b85f452d-8014-48b5-ad84-2f7352bfd217|3"; gene_id "794716d1-95a7-47d9-bfdd-90610b06fcda"; exon_number "7";
1	pinfish	transcript	10231768	10543972	.	+	.	transcript_id "575bd7bd-ab78-45c0-851a-74ff5571c3fe|5"; gene_id "794716d1-95a7-47d9-bfdd-90610b06fcda"; gene_name "APP"; xloc "XLOC_000262"; ref_gene_id "ENSBTAG00000017753"; cmp_ref "ENSBTAT00000067940"; class_code "="; tss_id "TSS316";
1	pinfish	exon	10231768	10231977	.	+	.	transcript_id "575bd7bd-ab78-45c0-851a-74ff5571c3fe|5"; gene_id "794716d1-95a7-47d9-bfdd-90610b06fcda"; exon_number "1";
1	pinfish	exon	10300390	10300557	.	+	.	transcript_id "575bd7bd-ab78-45c0-851a-74ff5571c3fe|5"; gene_id "794716d1-95a7-47d9-bfdd-90610b06fcda"; exon_number "2";
1	pinfish	exon	10326795	10326924	.	+	.	transcript_id "575bd7bd-ab78-45c0-851a-74ff5571c3fe|5"; gene_id "794716d1-95a7-47d9-bfdd-90610b06fcda"; exon_number "3";
1	pinfish	exon	10360228	10360340	.	+	.	transcript_id "575bd7bd-ab78-45c0-851a-74ff5571c3fe|5"; gene_id "794716d1-95a7-47d9-bfdd-90610b06fcda"; exon_number "4";
1	pinfish	exon	10362750	10362943	.	+	.	transcript_id "575bd7bd-ab78-45c0-851a-74ff5571c3fe|5"; gene_id "794716d1-95a7-47d9-bfdd-90610b06fcda"; exon_number "5";
1	pinfish	exon	10400541	10400743	.	+	.	transcript_id "575bd7bd-ab78-45c0-851a-74ff5571c3fe|5"; gene_id "794716d1-95a7-47d9-bfdd-90610b06fcda"; exon_number "6";
1	pinfish	exon	10418538	10418705	.	+	.	transcript_id "575bd7bd-ab78-45c0-851a-74ff5571c3fe|5"; gene_id "794716d1-95a7-47d9-bfdd-90610b06fcda"; exon_number "7";
1	pinfish	exon	10434729	10434862	.	+	.	transcript_id "575bd7bd-ab78-45c0-851a-74ff5571c3fe|5"; gene_id "794716d1-95a7-47d9-bfdd-90610b06fcda"; exon_number "8";
1	pinfish	exon	10444444	10444518	.	+	.	transcript_id "575bd7bd-ab78-45c0-851a-74ff5571c3fe|5"; gene_id "794716d1-95a7-47d9-bfdd-90610b06fcda"; exon_number "9";
1	pinfish	exon	10445909	10446067	.	+	.	transcript_id "575bd7bd-ab78-45c0-851a-74ff5571c3fe|5"; gene_id "794716d1-95a7-47d9-bfdd-90610b06fcda"; exon_number "10";
1	pinfish	exon	10469111	10469239	.	+	.	transcript_id "575bd7bd-ab78-45c0-851a-74ff5571c3fe|5"; gene_id "794716d1-95a7-47d9-bfdd-90610b06fcda"; exon_number "11";
1	pinfish	exon	10473331	10473430	.	+	.	transcript_id "575bd7bd-ab78-45c0-851a-74ff5571c3fe|5"; gene_id "794716d1-95a7-47d9-bfdd-90610b06fcda"; exon_number "12";
1	pinfish	exon	10512127	10512348	.	+	.	transcript_id "575bd7bd-ab78-45c0-851a-74ff5571c3fe|5"; gene_id "794716d1-95a7-47d9-bfdd-90610b06fcda"; exon_number "13";
1	pinfish	exon	10520949	10521002	.	+	.	transcript_id "575bd7bd-ab78-45c0-851a-74ff5571c3fe|5"; gene_id "794716d1-95a7-47d9-bfdd-90610b06fcda"; exon_number "14";
1	pinfish	exon	10527698	10527798	.	+	.	transcript_id "575bd7bd-ab78-45c0-851a-74ff5571c3fe|5"; gene_id "794716d1-95a7-47d9-bfdd-90610b06fcda"; exon_number "15";
1	pinfish	exon	10531005	10531151	.	+	.	transcript_id "575bd7bd-ab78-45c0-851a-74ff5571c3fe|5"; gene_id "794716d1-95a7-47d9-bfdd-90610b06fcda"; exon_number "16";
1	pinfish	exon	10543005	10543972	.	+	.	transcript_id "575bd7bd-ab78-45c0-851a-74ff5571c3fe|5"; gene_id "794716d1-95a7-47d9-bfdd-90610b06fcda"; exon_number "17";
1	pinfish	transcript	10231769	10400591	.	+	.	transcript_id "47f1d3b5-27f3-430b-8c9a-8f89fb3f3027|14"; gene_id "db719d4f-fb5a-4a96-8121-a9c5c533a379"; gene_name "APP"; xloc "XLOC_000262"; ref_gene_id "ENSBTAG00000017753"; contained_in "d35ba092-fb67-4854-adfd-bc596f8e2a41|7"; cmp_ref "ENSBTAT00000085054"; class_code "c"; tss_id "TSS316";
1	pinfish	exon	10231769	10231977	.	+	.	transcript_id "47f1d3b5-27f3-430b-8c9a-8f89fb3f3027|14"; gene_id "db719d4f-fb5a-4a96-8121-a9c5c533a379"; exon_number "1";
1	pinfish	exon	10300390	10300557	.	+	.	transcript_id "47f1d3b5-27f3-430b-8c9a-8f89fb3f3027|14"; gene_id "db719d4f-fb5a-4a96-8121-a9c5c533a379"; exon_number "2";
1	pinfish	exon	10326795	10326924	.	+	.	transcript_id "47f1d3b5-27f3-430b-8c9a-8f89fb3f3027|14"; gene_id "db719d4f-fb5a-4a96-8121-a9c5c533a379"; exon_number "3";
1	pinfish	exon	10360228	10360340	.	+	.	transcript_id "47f1d3b5-27f3-430b-8c9a-8f89fb3f3027|14"; gene_id "db719d4f-fb5a-4a96-8121-a9c5c533a379"; exon_number "4";
1	pinfish	exon	10362750	10362943	.	+	.	transcript_id "47f1d3b5-27f3-430b-8c9a-8f89fb3f3027|14"; gene_id "db719d4f-fb5a-4a96-8121-a9c5c533a379"; exon_number "5";
1	pinfish	exon	10400541	10400591	.	+	.	transcript_id "47f1d3b5-27f3-430b-8c9a-8f89fb3f3027|14"; gene_id "db719d4f-fb5a-4a96-8121-a9c5c533a379"; exon_number "6";
1	pinfish	transcript	10231769	10543945	.	+	.	transcript_id "d35ba092-fb67-4854-adfd-bc596f8e2a41|7"; gene_id "794716d1-95a7-47d9-bfdd-90610b06fcda"; gene_name "APP"; xloc "XLOC_000262"; ref_gene_id "ENSBTAG00000017753"; cmp_ref "ENSBTAT00000075463"; class_code "="; tss_id "TSS316";
1	pinfish	exon	10231769	10231977	.	+	.	transcript_id "d35ba092-fb67-4854-adfd-bc596f8e2a41|7"; gene_id "794716d1-95a7-47d9-bfdd-90610b06fcda"; exon_number "1";
1	pinfish	exon	10300390	10300557	.	+	.	transcript_id "d35ba092-fb67-4854-adfd-bc596f8e2a41|7"; gene_id "794716d1-95a7-47d9-bfdd-90610b06fcda"; exon_number "2";
1	pinfish	exon	10326795	10326924	.	+	.	transcript_id "d35ba092-fb67-4854-adfd-bc596f8e2a41|7"; gene_id "794716d1-95a7-47d9-bfdd-90610b06fcda"; exon_number "3";
1	pinfish	exon	10360228	10360340	.	+	.	transcript_id "d35ba092-fb67-4854-adfd-bc596f8e2a41|7"; gene_id "794716d1-95a7-47d9-bfdd-90610b06fcda"; exon_number "4";
1	pinfish	exon	10362750	10362943	.	+	.	transcript_id "d35ba092-fb67-4854-adfd-bc596f8e2a41|7"; gene_id "794716d1-95a7-47d9-bfdd-90610b06fcda"; exon_number "5";
1	pinfish	exon	10400541	10400743	.	+	.	transcript_id "d35ba092-fb67-4854-adfd-bc596f8e2a41|7"; gene_id "794716d1-95a7-47d9-bfdd-90610b06fcda"; exon_number "6";
1	pinfish	exon	10434729	10434862	.	+	.	transcript_id "d35ba092-fb67-4854-adfd-bc596f8e2a41|7"; gene_id "794716d1-95a7-47d9-bfdd-90610b06fcda"; exon_number "7";
1	pinfish	exon	10444444	10444518	.	+	.	transcript_id "d35ba092-fb67-4854-adfd-bc596f8e2a41|7"; gene_id "794716d1-95a7-47d9-bfdd-90610b06fcda"; exon_number "8";
1	pinfish	exon	10445909	10446067	.	+	.	transcript_id "d35ba092-fb67-4854-adfd-bc596f8e2a41|7"; gene_id "794716d1-95a7-47d9-bfdd-90610b06fcda"; exon_number "9";
1	pinfish	exon	10469111	10469239	.	+	.	transcript_id "d35ba092-fb67-4854-adfd-bc596f8e2a41|7"; gene_id "794716d1-95a7-47d9-bfdd-90610b06fcda"; exon_number "10";
1	pinfish	exon	10473331	10473430	.	+	.	transcript_id "d35ba092-fb67-4854-adfd-bc596f8e2a41|7"; gene_id "794716d1-95a7-47d9-bfdd-90610b06fcda"; exon_number "11";
1	pinfish	exon	10512127	10512348	.	+	.	transcript_id "d35ba092-fb67-4854-adfd-bc596f8e2a41|7"; gene_id "794716d1-95a7-47d9-bfdd-90610b06fcda"; exon_number "12";
1	pinfish	exon	10520949	10521002	.	+	.	transcript_id "d35ba092-fb67-4854-adfd-bc596f8e2a41|7"; gene_id "794716d1-95a7-47d9-bfdd-90610b06fcda"; exon_number "13";
1	pinfish	exon	10527698	10527798	.	+	.	transcript_id "d35ba092-fb67-4854-adfd-bc596f8e2a41|7"; gene_id "794716d1-95a7-47d9-bfdd-90610b06fcda"; exon_number "14";
1	pinfish	exon	10531005	10531151	.	+	.	transcript_id "d35ba092-fb67-4854-adfd-bc596f8e2a41|7"; gene_id "794716d1-95a7-47d9-bfdd-90610b06fcda"; exon_number "15";
1	pinfish	exon	10543005	10543945	.	+	.	transcript_id "d35ba092-fb67-4854-adfd-bc596f8e2a41|7"; gene_id "794716d1-95a7-47d9-bfdd-90610b06fcda"; exon_number "16";
1	pinfish	transcript	10231769	10543973	.	+	.	transcript_id "4024c067-3375-46c5-a095-feaa3a975a18|10"; gene_id "794716d1-95a7-47d9-bfdd-90610b06fcda"; gene_name "APP"; xloc "XLOC_000262"; ref_gene_id "ENSBTAG00000017753"; cmp_ref "ENSBTAT00000085054"; class_code "="; tss_id "TSS316";
1	pinfish	exon	10231769	10231977	.	+	.	transcript_id "4024c067-3375-46c5-a095-feaa3a975a18|10"; gene_id "794716d1-95a7-47d9-bfdd-90610b06fcda"; exon_number "1";
1	pinfish	exon	10300390	10300557	.	+	.	transcript_id "4024c067-3375-46c5-a095-feaa3a975a18|10"; gene_id "794716d1-95a7-47d9-bfdd-90610b06fcda"; exon_number "2";
1	pinfish	exon	10326795	10326924	.	+	.	transcript_id "4024c067-3375-46c5-a095-feaa3a975a18|10"; gene_id "794716d1-95a7-47d9-bfdd-90610b06fcda"; exon_number "3";
1	pinfish	exon	10360228	10360340	.	+	.	transcript_id "4024c067-3375-46c5-a095-feaa3a975a18|10"; gene_id "794716d1-95a7-47d9-bfdd-90610b06fcda"; exon_number "4";
1	pinfish	exon	10362750	10362943	.	+	.	transcript_id "4024c067-3375-46c5-a095-feaa3a975a18|10"; gene_id "794716d1-95a7-47d9-bfdd-90610b06fcda"; exon_number "5";
1	pinfish	exon	10400541	10400743	.	+	.	transcript_id "4024c067-3375-46c5-a095-feaa3a975a18|10"; gene_id "794716d1-95a7-47d9-bfdd-90610b06fcda"; exon_number "6";
1	pinfish	exon	10418538	10418705	.	+	.	transcript_id "4024c067-3375-46c5-a095-feaa3a975a18|10"; gene_id "794716d1-95a7-47d9-bfdd-90610b06fcda"; exon_number "7";
1	pinfish	exon	10421280	10421336	.	+	.	transcript_id "4024c067-3375-46c5-a095-feaa3a975a18|10"; gene_id "794716d1-95a7-47d9-bfdd-90610b06fcda"; exon_number "8";
1	pinfish	exon	10434729	10434862	.	+	.	transcript_id "4024c067-3375-46c5-a095-feaa3a975a18|10"; gene_id "794716d1-95a7-47d9-bfdd-90610b06fcda"; exon_number "9";
1	pinfish	exon	10444444	10444518	.	+	.	transcript_id "4024c067-3375-46c5-a095-feaa3a975a18|10"; gene_id "794716d1-95a7-47d9-bfdd-90610b06fcda"; exon_number "10";
1	pinfish	exon	10445909	10446067	.	+	.	transcript_id "4024c067-3375-46c5-a095-feaa3a975a18|10"; gene_id "794716d1-95a7-47d9-bfdd-90610b06fcda"; exon_number "11";
1	pinfish	exon	10469111	10469239	.	+	.	transcript_id "4024c067-3375-46c5-a095-feaa3a975a18|10"; gene_id "794716d1-95a7-47d9-bfdd-90610b06fcda"; exon_number "12";
1	pinfish	exon	10473331	10473430	.	+	.	transcript_id "4024c067-3375-46c5-a095-feaa3a975a18|10"; gene_id "794716d1-95a7-47d9-bfdd-90610b06fcda"; exon_number "13";
1	pinfish	exon	10512127	10512348	.	+	.	transcript_id "4024c067-3375-46c5-a095-feaa3a975a18|10"; gene_id "794716d1-95a7-47d9-bfdd-90610b06fcda"; exon_number "14";
1	pinfish	exon	10520949	10521002	.	+	.	transcript_id "4024c067-3375-46c5-a095-feaa3a975a18|10"; gene_id "794716d1-95a7-47d9-bfdd-90610b06fcda"; exon_number "15";
1	pinfish	exon	10527698	10527798	.	+	.	transcript_id "4024c067-3375-46c5-a095-feaa3a975a18|10"; gene_id "794716d1-95a7-47d9-bfdd-90610b06fcda"; exon_number "16";
1	pinfish	exon	10531005	10531151	.	+	.	transcript_id "4024c067-3375-46c5-a095-feaa3a975a18|10"; gene_id "794716d1-95a7-47d9-bfdd-90610b06fcda"; exon_number "17";
1	pinfish	exon	10543005	10543973	.	+	.	transcript_id "4024c067-3375-46c5-a095-feaa3a975a18|10"; gene_id "794716d1-95a7-47d9-bfdd-90610b06fcda"; exon_number "18";
1	pinfish	transcript	10231777	10300510	.	+	.	transcript_id "c69eafbd-1558-4fdc-8959-37f0473f444b|3"; gene_id "749293ac-5891-47a7-9fe6-e44aed75d9fd"; gene_name "APP"; xloc "XLOC_000262"; ref_gene_id "ENSBTAG00000017753"; contained_in "fa236393-aa7f-446e-b803-f5ca9ae1d79b|3"; cmp_ref "ENSBTAT00000085054"; class_code "c"; tss_id "TSS316";
1	pinfish	exon	10231777	10231977	.	+	.	transcript_id "c69eafbd-1558-4fdc-8959-37f0473f444b|3"; gene_id "749293ac-5891-47a7-9fe6-e44aed75d9fd"; exon_number "1";
1	pinfish	exon	10300390	10300510	.	+	.	transcript_id "c69eafbd-1558-4fdc-8959-37f0473f444b|3"; gene_id "749293ac-5891-47a7-9fe6-e44aed75d9fd"; exon_number "2";
1	pinfish	transcript	10231777	10543785	.	+	.	transcript_id "fa236393-aa7f-446e-b803-f5ca9ae1d79b|3"; gene_id "af93362c-a16c-4a8e-9ab9-4ea47e713fba"; gene_name "APP"; xloc "XLOC_000262"; ref_gene_id "ENSBTAG00000017753"; contained_in "d35ba092-fb67-4854-adfd-bc596f8e2a41|7"; cmp_ref "ENSBTAT00000075463"; class_code "="; tss_id "TSS316";
1	pinfish	exon	10231777	10231977	.	+	.	transcript_id "fa236393-aa7f-446e-b803-f5ca9ae1d79b|3"; gene_id "af93362c-a16c-4a8e-9ab9-4ea47e713fba"; exon_number "1";
1	pinfish	exon	10300390	10300557	.	+	.	transcript_id "fa236393-aa7f-446e-b803-f5ca9ae1d79b|3"; gene_id "af93362c-a16c-4a8e-9ab9-4ea47e713fba"; exon_number "2";
1	pinfish	exon	10326795	10326924	.	+	.	transcript_id "fa236393-aa7f-446e-b803-f5ca9ae1d79b|3"; gene_id "af93362c-a16c-4a8e-9ab9-4ea47e713fba"; exon_number "3";
1	pinfish	exon	10360228	10360340	.	+	.	transcript_id "fa236393-aa7f-446e-b803-f5ca9ae1d79b|3"; gene_id "af93362c-a16c-4a8e-9ab9-4ea47e713fba"; exon_number "4";
1	pinfish	exon	10362750	10362943	.	+	.	transcript_id "fa236393-aa7f-446e-b803-f5ca9ae1d79b|3"; gene_id "af93362c-a16c-4a8e-9ab9-4ea47e713fba"; exon_number "5";
1	pinfish	exon	10400541	10400743	.	+	.	transcript_id "fa236393-aa7f-446e-b803-f5ca9ae1d79b|3"; gene_id "af93362c-a16c-4a8e-9ab9-4ea47e713fba"; exon_number "6";
1	pinfish	exon	10434729	10434862	.	+	.	transcript_id "fa236393-aa7f-446e-b803-f5ca9ae1d79b|3"; gene_id "af93362c-a16c-4a8e-9ab9-4ea47e713fba"; exon_number "7";
1	pinfish	exon	10444444	10444518	.	+	.	transcript_id "fa236393-aa7f-446e-b803-f5ca9ae1d79b|3"; gene_id "af93362c-a16c-4a8e-9ab9-4ea47e713fba"; exon_number "8";
1	pinfish	exon	10445909	10446067	.	+	.	transcript_id "fa236393-aa7f-446e-b803-f5ca9ae1d79b|3"; gene_id "af93362c-a16c-4a8e-9ab9-4ea47e713fba"; exon_number "9";
1	pinfish	exon	10469111	10469239	.	+	.	transcript_id "fa236393-aa7f-446e-b803-f5ca9ae1d79b|3"; gene_id "af93362c-a16c-4a8e-9ab9-4ea47e713fba"; exon_number "10";
1	pinfish	exon	10473331	10473430	.	+	.	transcript_id "fa236393-aa7f-446e-b803-f5ca9ae1d79b|3"; gene_id "af93362c-a16c-4a8e-9ab9-4ea47e713fba"; exon_number "11";
1	pinfish	exon	10512127	10512348	.	+	.	transcript_id "fa236393-aa7f-446e-b803-f5ca9ae1d79b|3"; gene_id "af93362c-a16c-4a8e-9ab9-4ea47e713fba"; exon_number "12";
1	pinfish	exon	10520949	10521002	.	+	.	transcript_id "fa236393-aa7f-446e-b803-f5ca9ae1d79b|3"; gene_id "af93362c-a16c-4a8e-9ab9-4ea47e713fba"; exon_number "13";
1	pinfish	exon	10527698	10527798	.	+	.	transcript_id "fa236393-aa7f-446e-b803-f5ca9ae1d79b|3"; gene_id "af93362c-a16c-4a8e-9ab9-4ea47e713fba"; exon_number "14";
1	pinfish	exon	10531005	10531151	.	+	.	transcript_id "fa236393-aa7f-446e-b803-f5ca9ae1d79b|3"; gene_id "af93362c-a16c-4a8e-9ab9-4ea47e713fba"; exon_number "15";
1	pinfish	exon	10543005	10543785	.	+	.	transcript_id "fa236393-aa7f-446e-b803-f5ca9ae1d79b|3"; gene_id "af93362c-a16c-4a8e-9ab9-4ea47e713fba"; exon_number "16";
1	pinfish	transcript	10231778	10362944	.	+	.	transcript_id "0220a363-6778-48ad-a37c-6d41e053ecde|3"; gene_id "6a1d8f78-16df-42e2-8743-aef5ad8928ab"; gene_name "APP"; xloc "XLOC_000262"; ref_gene_id "ENSBTAG00000017753"; cmp_ref "ENSBTAT00000085054"; class_code "c"; tss_id "TSS316";
1	pinfish	exon	10231778	10231977	.	+	.	transcript_id "0220a363-6778-48ad-a37c-6d41e053ecde|3"; gene_id "6a1d8f78-16df-42e2-8743-aef5ad8928ab"; exon_number "1";
1	pinfish	exon	10300390	10300557	.	+	.	transcript_id "0220a363-6778-48ad-a37c-6d41e053ecde|3"; gene_id "6a1d8f78-16df-42e2-8743-aef5ad8928ab"; exon_number "2";
1	pinfish	exon	10326795	10326924	.	+	.	transcript_id "0220a363-6778-48ad-a37c-6d41e053ecde|3"; gene_id "6a1d8f78-16df-42e2-8743-aef5ad8928ab"; exon_number "3";
1	pinfish	exon	10360228	10360340	.	+	.	transcript_id "0220a363-6778-48ad-a37c-6d41e053ecde|3"; gene_id "6a1d8f78-16df-42e2-8743-aef5ad8928ab"; exon_number "4";
1	pinfish	exon	10362750	10362944	.	+	.	transcript_id "0220a363-6778-48ad-a37c-6d41e053ecde|3"; gene_id "6a1d8f78-16df-42e2-8743-aef5ad8928ab"; exon_number "5";
1	pinfish	transcript	10362891	10402731	.	+	.	transcript_id "35cb2606-edfa-43ae-b5e7-143d5d4d06e8|4"; gene_id "4efbab59-2dfd-4276-b7d4-a3163c4520b3"; gene_name "APP"; xloc "XLOC_000262"; ref_gene_id "ENSBTAG00000017753"; cmp_ref "ENSBTAT00000085054"; class_code "j"; tss_id "TSS317";
1	pinfish	exon	10362891	10362943	.	+	.	transcript_id "35cb2606-edfa-43ae-b5e7-143d5d4d06e8|4"; gene_id "4efbab59-2dfd-4276-b7d4-a3163c4520b3"; exon_number "1";
1	pinfish	exon	10400541	10402731	.	+	.	transcript_id "35cb2606-edfa-43ae-b5e7-143d5d4d06e8|4"; gene_id "4efbab59-2dfd-4276-b7d4-a3163c4520b3"; exon_number "2";
1	pinfish	transcript	10445959	10543975	.	+	.	transcript_id "4b59e172-969f-4f38-8d12-da4b738ab327|3"; gene_id "794716d1-95a7-47d9-bfdd-90610b06fcda"; gene_name "APP"; xloc "XLOC_000262"; ref_gene_id "ENSBTAG00000017753"; cmp_ref "ENSBTAT00000085054"; class_code "j"; tss_id "TSS319";
1	pinfish	exon	10445959	10446067	.	+	.	transcript_id "4b59e172-969f-4f38-8d12-da4b738ab327|3"; gene_id "794716d1-95a7-47d9-bfdd-90610b06fcda"; exon_number "1";
1	pinfish	exon	10469111	10469239	.	+	.	transcript_id "4b59e172-969f-4f38-8d12-da4b738ab327|3"; gene_id "794716d1-95a7-47d9-bfdd-90610b06fcda"; exon_number "2";
1	pinfish	exon	10473331	10473371	.	+	.	transcript_id "4b59e172-969f-4f38-8d12-da4b738ab327|3"; gene_id "794716d1-95a7-47d9-bfdd-90610b06fcda"; exon_number "3";
1	pinfish	exon	10543857	10543975	.	+	.	transcript_id "4b59e172-969f-4f38-8d12-da4b738ab327|3"; gene_id "794716d1-95a7-47d9-bfdd-90610b06fcda"; exon_number "4";
1	pinfish	transcript	10445969	10543975	.	+	.	transcript_id "6e4e405d-95d9-469a-ac32-aa63af22a8fd|8"; gene_id "794716d1-95a7-47d9-bfdd-90610b06fcda"; gene_name "APP"; xloc "XLOC_000262"; ref_gene_id "ENSBTAG00000017753"; cmp_ref "ENSBTAT00000085054"; class_code "j"; tss_id "TSS319";
1	pinfish	exon	10445969	10446067	.	+	.	transcript_id "6e4e405d-95d9-469a-ac32-aa63af22a8fd|8"; gene_id "794716d1-95a7-47d9-bfdd-90610b06fcda"; exon_number "1";
1	pinfish	exon	10469111	10469239	.	+	.	transcript_id "6e4e405d-95d9-469a-ac32-aa63af22a8fd|8"; gene_id "794716d1-95a7-47d9-bfdd-90610b06fcda"; exon_number "2";
1	pinfish	exon	10473331	10473430	.	+	.	transcript_id "6e4e405d-95d9-469a-ac32-aa63af22a8fd|8"; gene_id "794716d1-95a7-47d9-bfdd-90610b06fcda"; exon_number "3";
1	pinfish	exon	10512127	10512348	.	+	.	transcript_id "6e4e405d-95d9-469a-ac32-aa63af22a8fd|8"; gene_id "794716d1-95a7-47d9-bfdd-90610b06fcda"; exon_number "4";
1	pinfish	exon	10520949	10521002	.	+	.	transcript_id "6e4e405d-95d9-469a-ac32-aa63af22a8fd|8"; gene_id "794716d1-95a7-47d9-bfdd-90610b06fcda"; exon_number "5";
1	pinfish	exon	10527698	10527798	.	+	.	transcript_id "6e4e405d-95d9-469a-ac32-aa63af22a8fd|8"; gene_id "794716d1-95a7-47d9-bfdd-90610b06fcda"; exon_number "6";
1	pinfish	exon	10531005	10531151	.	+	.	transcript_id "6e4e405d-95d9-469a-ac32-aa63af22a8fd|8"; gene_id "794716d1-95a7-47d9-bfdd-90610b06fcda"; exon_number "7";
1	pinfish	exon	10543005	10543219	.	+	.	transcript_id "6e4e405d-95d9-469a-ac32-aa63af22a8fd|8"; gene_id "794716d1-95a7-47d9-bfdd-90610b06fcda"; exon_number "8";
1	pinfish	exon	10543859	10543975	.	+	.	transcript_id "6e4e405d-95d9-469a-ac32-aa63af22a8fd|8"; gene_id "794716d1-95a7-47d9-bfdd-90610b06fcda"; exon_number "9";
1	pinfish	transcript	10445984	10544219	.	+	.	transcript_id "aad9ab73-a365-4b08-81d2-d9f25a0b580d|4"; gene_id "e32fa9c1-4f86-4bde-b32a-e1e4fb677826"; gene_name "APP"; xloc "XLOC_000262"; ref_gene_id "ENSBTAG00000017753"; cmp_ref "ENSBTAT00000085054"; class_code "c"; tss_id "TSS319";
1	pinfish	exon	10445984	10446067	.	+	.	transcript_id "aad9ab73-a365-4b08-81d2-d9f25a0b580d|4"; gene_id "e32fa9c1-4f86-4bde-b32a-e1e4fb677826"; exon_number "1";
1	pinfish	exon	10469111	10469239	.	+	.	transcript_id "aad9ab73-a365-4b08-81d2-d9f25a0b580d|4"; gene_id "e32fa9c1-4f86-4bde-b32a-e1e4fb677826"; exon_number "2";
1	pinfish	exon	10473331	10473430	.	+	.	transcript_id "aad9ab73-a365-4b08-81d2-d9f25a0b580d|4"; gene_id "e32fa9c1-4f86-4bde-b32a-e1e4fb677826"; exon_number "3";
1	pinfish	exon	10512127	10512348	.	+	.	transcript_id "aad9ab73-a365-4b08-81d2-d9f25a0b580d|4"; gene_id "e32fa9c1-4f86-4bde-b32a-e1e4fb677826"; exon_number "4";
1	pinfish	exon	10520949	10521002	.	+	.	transcript_id "aad9ab73-a365-4b08-81d2-d9f25a0b580d|4"; gene_id "e32fa9c1-4f86-4bde-b32a-e1e4fb677826"; exon_number "5";
1	pinfish	exon	10527698	10527798	.	+	.	transcript_id "aad9ab73-a365-4b08-81d2-d9f25a0b580d|4"; gene_id "e32fa9c1-4f86-4bde-b32a-e1e4fb677826"; exon_number "6";
1	pinfish	exon	10531005	10531151	.	+	.	transcript_id "aad9ab73-a365-4b08-81d2-d9f25a0b580d|4"; gene_id "e32fa9c1-4f86-4bde-b32a-e1e4fb677826"; exon_number "7";
1	pinfish	exon	10543005	10544219	.	+	.	transcript_id "aad9ab73-a365-4b08-81d2-d9f25a0b580d|4"; gene_id "e32fa9c1-4f86-4bde-b32a-e1e4fb677826"; exon_number "8";
1	pinfish	transcript	10512126	10543965	.	+	.	transcript_id "6e79dbea-96b9-49f9-91d3-835b0dffa096|3"; gene_id "794716d1-95a7-47d9-bfdd-90610b06fcda"; gene_name "APP"; xloc "XLOC_000262"; ref_gene_id "ENSBTAG00000017753"; cmp_ref "ENSBTAT00000071743"; class_code "c"; tss_id "TSS320";
1	pinfish	exon	10512126	10512348	.	+	.	transcript_id "6e79dbea-96b9-49f9-91d3-835b0dffa096|3"; gene_id "794716d1-95a7-47d9-bfdd-90610b06fcda"; exon_number "1";
1	pinfish	exon	10527698	10527798	.	+	.	transcript_id "6e79dbea-96b9-49f9-91d3-835b0dffa096|3"; gene_id "794716d1-95a7-47d9-bfdd-90610b06fcda"; exon_number "2";
1	pinfish	exon	10531005	10531151	.	+	.	transcript_id "6e79dbea-96b9-49f9-91d3-835b0dffa096|3"; gene_id "794716d1-95a7-47d9-bfdd-90610b06fcda"; exon_number "3";
1	pinfish	exon	10543005	10543965	.	+	.	transcript_id "6e79dbea-96b9-49f9-91d3-835b0dffa096|3"; gene_id "794716d1-95a7-47d9-bfdd-90610b06fcda"; exon_number "4";
1	pinfish	transcript	10543003	10543975	.	+	.	transcript_id "7b0ddfb4-559d-4ea2-ab71-57e9ad979b54|6"; gene_id "794716d1-95a7-47d9-bfdd-90610b06fcda"; gene_name "APP"; xloc "XLOC_000262"; ref_gene_id "ENSBTAG00000017753"; cmp_ref "ENSBTAT00000085054"; class_code "o"; tss_id "TSS321";
1	pinfish	exon	10543003	10543210	.	+	.	transcript_id "7b0ddfb4-559d-4ea2-ab71-57e9ad979b54|6"; gene_id "794716d1-95a7-47d9-bfdd-90610b06fcda"; exon_number "1";
1	pinfish	exon	10543850	10543975	.	+	.	transcript_id "7b0ddfb4-559d-4ea2-ab71-57e9ad979b54|6"; gene_id "794716d1-95a7-47d9-bfdd-90610b06fcda"; exon_number "2";
1	pinfish	transcript	10325710	10326205	.	+	.	transcript_id "9275d587-bb8a-4192-8f26-359bf5c5750f|14"; gene_id "cd6bf0ac-f77d-4133-9f71-cdf862be3b1c"; xloc "XLOC_000273"; cmp_ref "ENSBTAT00000085054"; class_code "i"; cmp_ref_gene "APP"; tss_id "TSS333";
1	pinfish	exon	10325710	10326205	.	+	.	transcript_id "9275d587-bb8a-4192-8f26-359bf5c5750f|14"; gene_id "cd6bf0ac-f77d-4133-9f71-cdf862be3b1c"; exon_number "1";
1	pinfish	transcript	10352440	10367729	.	+	.	transcript_id "831a9a79-bcfc-48e2-acf9-7fded587e880|3"; gene_id "eb1863a2-1e6a-4ed2-921e-7fcc1fb023af"; xloc "XLOC_000276"; cmp_ref "ENSBTAT00000085054"; class_code "y"; cmp_ref_gene "APP"; tss_id "TSS336";
1	pinfish	exon	10352440	10352508	.	+	.	transcript_id "831a9a79-bcfc-48e2-acf9-7fded587e880|3"; gene_id "eb1863a2-1e6a-4ed2-921e-7fcc1fb023af"; exon_number "1";
1	pinfish	exon	10367184	10367729	.	+	.	transcript_id "831a9a79-bcfc-48e2-acf9-7fded587e880|3"; gene_id "eb1863a2-1e6a-4ed2-921e-7fcc1fb023af"; exon_number "2";
1	pinfish	transcript	10656839	10670554	.	+	.	transcript_id "ca6deee4-ef67-4bcc-a36f-bea4bb6e0adc|6"; gene_id "21a7794f-9dfa-4c7c-abb9-b50dab90f17d"; xloc "XLOC_000297"; cmp_ref "ENSBTAT00000025345"; class_code "s"; cmp_ref_gene "GABPA"; tss_id "TSS358";
1	pinfish	exon	10656839	10657008	.	+	.	transcript_id "ca6deee4-ef67-4bcc-a36f-bea4bb6e0adc|6"; gene_id "21a7794f-9dfa-4c7c-abb9-b50dab90f17d"; exon_number "1";
1	pinfish	exon	10661548	10661742	.	+	.	transcript_id "ca6deee4-ef67-4bcc-a36f-bea4bb6e0adc|6"; gene_id "21a7794f-9dfa-4c7c-abb9-b50dab90f17d"; exon_number "2";
1	pinfish	exon	10665231	10665372	.	+	.	transcript_id "ca6deee4-ef67-4bcc-a36f-bea4bb6e0adc|6"; gene_id "21a7794f-9dfa-4c7c-abb9-b50dab90f17d"; exon_number "3";
1	pinfish	exon	10666284	10666337	.	+	.	transcript_id "ca6deee4-ef67-4bcc-a36f-bea4bb6e0adc|6"; gene_id "21a7794f-9dfa-4c7c-abb9-b50dab90f17d"; exon_number "4";
1	pinfish	exon	10670504	10670554	.	+	.	transcript_id "ca6deee4-ef67-4bcc-a36f-bea4bb6e0adc|6"; gene_id "21a7794f-9dfa-4c7c-abb9-b50dab90f17d"; exon_number "5";
1	pinfish	transcript	10656841	10666322	.	+	.	transcript_id "c17ae466-0143-4541-a1e0-46793161cf8e|3"; gene_id "1df6897c-9ee2-4e2e-ba08-f31a14879936"; xloc "XLOC_000297"; contained_in "ca6deee4-ef67-4bcc-a36f-bea4bb6e0adc|6"; cmp_ref "ENSBTAT00000025345"; class_code "s"; cmp_ref_gene "GABPA"; tss_id "TSS358";
1	pinfish	exon	10656841	10657008	.	+	.	transcript_id "c17ae466-0143-4541-a1e0-46793161cf8e|3"; gene_id "1df6897c-9ee2-4e2e-ba08-f31a14879936"; exon_number "1";
1	pinfish	exon	10661548	10661742	.	+	.	transcript_id "c17ae466-0143-4541-a1e0-46793161cf8e|3"; gene_id "1df6897c-9ee2-4e2e-ba08-f31a14879936"; exon_number "2";
1	pinfish	exon	10665231	10665372	.	+	.	transcript_id "c17ae466-0143-4541-a1e0-46793161cf8e|3"; gene_id "1df6897c-9ee2-4e2e-ba08-f31a14879936"; exon_number "3";
1	pinfish	exon	10666284	10666322	.	+	.	transcript_id "c17ae466-0143-4541-a1e0-46793161cf8e|3"; gene_id "1df6897c-9ee2-4e2e-ba08-f31a14879936"; exon_number "4";
1	pinfish	transcript	10691008	10698943	.	+	.	transcript_id "32f319ea-7eda-450f-a94b-473cfea39d2e|4"; gene_id "1703aa88-2523-4f2f-abd1-a12893cd8835"; gene_name "ATP5PF"; xloc "XLOC_000300"; ref_gene_id "ENSBTAG00000000605"; cmp_ref "ENSBTAT00000032427"; class_code "="; tss_id "TSS361";
1	pinfish	exon	10691008	10691168	.	+	.	transcript_id "32f319ea-7eda-450f-a94b-473cfea39d2e|4"; gene_id "1703aa88-2523-4f2f-abd1-a12893cd8835"; exon_number "1";
1	pinfish	exon	10691649	10691688	.	+	.	transcript_id "32f319ea-7eda-450f-a94b-473cfea39d2e|4"; gene_id "1703aa88-2523-4f2f-abd1-a12893cd8835"; exon_number "2";
1	pinfish	exon	10695170	10695340	.	+	.	transcript_id "32f319ea-7eda-450f-a94b-473cfea39d2e|4"; gene_id "1703aa88-2523-4f2f-abd1-a12893cd8835"; exon_number "3";
1	pinfish	exon	10698056	10698180	.	+	.	transcript_id "32f319ea-7eda-450f-a94b-473cfea39d2e|4"; gene_id "1703aa88-2523-4f2f-abd1-a12893cd8835"; exon_number "4";
1	pinfish	exon	10698785	10698943	.	+	.	transcript_id "32f319ea-7eda-450f-a94b-473cfea39d2e|4"; gene_id "1703aa88-2523-4f2f-abd1-a12893cd8835"; exon_number "5";
1	pinfish	transcript	10691761	10698958	.	+	.	transcript_id "139e6d8b-fa20-48f7-a99d-6df091c56a56|2873"; gene_id "1703aa88-2523-4f2f-abd1-a12893cd8835"; gene_name "ATP5PF"; xloc "XLOC_000300"; ref_gene_id "ENSBTAG00000000605"; cmp_ref "ENSBTAT00000066011"; class_code "="; tss_id "TSS362";
1	pinfish	exon	10691761	10691821	.	+	.	transcript_id "139e6d8b-fa20-48f7-a99d-6df091c56a56|2873"; gene_id "1703aa88-2523-4f2f-abd1-a12893cd8835"; exon_number "1";
1	pinfish	exon	10695170	10695340	.	+	.	transcript_id "139e6d8b-fa20-48f7-a99d-6df091c56a56|2873"; gene_id "1703aa88-2523-4f2f-abd1-a12893cd8835"; exon_number "2";
1	pinfish	exon	10698056	10698180	.	+	.	transcript_id "139e6d8b-fa20-48f7-a99d-6df091c56a56|2873"; gene_id "1703aa88-2523-4f2f-abd1-a12893cd8835"; exon_number "3";
1	pinfish	exon	10698785	10698958	.	+	.	transcript_id "139e6d8b-fa20-48f7-a99d-6df091c56a56|2873"; gene_id "1703aa88-2523-4f2f-abd1-a12893cd8835"; exon_number "4";
1	pinfish	transcript	10691767	10695309	.	+	.	transcript_id "bc9a9845-5130-484b-b9a8-07cd144715a7|74"; gene_id "d863a5d6-73a1-467e-b7c3-268007ac0df3"; gene_name "ATP5PF"; xloc "XLOC_000300"; ref_gene_id "ENSBTAG00000000605"; contained_in "139e6d8b-fa20-48f7-a99d-6df091c56a56|2873"; cmp_ref "ENSBTAT00000066011"; class_code "c"; tss_id "TSS362";
1	pinfish	exon	10691767	10691821	.	+	.	transcript_id "bc9a9845-5130-484b-b9a8-07cd144715a7|74"; gene_id "d863a5d6-73a1-467e-b7c3-268007ac0df3"; exon_number "1";
1	pinfish	exon	10695170	10695309	.	+	.	transcript_id "bc9a9845-5130-484b-b9a8-07cd144715a7|74"; gene_id "d863a5d6-73a1-467e-b7c3-268007ac0df3"; exon_number "2";
1	pinfish	transcript	10698375	10698823	.	+	.	transcript_id "71976d35-f373-45fd-b71d-d9a9fc815529|3"; gene_id "7b6dd86e-18f3-4bba-99fc-248ed7a850db"; gene_name "ATP5PF"; xloc "XLOC_000300"; ref_gene_id "ENSBTAG00000000605"; cmp_ref "ENSBTAT00000032427"; class_code "e"; tss_id "TSS363";
1	pinfish	exon	10698375	10698823	.	+	.	transcript_id "71976d35-f373-45fd-b71d-d9a9fc815529|3"; gene_id "7b6dd86e-18f3-4bba-99fc-248ed7a850db"; exon_number "1";
1	pinfish	transcript	10823337	10826261	.	+	.	transcript_id "a607f760-7667-483f-85c6-bc0311f853a6|3"; gene_id "5f87ce85-d898-4818-b86f-8fd8c57c77d7"; gene_name "MRPL39"; xloc "XLOC_000302"; ref_gene_id "ENSBTAG00000019542"; contained_in "42a80350-6715-44d0-9f6e-5f4f03293737|187"; cmp_ref "ENSBTAT00000026038"; class_code "c"; tss_id "TSS365";
1	pinfish	exon	10823337	10823415	.	+	.	transcript_id "a607f760-7667-483f-85c6-bc0311f853a6|3"; gene_id "5f87ce85-d898-4818-b86f-8fd8c57c77d7"; exon_number "1";
1	pinfish	exon	10824185	10824391	.	+	.	transcript_id "a607f760-7667-483f-85c6-bc0311f853a6|3"; gene_id "5f87ce85-d898-4818-b86f-8fd8c57c77d7"; exon_number "2";
1	pinfish	exon	10826170	10826261	.	+	.	transcript_id "a607f760-7667-483f-85c6-bc0311f853a6|3"; gene_id "5f87ce85-d898-4818-b86f-8fd8c57c77d7"; exon_number "3";
1	pinfish	transcript	10823337	10839074	.	+	.	transcript_id "42a80350-6715-44d0-9f6e-5f4f03293737|187"; gene_id "240d5b1a-6729-4b66-8f18-9925d8a2b7bf"; gene_name "MRPL39"; xloc "XLOC_000302"; ref_gene_id "ENSBTAG00000019542"; cmp_ref "ENSBTAT00000078359"; class_code "j"; tss_id "TSS365";
1	pinfish	exon	10823337	10823415	.	+	.	transcript_id "42a80350-6715-44d0-9f6e-5f4f03293737|187"; gene_id "240d5b1a-6729-4b66-8f18-9925d8a2b7bf"; exon_number "1";
1	pinfish	exon	10824185	10824391	.	+	.	transcript_id "42a80350-6715-44d0-9f6e-5f4f03293737|187"; gene_id "240d5b1a-6729-4b66-8f18-9925d8a2b7bf"; exon_number "2";
1	pinfish	exon	10826170	10826309	.	+	.	transcript_id "42a80350-6715-44d0-9f6e-5f4f03293737|187"; gene_id "240d5b1a-6729-4b66-8f18-9925d8a2b7bf"; exon_number "3";
1	pinfish	exon	10828000	10828099	.	+	.	transcript_id "42a80350-6715-44d0-9f6e-5f4f03293737|187"; gene_id "240d5b1a-6729-4b66-8f18-9925d8a2b7bf"; exon_number "4";
1	pinfish	exon	10829491	10829558	.	+	.	transcript_id "42a80350-6715-44d0-9f6e-5f4f03293737|187"; gene_id "240d5b1a-6729-4b66-8f18-9925d8a2b7bf"; exon_number "5";
1	pinfish	exon	10832352	10832464	.	+	.	transcript_id "42a80350-6715-44d0-9f6e-5f4f03293737|187"; gene_id "240d5b1a-6729-4b66-8f18-9925d8a2b7bf"; exon_number "6";
1	pinfish	exon	10833737	10833802	.	+	.	transcript_id "42a80350-6715-44d0-9f6e-5f4f03293737|187"; gene_id "240d5b1a-6729-4b66-8f18-9925d8a2b7bf"; exon_number "7";
1	pinfish	exon	10834721	10834874	.	+	.	transcript_id "42a80350-6715-44d0-9f6e-5f4f03293737|187"; gene_id "240d5b1a-6729-4b66-8f18-9925d8a2b7bf"; exon_number "8";
1	pinfish	exon	10836800	10836847	.	+	.	transcript_id "42a80350-6715-44d0-9f6e-5f4f03293737|187"; gene_id "240d5b1a-6729-4b66-8f18-9925d8a2b7bf"; exon_number "9";
1	pinfish	exon	10838980	10839074	.	+	.	transcript_id "42a80350-6715-44d0-9f6e-5f4f03293737|187"; gene_id "240d5b1a-6729-4b66-8f18-9925d8a2b7bf"; exon_number "10";
1	pinfish	transcript	10823338	10839092	.	+	.	transcript_id "436ec72c-7d01-4a77-8787-33beb36e058d|3"; gene_id "240d5b1a-6729-4b66-8f18-9925d8a2b7bf"; gene_name "MRPL39"; xloc "XLOC_000302"; ref_gene_id "ENSBTAG00000019542"; cmp_ref "ENSBTAT00000078359"; class_code "j"; tss_id "TSS365";
1	pinfish	exon	10823338	10823415	.	+	.	transcript_id "436ec72c-7d01-4a77-8787-33beb36e058d|3"; gene_id "240d5b1a-6729-4b66-8f18-9925d8a2b7bf"; exon_number "1";
1	pinfish	exon	10824185	10824391	.	+	.	transcript_id "436ec72c-7d01-4a77-8787-33beb36e058d|3"; gene_id "240d5b1a-6729-4b66-8f18-9925d8a2b7bf"; exon_number "2";
1	pinfish	exon	10828000	10828099	.	+	.	transcript_id "436ec72c-7d01-4a77-8787-33beb36e058d|3"; gene_id "240d5b1a-6729-4b66-8f18-9925d8a2b7bf"; exon_number "3";
1	pinfish	exon	10829491	10829558	.	+	.	transcript_id "436ec72c-7d01-4a77-8787-33beb36e058d|3"; gene_id "240d5b1a-6729-4b66-8f18-9925d8a2b7bf"; exon_number "4";
1	pinfish	exon	10832352	10832464	.	+	.	transcript_id "436ec72c-7d01-4a77-8787-33beb36e058d|3"; gene_id "240d5b1a-6729-4b66-8f18-9925d8a2b7bf"; exon_number "5";
1	pinfish	exon	10833737	10833802	.	+	.	transcript_id "436ec72c-7d01-4a77-8787-33beb36e058d|3"; gene_id "240d5b1a-6729-4b66-8f18-9925d8a2b7bf"; exon_number "6";
1	pinfish	exon	10834721	10834874	.	+	.	transcript_id "436ec72c-7d01-4a77-8787-33beb36e058d|3"; gene_id "240d5b1a-6729-4b66-8f18-9925d8a2b7bf"; exon_number "7";
1	pinfish	exon	10836800	10836847	.	+	.	transcript_id "436ec72c-7d01-4a77-8787-33beb36e058d|3"; gene_id "240d5b1a-6729-4b66-8f18-9925d8a2b7bf"; exon_number "8";
1	pinfish	exon	10838980	10839092	.	+	.	transcript_id "436ec72c-7d01-4a77-8787-33beb36e058d|3"; gene_id "240d5b1a-6729-4b66-8f18-9925d8a2b7bf"; exon_number "9";
1	pinfish	transcript	10823338	10839098	.	+	.	transcript_id "5cb95636-cb43-4006-91ec-a471bef6c224|7"; gene_id "240d5b1a-6729-4b66-8f18-9925d8a2b7bf"; gene_name "MRPL39"; xloc "XLOC_000302"; ref_gene_id "ENSBTAG00000019542"; cmp_ref "ENSBTAT00000078359"; class_code "j"; tss_id "TSS365";
1	pinfish	exon	10823338	10823415	.	+	.	transcript_id "5cb95636-cb43-4006-91ec-a471bef6c224|7"; gene_id "240d5b1a-6729-4b66-8f18-9925d8a2b7bf"; exon_number "1";
1	pinfish	exon	10824185	10824391	.	+	.	transcript_id "5cb95636-cb43-4006-91ec-a471bef6c224|7"; gene_id "240d5b1a-6729-4b66-8f18-9925d8a2b7bf"; exon_number "2";
1	pinfish	exon	10826170	10826309	.	+	.	transcript_id "5cb95636-cb43-4006-91ec-a471bef6c224|7"; gene_id "240d5b1a-6729-4b66-8f18-9925d8a2b7bf"; exon_number "3";
1	pinfish	exon	10828000	10828099	.	+	.	transcript_id "5cb95636-cb43-4006-91ec-a471bef6c224|7"; gene_id "240d5b1a-6729-4b66-8f18-9925d8a2b7bf"; exon_number "4";
1	pinfish	exon	10829491	10829558	.	+	.	transcript_id "5cb95636-cb43-4006-91ec-a471bef6c224|7"; gene_id "240d5b1a-6729-4b66-8f18-9925d8a2b7bf"; exon_number "5";
1	pinfish	exon	10832352	10832464	.	+	.	transcript_id "5cb95636-cb43-4006-91ec-a471bef6c224|7"; gene_id "240d5b1a-6729-4b66-8f18-9925d8a2b7bf"; exon_number "6";
1	pinfish	exon	10833737	10833802	.	+	.	transcript_id "5cb95636-cb43-4006-91ec-a471bef6c224|7"; gene_id "240d5b1a-6729-4b66-8f18-9925d8a2b7bf"; exon_number "7";
1	pinfish	exon	10834721	10834862	.	+	.	transcript_id "5cb95636-cb43-4006-91ec-a471bef6c224|7"; gene_id "240d5b1a-6729-4b66-8f18-9925d8a2b7bf"; exon_number "8";
1	pinfish	exon	10836800	10836847	.	+	.	transcript_id "5cb95636-cb43-4006-91ec-a471bef6c224|7"; gene_id "240d5b1a-6729-4b66-8f18-9925d8a2b7bf"; exon_number "9";
1	pinfish	exon	10838980	10839098	.	+	.	transcript_id "5cb95636-cb43-4006-91ec-a471bef6c224|7"; gene_id "240d5b1a-6729-4b66-8f18-9925d8a2b7bf"; exon_number "10";
1	pinfish	transcript	15329394	15334159	.	+	.	transcript_id "553d5f7a-aa69-4202-b1e6-5f19e4de2979|6"; gene_id "906ae63b-5a7f-488a-a0d5-b9e695018561"; xloc "XLOC_000306"; contained_in "a99be227-b810-4136-96cf-cef0fb053784|3"; cmp_ref "ENSBTAT00000082677"; class_code "s"; cmp_ref_gene "NCAM2"; tss_id "TSS369";
1	pinfish	exon	15329394	15329474	.	+	.	transcript_id "553d5f7a-aa69-4202-b1e6-5f19e4de2979|6"; gene_id "906ae63b-5a7f-488a-a0d5-b9e695018561"; exon_number "1";
1	pinfish	exon	15334008	15334159	.	+	.	transcript_id "553d5f7a-aa69-4202-b1e6-5f19e4de2979|6"; gene_id "906ae63b-5a7f-488a-a0d5-b9e695018561"; exon_number "2";
1	pinfish	transcript	15329394	15385349	.	+	.	transcript_id "a99be227-b810-4136-96cf-cef0fb053784|3"; gene_id "23f05b7b-6fb8-4e1f-a939-b502aab36f1a"; xloc "XLOC_000306"; cmp_ref "ENSBTAT00000082677"; class_code "s"; cmp_ref_gene "NCAM2"; tss_id "TSS369";
1	pinfish	exon	15329394	15329474	.	+	.	transcript_id "a99be227-b810-4136-96cf-cef0fb053784|3"; gene_id "23f05b7b-6fb8-4e1f-a939-b502aab36f1a"; exon_number "1";
1	pinfish	exon	15334008	15334206	.	+	.	transcript_id "a99be227-b810-4136-96cf-cef0fb053784|3"; gene_id "23f05b7b-6fb8-4e1f-a939-b502aab36f1a"; exon_number "2";
1	pinfish	exon	15368446	15368630	.	+	.	transcript_id "a99be227-b810-4136-96cf-cef0fb053784|3"; gene_id "23f05b7b-6fb8-4e1f-a939-b502aab36f1a"; exon_number "3";
1	pinfish	exon	15385238	15385349	.	+	.	transcript_id "a99be227-b810-4136-96cf-cef0fb053784|3"; gene_id "23f05b7b-6fb8-4e1f-a939-b502aab36f1a"; exon_number "4";
1	pinfish	transcript	17043832	17051978	.	+	.	transcript_id "f285e019-10ed-4e59-9b92-5f625ecb48e9|3"; gene_id "3c041298-f763-4b3b-949f-3775b32eeece"; xloc "XLOC_000339"; class_code "u"; tss_id "TSS403";
1	pinfish	exon	17043832	17043968	.	+	.	transcript_id "f285e019-10ed-4e59-9b92-5f625ecb48e9|3"; gene_id "3c041298-f763-4b3b-949f-3775b32eeece"; exon_number "1";
1	pinfish	exon	17044225	17044324	.	+	.	transcript_id "f285e019-10ed-4e59-9b92-5f625ecb48e9|3"; gene_id "3c041298-f763-4b3b-949f-3775b32eeece"; exon_number "2";
1	pinfish	exon	17051682	17051978	.	+	.	transcript_id "f285e019-10ed-4e59-9b92-5f625ecb48e9|3"; gene_id "3c041298-f763-4b3b-949f-3775b32eeece"; exon_number "3";
1	pinfish	transcript	19227914	19256702	.	+	.	transcript_id "e1af1368-d42a-475c-a2c9-13b7137dd583|40"; gene_id "c7a57f90-5853-4839-ac58-b5738f55e437"; gene_name "C1H21orf91"; xloc "XLOC_000348"; ref_gene_id "ENSBTAG00000001395"; contained_in "5df19b12-6929-4dd0-95a2-11ba83c6f2ff|9"; cmp_ref "ENSBTAT00000001832"; class_code "="; tss_id "TSS412";
1	pinfish	exon	19227914	19227979	.	+	.	transcript_id "e1af1368-d42a-475c-a2c9-13b7137dd583|40"; gene_id "c7a57f90-5853-4839-ac58-b5738f55e437"; exon_number "1";
1	pinfish	exon	19228918	19229051	.	+	.	transcript_id "e1af1368-d42a-475c-a2c9-13b7137dd583|40"; gene_id "c7a57f90-5853-4839-ac58-b5738f55e437"; exon_number "2";
1	pinfish	exon	19253133	19253669	.	+	.	transcript_id "e1af1368-d42a-475c-a2c9-13b7137dd583|40"; gene_id "c7a57f90-5853-4839-ac58-b5738f55e437"; exon_number "3";
1	pinfish	exon	19254887	19254949	.	+	.	transcript_id "e1af1368-d42a-475c-a2c9-13b7137dd583|40"; gene_id "c7a57f90-5853-4839-ac58-b5738f55e437"; exon_number "4";
1	pinfish	exon	19256375	19256702	.	+	.	transcript_id "e1af1368-d42a-475c-a2c9-13b7137dd583|40"; gene_id "c7a57f90-5853-4839-ac58-b5738f55e437"; exon_number "5";
1	pinfish	transcript	19227919	19253595	.	+	.	transcript_id "6e1ef8a7-27b7-46e6-afb3-a7b6f7ea6e6c|11"; gene_id "afd63bc9-c406-4de2-a6c6-6015cfb083ef"; gene_name "C1H21orf91"; xloc "XLOC_000348"; ref_gene_id "ENSBTAG00000001395"; contained_in "e1af1368-d42a-475c-a2c9-13b7137dd583|40"; cmp_ref "ENSBTAT00000001832"; class_code "c"; tss_id "TSS412";
1	pinfish	exon	19227919	19227979	.	+	.	transcript_id "6e1ef8a7-27b7-46e6-afb3-a7b6f7ea6e6c|11"; gene_id "afd63bc9-c406-4de2-a6c6-6015cfb083ef"; exon_number "1";
1	pinfish	exon	19228918	19229051	.	+	.	transcript_id "6e1ef8a7-27b7-46e6-afb3-a7b6f7ea6e6c|11"; gene_id "afd63bc9-c406-4de2-a6c6-6015cfb083ef"; exon_number "2";
1	pinfish	exon	19253133	19253595	.	+	.	transcript_id "6e1ef8a7-27b7-46e6-afb3-a7b6f7ea6e6c|11"; gene_id "afd63bc9-c406-4de2-a6c6-6015cfb083ef"; exon_number "3";
1	pinfish	transcript	19227926	19257519	.	+	.	transcript_id "5df19b12-6929-4dd0-95a2-11ba83c6f2ff|9"; gene_id "39fd1771-2e20-403f-87e4-f0b4440a60dc"; gene_name "C1H21orf91"; xloc "XLOC_000348"; ref_gene_id "ENSBTAG00000001395"; cmp_ref "ENSBTAT00000001832"; class_code "="; tss_id "TSS412";
1	pinfish	exon	19227926	19227979	.	+	.	transcript_id "5df19b12-6929-4dd0-95a2-11ba83c6f2ff|9"; gene_id "39fd1771-2e20-403f-87e4-f0b4440a60dc"; exon_number "1";
1	pinfish	exon	19228918	19229051	.	+	.	transcript_id "5df19b12-6929-4dd0-95a2-11ba83c6f2ff|9"; gene_id "39fd1771-2e20-403f-87e4-f0b4440a60dc"; exon_number "2";
1	pinfish	exon	19253133	19253669	.	+	.	transcript_id "5df19b12-6929-4dd0-95a2-11ba83c6f2ff|9"; gene_id "39fd1771-2e20-403f-87e4-f0b4440a60dc"; exon_number "3";
1	pinfish	exon	19254887	19254949	.	+	.	transcript_id "5df19b12-6929-4dd0-95a2-11ba83c6f2ff|9"; gene_id "39fd1771-2e20-403f-87e4-f0b4440a60dc"; exon_number "4";
1	pinfish	exon	19256375	19257519	.	+	.	transcript_id "5df19b12-6929-4dd0-95a2-11ba83c6f2ff|9"; gene_id "39fd1771-2e20-403f-87e4-f0b4440a60dc"; exon_number "5";
1	pinfish	transcript	19227938	19256834	.	+	.	transcript_id "3ca61df4-7a61-403d-a615-af2486f37b1b|5"; gene_id "4d5c7c88-dc50-4a4c-8c4c-a9a0de260844"; gene_name "C1H21orf91"; xloc "XLOC_000348"; ref_gene_id "ENSBTAG00000001395"; contained_in "5df19b12-6929-4dd0-95a2-11ba83c6f2ff|9"; cmp_ref "ENSBTAT00000001832"; class_code "="; tss_id "TSS412";
1	pinfish	exon	19227938	19227979	.	+	.	transcript_id "3ca61df4-7a61-403d-a615-af2486f37b1b|5"; gene_id "4d5c7c88-dc50-4a4c-8c4c-a9a0de260844"; exon_number "1";
1	pinfish	exon	19228918	19229051	.	+	.	transcript_id "3ca61df4-7a61-403d-a615-af2486f37b1b|5"; gene_id "4d5c7c88-dc50-4a4c-8c4c-a9a0de260844"; exon_number "2";
1	pinfish	exon	19253133	19253669	.	+	.	transcript_id "3ca61df4-7a61-403d-a615-af2486f37b1b|5"; gene_id "4d5c7c88-dc50-4a4c-8c4c-a9a0de260844"; exon_number "3";
1	pinfish	exon	19254887	19254949	.	+	.	transcript_id "3ca61df4-7a61-403d-a615-af2486f37b1b|5"; gene_id "4d5c7c88-dc50-4a4c-8c4c-a9a0de260844"; exon_number "4";
1	pinfish	exon	19256375	19256834	.	+	.	transcript_id "3ca61df4-7a61-403d-a615-af2486f37b1b|5"; gene_id "4d5c7c88-dc50-4a4c-8c4c-a9a0de260844"; exon_number "5";
1	pinfish	transcript	19258550	19261163	.	+	.	transcript_id "a837fac2-4690-48dd-84a6-ebff46a60296|3"; gene_id "ce36b5c9-6e3a-4522-800b-7509d3fe7e72"; xloc "XLOC_000349"; cmp_ref "ENSBTAT00000001832"; class_code "p"; cmp_ref_gene "C1H21orf91"; tss_id "TSS413";
1	pinfish	exon	19258550	19261163	.	+	.	transcript_id "a837fac2-4690-48dd-84a6-ebff46a60296|3"; gene_id "ce36b5c9-6e3a-4522-800b-7509d3fe7e72"; exon_number "1";
1	pinfish	transcript	19258748	19259044	.	+	.	transcript_id "997a1e8b-ccd1-4973-a7cf-adbbbff7fd9e|3"; gene_id "bf036465-331a-4e08-8d35-6730bedfdfc0"; xloc "XLOC_000349"; contained_in "a837fac2-4690-48dd-84a6-ebff46a60296|3"; class_code "u"; tss_id "TSS414";
1	pinfish	exon	19258748	19259044	.	+	.	transcript_id "997a1e8b-ccd1-4973-a7cf-adbbbff7fd9e|3"; gene_id "bf036465-331a-4e08-8d35-6730bedfdfc0"; exon_number "1";
1	pinfish	transcript	19418193	19421819	.	+	.	transcript_id "11da6c63-0ef1-416a-9a30-97e50174c2ab|28"; gene_id "91a754c6-2a9d-4d48-bd2c-5dc5a50061e1"; gene_name "BTG3"; xloc "XLOC_000353"; ref_gene_id "ENSBTAG00000018704"; cmp_ref "ENSBTAT00000024895"; class_code "c"; tss_id "TSS418";
1	pinfish	exon	19418193	19418330	.	+	.	transcript_id "11da6c63-0ef1-416a-9a30-97e50174c2ab|28"; gene_id "91a754c6-2a9d-4d48-bd2c-5dc5a50061e1"; exon_number "1";
1	pinfish	exon	19421761	19421819	.	+	.	transcript_id "11da6c63-0ef1-416a-9a30-97e50174c2ab|28"; gene_id "91a754c6-2a9d-4d48-bd2c-5dc5a50061e1"; exon_number "2";
1	pinfish	transcript	19418193	19421824	.	+	.	transcript_id "912a819d-8657-4a57-a236-883df7cc4e85|11"; gene_id "91a754c6-2a9d-4d48-bd2c-5dc5a50061e1"; gene_name "BTG3"; xloc "XLOC_000353"; ref_gene_id "ENSBTAG00000018704"; cmp_ref "ENSBTAT00000024895"; class_code "j"; tss_id "TSS418";
1	pinfish	exon	19418193	19418401	.	+	.	transcript_id "912a819d-8657-4a57-a236-883df7cc4e85|11"; gene_id "91a754c6-2a9d-4d48-bd2c-5dc5a50061e1"; exon_number "1";
1	pinfish	exon	19421761	19421824	.	+	.	transcript_id "912a819d-8657-4a57-a236-883df7cc4e85|11"; gene_id "91a754c6-2a9d-4d48-bd2c-5dc5a50061e1"; exon_number "2";
1	pinfish	transcript	19418213	19437162	.	+	.	transcript_id "eb46cdc2-9ba5-49ed-bc31-e8f835273341|559"; gene_id "04eadf76-d7d4-4fee-8d28-ef10b7163be4"; gene_name "BTG3"; xloc "XLOC_000353"; ref_gene_id "ENSBTAG00000018704"; cmp_ref "ENSBTAT00000024895"; class_code "="; tss_id "TSS418";
1	pinfish	exon	19418213	19418330	.	+	.	transcript_id "eb46cdc2-9ba5-49ed-bc31-e8f835273341|559"; gene_id "04eadf76-d7d4-4fee-8d28-ef10b7163be4"; exon_number "1";
1	pinfish	exon	19421761	19421939	.	+	.	transcript_id "eb46cdc2-9ba5-49ed-bc31-e8f835273341|559"; gene_id "04eadf76-d7d4-4fee-8d28-ef10b7163be4"; exon_number "2";
1	pinfish	exon	19426374	19426511	.	+	.	transcript_id "eb46cdc2-9ba5-49ed-bc31-e8f835273341|559"; gene_id "04eadf76-d7d4-4fee-8d28-ef10b7163be4"; exon_number "3";
1	pinfish	exon	19431423	19431630	.	+	.	transcript_id "eb46cdc2-9ba5-49ed-bc31-e8f835273341|559"; gene_id "04eadf76-d7d4-4fee-8d28-ef10b7163be4"; exon_number "4";
1	pinfish	exon	19436503	19437162	.	+	.	transcript_id "eb46cdc2-9ba5-49ed-bc31-e8f835273341|559"; gene_id "04eadf76-d7d4-4fee-8d28-ef10b7163be4"; exon_number "5";
1	pinfish	transcript	19418222	19437165	.	+	.	transcript_id "c8792663-c878-4bba-897d-c54ddcaf077b|111"; gene_id "04eadf76-d7d4-4fee-8d28-ef10b7163be4"; gene_name "BTG3"; xloc "XLOC_000353"; ref_gene_id "ENSBTAG00000018704"; cmp_ref "ENSBTAT00000024895"; class_code "j"; tss_id "TSS418";
1	pinfish	exon	19418222	19418401	.	+	.	transcript_id "c8792663-c878-4bba-897d-c54ddcaf077b|111"; gene_id "04eadf76-d7d4-4fee-8d28-ef10b7163be4"; exon_number "1";
1	pinfish	exon	19421761	19421939	.	+	.	transcript_id "c8792663-c878-4bba-897d-c54ddcaf077b|111"; gene_id "04eadf76-d7d4-4fee-8d28-ef10b7163be4"; exon_number "2";
1	pinfish	exon	19426374	19426511	.	+	.	transcript_id "c8792663-c878-4bba-897d-c54ddcaf077b|111"; gene_id "04eadf76-d7d4-4fee-8d28-ef10b7163be4"; exon_number "3";
1	pinfish	exon	19431423	19431630	.	+	.	transcript_id "c8792663-c878-4bba-897d-c54ddcaf077b|111"; gene_id "04eadf76-d7d4-4fee-8d28-ef10b7163be4"; exon_number "4";
1	pinfish	exon	19436503	19437165	.	+	.	transcript_id "c8792663-c878-4bba-897d-c54ddcaf077b|111"; gene_id "04eadf76-d7d4-4fee-8d28-ef10b7163be4"; exon_number "5";
1	pinfish	transcript	20414722	20415971	.	+	.	transcript_id "f74a4f69-3e92-4918-acac-0051c1f57967|221"; gene_id "9f7e91ce-0303-45a2-9d85-47644f2c65e4"; xloc "XLOC_000364"; class_code "u"; tss_id "TSS429";
1	pinfish	exon	20414722	20415971	.	+	.	transcript_id "f74a4f69-3e92-4918-acac-0051c1f57967|221"; gene_id "9f7e91ce-0303-45a2-9d85-47644f2c65e4"; exon_number "1";
1	pinfish	transcript	20629658	20630312	.	+	.	transcript_id "e8fc7955-4011-4103-927d-6c787911651a|110"; gene_id "94fcc614-b3ee-4b48-8a2c-5f726d54314d"; xloc "XLOC_000394"; contained_in "c4e22b54-f076-4615-b3da-91f891f4a868|6"; cmp_ref "ENSBTAT00000069981"; class_code "i"; cmp_ref_gene "ENSBTAG00000053883"; tss_id "TSS464";
1	pinfish	exon	20629658	20630312	.	+	.	transcript_id "e8fc7955-4011-4103-927d-6c787911651a|110"; gene_id "94fcc614-b3ee-4b48-8a2c-5f726d54314d"; exon_number "1";
1	pinfish	transcript	20854184	20854613	.	+	.	transcript_id "6fdc1ebe-a9d4-4ff0-a642-dd55772ccae8|117"; gene_id "78a98758-d57f-4599-9ffa-cbb8ac630dea"; xloc "XLOC_000410"; class_code "u"; tss_id "TSS480";
1	pinfish	exon	20854184	20854613	.	+	.	transcript_id "6fdc1ebe-a9d4-4ff0-a642-dd55772ccae8|117"; gene_id "78a98758-d57f-4599-9ffa-cbb8ac630dea"; exon_number "1";
1	pinfish	transcript	20991767	21009132	.	+	.	transcript_id "d8e21116-9e3f-452d-83d1-c5a99027db18|7"; gene_id "8827426e-ce81-47a6-a6aa-52ab372ec41e"; xloc "XLOC_000418"; class_code "u"; tss_id "TSS489";
1	pinfish	exon	20991767	20991888	.	+	.	transcript_id "d8e21116-9e3f-452d-83d1-c5a99027db18|7"; gene_id "8827426e-ce81-47a6-a6aa-52ab372ec41e"; exon_number "1";
1	pinfish	exon	21009057	21009132	.	+	.	transcript_id "d8e21116-9e3f-452d-83d1-c5a99027db18|7"; gene_id "8827426e-ce81-47a6-a6aa-52ab372ec41e"; exon_number "2";
1	pinfish	transcript	21224011	21228917	.	+	.	transcript_id "b569c2fc-9d1f-456e-9254-4c6c322d2885|6"; gene_id "fded12d2-c528-428a-93ce-c1f9ff342e03"; xloc "XLOC_000428"; cmp_ref "ENSBTAT00000025716"; class_code "s"; cmp_ref_gene "USP25"; tss_id "TSS502";
1	pinfish	exon	21224011	21224141	.	+	.	transcript_id "b569c2fc-9d1f-456e-9254-4c6c322d2885|6"; gene_id "fded12d2-c528-428a-93ce-c1f9ff342e03"; exon_number "1";
1	pinfish	exon	21225741	21225902	.	+	.	transcript_id "b569c2fc-9d1f-456e-9254-4c6c322d2885|6"; gene_id "fded12d2-c528-428a-93ce-c1f9ff342e03"; exon_number "2";
1	pinfish	exon	21227179	21227268	.	+	.	transcript_id "b569c2fc-9d1f-456e-9254-4c6c322d2885|6"; gene_id "fded12d2-c528-428a-93ce-c1f9ff342e03"; exon_number "3";
1	pinfish	exon	21227614	21228917	.	+	.	transcript_id "b569c2fc-9d1f-456e-9254-4c6c322d2885|6"; gene_id "fded12d2-c528-428a-93ce-c1f9ff342e03"; exon_number "4";
1	pinfish	transcript	21927614	21929433	.	+	.	transcript_id "b90265fa-e239-45b5-9dd9-b8209205fed2|12"; gene_id "93011614-9f73-4fe9-8611-ca864edaaa7a"; xloc "XLOC_000449"; class_code "u"; tss_id "TSS524";
1	pinfish	exon	21927614	21927661	.	+	.	transcript_id "b90265fa-e239-45b5-9dd9-b8209205fed2|12"; gene_id "93011614-9f73-4fe9-8611-ca864edaaa7a"; exon_number "1";
1	pinfish	exon	21929244	21929433	.	+	.	transcript_id "b90265fa-e239-45b5-9dd9-b8209205fed2|12"; gene_id "93011614-9f73-4fe9-8611-ca864edaaa7a"; exon_number "2";
1	pinfish	transcript	22093049	22142180	.	+	.	transcript_id "42943f4a-1a98-4fda-aa4f-7741f620c33b|12"; gene_id "1c6e010c-8602-4d21-9a60-a1af3ef659f4"; gene_name "ENSBTAG00000052575"; xloc "XLOC_000450"; ref_gene_id "ENSBTAG00000052575"; cmp_ref "ENSBTAT00000070648"; class_code "j"; tss_id "TSS525";
1	pinfish	exon	22093049	22093234	.	+	.	transcript_id "42943f4a-1a98-4fda-aa4f-7741f620c33b|12"; gene_id "1c6e010c-8602-4d21-9a60-a1af3ef659f4"; exon_number "1";
1	pinfish	exon	22113046	22113127	.	+	.	transcript_id "42943f4a-1a98-4fda-aa4f-7741f620c33b|12"; gene_id "1c6e010c-8602-4d21-9a60-a1af3ef659f4"; exon_number "2";
1	pinfish	exon	22141683	22142180	.	+	.	transcript_id "42943f4a-1a98-4fda-aa4f-7741f620c33b|12"; gene_id "1c6e010c-8602-4d21-9a60-a1af3ef659f4"; exon_number "3";
1	pinfish	transcript	22141129	22141584	.	+	.	transcript_id "ad775048-0602-4c43-bac2-fe0d4e949b6b|4"; gene_id "487a13b6-8169-448f-9b4b-a3cfbb3e00b1"; gene_name "ENSBTAG00000052575"; xloc "XLOC_000450"; ref_gene_id "ENSBTAG00000052575"; cmp_ref "ENSBTAT00000072612"; class_code "c"; tss_id "TSS526";
1	pinfish	exon	22141129	22141584	.	+	.	transcript_id "ad775048-0602-4c43-bac2-fe0d4e949b6b|4"; gene_id "487a13b6-8169-448f-9b4b-a3cfbb3e00b1"; exon_number "1";
1	pinfish	transcript	22190989	22191988	.	+	.	transcript_id "7d7d2db7-db37-4148-ba62-cb739fa6642e|4"; gene_id "1dc705fe-e07a-43db-8cf7-5770674a76e0"; gene_name "NRIP1"; xloc "XLOC_000459"; ref_gene_id "ENSBTAG00000047293"; cmp_ref "ENSBTAT00000065805"; class_code "c"; tss_id "TSS537";
1	pinfish	exon	22190989	22191988	.	+	.	transcript_id "7d7d2db7-db37-4148-ba62-cb739fa6642e|4"; gene_id "1dc705fe-e07a-43db-8cf7-5770674a76e0"; exon_number "1";
1	pinfish	transcript	22191960	22192417	.	+	.	transcript_id "6bd8250c-ac43-483a-908d-d812160b70eb|27"; gene_id "346826b8-d829-4785-a5f4-ab290c127678"; gene_name "NRIP1"; xloc "XLOC_000459"; ref_gene_id "ENSBTAG00000047293"; contained_in "3059efd8-3da8-473e-80d3-a6fe65bdbba8|3"; cmp_ref "ENSBTAT00000065805"; class_code "c"; tss_id "TSS538";
1	pinfish	exon	22191960	22192417	.	+	.	transcript_id "6bd8250c-ac43-483a-908d-d812160b70eb|27"; gene_id "346826b8-d829-4785-a5f4-ab290c127678"; exon_number "1";
1	pinfish	transcript	22191963	22192693	.	+	.	transcript_id "3059efd8-3da8-473e-80d3-a6fe65bdbba8|3"; gene_id "5de68af4-5d8e-4363-91bb-4e0255549379"; gene_name "NRIP1"; xloc "XLOC_000459"; ref_gene_id "ENSBTAG00000047293"; cmp_ref "ENSBTAT00000065805"; class_code "c"; tss_id "TSS538";
1	pinfish	exon	22191963	22192693	.	+	.	transcript_id "3059efd8-3da8-473e-80d3-a6fe65bdbba8|3"; gene_id "5de68af4-5d8e-4363-91bb-4e0255549379"; exon_number "1";
1	pinfish	transcript	22192801	22194541	.	+	.	transcript_id "c4edba5f-5afd-450a-8815-5c8268379e54|5"; gene_id "f21a29d6-bf7b-42c0-b85c-f60fea6a6397"; gene_name "NRIP1"; xloc "XLOC_000459"; ref_gene_id "ENSBTAG00000047293"; cmp_ref "ENSBTAT00000065805"; class_code "o"; tss_id "TSS539";
1	pinfish	exon	22192801	22194541	.	+	.	transcript_id "c4edba5f-5afd-450a-8815-5c8268379e54|5"; gene_id "f21a29d6-bf7b-42c0-b85c-f60fea6a6397"; exon_number "1";
1	pinfish	transcript	22193045	22193759	.	+	.	transcript_id "3d95136f-5400-4d27-8f14-5de2653989fc|4"; gene_id "77ba0a90-90a5-4603-8c4a-fff9001462e8"; gene_name "NRIP1"; xloc "XLOC_000459"; ref_gene_id "ENSBTAG00000047293"; contained_in "c4edba5f-5afd-450a-8815-5c8268379e54|5"; cmp_ref "ENSBTAT00000065805"; class_code "o"; tss_id "TSS540";
1	pinfish	exon	22193045	22193759	.	+	.	transcript_id "3d95136f-5400-4d27-8f14-5de2653989fc|4"; gene_id "77ba0a90-90a5-4603-8c4a-fff9001462e8"; exon_number "1";
1	pinfish	transcript	22194711	22196712	.	+	.	transcript_id "536ca1fb-df6e-43ba-82e6-715270a24121|5"; gene_id "4fac6734-3c6d-4862-b973-6f86bae6274d"; xloc "XLOC_000460"; cmp_ref "ENSBTAT00000065805"; class_code "p"; cmp_ref_gene "NRIP1"; tss_id "TSS541";
1	pinfish	exon	22194711	22196712	.	+	.	transcript_id "536ca1fb-df6e-43ba-82e6-715270a24121|5"; gene_id "4fac6734-3c6d-4862-b973-6f86bae6274d"; exon_number "1";
1	pinfish	transcript	22196241	22196846	.	+	.	transcript_id "505cd138-7f32-4415-9629-930328144b5e|15"; gene_id "e28e9249-3704-48ab-81f7-84a7baf89936"; xloc "XLOC_000460"; contained_in "9835d1d9-01c5-4258-8a49-fe809a864377|3"; class_code "u"; tss_id "TSS542";
1	pinfish	exon	22196241	22196846	.	+	.	transcript_id "505cd138-7f32-4415-9629-930328144b5e|15"; gene_id "e28e9249-3704-48ab-81f7-84a7baf89936"; exon_number "1";
1	pinfish	transcript	22196246	22197144	.	+	.	transcript_id "9835d1d9-01c5-4258-8a49-fe809a864377|3"; gene_id "3787e273-0473-444d-8726-8886d3f0c83e"; xloc "XLOC_000460"; class_code "u"; tss_id "TSS542";
1	pinfish	exon	22196246	22197144	.	+	.	transcript_id "9835d1d9-01c5-4258-8a49-fe809a864377|3"; gene_id "3787e273-0473-444d-8726-8886d3f0c83e"; exon_number "1";
1	pinfish	transcript	22617486	22618409	.	+	.	transcript_id "47270e38-a303-49a0-996d-f6457c5d32f6|8"; gene_id "48d9a751-a0da-46fc-983b-5fdd97d97a58"; gene_name "SAMSN1"; xloc "XLOC_000463"; ref_gene_id "ENSBTAG00000002623"; contained_in "51a35d3d-b4b4-4831-8379-5aa9a30be80d|3"; cmp_ref "ENSBTAT00000003394"; class_code "o"; tss_id "TSS545";
1	pinfish	exon	22617486	22618038	.	+	.	transcript_id "47270e38-a303-49a0-996d-f6457c5d32f6|8"; gene_id "48d9a751-a0da-46fc-983b-5fdd97d97a58"; exon_number "1";
1	pinfish	exon	22618118	22618409	.	+	.	transcript_id "47270e38-a303-49a0-996d-f6457c5d32f6|8"; gene_id "48d9a751-a0da-46fc-983b-5fdd97d97a58"; exon_number "2";
1	pinfish	transcript	22617487	22617609	.	+	.	transcript_id "0de4fd18-8204-44af-baf6-5979fd9f4b8a|3"; gene_id "cf16fee5-6b06-49e0-aa01-1844d0875cbd"; gene_name "SAMSN1"; xloc "XLOC_000463"; ref_gene_id "ENSBTAG00000002623"; contained_in "47270e38-a303-49a0-996d-f6457c5d32f6|8"; cmp_ref "ENSBTAT00000003394"; class_code "c"; tss_id "TSS545";
1	pinfish	exon	22617487	22617609	.	+	.	transcript_id "0de4fd18-8204-44af-baf6-5979fd9f4b8a|3"; gene_id "cf16fee5-6b06-49e0-aa01-1844d0875cbd"; exon_number "1";
1	pinfish	transcript	22617494	22675182	.	+	.	transcript_id "3d75f135-3778-4567-a2a6-4a6a5998f719|3"; gene_id "257d9bc7-ca02-4830-93ab-c94512421b19"; gene_name "SAMSN1"; xloc "XLOC_000463"; ref_gene_id "ENSBTAG00000002623"; contained_in "36f4145a-28b2-46ce-b0dd-bb1eefb6e11a|174"; cmp_ref "ENSBTAT00000003394"; class_code "="; tss_id "TSS545";
1	pinfish	exon	22617494	22617627	.	+	.	transcript_id "3d75f135-3778-4567-a2a6-4a6a5998f719|3"; gene_id "257d9bc7-ca02-4830-93ab-c94512421b19"; exon_number "1";
1	pinfish	exon	22643358	22643429	.	+	.	transcript_id "3d75f135-3778-4567-a2a6-4a6a5998f719|3"; gene_id "257d9bc7-ca02-4830-93ab-c94512421b19"; exon_number "2";
1	pinfish	exon	22648049	22648198	.	+	.	transcript_id "3d75f135-3778-4567-a2a6-4a6a5998f719|3"; gene_id "257d9bc7-ca02-4830-93ab-c94512421b19"; exon_number "3";
1	pinfish	exon	22652572	22652701	.	+	.	transcript_id "3d75f135-3778-4567-a2a6-4a6a5998f719|3"; gene_id "257d9bc7-ca02-4830-93ab-c94512421b19"; exon_number "4";
1	pinfish	exon	22655361	22655512	.	+	.	transcript_id "3d75f135-3778-4567-a2a6-4a6a5998f719|3"; gene_id "257d9bc7-ca02-4830-93ab-c94512421b19"; exon_number "5";
1	pinfish	exon	22660558	22660761	.	+	.	transcript_id "3d75f135-3778-4567-a2a6-4a6a5998f719|3"; gene_id "257d9bc7-ca02-4830-93ab-c94512421b19"; exon_number "6";
1	pinfish	exon	22663325	22663475	.	+	.	transcript_id "3d75f135-3778-4567-a2a6-4a6a5998f719|3"; gene_id "257d9bc7-ca02-4830-93ab-c94512421b19"; exon_number "7";
1	pinfish	exon	22674848	22675182	.	+	.	transcript_id "3d75f135-3778-4567-a2a6-4a6a5998f719|3"; gene_id "257d9bc7-ca02-4830-93ab-c94512421b19"; exon_number "8";
1	pinfish	transcript	22617499	22655507	.	+	.	transcript_id "a1c306a3-fa9b-418c-9e48-4d96b10545cb|3"; gene_id "ac882d7f-9457-40d2-8023-f80badb007af"; gene_name "SAMSN1"; xloc "XLOC_000463"; ref_gene_id "ENSBTAG00000002623"; contained_in "3d75f135-3778-4567-a2a6-4a6a5998f719|3"; cmp_ref "ENSBTAT00000003394"; class_code "c"; tss_id "TSS545";
1	pinfish	exon	22617499	22617627	.	+	.	transcript_id "a1c306a3-fa9b-418c-9e48-4d96b10545cb|3"; gene_id "ac882d7f-9457-40d2-8023-f80badb007af"; exon_number "1";
1	pinfish	exon	22643358	22643429	.	+	.	transcript_id "a1c306a3-fa9b-418c-9e48-4d96b10545cb|3"; gene_id "ac882d7f-9457-40d2-8023-f80badb007af"; exon_number "2";
1	pinfish	exon	22648049	22648198	.	+	.	transcript_id "a1c306a3-fa9b-418c-9e48-4d96b10545cb|3"; gene_id "ac882d7f-9457-40d2-8023-f80badb007af"; exon_number "3";
1	pinfish	exon	22652572	22652701	.	+	.	transcript_id "a1c306a3-fa9b-418c-9e48-4d96b10545cb|3"; gene_id "ac882d7f-9457-40d2-8023-f80badb007af"; exon_number "4";
1	pinfish	exon	22655361	22655507	.	+	.	transcript_id "a1c306a3-fa9b-418c-9e48-4d96b10545cb|3"; gene_id "ac882d7f-9457-40d2-8023-f80badb007af"; exon_number "5";
1	pinfish	transcript	22617517	22619321	.	+	.	transcript_id "51a35d3d-b4b4-4831-8379-5aa9a30be80d|3"; gene_id "804429f3-0709-40e9-ad0c-21008a87dbac"; gene_name "SAMSN1"; xloc "XLOC_000463"; ref_gene_id "ENSBTAG00000002623"; cmp_ref "ENSBTAT00000003394"; class_code "o"; tss_id "TSS545";
1	pinfish	exon	22617517	22618038	.	+	.	transcript_id "51a35d3d-b4b4-4831-8379-5aa9a30be80d|3"; gene_id "804429f3-0709-40e9-ad0c-21008a87dbac"; exon_number "1";
1	pinfish	exon	22618118	22619321	.	+	.	transcript_id "51a35d3d-b4b4-4831-8379-5aa9a30be80d|3"; gene_id "804429f3-0709-40e9-ad0c-21008a87dbac"; exon_number "2";
1	pinfish	transcript	22617517	22675625	.	+	.	transcript_id "36f4145a-28b2-46ce-b0dd-bb1eefb6e11a|174"; gene_id "4cd49317-27bf-4c56-bb06-037a92d63795"; gene_name "SAMSN1"; xloc "XLOC_000463"; ref_gene_id "ENSBTAG00000002623"; contained_in "98f41be6-ef60-4343-8fc2-9e6818024d7e|20"; cmp_ref "ENSBTAT00000003394"; class_code "="; tss_id "TSS545";
1	pinfish	exon	22617517	22617627	.	+	.	transcript_id "36f4145a-28b2-46ce-b0dd-bb1eefb6e11a|174"; gene_id "4cd49317-27bf-4c56-bb06-037a92d63795"; exon_number "1";
1	pinfish	exon	22643358	22643429	.	+	.	transcript_id "36f4145a-28b2-46ce-b0dd-bb1eefb6e11a|174"; gene_id "4cd49317-27bf-4c56-bb06-037a92d63795"; exon_number "2";
1	pinfish	exon	22648049	22648198	.	+	.	transcript_id "36f4145a-28b2-46ce-b0dd-bb1eefb6e11a|174"; gene_id "4cd49317-27bf-4c56-bb06-037a92d63795"; exon_number "3";
1	pinfish	exon	22652572	22652701	.	+	.	transcript_id "36f4145a-28b2-46ce-b0dd-bb1eefb6e11a|174"; gene_id "4cd49317-27bf-4c56-bb06-037a92d63795"; exon_number "4";
1	pinfish	exon	22655361	22655512	.	+	.	transcript_id "36f4145a-28b2-46ce-b0dd-bb1eefb6e11a|174"; gene_id "4cd49317-27bf-4c56-bb06-037a92d63795"; exon_number "5";
1	pinfish	exon	22660558	22660761	.	+	.	transcript_id "36f4145a-28b2-46ce-b0dd-bb1eefb6e11a|174"; gene_id "4cd49317-27bf-4c56-bb06-037a92d63795"; exon_number "6";
1	pinfish	exon	22663325	22663475	.	+	.	transcript_id "36f4145a-28b2-46ce-b0dd-bb1eefb6e11a|174"; gene_id "4cd49317-27bf-4c56-bb06-037a92d63795"; exon_number "7";
1	pinfish	exon	22674848	22675625	.	+	.	transcript_id "36f4145a-28b2-46ce-b0dd-bb1eefb6e11a|174"; gene_id "4cd49317-27bf-4c56-bb06-037a92d63795"; exon_number "8";
1	pinfish	transcript	22617518	22648159	.	+	.	transcript_id "0f684f69-6f88-4890-8ffc-896322309819|18"; gene_id "ca85d095-64c6-4297-b2ea-3ada4baa4088"; gene_name "SAMSN1"; xloc "XLOC_000463"; ref_gene_id "ENSBTAG00000002623"; contained_in "97061ff1-2eaa-4be0-88ec-0036c4359f07|5"; cmp_ref "ENSBTAT00000003394"; class_code "c"; tss_id "TSS545";
1	pinfish	exon	22617518	22617627	.	+	.	transcript_id "0f684f69-6f88-4890-8ffc-896322309819|18"; gene_id "ca85d095-64c6-4297-b2ea-3ada4baa4088"; exon_number "1";
1	pinfish	exon	22643358	22643429	.	+	.	transcript_id "0f684f69-6f88-4890-8ffc-896322309819|18"; gene_id "ca85d095-64c6-4297-b2ea-3ada4baa4088"; exon_number "2";
1	pinfish	exon	22648049	22648159	.	+	.	transcript_id "0f684f69-6f88-4890-8ffc-896322309819|18"; gene_id "ca85d095-64c6-4297-b2ea-3ada4baa4088"; exon_number "3";
1	pinfish	transcript	22617518	22663400	.	+	.	transcript_id "97061ff1-2eaa-4be0-88ec-0036c4359f07|5"; gene_id "c8b66f2f-2343-47fc-ac39-46d8a332ae7f"; gene_name "SAMSN1"; xloc "XLOC_000463"; ref_gene_id "ENSBTAG00000002623"; contained_in "98f41be6-ef60-4343-8fc2-9e6818024d7e|20"; cmp_ref "ENSBTAT00000003394"; class_code "c"; tss_id "TSS545";
1	pinfish	exon	22617518	22617627	.	+	.	transcript_id "97061ff1-2eaa-4be0-88ec-0036c4359f07|5"; gene_id "c8b66f2f-2343-47fc-ac39-46d8a332ae7f"; exon_number "1";
1	pinfish	exon	22643358	22643429	.	+	.	transcript_id "97061ff1-2eaa-4be0-88ec-0036c4359f07|5"; gene_id "c8b66f2f-2343-47fc-ac39-46d8a332ae7f"; exon_number "2";
1	pinfish	exon	22648049	22648198	.	+	.	transcript_id "97061ff1-2eaa-4be0-88ec-0036c4359f07|5"; gene_id "c8b66f2f-2343-47fc-ac39-46d8a332ae7f"; exon_number "3";
1	pinfish	exon	22652572	22652701	.	+	.	transcript_id "97061ff1-2eaa-4be0-88ec-0036c4359f07|5"; gene_id "c8b66f2f-2343-47fc-ac39-46d8a332ae7f"; exon_number "4";
1	pinfish	exon	22655361	22655512	.	+	.	transcript_id "97061ff1-2eaa-4be0-88ec-0036c4359f07|5"; gene_id "c8b66f2f-2343-47fc-ac39-46d8a332ae7f"; exon_number "5";
1	pinfish	exon	22660558	22660761	.	+	.	transcript_id "97061ff1-2eaa-4be0-88ec-0036c4359f07|5"; gene_id "c8b66f2f-2343-47fc-ac39-46d8a332ae7f"; exon_number "6";
1	pinfish	exon	22663325	22663400	.	+	.	transcript_id "97061ff1-2eaa-4be0-88ec-0036c4359f07|5"; gene_id "c8b66f2f-2343-47fc-ac39-46d8a332ae7f"; exon_number "7";
1	pinfish	transcript	22617518	22675812	.	+	.	transcript_id "98f41be6-ef60-4343-8fc2-9e6818024d7e|20"; gene_id "d72d5cd3-aca1-448c-81fa-ca033fc24a23"; gene_name "SAMSN1"; xloc "XLOC_000463"; ref_gene_id "ENSBTAG00000002623"; cmp_ref "ENSBTAT00000003394"; class_code "="; tss_id "TSS545";
1	pinfish	exon	22617518	22617627	.	+	.	transcript_id "98f41be6-ef60-4343-8fc2-9e6818024d7e|20"; gene_id "d72d5cd3-aca1-448c-81fa-ca033fc24a23"; exon_number "1";
1	pinfish	exon	22643358	22643429	.	+	.	transcript_id "98f41be6-ef60-4343-8fc2-9e6818024d7e|20"; gene_id "d72d5cd3-aca1-448c-81fa-ca033fc24a23"; exon_number "2";
1	pinfish	exon	22648049	22648198	.	+	.	transcript_id "98f41be6-ef60-4343-8fc2-9e6818024d7e|20"; gene_id "d72d5cd3-aca1-448c-81fa-ca033fc24a23"; exon_number "3";
1	pinfish	exon	22652572	22652701	.	+	.	transcript_id "98f41be6-ef60-4343-8fc2-9e6818024d7e|20"; gene_id "d72d5cd3-aca1-448c-81fa-ca033fc24a23"; exon_number "4";
1	pinfish	exon	22655361	22655512	.	+	.	transcript_id "98f41be6-ef60-4343-8fc2-9e6818024d7e|20"; gene_id "d72d5cd3-aca1-448c-81fa-ca033fc24a23"; exon_number "5";
1	pinfish	exon	22660558	22660761	.	+	.	transcript_id "98f41be6-ef60-4343-8fc2-9e6818024d7e|20"; gene_id "d72d5cd3-aca1-448c-81fa-ca033fc24a23"; exon_number "6";
1	pinfish	exon	22663325	22663475	.	+	.	transcript_id "98f41be6-ef60-4343-8fc2-9e6818024d7e|20"; gene_id "d72d5cd3-aca1-448c-81fa-ca033fc24a23"; exon_number "7";
1	pinfish	exon	22674848	22675812	.	+	.	transcript_id "98f41be6-ef60-4343-8fc2-9e6818024d7e|20"; gene_id "d72d5cd3-aca1-448c-81fa-ca033fc24a23"; exon_number "8";
1	pinfish	transcript	22617519	22660687	.	+	.	transcript_id "27039a7e-0e3a-478f-808e-f9bb849941df|6"; gene_id "92fa36ba-9706-40d1-9ccc-74c2b2580b16"; gene_name "SAMSN1"; xloc "XLOC_000463"; ref_gene_id "ENSBTAG00000002623"; contained_in "00b1eb45-5ac0-4647-8814-89a41326eeed|10"; cmp_ref "ENSBTAT00000003394"; class_code "c"; tss_id "TSS545";
1	pinfish	exon	22617519	22617627	.	+	.	transcript_id "27039a7e-0e3a-478f-808e-f9bb849941df|6"; gene_id "92fa36ba-9706-40d1-9ccc-74c2b2580b16"; exon_number "1";
1	pinfish	exon	22643358	22643429	.	+	.	transcript_id "27039a7e-0e3a-478f-808e-f9bb849941df|6"; gene_id "92fa36ba-9706-40d1-9ccc-74c2b2580b16"; exon_number "2";
1	pinfish	exon	22648049	22648198	.	+	.	transcript_id "27039a7e-0e3a-478f-808e-f9bb849941df|6"; gene_id "92fa36ba-9706-40d1-9ccc-74c2b2580b16"; exon_number "3";
1	pinfish	exon	22652572	22652701	.	+	.	transcript_id "27039a7e-0e3a-478f-808e-f9bb849941df|6"; gene_id "92fa36ba-9706-40d1-9ccc-74c2b2580b16"; exon_number "4";
1	pinfish	exon	22655361	22655512	.	+	.	transcript_id "27039a7e-0e3a-478f-808e-f9bb849941df|6"; gene_id "92fa36ba-9706-40d1-9ccc-74c2b2580b16"; exon_number "5";
1	pinfish	exon	22660558	22660687	.	+	.	transcript_id "27039a7e-0e3a-478f-808e-f9bb849941df|6"; gene_id "92fa36ba-9706-40d1-9ccc-74c2b2580b16"; exon_number "6";
1	pinfish	transcript	22617539	22660841	.	+	.	transcript_id "00b1eb45-5ac0-4647-8814-89a41326eeed|10"; gene_id "64c37fcb-e2ed-430b-b0c7-f120606d031c"; gene_name "SAMSN1"; xloc "XLOC_000463"; ref_gene_id "ENSBTAG00000002623"; cmp_ref "ENSBTAT00000003394"; class_code "j"; tss_id "TSS545";
1	pinfish	exon	22617539	22617627	.	+	.	transcript_id "00b1eb45-5ac0-4647-8814-89a41326eeed|10"; gene_id "64c37fcb-e2ed-430b-b0c7-f120606d031c"; exon_number "1";
1	pinfish	exon	22643358	22643429	.	+	.	transcript_id "00b1eb45-5ac0-4647-8814-89a41326eeed|10"; gene_id "64c37fcb-e2ed-430b-b0c7-f120606d031c"; exon_number "2";
1	pinfish	exon	22648049	22648198	.	+	.	transcript_id "00b1eb45-5ac0-4647-8814-89a41326eeed|10"; gene_id "64c37fcb-e2ed-430b-b0c7-f120606d031c"; exon_number "3";
1	pinfish	exon	22652572	22652701	.	+	.	transcript_id "00b1eb45-5ac0-4647-8814-89a41326eeed|10"; gene_id "64c37fcb-e2ed-430b-b0c7-f120606d031c"; exon_number "4";
1	pinfish	exon	22655361	22655512	.	+	.	transcript_id "00b1eb45-5ac0-4647-8814-89a41326eeed|10"; gene_id "64c37fcb-e2ed-430b-b0c7-f120606d031c"; exon_number "5";
1	pinfish	exon	22660558	22660841	.	+	.	transcript_id "00b1eb45-5ac0-4647-8814-89a41326eeed|10"; gene_id "64c37fcb-e2ed-430b-b0c7-f120606d031c"; exon_number "6";
1	pinfish	transcript	22783922	22794035	.	+	.	transcript_id "032dba24-5dc7-46fc-bfdb-17b66bc9c48e|9"; gene_id "bc1b20e8-32dd-4726-af22-64f8cdb2b0b3"; gene_name "HSPA13"; xloc "XLOC_000469"; ref_gene_id "ENSBTAG00000012908"; contained_in "c52b8bde-7a34-4700-9802-babba5a088d7|4"; cmp_ref "ENSBTAT00000017155"; class_code "="; tss_id "TSS551";
1	pinfish	exon	22783922	22783976	.	+	.	transcript_id "032dba24-5dc7-46fc-bfdb-17b66bc9c48e|9"; gene_id "bc1b20e8-32dd-4726-af22-64f8cdb2b0b3"; exon_number "1";
1	pinfish	exon	22786491	22786831	.	+	.	transcript_id "032dba24-5dc7-46fc-bfdb-17b66bc9c48e|9"; gene_id "bc1b20e8-32dd-4726-af22-64f8cdb2b0b3"; exon_number "2";
1	pinfish	exon	22789570	22789783	.	+	.	transcript_id "032dba24-5dc7-46fc-bfdb-17b66bc9c48e|9"; gene_id "bc1b20e8-32dd-4726-af22-64f8cdb2b0b3"; exon_number "3";
1	pinfish	exon	22791639	22791806	.	+	.	transcript_id "032dba24-5dc7-46fc-bfdb-17b66bc9c48e|9"; gene_id "bc1b20e8-32dd-4726-af22-64f8cdb2b0b3"; exon_number "4";
1	pinfish	exon	22792745	22794035	.	+	.	transcript_id "032dba24-5dc7-46fc-bfdb-17b66bc9c48e|9"; gene_id "bc1b20e8-32dd-4726-af22-64f8cdb2b0b3"; exon_number "5";
1	pinfish	transcript	22783925	22786832	.	+	.	transcript_id "10119dfd-6383-4991-b3cd-38f31d6edfc8|3"; gene_id "004c80f1-d511-4ac5-ac3b-f4742ae51246"; gene_name "HSPA13"; xloc "XLOC_000469"; ref_gene_id "ENSBTAG00000012908"; cmp_ref "ENSBTAT00000017155"; class_code "j"; tss_id "TSS551";
1	pinfish	exon	22783925	22783980	.	+	.	transcript_id "10119dfd-6383-4991-b3cd-38f31d6edfc8|3"; gene_id "004c80f1-d511-4ac5-ac3b-f4742ae51246"; exon_number "1";
1	pinfish	exon	22786491	22786832	.	+	.	transcript_id "10119dfd-6383-4991-b3cd-38f31d6edfc8|3"; gene_id "004c80f1-d511-4ac5-ac3b-f4742ae51246"; exon_number "2";
1	pinfish	transcript	22783936	22793509	.	+	.	transcript_id "02959987-05f9-4e8e-9668-a2362f62c704|6"; gene_id "398fe206-348f-4857-9339-c6fc07119cf5"; gene_name "HSPA13"; xloc "XLOC_000469"; ref_gene_id "ENSBTAG00000012908"; contained_in "c52b8bde-7a34-4700-9802-babba5a088d7|4"; cmp_ref "ENSBTAT00000017155"; class_code "="; tss_id "TSS551";
1	pinfish	exon	22783936	22783976	.	+	.	transcript_id "02959987-05f9-4e8e-9668-a2362f62c704|6"; gene_id "398fe206-348f-4857-9339-c6fc07119cf5"; exon_number "1";
1	pinfish	exon	22786491	22786831	.	+	.	transcript_id "02959987-05f9-4e8e-9668-a2362f62c704|6"; gene_id "398fe206-348f-4857-9339-c6fc07119cf5"; exon_number "2";
1	pinfish	exon	22789570	22789783	.	+	.	transcript_id "02959987-05f9-4e8e-9668-a2362f62c704|6"; gene_id "398fe206-348f-4857-9339-c6fc07119cf5"; exon_number "3";
1	pinfish	exon	22791639	22791806	.	+	.	transcript_id "02959987-05f9-4e8e-9668-a2362f62c704|6"; gene_id "398fe206-348f-4857-9339-c6fc07119cf5"; exon_number "4";
1	pinfish	exon	22792745	22793509	.	+	.	transcript_id "02959987-05f9-4e8e-9668-a2362f62c704|6"; gene_id "398fe206-348f-4857-9339-c6fc07119cf5"; exon_number "5";
1	pinfish	transcript	22783939	22796098	.	+	.	transcript_id "c52b8bde-7a34-4700-9802-babba5a088d7|4"; gene_id "ed871180-48e3-4bde-8d28-2a07f66349e6"; gene_name "HSPA13"; xloc "XLOC_000469"; ref_gene_id "ENSBTAG00000012908"; cmp_ref "ENSBTAT00000017155"; class_code "="; tss_id "TSS551";
1	pinfish	exon	22783939	22783976	.	+	.	transcript_id "c52b8bde-7a34-4700-9802-babba5a088d7|4"; gene_id "ed871180-48e3-4bde-8d28-2a07f66349e6"; exon_number "1";
1	pinfish	exon	22786491	22786831	.	+	.	transcript_id "c52b8bde-7a34-4700-9802-babba5a088d7|4"; gene_id "ed871180-48e3-4bde-8d28-2a07f66349e6"; exon_number "2";
1	pinfish	exon	22789570	22789783	.	+	.	transcript_id "c52b8bde-7a34-4700-9802-babba5a088d7|4"; gene_id "ed871180-48e3-4bde-8d28-2a07f66349e6"; exon_number "3";
1	pinfish	exon	22791639	22791806	.	+	.	transcript_id "c52b8bde-7a34-4700-9802-babba5a088d7|4"; gene_id "ed871180-48e3-4bde-8d28-2a07f66349e6"; exon_number "4";
1	pinfish	exon	22792745	22796098	.	+	.	transcript_id "c52b8bde-7a34-4700-9802-babba5a088d7|4"; gene_id "ed871180-48e3-4bde-8d28-2a07f66349e6"; exon_number "5";
1	pinfish	transcript	22783944	22793042	.	+	.	transcript_id "c0cb3276-6830-408f-afcb-be1e5163cbf3|5"; gene_id "aad777be-933d-4b7e-b544-0cb945fab14b"; gene_name "HSPA13"; xloc "XLOC_000469"; ref_gene_id "ENSBTAG00000012908"; cmp_ref "ENSBTAT00000017155"; class_code "j"; tss_id "TSS551";
1	pinfish	exon	22783944	22783980	.	+	.	transcript_id "c0cb3276-6830-408f-afcb-be1e5163cbf3|5"; gene_id "aad777be-933d-4b7e-b544-0cb945fab14b"; exon_number "1";
1	pinfish	exon	22786491	22786831	.	+	.	transcript_id "c0cb3276-6830-408f-afcb-be1e5163cbf3|5"; gene_id "aad777be-933d-4b7e-b544-0cb945fab14b"; exon_number "2";
1	pinfish	exon	22789570	22789783	.	+	.	transcript_id "c0cb3276-6830-408f-afcb-be1e5163cbf3|5"; gene_id "aad777be-933d-4b7e-b544-0cb945fab14b"; exon_number "3";
1	pinfish	exon	22791639	22791806	.	+	.	transcript_id "c0cb3276-6830-408f-afcb-be1e5163cbf3|5"; gene_id "aad777be-933d-4b7e-b544-0cb945fab14b"; exon_number "4";
1	pinfish	exon	22792745	22793042	.	+	.	transcript_id "c0cb3276-6830-408f-afcb-be1e5163cbf3|5"; gene_id "aad777be-933d-4b7e-b544-0cb945fab14b"; exon_number "5";
1	pinfish	transcript	22793416	22795054	.	+	.	transcript_id "d2b72c8e-534a-4f40-94d1-c36460aa0a12|3"; gene_id "0775dfdd-2224-4367-9400-a891933d9a6f"; gene_name "HSPA13"; xloc "XLOC_000469"; ref_gene_id "ENSBTAG00000012908"; contained_in "c52b8bde-7a34-4700-9802-babba5a088d7|4"; cmp_ref "ENSBTAT00000017155"; class_code "o"; tss_id "TSS552";
1	pinfish	exon	22793416	22795054	.	+	.	transcript_id "d2b72c8e-534a-4f40-94d1-c36460aa0a12|3"; gene_id "0775dfdd-2224-4367-9400-a891933d9a6f"; exon_number "1";
1	pinfish	transcript	23044036	23044248	.	+	.	transcript_id "d78783c5-9158-49bd-b9cb-8b9cee71d551|113"; gene_id "8b9d67bc-1d5e-435b-9f3e-1a2ef775d985"; gene_name "ENSBTAG00000038422"; xloc "XLOC_000470"; ref_gene_id "ENSBTAG00000038422"; cmp_ref "ENSBTAT00000053129"; class_code "o"; tss_id "TSS553";
1	pinfish	exon	23044036	23044248	.	+	.	transcript_id "d78783c5-9158-49bd-b9cb-8b9cee71d551|113"; gene_id "8b9d67bc-1d5e-435b-9f3e-1a2ef775d985"; exon_number "1";
1	pinfish	transcript	24413022	24481668	.	+	.	transcript_id "ca101eee-dd16-4211-a237-c213bec6c9a0|11"; gene_id "e3a62683-b325-4587-86d0-576c6bfb937c"; gene_name "ENSBTAG00000046755"; xloc "XLOC_000482"; ref_gene_id "ENSBTAG00000046755"; contained_in "c8f8f4a3-3fb6-41a5-80c4-2a7c08e2738b|3"; cmp_ref "ENSBTAT00000064983"; class_code "j"; tss_id "TSS565";
1	pinfish	exon	24413022	24413781	.	+	.	transcript_id "ca101eee-dd16-4211-a237-c213bec6c9a0|11"; gene_id "e3a62683-b325-4587-86d0-576c6bfb937c"; exon_number "1";
1	pinfish	exon	24481342	24481668	.	+	.	transcript_id "ca101eee-dd16-4211-a237-c213bec6c9a0|11"; gene_id "e3a62683-b325-4587-86d0-576c6bfb937c"; exon_number "2";
1	pinfish	transcript	24413109	24483753	.	+	.	transcript_id "c8f8f4a3-3fb6-41a5-80c4-2a7c08e2738b|3"; gene_id "a2c404d2-a4fb-415a-ae73-2ae6a3c4f09f"; gene_name "ENSBTAG00000046755"; xloc "XLOC_000482"; ref_gene_id "ENSBTAG00000046755"; cmp_ref "ENSBTAT00000064983"; class_code "j"; tss_id "TSS565";
1	pinfish	exon	24413109	24413781	.	+	.	transcript_id "c8f8f4a3-3fb6-41a5-80c4-2a7c08e2738b|3"; gene_id "a2c404d2-a4fb-415a-ae73-2ae6a3c4f09f"; exon_number "1";
1	pinfish	exon	24481342	24483753	.	+	.	transcript_id "c8f8f4a3-3fb6-41a5-80c4-2a7c08e2738b|3"; gene_id "a2c404d2-a4fb-415a-ae73-2ae6a3c4f09f"; exon_number "2";
1	pinfish	transcript	24876423	24921791	.	+	.	transcript_id "4d75dfbc-6a0b-4ca6-a860-f05c7f22422e|3"; gene_id "20e4ff6f-02c5-497c-b73f-2028b1c61699"; gene_name "ROBO2"; xloc "XLOC_000525"; ref_gene_id "ENSBTAG00000010462"; cmp_ref "ENSBTAT00000048830"; class_code "j"; tss_id "TSS612";
1	pinfish	exon	24876423	24876580	.	+	.	transcript_id "4d75dfbc-6a0b-4ca6-a860-f05c7f22422e|3"; gene_id "20e4ff6f-02c5-497c-b73f-2028b1c61699"; exon_number "1";
1	pinfish	exon	24879483	24879603	.	+	.	transcript_id "4d75dfbc-6a0b-4ca6-a860-f05c7f22422e|3"; gene_id "20e4ff6f-02c5-497c-b73f-2028b1c61699"; exon_number "2";
1	pinfish	exon	24896229	24896367	.	+	.	transcript_id "4d75dfbc-6a0b-4ca6-a860-f05c7f22422e|3"; gene_id "20e4ff6f-02c5-497c-b73f-2028b1c61699"; exon_number "3";
1	pinfish	exon	24921244	24921791	.	+	.	transcript_id "4d75dfbc-6a0b-4ca6-a860-f05c7f22422e|3"; gene_id "20e4ff6f-02c5-497c-b73f-2028b1c61699"; exon_number "4";
1	pinfish	transcript	25001178	25001973	.	+	.	transcript_id "af4f5dfb-f81b-4fd2-80b4-0f4dfd91da34|3"; gene_id "357aabda-998b-4f96-bdab-61bdcf73b76c"; gene_name "ROBO2"; xloc "XLOC_000525"; ref_gene_id "ENSBTAG00000010462"; cmp_ref "ENSBTAT00000048830"; class_code "e"; tss_id "TSS613";
1	pinfish	exon	25001178	25001973	.	+	.	transcript_id "af4f5dfb-f81b-4fd2-80b4-0f4dfd91da34|3"; gene_id "357aabda-998b-4f96-bdab-61bdcf73b76c"; exon_number "1";
1	pinfish	transcript	25001339	25001778	.	+	.	transcript_id "dd39dac2-a008-4162-9b94-002651eff9bc|8"; gene_id "694ebb81-6d99-42c0-9f64-e3dd4ac3aea7"; gene_name "ROBO2"; xloc "XLOC_000525"; ref_gene_id "ENSBTAG00000010462"; contained_in "af4f5dfb-f81b-4fd2-80b4-0f4dfd91da34|3"; cmp_ref "ENSBTAT00000048830"; class_code "e"; tss_id "TSS614";
1	pinfish	exon	25001339	25001778	.	+	.	transcript_id "dd39dac2-a008-4162-9b94-002651eff9bc|8"; gene_id "694ebb81-6d99-42c0-9f64-e3dd4ac3aea7"; exon_number "1";
1	pinfish	transcript	25065879	25066134	.	+	.	transcript_id "4806c8c6-f885-4d32-bf34-4178b1eecd09|3"; gene_id "d9cc2aef-bcbc-437b-a86c-9586b766bd6c"; xloc "XLOC_000531"; contained_in "87139777-9653-44ed-8057-f638a3066cd4|6"; cmp_ref "ENSBTAT00000079296"; class_code "p"; cmp_ref_gene "ROBO2"; tss_id "TSS620";
1	pinfish	exon	25065879	25066134	.	+	.	transcript_id "4806c8c6-f885-4d32-bf34-4178b1eecd09|3"; gene_id "d9cc2aef-bcbc-437b-a86c-9586b766bd6c"; exon_number "1";
1	pinfish	transcript	25065908	25066806	.	+	.	transcript_id "87139777-9653-44ed-8057-f638a3066cd4|6"; gene_id "4dfe1ab0-6603-4953-83ce-7e7330f00875"; xloc "XLOC_000531"; cmp_ref "ENSBTAT00000079296"; class_code "p"; cmp_ref_gene "ROBO2"; tss_id "TSS620";
1	pinfish	exon	25065908	25066806	.	+	.	transcript_id "87139777-9653-44ed-8057-f638a3066cd4|6"; gene_id "4dfe1ab0-6603-4953-83ce-7e7330f00875"; exon_number "1";
1	pinfish	transcript	25507548	25558346	.	+	.	transcript_id "cecd3a99-d630-4b36-b450-cb2691e4322e|4"; gene_id "5b659703-5f7b-4e4e-b48d-bafe7900f477"; xloc "XLOC_000534"; class_code "u"; tss_id "TSS623";
1	pinfish	exon	25507548	25507775	.	+	.	transcript_id "cecd3a99-d630-4b36-b450-cb2691e4322e|4"; gene_id "5b659703-5f7b-4e4e-b48d-bafe7900f477"; exon_number "1";
1	pinfish	exon	25556528	25558346	.	+	.	transcript_id "cecd3a99-d630-4b36-b450-cb2691e4322e|4"; gene_id "5b659703-5f7b-4e4e-b48d-bafe7900f477"; exon_number "2";
1	pinfish	transcript	25507588	25557145	.	+	.	transcript_id "6e7a8324-a6d7-4b3d-a6ea-9a4950b7fd60|6"; gene_id "7a35c7cc-d922-487b-9d58-93e45fd5a929"; xloc "XLOC_000534"; contained_in "cecd3a99-d630-4b36-b450-cb2691e4322e|4"; class_code "u"; tss_id "TSS623";
1	pinfish	exon	25507588	25507775	.	+	.	transcript_id "6e7a8324-a6d7-4b3d-a6ea-9a4950b7fd60|6"; gene_id "7a35c7cc-d922-487b-9d58-93e45fd5a929"; exon_number "1";
1	pinfish	exon	25556528	25557145	.	+	.	transcript_id "6e7a8324-a6d7-4b3d-a6ea-9a4950b7fd60|6"; gene_id "7a35c7cc-d922-487b-9d58-93e45fd5a929"; exon_number "2";
1	pinfish	transcript	29060321	29060726	.	+	.	transcript_id "75a797c8-c2fb-490c-886f-8f87c9c6a644"; gene_id "d303bf0f-d0a2-4063-9953-bfc325b189fc"; gene_name "ENSBTAG00000008359"; xloc "XLOC_000607"; ref_gene_id "ENSBTAG00000008359"; cmp_ref "ENSBTAT00000011007"; class_code "e"; tss_id "TSS696";
1	pinfish	exon	29060321	29060726	.	+	.	transcript_id "75a797c8-c2fb-490c-886f-8f87c9c6a644"; gene_id "d303bf0f-d0a2-4063-9953-bfc325b189fc"; exon_number "1";
1	pinfish	transcript	29315114	29318075	.	+	.	transcript_id "1d64d3a3-de64-4ea6-9d71-ef32a8e2fc11|3"; gene_id "6f62f314-0b36-49a7-a933-fd89267fb751"; xloc "XLOC_000622"; cmp_ref "ENSBTAT00000050765"; class_code "i"; cmp_ref_gene "GBE1"; tss_id "TSS711";
1	pinfish	exon	29315114	29315331	.	+	.	transcript_id "1d64d3a3-de64-4ea6-9d71-ef32a8e2fc11|3"; gene_id "6f62f314-0b36-49a7-a933-fd89267fb751"; exon_number "1";
1	pinfish	exon	29317843	29318075	.	+	.	transcript_id "1d64d3a3-de64-4ea6-9d71-ef32a8e2fc11|3"; gene_id "6f62f314-0b36-49a7-a933-fd89267fb751"; exon_number "2";
1	pinfish	transcript	32848986	32850318	.	+	.	transcript_id "11178429-6c96-44bb-9263-0d72c0a8cc47|3"; gene_id "137edf39-814f-4bbb-8bab-130fa1e6797e"; gene_name "ENSBTAG00000054327"; xloc "XLOC_000638"; ref_gene_id "ENSBTAG00000054327"; cmp_ref "ENSBTAT00000069594"; class_code "o"; tss_id "TSS727";
1	pinfish	exon	32848986	32850318	.	+	.	transcript_id "11178429-6c96-44bb-9263-0d72c0a8cc47|3"; gene_id "137edf39-814f-4bbb-8bab-130fa1e6797e"; exon_number "1";
1	pinfish	transcript	32957992	32962321	.	+	.	transcript_id "62fed725-7685-4d53-a54f-f1b0a4f14718|6"; gene_id "962d6d29-8341-42f2-a8b4-369294eb5a1d"; xloc "XLOC_000655"; class_code "u"; tss_id "TSS745";
1	pinfish	exon	32957992	32958971	.	+	.	transcript_id "62fed725-7685-4d53-a54f-f1b0a4f14718|6"; gene_id "962d6d29-8341-42f2-a8b4-369294eb5a1d"; exon_number "1";
1	pinfish	exon	32961842	32962321	.	+	.	transcript_id "62fed725-7685-4d53-a54f-f1b0a4f14718|6"; gene_id "962d6d29-8341-42f2-a8b4-369294eb5a1d"; exon_number "2";
1	pinfish	transcript	33195067	33195908	.	+	.	transcript_id "6091c8eb-126a-48bf-82ab-a05e1608ebff|129"; gene_id "e02540a6-9cba-4db4-abb8-6cd783cc5ec5"; xloc "XLOC_000674"; contained_in "255a440c-b3e7-4ac4-80a3-1415e400c72b|3"; class_code "u"; tss_id "TSS767";
1	pinfish	exon	33195067	33195908	.	+	.	transcript_id "6091c8eb-126a-48bf-82ab-a05e1608ebff|129"; gene_id "e02540a6-9cba-4db4-abb8-6cd783cc5ec5"; exon_number "1";
1	pinfish	transcript	33285075	33285582	.	+	.	transcript_id "e0928188-c4ce-4548-9873-a1b68b7329f0|7"; gene_id "5e506a5b-800b-4c33-8ca8-af77672924d2"; gene_name "ENSBTAG00000045974"; xloc "XLOC_000682"; ref_gene_id "ENSBTAG00000045974"; cmp_ref "ENSBTAT00000065519"; class_code "n"; tss_id "TSS775";
1	pinfish	exon	33285075	33285582	.	+	.	transcript_id "e0928188-c4ce-4548-9873-a1b68b7329f0|7"; gene_id "5e506a5b-800b-4c33-8ca8-af77672924d2"; exon_number "1";
1	pinfish	transcript	33715603	33912540	.	+	.	transcript_id "6cb9e03c-8299-4b89-8f30-2c8d8f62f270|3"; gene_id "9cdb4628-9948-42e4-bb87-eb7a4f0c41c7"; gene_name "CADM2"; xloc "XLOC_000715"; ref_gene_id "ENSBTAG00000009219"; contained_in "41407e1d-2224-4b6c-a2a8-09638feef1bd|10"; cmp_ref "ENSBTAT00000012150"; class_code "c"; tss_id "TSS808";
1	pinfish	exon	33715603	33715635	.	+	.	transcript_id "6cb9e03c-8299-4b89-8f30-2c8d8f62f270|3"; gene_id "9cdb4628-9948-42e4-bb87-eb7a4f0c41c7"; exon_number "1";
1	pinfish	exon	33817680	33817829	.	+	.	transcript_id "6cb9e03c-8299-4b89-8f30-2c8d8f62f270|3"; gene_id "9cdb4628-9948-42e4-bb87-eb7a4f0c41c7"; exon_number "2";
1	pinfish	exon	33909911	33910063	.	+	.	transcript_id "6cb9e03c-8299-4b89-8f30-2c8d8f62f270|3"; gene_id "9cdb4628-9948-42e4-bb87-eb7a4f0c41c7"; exon_number "3";
1	pinfish	exon	33912415	33912540	.	+	.	transcript_id "6cb9e03c-8299-4b89-8f30-2c8d8f62f270|3"; gene_id "9cdb4628-9948-42e4-bb87-eb7a4f0c41c7"; exon_number "4";
1	pinfish	transcript	33715603	34095220	.	+	.	transcript_id "41407e1d-2224-4b6c-a2a8-09638feef1bd|10"; gene_id "585cb99a-e65e-4734-8000-a3479cf2ff7f"; gene_name "CADM2"; xloc "XLOC_000715"; ref_gene_id "ENSBTAG00000009219"; cmp_ref "ENSBTAT00000085996"; class_code "="; tss_id "TSS808";
1	pinfish	exon	33715603	33715635	.	+	.	transcript_id "41407e1d-2224-4b6c-a2a8-09638feef1bd|10"; gene_id "585cb99a-e65e-4734-8000-a3479cf2ff7f"; exon_number "1";
1	pinfish	exon	33817680	33817829	.	+	.	transcript_id "41407e1d-2224-4b6c-a2a8-09638feef1bd|10"; gene_id "585cb99a-e65e-4734-8000-a3479cf2ff7f"; exon_number "2";
1	pinfish	exon	33909911	33910063	.	+	.	transcript_id "41407e1d-2224-4b6c-a2a8-09638feef1bd|10"; gene_id "585cb99a-e65e-4734-8000-a3479cf2ff7f"; exon_number "3";
1	pinfish	exon	33912415	33912552	.	+	.	transcript_id "41407e1d-2224-4b6c-a2a8-09638feef1bd|10"; gene_id "585cb99a-e65e-4734-8000-a3479cf2ff7f"; exon_number "4";
1	pinfish	exon	33938049	33938219	.	+	.	transcript_id "41407e1d-2224-4b6c-a2a8-09638feef1bd|10"; gene_id "585cb99a-e65e-4734-8000-a3479cf2ff7f"; exon_number "5";
1	pinfish	exon	33960908	33960998	.	+	.	transcript_id "41407e1d-2224-4b6c-a2a8-09638feef1bd|10"; gene_id "585cb99a-e65e-4734-8000-a3479cf2ff7f"; exon_number "6";
1	pinfish	exon	33989096	33989274	.	+	.	transcript_id "41407e1d-2224-4b6c-a2a8-09638feef1bd|10"; gene_id "585cb99a-e65e-4734-8000-a3479cf2ff7f"; exon_number "7";
1	pinfish	exon	34094183	34094308	.	+	.	transcript_id "41407e1d-2224-4b6c-a2a8-09638feef1bd|10"; gene_id "585cb99a-e65e-4734-8000-a3479cf2ff7f"; exon_number "8";
1	pinfish	exon	34095126	34095220	.	+	.	transcript_id "41407e1d-2224-4b6c-a2a8-09638feef1bd|10"; gene_id "585cb99a-e65e-4734-8000-a3479cf2ff7f"; exon_number "9";
1	pinfish	transcript	34095201	34095563	.	+	.	transcript_id "35717d62-7612-44b9-abf6-7d6d24b7a6b1|5"; gene_id "e768d47c-2e2e-4068-bac0-a29ac751dba8"; gene_name "CADM2"; xloc "XLOC_000715"; ref_gene_id "ENSBTAG00000009219"; cmp_ref "ENSBTAT00000012150"; class_code "o"; tss_id "TSS809";
1	pinfish	exon	34095201	34095563	.	+	.	transcript_id "35717d62-7612-44b9-abf6-7d6d24b7a6b1|5"; gene_id "e768d47c-2e2e-4068-bac0-a29ac751dba8"; exon_number "1";
1	pinfish	transcript	34096069	34096580	.	+	.	transcript_id "c3d648a1-4d4f-48f1-bb02-e1c542e78dc8|3"; gene_id "4d63c33a-8846-4fe6-a137-a7af02caadce"; xloc "XLOC_000724"; cmp_ref "ENSBTAT00000012150"; class_code "p"; cmp_ref_gene "CADM2"; tss_id "TSS818";
1	pinfish	exon	34096069	34096580	.	+	.	transcript_id "c3d648a1-4d4f-48f1-bb02-e1c542e78dc8|3"; gene_id "4d63c33a-8846-4fe6-a137-a7af02caadce"; exon_number "1";
1	pinfish	transcript	34096947	34097973	.	+	.	transcript_id "05cc5f8a-5809-460a-a80f-fcadd4a569c8|4"; gene_id "6531fc90-4e31-450f-ac8b-35efd20a5543"; xloc "XLOC_000725"; cmp_ref "ENSBTAT00000012150"; class_code "p"; cmp_ref_gene "CADM2"; tss_id "TSS819";
1	pinfish	exon	34096947	34097973	.	+	.	transcript_id "05cc5f8a-5809-460a-a80f-fcadd4a569c8|4"; gene_id "6531fc90-4e31-450f-ac8b-35efd20a5543"; exon_number "1";
1	pinfish	transcript	34098113	34098565	.	+	.	transcript_id "24e9d46c-5b75-404c-a1b2-ef134e1d297f|5"; gene_id "bf788f6b-e703-4a6e-ad1d-5ca3e30f226e"; xloc "XLOC_000726"; class_code "u"; tss_id "TSS820";
1	pinfish	exon	34098113	34098565	.	+	.	transcript_id "24e9d46c-5b75-404c-a1b2-ef134e1d297f|5"; gene_id "bf788f6b-e703-4a6e-ad1d-5ca3e30f226e"; exon_number "1";
1	pinfish	transcript	34099817	34100542	.	+	.	transcript_id "2610aa4b-060c-4932-be2a-bd5666fe8d33|3"; gene_id "7afa67be-df3b-4254-90bf-79fa1d653b2f"; xloc "XLOC_000727"; class_code "u"; tss_id "TSS821";
1	pinfish	exon	34099817	34100542	.	+	.	transcript_id "2610aa4b-060c-4932-be2a-bd5666fe8d33|3"; gene_id "7afa67be-df3b-4254-90bf-79fa1d653b2f"; exon_number "1";
1	pinfish	transcript	34100841	34101990	.	+	.	transcript_id "15e2fb5b-13f6-4a8d-b7c2-3b1b66916ae6|3"; gene_id "714b6dd5-e244-4ed0-9a01-847824b69029"; xloc "XLOC_000728"; class_code "u"; tss_id "TSS822";
1	pinfish	exon	34100841	34101990	.	+	.	transcript_id "15e2fb5b-13f6-4a8d-b7c2-3b1b66916ae6|3"; gene_id "714b6dd5-e244-4ed0-9a01-847824b69029"; exon_number "1";
1	pinfish	transcript	34101412	34101659	.	+	.	transcript_id "3a0f96cc-beef-4867-8f68-cfbb8d5cb778|5"; gene_id "3ab33270-e3e1-4f6d-ad08-16295271e1db"; xloc "XLOC_000728"; contained_in "15e2fb5b-13f6-4a8d-b7c2-3b1b66916ae6|3"; class_code "u"; tss_id "TSS823";
1	pinfish	exon	34101412	34101659	.	+	.	transcript_id "3a0f96cc-beef-4867-8f68-cfbb8d5cb778|5"; gene_id "3ab33270-e3e1-4f6d-ad08-16295271e1db"; exon_number "1";
1	pinfish	transcript	34101959	34102751	.	+	.	transcript_id "20b6a261-be0e-4214-8375-cefd55a3f28a|6"; gene_id "6f83d352-bada-4197-b904-53a8cbf555f9"; xloc "XLOC_000728"; class_code "u"; tss_id "TSS824";
1	pinfish	exon	34101959	34102751	.	+	.	transcript_id "20b6a261-be0e-4214-8375-cefd55a3f28a|6"; gene_id "6f83d352-bada-4197-b904-53a8cbf555f9"; exon_number "1";
1	pinfish	transcript	34101977	34102262	.	+	.	transcript_id "6d4c1094-faee-4008-8a8f-053e0080baaf|3"; gene_id "0b7b9e50-fdac-4acb-a181-698375bde538"; xloc "XLOC_000728"; contained_in "20b6a261-be0e-4214-8375-cefd55a3f28a|6"; class_code "u"; tss_id "TSS824";
1	pinfish	exon	34101977	34102262	.	+	.	transcript_id "6d4c1094-faee-4008-8a8f-053e0080baaf|3"; gene_id "0b7b9e50-fdac-4acb-a181-698375bde538"; exon_number "1";
1	pinfish	transcript	35381273	35406939	.	+	.	transcript_id "771b14ba-3c59-4052-95ca-8f8cadeaa35f|20"; gene_id "28980f60-a00c-45ea-b48f-a2d4923af844"; gene_name "CHMP2B"; xloc "XLOC_000738"; ref_gene_id "ENSBTAG00000007939"; cmp_ref "ENSBTAT00000010436"; class_code "c"; tss_id "TSS834";
1	pinfish	exon	35381273	35381530	.	+	.	transcript_id "771b14ba-3c59-4052-95ca-8f8cadeaa35f|20"; gene_id "28980f60-a00c-45ea-b48f-a2d4923af844"; exon_number "1";
1	pinfish	exon	35398925	35399016	.	+	.	transcript_id "771b14ba-3c59-4052-95ca-8f8cadeaa35f|20"; gene_id "28980f60-a00c-45ea-b48f-a2d4923af844"; exon_number "2";
1	pinfish	exon	35403016	35403210	.	+	.	transcript_id "771b14ba-3c59-4052-95ca-8f8cadeaa35f|20"; gene_id "28980f60-a00c-45ea-b48f-a2d4923af844"; exon_number "3";
1	pinfish	exon	35406908	35406939	.	+	.	transcript_id "771b14ba-3c59-4052-95ca-8f8cadeaa35f|20"; gene_id "28980f60-a00c-45ea-b48f-a2d4923af844"; exon_number "4";
1	pinfish	transcript	35381276	35414684	.	+	.	transcript_id "28c32ac4-462a-4784-9ad5-eada43617539|7"; gene_id "d2865962-31a3-456a-a74c-2264f1e023d1"; gene_name "CHMP2B"; xloc "XLOC_000738"; ref_gene_id "ENSBTAG00000007939"; contained_in "58f9d48e-69e2-4bf7-a96d-b836a523b68d|214"; cmp_ref "ENSBTAT00000010436"; class_code "="; tss_id "TSS834";
1	pinfish	exon	35381276	35381530	.	+	.	transcript_id "28c32ac4-462a-4784-9ad5-eada43617539|7"; gene_id "d2865962-31a3-456a-a74c-2264f1e023d1"; exon_number "1";
1	pinfish	exon	35398925	35399016	.	+	.	transcript_id "28c32ac4-462a-4784-9ad5-eada43617539|7"; gene_id "d2865962-31a3-456a-a74c-2264f1e023d1"; exon_number "2";
1	pinfish	exon	35403016	35403210	.	+	.	transcript_id "28c32ac4-462a-4784-9ad5-eada43617539|7"; gene_id "d2865962-31a3-456a-a74c-2264f1e023d1"; exon_number "3";
1	pinfish	exon	35406908	35407010	.	+	.	transcript_id "28c32ac4-462a-4784-9ad5-eada43617539|7"; gene_id "d2865962-31a3-456a-a74c-2264f1e023d1"; exon_number "4";
1	pinfish	exon	35413192	35413298	.	+	.	transcript_id "28c32ac4-462a-4784-9ad5-eada43617539|7"; gene_id "d2865962-31a3-456a-a74c-2264f1e023d1"; exon_number "5";
1	pinfish	exon	35413500	35414684	.	+	.	transcript_id "28c32ac4-462a-4784-9ad5-eada43617539|7"; gene_id "d2865962-31a3-456a-a74c-2264f1e023d1"; exon_number "6";
1	pinfish	transcript	35381284	35399017	.	+	.	transcript_id "04c1f8d0-f4b0-4394-b4ac-a3a454cad932|40"; gene_id "230005cb-ec05-49c6-adbc-e4048d7fc572"; gene_name "CHMP2B"; xloc "XLOC_000738"; ref_gene_id "ENSBTAG00000007939"; cmp_ref "ENSBTAT00000010436"; class_code "c"; tss_id "TSS834";
1	pinfish	exon	35381284	35381530	.	+	.	transcript_id "04c1f8d0-f4b0-4394-b4ac-a3a454cad932|40"; gene_id "230005cb-ec05-49c6-adbc-e4048d7fc572"; exon_number "1";
1	pinfish	exon	35398925	35399017	.	+	.	transcript_id "04c1f8d0-f4b0-4394-b4ac-a3a454cad932|40"; gene_id "230005cb-ec05-49c6-adbc-e4048d7fc572"; exon_number "2";
1	pinfish	transcript	35381284	35404046	.	+	.	transcript_id "2de4277e-94c2-4753-95be-b5619169f328|8"; gene_id "524afc6e-1805-468a-a331-1ea0da3bde44"; gene_name "CHMP2B"; xloc "XLOC_000738"; ref_gene_id "ENSBTAG00000007939"; cmp_ref "ENSBTAT00000010436"; class_code "j"; tss_id "TSS834";
1	pinfish	exon	35381284	35381530	.	+	.	transcript_id "2de4277e-94c2-4753-95be-b5619169f328|8"; gene_id "524afc6e-1805-468a-a331-1ea0da3bde44"; exon_number "1";
1	pinfish	exon	35398925	35399016	.	+	.	transcript_id "2de4277e-94c2-4753-95be-b5619169f328|8"; gene_id "524afc6e-1805-468a-a331-1ea0da3bde44"; exon_number "2";
1	pinfish	exon	35403016	35404046	.	+	.	transcript_id "2de4277e-94c2-4753-95be-b5619169f328|8"; gene_id "524afc6e-1805-468a-a331-1ea0da3bde44"; exon_number "3";
1	pinfish	transcript	35381284	35413986	.	+	.	transcript_id "5f1bcfa5-bb49-45f4-be8c-ba1d81fb2054|151"; gene_id "57b94a03-1985-4779-a62e-1d4413e52a0f"; gene_name "CHMP2B"; xloc "XLOC_000738"; ref_gene_id "ENSBTAG00000007939"; contained_in "58f9d48e-69e2-4bf7-a96d-b836a523b68d|214"; cmp_ref "ENSBTAT00000010436"; class_code "="; tss_id "TSS834";
1	pinfish	exon	35381284	35381530	.	+	.	transcript_id "5f1bcfa5-bb49-45f4-be8c-ba1d81fb2054|151"; gene_id "57b94a03-1985-4779-a62e-1d4413e52a0f"; exon_number "1";
1	pinfish	exon	35398925	35399016	.	+	.	transcript_id "5f1bcfa5-bb49-45f4-be8c-ba1d81fb2054|151"; gene_id "57b94a03-1985-4779-a62e-1d4413e52a0f"; exon_number "2";
1	pinfish	exon	35403016	35403210	.	+	.	transcript_id "5f1bcfa5-bb49-45f4-be8c-ba1d81fb2054|151"; gene_id "57b94a03-1985-4779-a62e-1d4413e52a0f"; exon_number "3";
1	pinfish	exon	35406908	35407010	.	+	.	transcript_id "5f1bcfa5-bb49-45f4-be8c-ba1d81fb2054|151"; gene_id "57b94a03-1985-4779-a62e-1d4413e52a0f"; exon_number "4";
1	pinfish	exon	35413192	35413298	.	+	.	transcript_id "5f1bcfa5-bb49-45f4-be8c-ba1d81fb2054|151"; gene_id "57b94a03-1985-4779-a62e-1d4413e52a0f"; exon_number "5";
1	pinfish	exon	35413500	35413986	.	+	.	transcript_id "5f1bcfa5-bb49-45f4-be8c-ba1d81fb2054|151"; gene_id "57b94a03-1985-4779-a62e-1d4413e52a0f"; exon_number "6";
1	pinfish	transcript	35381285	35403099	.	+	.	transcript_id "229b46ea-8bbb-4786-bf97-61331aad449b|50"; gene_id "b21cce74-2210-4ed6-84e0-0d729c395c1d"; gene_name "CHMP2B"; xloc "XLOC_000738"; ref_gene_id "ENSBTAG00000007939"; contained_in "cdaba095-4b03-4cf5-9df9-55592b8e195a|20"; cmp_ref "ENSBTAT00000010436"; class_code "c"; tss_id "TSS834";
1	pinfish	exon	35381285	35381530	.	+	.	transcript_id "229b46ea-8bbb-4786-bf97-61331aad449b|50"; gene_id "b21cce74-2210-4ed6-84e0-0d729c395c1d"; exon_number "1";
1	pinfish	exon	35398925	35399016	.	+	.	transcript_id "229b46ea-8bbb-4786-bf97-61331aad449b|50"; gene_id "b21cce74-2210-4ed6-84e0-0d729c395c1d"; exon_number "2";
1	pinfish	exon	35403016	35403099	.	+	.	transcript_id "229b46ea-8bbb-4786-bf97-61331aad449b|50"; gene_id "b21cce74-2210-4ed6-84e0-0d729c395c1d"; exon_number "3";
1	pinfish	transcript	35381285	35413705	.	+	.	transcript_id "cdaba095-4b03-4cf5-9df9-55592b8e195a|20"; gene_id "e088a5d2-74d3-4cdf-9152-0c1279f28e1e"; gene_name "CHMP2B"; xloc "XLOC_000738"; ref_gene_id "ENSBTAG00000007939"; contained_in "58f9d48e-69e2-4bf7-a96d-b836a523b68d|214"; cmp_ref "ENSBTAT00000010436"; class_code "="; tss_id "TSS834";
1	pinfish	exon	35381285	35381530	.	+	.	transcript_id "cdaba095-4b03-4cf5-9df9-55592b8e195a|20"; gene_id "e088a5d2-74d3-4cdf-9152-0c1279f28e1e"; exon_number "1";
1	pinfish	exon	35398925	35399016	.	+	.	transcript_id "cdaba095-4b03-4cf5-9df9-55592b8e195a|20"; gene_id "e088a5d2-74d3-4cdf-9152-0c1279f28e1e"; exon_number "2";
1	pinfish	exon	35403016	35403210	.	+	.	transcript_id "cdaba095-4b03-4cf5-9df9-55592b8e195a|20"; gene_id "e088a5d2-74d3-4cdf-9152-0c1279f28e1e"; exon_number "3";
1	pinfish	exon	35406908	35407010	.	+	.	transcript_id "cdaba095-4b03-4cf5-9df9-55592b8e195a|20"; gene_id "e088a5d2-74d3-4cdf-9152-0c1279f28e1e"; exon_number "4";
1	pinfish	exon	35413192	35413298	.	+	.	transcript_id "cdaba095-4b03-4cf5-9df9-55592b8e195a|20"; gene_id "e088a5d2-74d3-4cdf-9152-0c1279f28e1e"; exon_number "5";
1	pinfish	exon	35413500	35413705	.	+	.	transcript_id "cdaba095-4b03-4cf5-9df9-55592b8e195a|20"; gene_id "e088a5d2-74d3-4cdf-9152-0c1279f28e1e"; exon_number "6";
1	pinfish	transcript	35381291	35415190	.	+	.	transcript_id "58f9d48e-69e2-4bf7-a96d-b836a523b68d|214"; gene_id "ac6277d3-82fa-432e-bbdd-b94267114098"; gene_name "CHMP2B"; xloc "XLOC_000738"; ref_gene_id "ENSBTAG00000007939"; cmp_ref "ENSBTAT00000010436"; class_code "="; tss_id "TSS834";
1	pinfish	exon	35381291	35381530	.	+	.	transcript_id "58f9d48e-69e2-4bf7-a96d-b836a523b68d|214"; gene_id "ac6277d3-82fa-432e-bbdd-b94267114098"; exon_number "1";
1	pinfish	exon	35398925	35399016	.	+	.	transcript_id "58f9d48e-69e2-4bf7-a96d-b836a523b68d|214"; gene_id "ac6277d3-82fa-432e-bbdd-b94267114098"; exon_number "2";
1	pinfish	exon	35403016	35403210	.	+	.	transcript_id "58f9d48e-69e2-4bf7-a96d-b836a523b68d|214"; gene_id "ac6277d3-82fa-432e-bbdd-b94267114098"; exon_number "3";
1	pinfish	exon	35406908	35407010	.	+	.	transcript_id "58f9d48e-69e2-4bf7-a96d-b836a523b68d|214"; gene_id "ac6277d3-82fa-432e-bbdd-b94267114098"; exon_number "4";
1	pinfish	exon	35413192	35413298	.	+	.	transcript_id "58f9d48e-69e2-4bf7-a96d-b836a523b68d|214"; gene_id "ac6277d3-82fa-432e-bbdd-b94267114098"; exon_number "5";
1	pinfish	exon	35413500	35415190	.	+	.	transcript_id "58f9d48e-69e2-4bf7-a96d-b836a523b68d|214"; gene_id "ac6277d3-82fa-432e-bbdd-b94267114098"; exon_number "6";
1	pinfish	transcript	36018348	36054302	.	+	.	transcript_id "530014e9-51b0-4252-945b-a6adfee12afd|7"; gene_id "0a513863-ccd3-4ed6-acd5-34ffb851e40f"; xloc "XLOC_000741"; cmp_ref "ENSBTAT00000063573"; class_code "x"; cmp_ref_gene "U4"; tss_id "TSS837";
1	pinfish	exon	36018348	36018457	.	+	.	transcript_id "530014e9-51b0-4252-945b-a6adfee12afd|7"; gene_id "0a513863-ccd3-4ed6-acd5-34ffb851e40f"; exon_number "1";
1	pinfish	exon	36053997	36054302	.	+	.	transcript_id "530014e9-51b0-4252-945b-a6adfee12afd|7"; gene_id "0a513863-ccd3-4ed6-acd5-34ffb851e40f"; exon_number "2";
1	pinfish	transcript	36058654	36059716	.	+	.	transcript_id "94723059-f9e4-4ceb-a782-b7e7a8eacc8c|236"; gene_id "f91bf773-f2ed-42f4-9230-e01efcf54d0b"; xloc "XLOC_000742"; contained_in "f9a47006-f784-4e21-be5b-ab7870f149c9|10"; cmp_ref "ENSBTAT00000066239"; class_code "x"; cmp_ref_gene "CGGBP1"; tss_id "TSS838";
1	pinfish	exon	36058654	36059716	.	+	.	transcript_id "94723059-f9e4-4ceb-a782-b7e7a8eacc8c|236"; gene_id "f91bf773-f2ed-42f4-9230-e01efcf54d0b"; exon_number "1";
1	pinfish	transcript	36063969	36133139	.	+	.	transcript_id "79c03453-af42-4dc0-9bf2-1b6c1a884204|3"; gene_id "1ff585c5-c6b9-4523-b915-5db5a3e768b4"; gene_name "ZNF654"; xloc "XLOC_000743"; ref_gene_id "ENSBTAG00000023675"; cmp_ref "ENSBTAT00000032410"; class_code "c"; tss_id "TSS839";
1	pinfish	exon	36063969	36064226	.	+	.	transcript_id "79c03453-af42-4dc0-9bf2-1b6c1a884204|3"; gene_id "1ff585c5-c6b9-4523-b915-5db5a3e768b4"; exon_number "1";
1	pinfish	exon	36091434	36091579	.	+	.	transcript_id "79c03453-af42-4dc0-9bf2-1b6c1a884204|3"; gene_id "1ff585c5-c6b9-4523-b915-5db5a3e768b4"; exon_number "2";
1	pinfish	exon	36114416	36114497	.	+	.	transcript_id "79c03453-af42-4dc0-9bf2-1b6c1a884204|3"; gene_id "1ff585c5-c6b9-4523-b915-5db5a3e768b4"; exon_number "3";
1	pinfish	exon	36129979	36130114	.	+	.	transcript_id "79c03453-af42-4dc0-9bf2-1b6c1a884204|3"; gene_id "1ff585c5-c6b9-4523-b915-5db5a3e768b4"; exon_number "4";
1	pinfish	exon	36132991	36133139	.	+	.	transcript_id "79c03453-af42-4dc0-9bf2-1b6c1a884204|3"; gene_id "1ff585c5-c6b9-4523-b915-5db5a3e768b4"; exon_number "5";
1	pinfish	transcript	36139995	36141983	.	+	.	transcript_id "54628c97-66ad-402f-b705-5e38c2df47bf|3"; gene_id "ea1c0400-6571-42ce-b5cb-5d71e21cea29"; gene_name "ZNF654"; xloc "XLOC_000743"; ref_gene_id "ENSBTAG00000023675"; cmp_ref "ENSBTAT00000032410"; class_code "e"; tss_id "TSS840";
1	pinfish	exon	36139995	36141983	.	+	.	transcript_id "54628c97-66ad-402f-b705-5e38c2df47bf|3"; gene_id "ea1c0400-6571-42ce-b5cb-5d71e21cea29"; exon_number "1";
1	pinfish	transcript	36140692	36141158	.	+	.	transcript_id "2ebe6a26-3d52-461f-8ff8-b4be79dcd3fa|5"; gene_id "c663f46d-78e6-4438-bac8-0ef51f262e62"; gene_name "ZNF654"; xloc "XLOC_000743"; ref_gene_id "ENSBTAG00000023675"; contained_in "54628c97-66ad-402f-b705-5e38c2df47bf|3"; cmp_ref "ENSBTAT00000032410"; class_code "e"; tss_id "TSS841";
1	pinfish	exon	36140692	36141158	.	+	.	transcript_id "2ebe6a26-3d52-461f-8ff8-b4be79dcd3fa|5"; gene_id "c663f46d-78e6-4438-bac8-0ef51f262e62"; exon_number "1";
1	pinfish	transcript	36147324	36147571	.	+	.	transcript_id "b31f85d2-c072-42f8-85e1-23f163bee88b|3"; gene_id "97b460b8-ee0f-485b-9b79-2fd188d1fe17"; xloc "XLOC_000753"; cmp_ref "ENSBTAT00000084938"; class_code "p"; cmp_ref_gene "ZNF654"; tss_id "TSS854";
1	pinfish	exon	36147324	36147571	.	+	.	transcript_id "b31f85d2-c072-42f8-85e1-23f163bee88b|3"; gene_id "97b460b8-ee0f-485b-9b79-2fd188d1fe17"; exon_number "1";
1	pinfish	transcript	36148502	36148936	.	+	.	transcript_id "9eba9c32-f139-4d49-b3ef-d5791f43a8a4|3"; gene_id "d63dee72-7a00-4cc3-8ed8-43762a35fb3d"; xloc "XLOC_000754"; cmp_ref "ENSBTAT00000084938"; class_code "p"; cmp_ref_gene "ZNF654"; tss_id "TSS855";
1	pinfish	exon	36148502	36148936	.	+	.	transcript_id "9eba9c32-f139-4d49-b3ef-d5791f43a8a4|3"; gene_id "d63dee72-7a00-4cc3-8ed8-43762a35fb3d"; exon_number "1";
1	pinfish	transcript	36148675	36150214	.	+	.	transcript_id "cadfd7c1-dc13-4a30-9c20-5db39255db74|4"; gene_id "f2a3235c-380a-4dc4-9df6-528e02236ea7"; xloc "XLOC_000754"; cmp_ref "ENSBTAT00000084938"; class_code "p"; cmp_ref_gene "ZNF654"; tss_id "TSS856";
1	pinfish	exon	36148675	36150214	.	+	.	transcript_id "cadfd7c1-dc13-4a30-9c20-5db39255db74|4"; gene_id "f2a3235c-380a-4dc4-9df6-528e02236ea7"; exon_number "1";
1	pinfish	transcript	36156275	36162394	.	+	.	transcript_id "4f5a7571-dc34-437e-abef-40ae0d823819|3"; gene_id "404cd4e7-45be-437a-90b9-55c502b9fc20"; gene_name "C1H3orf38"; xloc "XLOC_000756"; ref_gene_id "ENSBTAG00000007970"; contained_in "0fe7a6de-8f64-4b9a-b415-d604d60dd1f1|5"; cmp_ref "ENSBTAT00000010480"; class_code "j"; tss_id "TSS858";
1	pinfish	exon	36156275	36156797	.	+	.	transcript_id "4f5a7571-dc34-437e-abef-40ae0d823819|3"; gene_id "404cd4e7-45be-437a-90b9-55c502b9fc20"; exon_number "1";
1	pinfish	exon	36159794	36160032	.	+	.	transcript_id "4f5a7571-dc34-437e-abef-40ae0d823819|3"; gene_id "404cd4e7-45be-437a-90b9-55c502b9fc20"; exon_number "2";
1	pinfish	exon	36161662	36162394	.	+	.	transcript_id "4f5a7571-dc34-437e-abef-40ae0d823819|3"; gene_id "404cd4e7-45be-437a-90b9-55c502b9fc20"; exon_number "3";
1	pinfish	transcript	36156298	36160033	.	+	.	transcript_id "333dd2d4-524c-4ec5-b4a2-d57f686e792f|6"; gene_id "ca0725b5-2d6e-46f2-bf4a-b7102aef47c9"; gene_name "C1H3orf38"; xloc "XLOC_000756"; ref_gene_id "ENSBTAG00000007970"; cmp_ref "ENSBTAT00000010480"; class_code "c"; tss_id "TSS858";
1	pinfish	exon	36156298	36156797	.	+	.	transcript_id "333dd2d4-524c-4ec5-b4a2-d57f686e792f|6"; gene_id "ca0725b5-2d6e-46f2-bf4a-b7102aef47c9"; exon_number "1";
1	pinfish	exon	36159794	36160033	.	+	.	transcript_id "333dd2d4-524c-4ec5-b4a2-d57f686e792f|6"; gene_id "ca0725b5-2d6e-46f2-bf4a-b7102aef47c9"; exon_number "2";
1	pinfish	transcript	36156346	36162568	.	+	.	transcript_id "91d5751a-5f1c-4f69-9295-6c7bfd28aa53|15"; gene_id "2089b190-0900-40fe-b406-21ee28d93f3d"; gene_name "C1H3orf38"; xloc "XLOC_000756"; ref_gene_id "ENSBTAG00000007970"; contained_in "f167fa65-06dd-41a9-b6cb-58712b8881a2|8"; cmp_ref "ENSBTAT00000010480"; class_code "="; tss_id "TSS858";
1	pinfish	exon	36156346	36156797	.	+	.	transcript_id "91d5751a-5f1c-4f69-9295-6c7bfd28aa53|15"; gene_id "2089b190-0900-40fe-b406-21ee28d93f3d"; exon_number "1";
1	pinfish	exon	36159794	36160032	.	+	.	transcript_id "91d5751a-5f1c-4f69-9295-6c7bfd28aa53|15"; gene_id "2089b190-0900-40fe-b406-21ee28d93f3d"; exon_number "2";
1	pinfish	exon	36161659	36162568	.	+	.	transcript_id "91d5751a-5f1c-4f69-9295-6c7bfd28aa53|15"; gene_id "2089b190-0900-40fe-b406-21ee28d93f3d"; exon_number "3";
1	pinfish	transcript	36156595	36162568	.	+	.	transcript_id "ebccbeb6-2312-4cbf-b0c8-0734c8fc6a32|5"; gene_id "2089b190-0900-40fe-b406-21ee28d93f3d"; gene_name "C1H3orf38"; xloc "XLOC_000756"; ref_gene_id "ENSBTAG00000007970"; cmp_ref "ENSBTAT00000010480"; class_code "j"; tss_id "TSS859";
1	pinfish	exon	36156595	36156797	.	+	.	transcript_id "ebccbeb6-2312-4cbf-b0c8-0734c8fc6a32|5"; gene_id "2089b190-0900-40fe-b406-21ee28d93f3d"; exon_number "1";
1	pinfish	exon	36161659	36162568	.	+	.	transcript_id "ebccbeb6-2312-4cbf-b0c8-0734c8fc6a32|5"; gene_id "2089b190-0900-40fe-b406-21ee28d93f3d"; exon_number "2";
1	pinfish	transcript	36156595	36163506	.	+	.	transcript_id "0fe7a6de-8f64-4b9a-b415-d604d60dd1f1|5"; gene_id "e16c4985-5a92-4ce7-8af5-bd0470175a27"; gene_name "C1H3orf38"; xloc "XLOC_000756"; ref_gene_id "ENSBTAG00000007970"; cmp_ref "ENSBTAT00000010480"; class_code "j"; tss_id "TSS859";
1	pinfish	exon	36156595	36156797	.	+	.	transcript_id "0fe7a6de-8f64-4b9a-b415-d604d60dd1f1|5"; gene_id "e16c4985-5a92-4ce7-8af5-bd0470175a27"; exon_number "1";
1	pinfish	exon	36159794	36160032	.	+	.	transcript_id "0fe7a6de-8f64-4b9a-b415-d604d60dd1f1|5"; gene_id "e16c4985-5a92-4ce7-8af5-bd0470175a27"; exon_number "2";
1	pinfish	exon	36161662	36163506	.	+	.	transcript_id "0fe7a6de-8f64-4b9a-b415-d604d60dd1f1|5"; gene_id "e16c4985-5a92-4ce7-8af5-bd0470175a27"; exon_number "3";
1	pinfish	transcript	36156606	36164079	.	+	.	transcript_id "f167fa65-06dd-41a9-b6cb-58712b8881a2|8"; gene_id "014ec9f3-92ce-4699-9d95-91006bec9f94"; gene_name "C1H3orf38"; xloc "XLOC_000756"; ref_gene_id "ENSBTAG00000007970"; cmp_ref "ENSBTAT00000010480"; class_code "="; tss_id "TSS859";
1	pinfish	exon	36156606	36156797	.	+	.	transcript_id "f167fa65-06dd-41a9-b6cb-58712b8881a2|8"; gene_id "014ec9f3-92ce-4699-9d95-91006bec9f94"; exon_number "1";
1	pinfish	exon	36159794	36160032	.	+	.	transcript_id "f167fa65-06dd-41a9-b6cb-58712b8881a2|8"; gene_id "014ec9f3-92ce-4699-9d95-91006bec9f94"; exon_number "2";
1	pinfish	exon	36161659	36164079	.	+	.	transcript_id "f167fa65-06dd-41a9-b6cb-58712b8881a2|8"; gene_id "014ec9f3-92ce-4699-9d95-91006bec9f94"; exon_number "3";
1	pinfish	transcript	36156616	36163647	.	+	.	transcript_id "1ab297c4-5661-4b75-997a-8f7e09651aee|31"; gene_id "e1a397ec-e584-4c9c-a615-094163c9190e"; gene_name "C1H3orf38"; xloc "XLOC_000756"; ref_gene_id "ENSBTAG00000007970"; contained_in "f167fa65-06dd-41a9-b6cb-58712b8881a2|8"; cmp_ref "ENSBTAT00000010480"; class_code "="; tss_id "TSS859";
1	pinfish	exon	36156616	36156797	.	+	.	transcript_id "1ab297c4-5661-4b75-997a-8f7e09651aee|31"; gene_id "e1a397ec-e584-4c9c-a615-094163c9190e"; exon_number "1";
1	pinfish	exon	36159794	36160032	.	+	.	transcript_id "1ab297c4-5661-4b75-997a-8f7e09651aee|31"; gene_id "e1a397ec-e584-4c9c-a615-094163c9190e"; exon_number "2";
1	pinfish	exon	36161659	36163647	.	+	.	transcript_id "1ab297c4-5661-4b75-997a-8f7e09651aee|31"; gene_id "e1a397ec-e584-4c9c-a615-094163c9190e"; exon_number "3";
1	pinfish	transcript	36156810	36162571	.	+	.	transcript_id "72ff2b71-fe17-4119-b42b-008226178553|6"; gene_id "2089b190-0900-40fe-b406-21ee28d93f3d"; gene_name "C1H3orf38"; xloc "XLOC_000756"; ref_gene_id "ENSBTAG00000007970"; cmp_ref "ENSBTAT00000010480"; class_code "j"; tss_id "TSS860";
1	pinfish	exon	36156810	36157114	.	+	.	transcript_id "72ff2b71-fe17-4119-b42b-008226178553|6"; gene_id "2089b190-0900-40fe-b406-21ee28d93f3d"; exon_number "1";
1	pinfish	exon	36159794	36160032	.	+	.	transcript_id "72ff2b71-fe17-4119-b42b-008226178553|6"; gene_id "2089b190-0900-40fe-b406-21ee28d93f3d"; exon_number "2";
1	pinfish	exon	36161659	36162571	.	+	.	transcript_id "72ff2b71-fe17-4119-b42b-008226178553|6"; gene_id "2089b190-0900-40fe-b406-21ee28d93f3d"; exon_number "3";
1	pinfish	transcript	36164608	36164900	.	+	.	transcript_id "a8d91700-dd32-42c1-8f78-1d1f01bb90c6|3"; gene_id "cbbe9ed3-9fcd-4785-8382-bd9e67abd96f"; xloc "XLOC_000757"; class_code "u"; tss_id "TSS861";
1	pinfish	exon	36164608	36164900	.	+	.	transcript_id "a8d91700-dd32-42c1-8f78-1d1f01bb90c6|3"; gene_id "cbbe9ed3-9fcd-4785-8382-bd9e67abd96f"; exon_number "1";
1	pinfish	transcript	36166167	36167556	.	+	.	transcript_id "830c12e3-1864-472f-bd1c-82fc5c394990|3"; gene_id "1bcb34f6-7e74-460d-b8d7-983b977e15d0"; xloc "XLOC_000758"; class_code "u"; tss_id "TSS862";
1	pinfish	exon	36166167	36167556	.	+	.	transcript_id "830c12e3-1864-472f-bd1c-82fc5c394990|3"; gene_id "1bcb34f6-7e74-460d-b8d7-983b977e15d0"; exon_number "1";
1	pinfish	transcript	36171383	36172672	.	+	.	transcript_id "7341ac9e-7ffb-4507-8ef2-cb8f22522b80|4"; gene_id "201c3054-2453-46e6-8987-4fbaba9e89d6"; xloc "XLOC_000759"; class_code "u"; tss_id "TSS863";
1	pinfish	exon	36171383	36172672	.	+	.	transcript_id "7341ac9e-7ffb-4507-8ef2-cb8f22522b80|4"; gene_id "201c3054-2453-46e6-8987-4fbaba9e89d6"; exon_number "1";
1	pinfish	transcript	36175697	36176487	.	+	.	transcript_id "e782c6ec-f388-4636-92a3-5168418958a3|3"; gene_id "49a3df87-10d4-4170-ac1d-3eff9e6c3213"; xloc "XLOC_000760"; class_code "u"; tss_id "TSS864";
1	pinfish	exon	36175697	36176487	.	+	.	transcript_id "e782c6ec-f388-4636-92a3-5168418958a3|3"; gene_id "49a3df87-10d4-4170-ac1d-3eff9e6c3213"; exon_number "1";
1	pinfish	transcript	38275600	38334794	.	+	.	transcript_id "c917f930-9223-4d90-8413-4043e161ff8e|5"; gene_id "e10e9af3-5452-4bf1-82fa-0aaa11793371"; gene_name "ARL13B"; xloc "XLOC_000772"; ref_gene_id "ENSBTAG00000005155"; cmp_ref "ENSBTAT00000006796"; class_code "j"; tss_id "TSS876";
1	pinfish	exon	38275600	38275935	.	+	.	transcript_id "c917f930-9223-4d90-8413-4043e161ff8e|5"; gene_id "e10e9af3-5452-4bf1-82fa-0aaa11793371"; exon_number "1";
1	pinfish	exon	38333610	38333715	.	+	.	transcript_id "c917f930-9223-4d90-8413-4043e161ff8e|5"; gene_id "e10e9af3-5452-4bf1-82fa-0aaa11793371"; exon_number "2";
1	pinfish	exon	38334600	38334794	.	+	.	transcript_id "c917f930-9223-4d90-8413-4043e161ff8e|5"; gene_id "e10e9af3-5452-4bf1-82fa-0aaa11793371"; exon_number "3";
1	pinfish	transcript	38275608	38303110	.	+	.	transcript_id "54f641b3-2a28-468e-8bc0-985a41f6c9fc|5"; gene_id "ecd7a8ac-cc9f-4af3-8cd9-26ffd5aba027"; gene_name "ARL13B"; xloc "XLOC_000772"; ref_gene_id "ENSBTAG00000005155"; cmp_ref "ENSBTAT00000006796"; class_code "c"; tss_id "TSS876";
1	pinfish	exon	38275608	38275935	.	+	.	transcript_id "54f641b3-2a28-468e-8bc0-985a41f6c9fc|5"; gene_id "ecd7a8ac-cc9f-4af3-8cd9-26ffd5aba027"; exon_number "1";
1	pinfish	exon	38290809	38290879	.	+	.	transcript_id "54f641b3-2a28-468e-8bc0-985a41f6c9fc|5"; gene_id "ecd7a8ac-cc9f-4af3-8cd9-26ffd5aba027"; exon_number "2";
1	pinfish	exon	38302944	38303110	.	+	.	transcript_id "54f641b3-2a28-468e-8bc0-985a41f6c9fc|5"; gene_id "ecd7a8ac-cc9f-4af3-8cd9-26ffd5aba027"; exon_number "3";
1	pinfish	transcript	38275620	38334781	.	+	.	transcript_id "f0fa3efd-0fea-4646-8b9b-0de82be9cb55|35"; gene_id "e10e9af3-5452-4bf1-82fa-0aaa11793371"; gene_name "ARL13B"; xloc "XLOC_000772"; ref_gene_id "ENSBTAG00000005155"; cmp_ref "ENSBTAT00000006796"; class_code "c"; tss_id "TSS876";
1	pinfish	exon	38275620	38275935	.	+	.	transcript_id "f0fa3efd-0fea-4646-8b9b-0de82be9cb55|35"; gene_id "e10e9af3-5452-4bf1-82fa-0aaa11793371"; exon_number "1";
1	pinfish	exon	38290809	38290879	.	+	.	transcript_id "f0fa3efd-0fea-4646-8b9b-0de82be9cb55|35"; gene_id "e10e9af3-5452-4bf1-82fa-0aaa11793371"; exon_number "2";
1	pinfish	exon	38302944	38303193	.	+	.	transcript_id "f0fa3efd-0fea-4646-8b9b-0de82be9cb55|35"; gene_id "e10e9af3-5452-4bf1-82fa-0aaa11793371"; exon_number "3";
1	pinfish	exon	38333610	38333715	.	+	.	transcript_id "f0fa3efd-0fea-4646-8b9b-0de82be9cb55|35"; gene_id "e10e9af3-5452-4bf1-82fa-0aaa11793371"; exon_number "4";
1	pinfish	exon	38334600	38334781	.	+	.	transcript_id "f0fa3efd-0fea-4646-8b9b-0de82be9cb55|35"; gene_id "e10e9af3-5452-4bf1-82fa-0aaa11793371"; exon_number "5";
1	pinfish	transcript	38275637	38352734	.	+	.	transcript_id "2c7f356d-e066-456d-9249-b2296824969b|4"; gene_id "d44df393-98e1-4aec-9e01-545c7aea66f1"; gene_name "ARL13B"; xloc "XLOC_000772"; ref_gene_id "ENSBTAG00000005155"; cmp_ref "ENSBTAT00000006796"; class_code "="; tss_id "TSS876";
1	pinfish	exon	38275637	38275935	.	+	.	transcript_id "2c7f356d-e066-456d-9249-b2296824969b|4"; gene_id "d44df393-98e1-4aec-9e01-545c7aea66f1"; exon_number "1";
1	pinfish	exon	38290809	38290879	.	+	.	transcript_id "2c7f356d-e066-456d-9249-b2296824969b|4"; gene_id "d44df393-98e1-4aec-9e01-545c7aea66f1"; exon_number "2";
1	pinfish	exon	38302944	38303193	.	+	.	transcript_id "2c7f356d-e066-456d-9249-b2296824969b|4"; gene_id "d44df393-98e1-4aec-9e01-545c7aea66f1"; exon_number "3";
1	pinfish	exon	38333610	38333715	.	+	.	transcript_id "2c7f356d-e066-456d-9249-b2296824969b|4"; gene_id "d44df393-98e1-4aec-9e01-545c7aea66f1"; exon_number "4";
1	pinfish	exon	38334600	38334802	.	+	.	transcript_id "2c7f356d-e066-456d-9249-b2296824969b|4"; gene_id "d44df393-98e1-4aec-9e01-545c7aea66f1"; exon_number "5";
1	pinfish	exon	38337517	38337631	.	+	.	transcript_id "2c7f356d-e066-456d-9249-b2296824969b|4"; gene_id "d44df393-98e1-4aec-9e01-545c7aea66f1"; exon_number "6";
1	pinfish	exon	38340805	38341027	.	+	.	transcript_id "2c7f356d-e066-456d-9249-b2296824969b|4"; gene_id "d44df393-98e1-4aec-9e01-545c7aea66f1"; exon_number "7";
1	pinfish	exon	38344080	38344196	.	+	.	transcript_id "2c7f356d-e066-456d-9249-b2296824969b|4"; gene_id "d44df393-98e1-4aec-9e01-545c7aea66f1"; exon_number "8";
1	pinfish	exon	38345159	38345227	.	+	.	transcript_id "2c7f356d-e066-456d-9249-b2296824969b|4"; gene_id "d44df393-98e1-4aec-9e01-545c7aea66f1"; exon_number "9";
1	pinfish	exon	38352478	38352734	.	+	.	transcript_id "2c7f356d-e066-456d-9249-b2296824969b|4"; gene_id "d44df393-98e1-4aec-9e01-545c7aea66f1"; exon_number "10";
1	pinfish	transcript	38275640	38337631	.	+	.	transcript_id "14c9277c-bd9a-4161-8ffb-b8608ffd038b|16"; gene_id "34133b53-189f-421f-a03b-2bcec7dcce83"; gene_name "ARL13B"; xloc "XLOC_000772"; ref_gene_id "ENSBTAG00000005155"; contained_in "2c7f356d-e066-456d-9249-b2296824969b|4"; cmp_ref "ENSBTAT00000006796"; class_code "c"; tss_id "TSS876";
1	pinfish	exon	38275640	38275935	.	+	.	transcript_id "14c9277c-bd9a-4161-8ffb-b8608ffd038b|16"; gene_id "34133b53-189f-421f-a03b-2bcec7dcce83"; exon_number "1";
1	pinfish	exon	38290809	38290879	.	+	.	transcript_id "14c9277c-bd9a-4161-8ffb-b8608ffd038b|16"; gene_id "34133b53-189f-421f-a03b-2bcec7dcce83"; exon_number "2";
1	pinfish	exon	38302944	38303193	.	+	.	transcript_id "14c9277c-bd9a-4161-8ffb-b8608ffd038b|16"; gene_id "34133b53-189f-421f-a03b-2bcec7dcce83"; exon_number "3";
1	pinfish	exon	38333610	38333715	.	+	.	transcript_id "14c9277c-bd9a-4161-8ffb-b8608ffd038b|16"; gene_id "34133b53-189f-421f-a03b-2bcec7dcce83"; exon_number "4";
1	pinfish	exon	38334600	38334802	.	+	.	transcript_id "14c9277c-bd9a-4161-8ffb-b8608ffd038b|16"; gene_id "34133b53-189f-421f-a03b-2bcec7dcce83"; exon_number "5";
1	pinfish	exon	38337517	38337631	.	+	.	transcript_id "14c9277c-bd9a-4161-8ffb-b8608ffd038b|16"; gene_id "34133b53-189f-421f-a03b-2bcec7dcce83"; exon_number "6";
1	pinfish	transcript	38290809	38303193	.	+	.	transcript_id "12e7e0ee-69e2-42ec-83af-2e18dbec3bc5|6"; gene_id "e2507e96-41e8-4782-bfac-fd6699ca486d"; gene_name "ARL13B"; xloc "XLOC_000772"; ref_gene_id "ENSBTAG00000005155"; contained_in "14c9277c-bd9a-4161-8ffb-b8608ffd038b|16"; cmp_ref "ENSBTAT00000006796"; class_code "c"; tss_id "TSS877";
1	pinfish	exon	38290809	38290879	.	+	.	transcript_id "12e7e0ee-69e2-42ec-83af-2e18dbec3bc5|6"; gene_id "e2507e96-41e8-4782-bfac-fd6699ca486d"; exon_number "1";
1	pinfish	exon	38302944	38303193	.	+	.	transcript_id "12e7e0ee-69e2-42ec-83af-2e18dbec3bc5|6"; gene_id "e2507e96-41e8-4782-bfac-fd6699ca486d"; exon_number "2";
1	pinfish	transcript	38352806	38353309	.	+	.	transcript_id "19c788f4-6ece-4524-94d8-67a8631de074|4"; gene_id "dc6df442-0cd4-4be0-9ded-7c7119e5e11c"; xloc "XLOC_000777"; cmp_ref "ENSBTAT00000006796"; class_code "p"; cmp_ref_gene "ARL13B"; tss_id "TSS883";
1	pinfish	exon	38352806	38353309	.	+	.	transcript_id "19c788f4-6ece-4524-94d8-67a8631de074|4"; gene_id "dc6df442-0cd4-4be0-9ded-7c7119e5e11c"; exon_number "1";
1	pinfish	transcript	38360516	38420549	.	+	.	transcript_id "c9a5509c-540c-4b68-95b6-c4d067ab6830|5"; gene_id "a63d5a82-61a4-4c65-8510-4e40b1168e09"; gene_name "NSUN3"; xloc "XLOC_000780"; ref_gene_id "ENSBTAG00000015728"; contained_in "53d05e23-a65c-4441-96c5-6d8e5c6c49a0|37"; cmp_ref "ENSBTAT00000020876"; class_code "="; tss_id "TSS887";
1	pinfish	exon	38360516	38360663	.	+	.	transcript_id "c9a5509c-540c-4b68-95b6-c4d067ab6830|5"; gene_id "a63d5a82-61a4-4c65-8510-4e40b1168e09"; exon_number "1";
1	pinfish	exon	38361462	38361571	.	+	.	transcript_id "c9a5509c-540c-4b68-95b6-c4d067ab6830|5"; gene_id "a63d5a82-61a4-4c65-8510-4e40b1168e09"; exon_number "2";
1	pinfish	exon	38370192	38370535	.	+	.	transcript_id "c9a5509c-540c-4b68-95b6-c4d067ab6830|5"; gene_id "a63d5a82-61a4-4c65-8510-4e40b1168e09"; exon_number "3";
1	pinfish	exon	38379263	38379417	.	+	.	transcript_id "c9a5509c-540c-4b68-95b6-c4d067ab6830|5"; gene_id "a63d5a82-61a4-4c65-8510-4e40b1168e09"; exon_number "4";
1	pinfish	exon	38380198	38380319	.	+	.	transcript_id "c9a5509c-540c-4b68-95b6-c4d067ab6830|5"; gene_id "a63d5a82-61a4-4c65-8510-4e40b1168e09"; exon_number "5";
1	pinfish	exon	38419101	38420549	.	+	.	transcript_id "c9a5509c-540c-4b68-95b6-c4d067ab6830|5"; gene_id "a63d5a82-61a4-4c65-8510-4e40b1168e09"; exon_number "6";
1	pinfish	transcript	38360531	38361070	.	+	.	transcript_id "120e8bd4-cc7a-45d2-98ea-fb2f2f6a6908|7"; gene_id "14422f08-fcd1-4f79-a9ee-0d433aa496a7"; gene_name "NSUN3"; xloc "XLOC_000780"; ref_gene_id "ENSBTAG00000015728"; contained_in "675eec2a-0147-4f17-922c-678986e881cf|3"; cmp_ref "ENSBTAT00000020876"; class_code "e"; tss_id "TSS887";
1	pinfish	exon	38360531	38361070	.	+	.	transcript_id "120e8bd4-cc7a-45d2-98ea-fb2f2f6a6908|7"; gene_id "14422f08-fcd1-4f79-a9ee-0d433aa496a7"; exon_number "1";
1	pinfish	transcript	38360531	38361266	.	+	.	transcript_id "675eec2a-0147-4f17-922c-678986e881cf|3"; gene_id "619f2d2f-4aa5-4355-b892-bea369aa6198"; gene_name "NSUN3"; xloc "XLOC_000780"; ref_gene_id "ENSBTAG00000015728"; cmp_ref "ENSBTAT00000020876"; class_code "e"; tss_id "TSS887";
1	pinfish	exon	38360531	38361266	.	+	.	transcript_id "675eec2a-0147-4f17-922c-678986e881cf|3"; gene_id "619f2d2f-4aa5-4355-b892-bea369aa6198"; exon_number "1";
1	pinfish	transcript	38360531	38361724	.	+	.	transcript_id "d845cf13-0443-447f-9ea9-8b602912bd8c|3"; gene_id "9948c5b0-3569-49b6-89b3-4baf16a9436b"; gene_name "NSUN3"; xloc "XLOC_000780"; ref_gene_id "ENSBTAG00000015728"; contained_in "e35e1224-a740-483b-9df8-91657a64b5df|27"; cmp_ref "ENSBTAT00000020876"; class_code "j"; tss_id "TSS887";
1	pinfish	exon	38360531	38360663	.	+	.	transcript_id "d845cf13-0443-447f-9ea9-8b602912bd8c|3"; gene_id "9948c5b0-3569-49b6-89b3-4baf16a9436b"; exon_number "1";
1	pinfish	exon	38361462	38361724	.	+	.	transcript_id "d845cf13-0443-447f-9ea9-8b602912bd8c|3"; gene_id "9948c5b0-3569-49b6-89b3-4baf16a9436b"; exon_number "2";
1	pinfish	transcript	38360532	38370391	.	+	.	transcript_id "b4315792-717b-43e1-956f-eb521d107430|23"; gene_id "c32924bb-4e3f-4396-ba97-15fa1144ff6e"; gene_name "NSUN3"; xloc "XLOC_000780"; ref_gene_id "ENSBTAG00000015728"; contained_in "c9a5509c-540c-4b68-95b6-c4d067ab6830|5"; cmp_ref "ENSBTAT00000020876"; class_code "c"; tss_id "TSS887";
1	pinfish	exon	38360532	38360663	.	+	.	transcript_id "b4315792-717b-43e1-956f-eb521d107430|23"; gene_id "c32924bb-4e3f-4396-ba97-15fa1144ff6e"; exon_number "1";
1	pinfish	exon	38361462	38361571	.	+	.	transcript_id "b4315792-717b-43e1-956f-eb521d107430|23"; gene_id "c32924bb-4e3f-4396-ba97-15fa1144ff6e"; exon_number "2";
1	pinfish	exon	38370192	38370391	.	+	.	transcript_id "b4315792-717b-43e1-956f-eb521d107430|23"; gene_id "c32924bb-4e3f-4396-ba97-15fa1144ff6e"; exon_number "3";
1	pinfish	transcript	38360537	38420788	.	+	.	transcript_id "9a7ac426-9c6c-40e7-b09a-81ebdb179621|3"; gene_id "20b28973-23b4-4ae3-bf98-55991b958e90"; gene_name "NSUN3"; xloc "XLOC_000780"; ref_gene_id "ENSBTAG00000015728"; cmp_ref "ENSBTAT00000020876"; class_code "j"; tss_id "TSS887";
1	pinfish	exon	38360537	38360566	.	+	.	transcript_id "9a7ac426-9c6c-40e7-b09a-81ebdb179621|3"; gene_id "20b28973-23b4-4ae3-bf98-55991b958e90"; exon_number "1";
1	pinfish	exon	38361462	38361571	.	+	.	transcript_id "9a7ac426-9c6c-40e7-b09a-81ebdb179621|3"; gene_id "20b28973-23b4-4ae3-bf98-55991b958e90"; exon_number "2";
1	pinfish	exon	38370192	38370535	.	+	.	transcript_id "9a7ac426-9c6c-40e7-b09a-81ebdb179621|3"; gene_id "20b28973-23b4-4ae3-bf98-55991b958e90"; exon_number "3";
1	pinfish	exon	38379263	38379417	.	+	.	transcript_id "9a7ac426-9c6c-40e7-b09a-81ebdb179621|3"; gene_id "20b28973-23b4-4ae3-bf98-55991b958e90"; exon_number "4";
1	pinfish	exon	38380198	38380319	.	+	.	transcript_id "9a7ac426-9c6c-40e7-b09a-81ebdb179621|3"; gene_id "20b28973-23b4-4ae3-bf98-55991b958e90"; exon_number "5";
1	pinfish	exon	38419101	38420788	.	+	.	transcript_id "9a7ac426-9c6c-40e7-b09a-81ebdb179621|3"; gene_id "20b28973-23b4-4ae3-bf98-55991b958e90"; exon_number "6";
1	pinfish	transcript	38360539	38367359	.	+	.	transcript_id "aa4649fe-23c7-4d61-8529-99c8d9ad886a|10"; gene_id "a717a1ea-2447-4b9d-8d82-3891d63ae9bf"; gene_name "NSUN3"; xloc "XLOC_000780"; ref_gene_id "ENSBTAG00000015728"; cmp_ref "ENSBTAT00000020876"; class_code "j"; tss_id "TSS887";
1	pinfish	exon	38360539	38360663	.	+	.	transcript_id "aa4649fe-23c7-4d61-8529-99c8d9ad886a|10"; gene_id "a717a1ea-2447-4b9d-8d82-3891d63ae9bf"; exon_number "1";
1	pinfish	exon	38361462	38361571	.	+	.	transcript_id "aa4649fe-23c7-4d61-8529-99c8d9ad886a|10"; gene_id "a717a1ea-2447-4b9d-8d82-3891d63ae9bf"; exon_number "2";
1	pinfish	exon	38367062	38367359	.	+	.	transcript_id "aa4649fe-23c7-4d61-8529-99c8d9ad886a|10"; gene_id "a717a1ea-2447-4b9d-8d82-3891d63ae9bf"; exon_number "3";
1	pinfish	transcript	38360545	38361912	.	+	.	transcript_id "e35e1224-a740-483b-9df8-91657a64b5df|27"; gene_id "89803a0e-30db-411e-8a47-d89b5b30ee95"; gene_name "NSUN3"; xloc "XLOC_000780"; ref_gene_id "ENSBTAG00000015728"; cmp_ref "ENSBTAT00000020876"; class_code "j"; tss_id "TSS887";
1	pinfish	exon	38360545	38360663	.	+	.	transcript_id "e35e1224-a740-483b-9df8-91657a64b5df|27"; gene_id "89803a0e-30db-411e-8a47-d89b5b30ee95"; exon_number "1";
1	pinfish	exon	38361462	38361912	.	+	.	transcript_id "e35e1224-a740-483b-9df8-91657a64b5df|27"; gene_id "89803a0e-30db-411e-8a47-d89b5b30ee95"; exon_number "2";
1	pinfish	transcript	38360546	38420844	.	+	.	transcript_id "53d05e23-a65c-4441-96c5-6d8e5c6c49a0|37"; gene_id "20b28973-23b4-4ae3-bf98-55991b958e90"; gene_name "NSUN3"; xloc "XLOC_000780"; ref_gene_id "ENSBTAG00000015728"; cmp_ref "ENSBTAT00000020876"; class_code "="; tss_id "TSS887";
1	pinfish	exon	38360546	38360663	.	+	.	transcript_id "53d05e23-a65c-4441-96c5-6d8e5c6c49a0|37"; gene_id "20b28973-23b4-4ae3-bf98-55991b958e90"; exon_number "1";
1	pinfish	exon	38361462	38361571	.	+	.	transcript_id "53d05e23-a65c-4441-96c5-6d8e5c6c49a0|37"; gene_id "20b28973-23b4-4ae3-bf98-55991b958e90"; exon_number "2";
1	pinfish	exon	38370192	38370535	.	+	.	transcript_id "53d05e23-a65c-4441-96c5-6d8e5c6c49a0|37"; gene_id "20b28973-23b4-4ae3-bf98-55991b958e90"; exon_number "3";
1	pinfish	exon	38379263	38379417	.	+	.	transcript_id "53d05e23-a65c-4441-96c5-6d8e5c6c49a0|37"; gene_id "20b28973-23b4-4ae3-bf98-55991b958e90"; exon_number "4";
1	pinfish	exon	38380198	38380319	.	+	.	transcript_id "53d05e23-a65c-4441-96c5-6d8e5c6c49a0|37"; gene_id "20b28973-23b4-4ae3-bf98-55991b958e90"; exon_number "5";
1	pinfish	exon	38419101	38420844	.	+	.	transcript_id "53d05e23-a65c-4441-96c5-6d8e5c6c49a0|37"; gene_id "20b28973-23b4-4ae3-bf98-55991b958e90"; exon_number "6";
1	pinfish	transcript	38360574	38419490	.	+	.	transcript_id "2c7b5d83-db14-4d6c-aa0e-e426fe702dab|16"; gene_id "54157d6d-9b00-46b5-9772-e51da1c6bd79"; gene_name "NSUN3"; xloc "XLOC_000780"; ref_gene_id "ENSBTAG00000015728"; contained_in "53d05e23-a65c-4441-96c5-6d8e5c6c49a0|37"; cmp_ref "ENSBTAT00000020876"; class_code "="; tss_id "TSS887";
1	pinfish	exon	38360574	38360663	.	+	.	transcript_id "2c7b5d83-db14-4d6c-aa0e-e426fe702dab|16"; gene_id "54157d6d-9b00-46b5-9772-e51da1c6bd79"; exon_number "1";
1	pinfish	exon	38361462	38361571	.	+	.	transcript_id "2c7b5d83-db14-4d6c-aa0e-e426fe702dab|16"; gene_id "54157d6d-9b00-46b5-9772-e51da1c6bd79"; exon_number "2";
1	pinfish	exon	38370192	38370535	.	+	.	transcript_id "2c7b5d83-db14-4d6c-aa0e-e426fe702dab|16"; gene_id "54157d6d-9b00-46b5-9772-e51da1c6bd79"; exon_number "3";
1	pinfish	exon	38379263	38379417	.	+	.	transcript_id "2c7b5d83-db14-4d6c-aa0e-e426fe702dab|16"; gene_id "54157d6d-9b00-46b5-9772-e51da1c6bd79"; exon_number "4";
1	pinfish	exon	38380198	38380319	.	+	.	transcript_id "2c7b5d83-db14-4d6c-aa0e-e426fe702dab|16"; gene_id "54157d6d-9b00-46b5-9772-e51da1c6bd79"; exon_number "5";
1	pinfish	exon	38419101	38419490	.	+	.	transcript_id "2c7b5d83-db14-4d6c-aa0e-e426fe702dab|16"; gene_id "54157d6d-9b00-46b5-9772-e51da1c6bd79"; exon_number "6";
1	pinfish	transcript	38360579	38367256	.	+	.	transcript_id "2ecdf529-1c74-4af4-8219-1560dba04b71|3"; gene_id "a6d35fac-bed4-46b9-8c29-adeac4bd74be"; gene_name "NSUN3"; xloc "XLOC_000780"; ref_gene_id "ENSBTAG00000015728"; contained_in "aa4649fe-23c7-4d61-8529-99c8d9ad886a|10"; cmp_ref "ENSBTAT00000020876"; class_code "j"; tss_id "TSS887";
1	pinfish	exon	38360579	38360663	.	+	.	transcript_id "2ecdf529-1c74-4af4-8219-1560dba04b71|3"; gene_id "a6d35fac-bed4-46b9-8c29-adeac4bd74be"; exon_number "1";
1	pinfish	exon	38361462	38361571	.	+	.	transcript_id "2ecdf529-1c74-4af4-8219-1560dba04b71|3"; gene_id "a6d35fac-bed4-46b9-8c29-adeac4bd74be"; exon_number "2";
1	pinfish	exon	38367062	38367256	.	+	.	transcript_id "2ecdf529-1c74-4af4-8219-1560dba04b71|3"; gene_id "a6d35fac-bed4-46b9-8c29-adeac4bd74be"; exon_number "3";
1	pinfish	transcript	38361461	38420852	.	+	.	transcript_id "5150cb6f-995b-40be-80df-ae7f72d60281|3"; gene_id "20b28973-23b4-4ae3-bf98-55991b958e90"; gene_name "NSUN3"; xloc "XLOC_000780"; ref_gene_id "ENSBTAG00000015728"; cmp_ref "ENSBTAT00000020876"; class_code "n"; tss_id "TSS888";
1	pinfish	exon	38361461	38361575	.	+	.	transcript_id "5150cb6f-995b-40be-80df-ae7f72d60281|3"; gene_id "20b28973-23b4-4ae3-bf98-55991b958e90"; exon_number "1";
1	pinfish	exon	38370192	38370535	.	+	.	transcript_id "5150cb6f-995b-40be-80df-ae7f72d60281|3"; gene_id "20b28973-23b4-4ae3-bf98-55991b958e90"; exon_number "2";
1	pinfish	exon	38379263	38380319	.	+	.	transcript_id "5150cb6f-995b-40be-80df-ae7f72d60281|3"; gene_id "20b28973-23b4-4ae3-bf98-55991b958e90"; exon_number "3";
1	pinfish	exon	38419101	38420852	.	+	.	transcript_id "5150cb6f-995b-40be-80df-ae7f72d60281|3"; gene_id "20b28973-23b4-4ae3-bf98-55991b958e90"; exon_number "4";
1	pinfish	transcript	38420706	38421185	.	+	.	transcript_id "0d380fb5-2500-4787-accc-de85a714caab|49"; gene_id "a1ebbfb0-5770-4996-9001-5410d3d80bda"; gene_name "NSUN3"; xloc "XLOC_000780"; ref_gene_id "ENSBTAG00000015728"; cmp_ref "ENSBTAT00000020876"; class_code "o"; tss_id "TSS889";
1	pinfish	exon	38420706	38421185	.	+	.	transcript_id "0d380fb5-2500-4787-accc-de85a714caab|49"; gene_id "a1ebbfb0-5770-4996-9001-5410d3d80bda"; exon_number "1";
1	pinfish	transcript	41413566	41414183	.	+	.	transcript_id "0ea52553-3af7-488d-bf40-8b984ff7fa55|3"; gene_id "021fc55d-9a0c-4273-af5f-ee291699fa5a"; gene_name "EPHA6"; xloc "XLOC_000789"; ref_gene_id "ENSBTAG00000044111"; cmp_ref "ENSBTAT00000067384"; class_code "e"; tss_id "TSS898";
1	pinfish	exon	41413566	41414183	.	+	.	transcript_id "0ea52553-3af7-488d-bf40-8b984ff7fa55|3"; gene_id "021fc55d-9a0c-4273-af5f-ee291699fa5a"; exon_number "1";
1	pinfish	transcript	42010572	42011591	.	+	.	transcript_id "634a8ccf-b73d-4051-9a69-4fccec95b498|7"; gene_id "1d668a57-61ba-43df-b3af-cbe4dfbde167"; gene_name "ARL6"; xloc "XLOC_000793"; ref_gene_id "ENSBTAG00000010091"; cmp_ref "ENSBTAT00000013306"; class_code "e"; tss_id "TSS902";
1	pinfish	exon	42010572	42011591	.	+	.	transcript_id "634a8ccf-b73d-4051-9a69-4fccec95b498|7"; gene_id "1d668a57-61ba-43df-b3af-cbe4dfbde167"; exon_number "1";
1	pinfish	transcript	42010573	42047987	.	+	.	transcript_id "5aaef3be-0aac-4eb9-856f-664431a35634|11"; gene_id "01d77f8b-0d7a-4282-bc1b-a83f9e1edd04"; gene_name "ARL6"; xloc "XLOC_000793"; ref_gene_id "ENSBTAG00000010091"; contained_in "dae1c6a3-9ef4-45c3-95c0-a9f396ced9da|3"; cmp_ref "ENSBTAT00000013306"; class_code "="; tss_id "TSS902";
1	pinfish	exon	42010573	42010995	.	+	.	transcript_id "5aaef3be-0aac-4eb9-856f-664431a35634|11"; gene_id "01d77f8b-0d7a-4282-bc1b-a83f9e1edd04"; exon_number "1";
1	pinfish	exon	42014122	42014271	.	+	.	transcript_id "5aaef3be-0aac-4eb9-856f-664431a35634|11"; gene_id "01d77f8b-0d7a-4282-bc1b-a83f9e1edd04"; exon_number "2";
1	pinfish	exon	42026200	42026261	.	+	.	transcript_id "5aaef3be-0aac-4eb9-856f-664431a35634|11"; gene_id "01d77f8b-0d7a-4282-bc1b-a83f9e1edd04"; exon_number "3";
1	pinfish	exon	42027455	42027523	.	+	.	transcript_id "5aaef3be-0aac-4eb9-856f-664431a35634|11"; gene_id "01d77f8b-0d7a-4282-bc1b-a83f9e1edd04"; exon_number "4";
1	pinfish	exon	42030989	42031083	.	+	.	transcript_id "5aaef3be-0aac-4eb9-856f-664431a35634|11"; gene_id "01d77f8b-0d7a-4282-bc1b-a83f9e1edd04"; exon_number "5";
1	pinfish	exon	42038189	42038318	.	+	.	transcript_id "5aaef3be-0aac-4eb9-856f-664431a35634|11"; gene_id "01d77f8b-0d7a-4282-bc1b-a83f9e1edd04"; exon_number "6";
1	pinfish	exon	42042155	42042210	.	+	.	transcript_id "5aaef3be-0aac-4eb9-856f-664431a35634|11"; gene_id "01d77f8b-0d7a-4282-bc1b-a83f9e1edd04"; exon_number "7";
1	pinfish	exon	42047260	42047987	.	+	.	transcript_id "5aaef3be-0aac-4eb9-856f-664431a35634|11"; gene_id "01d77f8b-0d7a-4282-bc1b-a83f9e1edd04"; exon_number "8";
1	pinfish	transcript	42010781	42047664	.	+	.	transcript_id "a77d369d-001b-40c9-8f43-42c188bcdd63|9"; gene_id "2777dbe1-987a-49b6-85e2-771d3d470f6c"; gene_name "ARL6"; xloc "XLOC_000793"; ref_gene_id "ENSBTAG00000010091"; contained_in "dae1c6a3-9ef4-45c3-95c0-a9f396ced9da|3"; cmp_ref "ENSBTAT00000013306"; class_code "="; tss_id "TSS903";
1	pinfish	exon	42010781	42010995	.	+	.	transcript_id "a77d369d-001b-40c9-8f43-42c188bcdd63|9"; gene_id "2777dbe1-987a-49b6-85e2-771d3d470f6c"; exon_number "1";
1	pinfish	exon	42014122	42014271	.	+	.	transcript_id "a77d369d-001b-40c9-8f43-42c188bcdd63|9"; gene_id "2777dbe1-987a-49b6-85e2-771d3d470f6c"; exon_number "2";
1	pinfish	exon	42026200	42026261	.	+	.	transcript_id "a77d369d-001b-40c9-8f43-42c188bcdd63|9"; gene_id "2777dbe1-987a-49b6-85e2-771d3d470f6c"; exon_number "3";
1	pinfish	exon	42027455	42027523	.	+	.	transcript_id "a77d369d-001b-40c9-8f43-42c188bcdd63|9"; gene_id "2777dbe1-987a-49b6-85e2-771d3d470f6c"; exon_number "4";
1	pinfish	exon	42030989	42031083	.	+	.	transcript_id "a77d369d-001b-40c9-8f43-42c188bcdd63|9"; gene_id "2777dbe1-987a-49b6-85e2-771d3d470f6c"; exon_number "5";
1	pinfish	exon	42038189	42038318	.	+	.	transcript_id "a77d369d-001b-40c9-8f43-42c188bcdd63|9"; gene_id "2777dbe1-987a-49b6-85e2-771d3d470f6c"; exon_number "6";
1	pinfish	exon	42042155	42042210	.	+	.	transcript_id "a77d369d-001b-40c9-8f43-42c188bcdd63|9"; gene_id "2777dbe1-987a-49b6-85e2-771d3d470f6c"; exon_number "7";
1	pinfish	exon	42047260	42047664	.	+	.	transcript_id "a77d369d-001b-40c9-8f43-42c188bcdd63|9"; gene_id "2777dbe1-987a-49b6-85e2-771d3d470f6c"; exon_number "8";
1	pinfish	transcript	42010799	42049948	.	+	.	transcript_id "dae1c6a3-9ef4-45c3-95c0-a9f396ced9da|3"; gene_id "79c149c4-f064-4391-8566-cd9e8c078495"; gene_name "ARL6"; xloc "XLOC_000793"; ref_gene_id "ENSBTAG00000010091"; cmp_ref "ENSBTAT00000013306"; class_code "="; tss_id "TSS903";
1	pinfish	exon	42010799	42010995	.	+	.	transcript_id "dae1c6a3-9ef4-45c3-95c0-a9f396ced9da|3"; gene_id "79c149c4-f064-4391-8566-cd9e8c078495"; exon_number "1";
1	pinfish	exon	42014122	42014271	.	+	.	transcript_id "dae1c6a3-9ef4-45c3-95c0-a9f396ced9da|3"; gene_id "79c149c4-f064-4391-8566-cd9e8c078495"; exon_number "2";
1	pinfish	exon	42026200	42026261	.	+	.	transcript_id "dae1c6a3-9ef4-45c3-95c0-a9f396ced9da|3"; gene_id "79c149c4-f064-4391-8566-cd9e8c078495"; exon_number "3";
1	pinfish	exon	42027455	42027523	.	+	.	transcript_id "dae1c6a3-9ef4-45c3-95c0-a9f396ced9da|3"; gene_id "79c149c4-f064-4391-8566-cd9e8c078495"; exon_number "4";
1	pinfish	exon	42030989	42031083	.	+	.	transcript_id "dae1c6a3-9ef4-45c3-95c0-a9f396ced9da|3"; gene_id "79c149c4-f064-4391-8566-cd9e8c078495"; exon_number "5";
1	pinfish	exon	42038189	42038318	.	+	.	transcript_id "dae1c6a3-9ef4-45c3-95c0-a9f396ced9da|3"; gene_id "79c149c4-f064-4391-8566-cd9e8c078495"; exon_number "6";
1	pinfish	exon	42042155	42042210	.	+	.	transcript_id "dae1c6a3-9ef4-45c3-95c0-a9f396ced9da|3"; gene_id "79c149c4-f064-4391-8566-cd9e8c078495"; exon_number "7";
1	pinfish	exon	42047260	42049948	.	+	.	transcript_id "dae1c6a3-9ef4-45c3-95c0-a9f396ced9da|3"; gene_id "79c149c4-f064-4391-8566-cd9e8c078495"; exon_number "8";
1	pinfish	transcript	42070500	42088452	.	+	.	transcript_id "21b91d61-ecfe-429a-9991-6d2f9fa9d3c8|17"; gene_id "5dedc970-6ed0-4adf-b6e9-20e8b0d59d09"; gene_name "CRYBG3"; xloc "XLOC_000798"; ref_gene_id "ENSBTAG00000047147"; cmp_ref "ENSBTAT00000063463"; class_code "c"; tss_id "TSS908";
1	pinfish	exon	42070500	42070800	.	+	.	transcript_id "21b91d61-ecfe-429a-9991-6d2f9fa9d3c8|17"; gene_id "5dedc970-6ed0-4adf-b6e9-20e8b0d59d09"; exon_number "1";
1	pinfish	exon	42088424	42088452	.	+	.	transcript_id "21b91d61-ecfe-429a-9991-6d2f9fa9d3c8|17"; gene_id "5dedc970-6ed0-4adf-b6e9-20e8b0d59d09"; exon_number "2";
1	pinfish	transcript	42088420	42118758	.	+	.	transcript_id "9af8cfec-12ec-499d-ad11-f9a96d4a218c|5"; gene_id "ba1f3aaa-b916-4789-b969-a3f548c9c5de"; gene_name "CRYBG3"; xloc "XLOC_000798"; ref_gene_id "ENSBTAG00000047147"; cmp_ref "ENSBTAT00000063463"; class_code "j"; tss_id "TSS909";
1	pinfish	exon	42088420	42088490	.	+	.	transcript_id "9af8cfec-12ec-499d-ad11-f9a96d4a218c|5"; gene_id "ba1f3aaa-b916-4789-b969-a3f548c9c5de"; exon_number "1";
1	pinfish	exon	42116944	42118758	.	+	.	transcript_id "9af8cfec-12ec-499d-ad11-f9a96d4a218c|5"; gene_id "ba1f3aaa-b916-4789-b969-a3f548c9c5de"; exon_number "2";
1	pinfish	transcript	42088420	42125622	.	+	.	transcript_id "34758d55-d415-440c-8271-b3dcd9cb5a9a|6"; gene_id "b5a30c2a-c1b5-4700-b7d1-1d74d58880bc"; gene_name "CRYBG3"; xloc "XLOC_000798"; ref_gene_id "ENSBTAG00000047147"; cmp_ref "ENSBTAT00000082599"; class_code "c"; tss_id "TSS909";
1	pinfish	exon	42088420	42088490	.	+	.	transcript_id "34758d55-d415-440c-8271-b3dcd9cb5a9a|6"; gene_id "b5a30c2a-c1b5-4700-b7d1-1d74d58880bc"; exon_number "1";
1	pinfish	exon	42116944	42117362	.	+	.	transcript_id "34758d55-d415-440c-8271-b3dcd9cb5a9a|6"; gene_id "b5a30c2a-c1b5-4700-b7d1-1d74d58880bc"; exon_number "2";
1	pinfish	exon	42124695	42125622	.	+	.	transcript_id "34758d55-d415-440c-8271-b3dcd9cb5a9a|6"; gene_id "b5a30c2a-c1b5-4700-b7d1-1d74d58880bc"; exon_number "3";
1	pinfish	transcript	42128350	42128553	.	+	.	transcript_id "b04a7b03-38fd-4742-a9c9-57b5f87e54d0|5"; gene_id "92448aac-d9f4-416d-a5e1-2b668b1767b5"; gene_name "CRYBG3"; xloc "XLOC_000798"; ref_gene_id "ENSBTAG00000047147"; cmp_ref "ENSBTAT00000063463"; class_code "c"; tss_id "TSS910";
1	pinfish	exon	42128350	42128553	.	+	.	transcript_id "b04a7b03-38fd-4742-a9c9-57b5f87e54d0|5"; gene_id "92448aac-d9f4-416d-a5e1-2b668b1767b5"; exon_number "1";
1	pinfish	transcript	42161086	42162079	.	+	.	transcript_id "205544c2-92de-4064-995c-7d767d209724|3"; gene_id "f69e79a2-94b2-405d-8388-58ed71fe14c5"; gene_name "CRYBG3"; xloc "XLOC_000798"; ref_gene_id "ENSBTAG00000047147"; cmp_ref "ENSBTAT00000063463"; class_code "e"; tss_id "TSS911";
1	pinfish	exon	42161086	42162079	.	+	.	transcript_id "205544c2-92de-4064-995c-7d767d209724|3"; gene_id "f69e79a2-94b2-405d-8388-58ed71fe14c5"; exon_number "1";
1	pinfish	transcript	42196083	42197660	.	+	.	transcript_id "6b71ad41-ff7e-43f4-8c1a-353d78258d39|3"; gene_id "9e3fd08b-f6e4-4994-a3b1-0d84a86ba35f"; xloc "XLOC_000802"; cmp_ref "ENSBTAT00000070121"; class_code "i"; cmp_ref_gene "RIOX2"; tss_id "TSS915";
1	pinfish	exon	42196083	42197660	.	+	.	transcript_id "6b71ad41-ff7e-43f4-8c1a-353d78258d39|3"; gene_id "9e3fd08b-f6e4-4994-a3b1-0d84a86ba35f"; exon_number "1";
1	pinfish	transcript	42907855	42917399	.	+	.	transcript_id "da981e13-7d5c-4559-a603-6343c19f1c3b|5"; gene_id "e8ab1e39-dc5a-423d-87f0-ff333a176a0d"; xloc "XLOC_000809"; cmp_ref "ENSBTAT00000062367"; class_code "x"; cmp_ref_gene "ENSBTAG00000044934"; tss_id "TSS922";
1	pinfish	exon	42907855	42908022	.	+	.	transcript_id "da981e13-7d5c-4559-a603-6343c19f1c3b|5"; gene_id "e8ab1e39-dc5a-423d-87f0-ff333a176a0d"; exon_number "1";
1	pinfish	exon	42917322	42917399	.	+	.	transcript_id "da981e13-7d5c-4559-a603-6343c19f1c3b|5"; gene_id "e8ab1e39-dc5a-423d-87f0-ff333a176a0d"; exon_number "2";
1	pinfish	transcript	42940018	42941503	.	+	.	transcript_id "7e1bf9cf-32db-42fb-baa4-54abd43d8448|6"; gene_id "93b403fc-526c-4b1b-8fc4-50e702ede764"; gene_name "ENSBTAG00000023666"; xloc "XLOC_000811"; ref_gene_id "ENSBTAG00000023666"; cmp_ref "ENSBTAT00000064354"; class_code "c"; tss_id "TSS924";
1	pinfish	exon	42940018	42940123	.	+	.	transcript_id "7e1bf9cf-32db-42fb-baa4-54abd43d8448|6"; gene_id "93b403fc-526c-4b1b-8fc4-50e702ede764"; exon_number "1";
1	pinfish	exon	42941194	42941503	.	+	.	transcript_id "7e1bf9cf-32db-42fb-baa4-54abd43d8448|6"; gene_id "93b403fc-526c-4b1b-8fc4-50e702ede764"; exon_number "2";
1	pinfish	transcript	43023959	43109079	.	+	.	transcript_id "f382839e-3214-41c8-bdf5-392ab0cf5403|3"; gene_id "bf36ca4b-04b2-418f-893e-481d194b8ad2"; gene_name "ST3GAL6"; xloc "XLOC_000815"; ref_gene_id "ENSBTAG00000004471"; cmp_ref "ENSBTAT00000069771"; class_code "j"; tss_id "TSS928";
1	pinfish	exon	43023959	43024198	.	+	.	transcript_id "f382839e-3214-41c8-bdf5-392ab0cf5403|3"; gene_id "bf36ca4b-04b2-418f-893e-481d194b8ad2"; exon_number "1";
1	pinfish	exon	43048114	43048266	.	+	.	transcript_id "f382839e-3214-41c8-bdf5-392ab0cf5403|3"; gene_id "bf36ca4b-04b2-418f-893e-481d194b8ad2"; exon_number "2";
1	pinfish	exon	43063944	43064032	.	+	.	transcript_id "f382839e-3214-41c8-bdf5-392ab0cf5403|3"; gene_id "bf36ca4b-04b2-418f-893e-481d194b8ad2"; exon_number "3";
1	pinfish	exon	43066212	43066311	.	+	.	transcript_id "f382839e-3214-41c8-bdf5-392ab0cf5403|3"; gene_id "bf36ca4b-04b2-418f-893e-481d194b8ad2"; exon_number "4";
1	pinfish	exon	43070982	43071059	.	+	.	transcript_id "f382839e-3214-41c8-bdf5-392ab0cf5403|3"; gene_id "bf36ca4b-04b2-418f-893e-481d194b8ad2"; exon_number "5";
1	pinfish	exon	43075515	43075618	.	+	.	transcript_id "f382839e-3214-41c8-bdf5-392ab0cf5403|3"; gene_id "bf36ca4b-04b2-418f-893e-481d194b8ad2"; exon_number "6";
1	pinfish	exon	43076590	43076653	.	+	.	transcript_id "f382839e-3214-41c8-bdf5-392ab0cf5403|3"; gene_id "bf36ca4b-04b2-418f-893e-481d194b8ad2"; exon_number "7";
1	pinfish	exon	43098995	43099090	.	+	.	transcript_id "f382839e-3214-41c8-bdf5-392ab0cf5403|3"; gene_id "bf36ca4b-04b2-418f-893e-481d194b8ad2"; exon_number "8";
1	pinfish	exon	43102457	43102643	.	+	.	transcript_id "f382839e-3214-41c8-bdf5-392ab0cf5403|3"; gene_id "bf36ca4b-04b2-418f-893e-481d194b8ad2"; exon_number "9";
1	pinfish	exon	43102746	43102883	.	+	.	transcript_id "f382839e-3214-41c8-bdf5-392ab0cf5403|3"; gene_id "bf36ca4b-04b2-418f-893e-481d194b8ad2"; exon_number "10";
1	pinfish	exon	43106939	43107091	.	+	.	transcript_id "f382839e-3214-41c8-bdf5-392ab0cf5403|3"; gene_id "bf36ca4b-04b2-418f-893e-481d194b8ad2"; exon_number "11";
1	pinfish	exon	43108251	43109079	.	+	.	transcript_id "f382839e-3214-41c8-bdf5-392ab0cf5403|3"; gene_id "bf36ca4b-04b2-418f-893e-481d194b8ad2"; exon_number "12";
1	pinfish	transcript	43023960	43110421	.	+	.	transcript_id "8664d316-4148-4316-83f5-449b02fdebfa|3"; gene_id "759a20b8-17eb-431f-bec7-d68283f83886"; gene_name "ST3GAL6"; xloc "XLOC_000815"; ref_gene_id "ENSBTAG00000004471"; cmp_ref "ENSBTAT00000069771"; class_code "n"; tss_id "TSS928";
1	pinfish	exon	43023960	43024198	.	+	.	transcript_id "8664d316-4148-4316-83f5-449b02fdebfa|3"; gene_id "759a20b8-17eb-431f-bec7-d68283f83886"; exon_number "1";
1	pinfish	exon	43048114	43048266	.	+	.	transcript_id "8664d316-4148-4316-83f5-449b02fdebfa|3"; gene_id "759a20b8-17eb-431f-bec7-d68283f83886"; exon_number "2";
1	pinfish	exon	43063944	43064032	.	+	.	transcript_id "8664d316-4148-4316-83f5-449b02fdebfa|3"; gene_id "759a20b8-17eb-431f-bec7-d68283f83886"; exon_number "3";
1	pinfish	exon	43066212	43066311	.	+	.	transcript_id "8664d316-4148-4316-83f5-449b02fdebfa|3"; gene_id "759a20b8-17eb-431f-bec7-d68283f83886"; exon_number "4";
1	pinfish	exon	43070982	43071059	.	+	.	transcript_id "8664d316-4148-4316-83f5-449b02fdebfa|3"; gene_id "759a20b8-17eb-431f-bec7-d68283f83886"; exon_number "5";
1	pinfish	exon	43075515	43075618	.	+	.	transcript_id "8664d316-4148-4316-83f5-449b02fdebfa|3"; gene_id "759a20b8-17eb-431f-bec7-d68283f83886"; exon_number "6";
1	pinfish	exon	43076590	43076653	.	+	.	transcript_id "8664d316-4148-4316-83f5-449b02fdebfa|3"; gene_id "759a20b8-17eb-431f-bec7-d68283f83886"; exon_number "7";
1	pinfish	exon	43098995	43099090	.	+	.	transcript_id "8664d316-4148-4316-83f5-449b02fdebfa|3"; gene_id "759a20b8-17eb-431f-bec7-d68283f83886"; exon_number "8";
1	pinfish	exon	43102457	43102643	.	+	.	transcript_id "8664d316-4148-4316-83f5-449b02fdebfa|3"; gene_id "759a20b8-17eb-431f-bec7-d68283f83886"; exon_number "9";
1	pinfish	exon	43102746	43102883	.	+	.	transcript_id "8664d316-4148-4316-83f5-449b02fdebfa|3"; gene_id "759a20b8-17eb-431f-bec7-d68283f83886"; exon_number "10";
1	pinfish	exon	43106939	43107091	.	+	.	transcript_id "8664d316-4148-4316-83f5-449b02fdebfa|3"; gene_id "759a20b8-17eb-431f-bec7-d68283f83886"; exon_number "11";
1	pinfish	exon	43108251	43109378	.	+	.	transcript_id "8664d316-4148-4316-83f5-449b02fdebfa|3"; gene_id "759a20b8-17eb-431f-bec7-d68283f83886"; exon_number "12";
1	pinfish	exon	43110220	43110421	.	+	.	transcript_id "8664d316-4148-4316-83f5-449b02fdebfa|3"; gene_id "759a20b8-17eb-431f-bec7-d68283f83886"; exon_number "13";
1	pinfish	transcript	43024017	43065182	.	+	.	transcript_id "b0e8449f-4d83-474e-b48a-b54d2acada69|7"; gene_id "29a631ee-65ae-4a8d-833d-832edbb85b5c"; gene_name "ST3GAL6"; xloc "XLOC_000815"; ref_gene_id "ENSBTAG00000004471"; cmp_ref "ENSBTAT00000069771"; class_code "j"; tss_id "TSS928";
1	pinfish	exon	43024017	43024198	.	+	.	transcript_id "b0e8449f-4d83-474e-b48a-b54d2acada69|7"; gene_id "29a631ee-65ae-4a8d-833d-832edbb85b5c"; exon_number "1";
1	pinfish	exon	43048114	43048266	.	+	.	transcript_id "b0e8449f-4d83-474e-b48a-b54d2acada69|7"; gene_id "29a631ee-65ae-4a8d-833d-832edbb85b5c"; exon_number "2";
1	pinfish	exon	43063944	43065182	.	+	.	transcript_id "b0e8449f-4d83-474e-b48a-b54d2acada69|7"; gene_id "29a631ee-65ae-4a8d-833d-832edbb85b5c"; exon_number "3";
1	pinfish	transcript	43059517	43099392	.	+	.	transcript_id "842c0bf2-4364-4aa8-b5d6-4b004d6f2dfd|3"; gene_id "b4f0806d-95b5-42da-b0fd-6a64fc4bbb8c"; gene_name "ST3GAL6"; xloc "XLOC_000815"; ref_gene_id "ENSBTAG00000004471"; cmp_ref "ENSBTAT00000069771"; class_code "j"; tss_id "TSS929";
1	pinfish	exon	43059517	43059616	.	+	.	transcript_id "842c0bf2-4364-4aa8-b5d6-4b004d6f2dfd|3"; gene_id "b4f0806d-95b5-42da-b0fd-6a64fc4bbb8c"; exon_number "1";
1	pinfish	exon	43063944	43064032	.	+	.	transcript_id "842c0bf2-4364-4aa8-b5d6-4b004d6f2dfd|3"; gene_id "b4f0806d-95b5-42da-b0fd-6a64fc4bbb8c"; exon_number "2";
1	pinfish	exon	43066212	43066311	.	+	.	transcript_id "842c0bf2-4364-4aa8-b5d6-4b004d6f2dfd|3"; gene_id "b4f0806d-95b5-42da-b0fd-6a64fc4bbb8c"; exon_number "3";
1	pinfish	exon	43070982	43071059	.	+	.	transcript_id "842c0bf2-4364-4aa8-b5d6-4b004d6f2dfd|3"; gene_id "b4f0806d-95b5-42da-b0fd-6a64fc4bbb8c"; exon_number "4";
1	pinfish	exon	43075515	43075618	.	+	.	transcript_id "842c0bf2-4364-4aa8-b5d6-4b004d6f2dfd|3"; gene_id "b4f0806d-95b5-42da-b0fd-6a64fc4bbb8c"; exon_number "5";
1	pinfish	exon	43076590	43076653	.	+	.	transcript_id "842c0bf2-4364-4aa8-b5d6-4b004d6f2dfd|3"; gene_id "b4f0806d-95b5-42da-b0fd-6a64fc4bbb8c"; exon_number "6";
1	pinfish	exon	43098995	43099392	.	+	.	transcript_id "842c0bf2-4364-4aa8-b5d6-4b004d6f2dfd|3"; gene_id "b4f0806d-95b5-42da-b0fd-6a64fc4bbb8c"; exon_number "7";
1	pinfish	transcript	43109315	43120731	.	+	.	transcript_id "9c40dbb5-a54e-4938-bc57-60878e54bbd5|3"; gene_id "a0e0613e-392c-4a5b-844c-42d0421b3c8e"; gene_name "ST3GAL6"; xloc "XLOC_000815"; ref_gene_id "ENSBTAG00000004471"; cmp_ref "ENSBTAT00000005868"; class_code "o"; tss_id "TSS930";
1	pinfish	exon	43109315	43109378	.	+	.	transcript_id "9c40dbb5-a54e-4938-bc57-60878e54bbd5|3"; gene_id "a0e0613e-392c-4a5b-844c-42d0421b3c8e"; exon_number "1";
1	pinfish	exon	43110220	43110416	.	+	.	transcript_id "9c40dbb5-a54e-4938-bc57-60878e54bbd5|3"; gene_id "a0e0613e-392c-4a5b-844c-42d0421b3c8e"; exon_number "2";
1	pinfish	exon	43120716	43120731	.	+	.	transcript_id "9c40dbb5-a54e-4938-bc57-60878e54bbd5|3"; gene_id "a0e0613e-392c-4a5b-844c-42d0421b3c8e"; exon_number "3";
1	pinfish	transcript	43109648	43109990	.	+	.	transcript_id "5f958650-770e-4889-81e4-6b47be84f1b0|3"; gene_id "7923f84d-0fa3-4fac-9d90-27431d7907a8"; gene_name "ST3GAL6"; xloc "XLOC_000815"; ref_gene_id "ENSBTAG00000004471"; cmp_ref "ENSBTAT00000005868"; class_code "c"; tss_id "TSS931";
1	pinfish	exon	43109648	43109990	.	+	.	transcript_id "5f958650-770e-4889-81e4-6b47be84f1b0|3"; gene_id "7923f84d-0fa3-4fac-9d90-27431d7907a8"; exon_number "1";
1	pinfish	transcript	43109840	43110203	.	+	.	transcript_id "da21fcb1-593c-44b4-ad22-27f10e029890|3"; gene_id "e8eff574-54d6-4957-a88f-b470b7359512"; gene_name "ST3GAL6"; xloc "XLOC_000815"; ref_gene_id "ENSBTAG00000004471"; contained_in "3ff1ec1e-7c39-4f33-a569-b9421bb20fb9|4"; cmp_ref "ENSBTAT00000005868"; class_code "c"; tss_id "TSS932";
1	pinfish	exon	43109840	43110203	.	+	.	transcript_id "da21fcb1-593c-44b4-ad22-27f10e029890|3"; gene_id "e8eff574-54d6-4957-a88f-b470b7359512"; exon_number "1";
1	pinfish	transcript	43109841	43110728	.	+	.	transcript_id "3ff1ec1e-7c39-4f33-a569-b9421bb20fb9|4"; gene_id "67c7deeb-c90e-4442-8e78-7f6834bf3711"; gene_name "ST3GAL6"; xloc "XLOC_000815"; ref_gene_id "ENSBTAG00000004471"; contained_in "5c8e6eb1-6d1e-44e9-9d3a-9d2f7f452d81|3"; cmp_ref "ENSBTAT00000005868"; class_code "c"; tss_id "TSS932";
1	pinfish	exon	43109841	43110728	.	+	.	transcript_id "3ff1ec1e-7c39-4f33-a569-b9421bb20fb9|4"; gene_id "67c7deeb-c90e-4442-8e78-7f6834bf3711"; exon_number "1";
1	pinfish	transcript	43109843	43111131	.	+	.	transcript_id "5c8e6eb1-6d1e-44e9-9d3a-9d2f7f452d81|3"; gene_id "178d10b1-cb4c-4a5f-a73a-36065d0e7be8"; gene_name "ST3GAL6"; xloc "XLOC_000815"; ref_gene_id "ENSBTAG00000004471"; cmp_ref "ENSBTAT00000005868"; class_code "c"; tss_id "TSS932";
1	pinfish	exon	43109843	43111131	.	+	.	transcript_id "5c8e6eb1-6d1e-44e9-9d3a-9d2f7f452d81|3"; gene_id "178d10b1-cb4c-4a5f-a73a-36065d0e7be8"; exon_number "1";
1	pinfish	transcript	43111086	43111378	.	+	.	transcript_id "3fccd1d5-c47e-4dbc-90f8-45c6acdef158|3"; gene_id "8f668d0f-e2c8-4d58-802d-91685a421a17"; gene_name "ST3GAL6"; xloc "XLOC_000815"; ref_gene_id "ENSBTAG00000004471"; cmp_ref "ENSBTAT00000005868"; class_code "c"; tss_id "TSS933";
1	pinfish	exon	43111086	43111378	.	+	.	transcript_id "3fccd1d5-c47e-4dbc-90f8-45c6acdef158|3"; gene_id "8f668d0f-e2c8-4d58-802d-91685a421a17"; exon_number "1";
1	pinfish	transcript	43111280	43111592	.	+	.	transcript_id "72630ed6-6952-4aae-bc30-bd855407861d|5"; gene_id "edad4743-3426-4ebf-8af1-fb3ef429979f"; gene_name "ST3GAL6"; xloc "XLOC_000815"; ref_gene_id "ENSBTAG00000004471"; cmp_ref "ENSBTAT00000005868"; class_code "c"; tss_id "TSS934";
1	pinfish	exon	43111280	43111592	.	+	.	transcript_id "72630ed6-6952-4aae-bc30-bd855407861d|5"; gene_id "edad4743-3426-4ebf-8af1-fb3ef429979f"; exon_number "1";
1	pinfish	transcript	43116380	43116678	.	+	.	transcript_id "5fad3da7-8f53-4b14-bcdf-e90ebd49169e|5"; gene_id "e42276e5-1051-4b3c-b874-8e1c14fb3dd3"; xloc "XLOC_000826"; cmp_ref "ENSBTAT00000019822"; class_code "x"; cmp_ref_gene "DCBLD2"; tss_id "TSS945";
1	pinfish	exon	43116380	43116678	.	+	.	transcript_id "5fad3da7-8f53-4b14-bcdf-e90ebd49169e|5"; gene_id "e42276e5-1051-4b3c-b874-8e1c14fb3dd3"; exon_number "1";
1	pinfish	transcript	43902237	44066663	.	+	.	transcript_id "e0df858a-4c58-4909-aa99-fa5784b35280|3"; gene_id "428740cb-cece-4360-bf1f-51bdfd141f4a"; gene_name "COL8A1"; xloc "XLOC_000835"; ref_gene_id "ENSBTAG00000013662"; cmp_ref "ENSBTAT00000018159"; class_code "j"; tss_id "TSS954";
1	pinfish	exon	43902237	43902308	.	+	.	transcript_id "e0df858a-4c58-4909-aa99-fa5784b35280|3"; gene_id "428740cb-cece-4360-bf1f-51bdfd141f4a"; exon_number "1";
1	pinfish	exon	44011582	44011697	.	+	.	transcript_id "e0df858a-4c58-4909-aa99-fa5784b35280|3"; gene_id "428740cb-cece-4360-bf1f-51bdfd141f4a"; exon_number "2";
1	pinfish	exon	44065983	44066663	.	+	.	transcript_id "e0df858a-4c58-4909-aa99-fa5784b35280|3"; gene_id "428740cb-cece-4360-bf1f-51bdfd141f4a"; exon_number "3";
1	pinfish	transcript	43902237	44069304	.	+	.	transcript_id "eb9cf3e1-211c-40d2-a35f-9cc81915f599|3"; gene_id "1605b931-f891-4eb1-89ac-e15292c4f7a9"; gene_name "COL8A1"; xloc "XLOC_000835"; ref_gene_id "ENSBTAG00000013662"; contained_in "2649992e-6845-43c3-a6d6-c42a359a68e6|3"; cmp_ref "ENSBTAT00000018159"; class_code "="; tss_id "TSS954";
1	pinfish	exon	43902237	43902308	.	+	.	transcript_id "eb9cf3e1-211c-40d2-a35f-9cc81915f599|3"; gene_id "1605b931-f891-4eb1-89ac-e15292c4f7a9"; exon_number "1";
1	pinfish	exon	44011582	44011697	.	+	.	transcript_id "eb9cf3e1-211c-40d2-a35f-9cc81915f599|3"; gene_id "1605b931-f891-4eb1-89ac-e15292c4f7a9"; exon_number "2";
1	pinfish	exon	44065983	44066313	.	+	.	transcript_id "eb9cf3e1-211c-40d2-a35f-9cc81915f599|3"; gene_id "1605b931-f891-4eb1-89ac-e15292c4f7a9"; exon_number "3";
1	pinfish	exon	44069082	44069304	.	+	.	transcript_id "eb9cf3e1-211c-40d2-a35f-9cc81915f599|3"; gene_id "1605b931-f891-4eb1-89ac-e15292c4f7a9"; exon_number "4";
1	pinfish	transcript	43902238	44066306	.	+	.	transcript_id "34bb96e5-2792-44f3-b89b-e1a2180fa10a|15"; gene_id "7e832c6e-8c5d-482c-b6cd-7c9b8e12780c"; gene_name "COL8A1"; xloc "XLOC_000835"; ref_gene_id "ENSBTAG00000013662"; contained_in "2649992e-6845-43c3-a6d6-c42a359a68e6|3"; cmp_ref "ENSBTAT00000018159"; class_code "c"; tss_id "TSS954";
1	pinfish	exon	43902238	43902308	.	+	.	transcript_id "34bb96e5-2792-44f3-b89b-e1a2180fa10a|15"; gene_id "7e832c6e-8c5d-482c-b6cd-7c9b8e12780c"; exon_number "1";
1	pinfish	exon	44011582	44011697	.	+	.	transcript_id "34bb96e5-2792-44f3-b89b-e1a2180fa10a|15"; gene_id "7e832c6e-8c5d-482c-b6cd-7c9b8e12780c"; exon_number "2";
1	pinfish	exon	44065983	44066306	.	+	.	transcript_id "34bb96e5-2792-44f3-b89b-e1a2180fa10a|15"; gene_id "7e832c6e-8c5d-482c-b6cd-7c9b8e12780c"; exon_number "3";
1	pinfish	transcript	43902238	44069525	.	+	.	transcript_id "2649992e-6845-43c3-a6d6-c42a359a68e6|3"; gene_id "17629414-37db-4750-b54e-ad9ad9a4ab64"; gene_name "COL8A1"; xloc "XLOC_000835"; ref_gene_id "ENSBTAG00000013662"; cmp_ref "ENSBTAT00000018159"; class_code "="; tss_id "TSS954";
1	pinfish	exon	43902238	43902308	.	+	.	transcript_id "2649992e-6845-43c3-a6d6-c42a359a68e6|3"; gene_id "17629414-37db-4750-b54e-ad9ad9a4ab64"; exon_number "1";
1	pinfish	exon	44011582	44011697	.	+	.	transcript_id "2649992e-6845-43c3-a6d6-c42a359a68e6|3"; gene_id "17629414-37db-4750-b54e-ad9ad9a4ab64"; exon_number "2";
1	pinfish	exon	44065983	44066313	.	+	.	transcript_id "2649992e-6845-43c3-a6d6-c42a359a68e6|3"; gene_id "17629414-37db-4750-b54e-ad9ad9a4ab64"; exon_number "3";
1	pinfish	exon	44069082	44069525	.	+	.	transcript_id "2649992e-6845-43c3-a6d6-c42a359a68e6|3"; gene_id "17629414-37db-4750-b54e-ad9ad9a4ab64"; exon_number "4";
1	pinfish	transcript	44070523	44071164	.	+	.	transcript_id "0dd611e1-bd9b-49f8-abde-0b48b1282bcc|8"; gene_id "6b5aa300-e267-4127-8663-c3a81a0472db"; gene_name "COL8A1"; xloc "XLOC_000835"; ref_gene_id "ENSBTAG00000013662"; contained_in "e796f377-cfac-4da5-9bf2-697b942c0cb6|6"; cmp_ref "ENSBTAT00000018159"; class_code "c"; tss_id "TSS955";
1	pinfish	exon	44070523	44071164	.	+	.	transcript_id "0dd611e1-bd9b-49f8-abde-0b48b1282bcc|8"; gene_id "6b5aa300-e267-4127-8663-c3a81a0472db"; exon_number "1";
1	pinfish	transcript	44070525	44070984	.	+	.	transcript_id "a514ca9f-76ce-43ed-abc0-6a11ab6fb87b|76"; gene_id "c5431e3c-de57-447a-9b71-f03ff6b74905"; gene_name "COL8A1"; xloc "XLOC_000835"; ref_gene_id "ENSBTAG00000013662"; contained_in "e796f377-cfac-4da5-9bf2-697b942c0cb6|6"; cmp_ref "ENSBTAT00000018159"; class_code "c"; tss_id "TSS955";
1	pinfish	exon	44070525	44070984	.	+	.	transcript_id "a514ca9f-76ce-43ed-abc0-6a11ab6fb87b|76"; gene_id "c5431e3c-de57-447a-9b71-f03ff6b74905"; exon_number "1";
1	pinfish	transcript	44070526	44071423	.	+	.	transcript_id "e796f377-cfac-4da5-9bf2-697b942c0cb6|6"; gene_id "e62a87a8-2830-4f75-9c6e-67bee5f99cb5"; gene_name "COL8A1"; xloc "XLOC_000835"; ref_gene_id "ENSBTAG00000013662"; contained_in "30ae8a9b-af43-4332-b669-e7a0e2efd905|3"; cmp_ref "ENSBTAT00000018159"; class_code "c"; tss_id "TSS955";
1	pinfish	exon	44070526	44071423	.	+	.	transcript_id "e796f377-cfac-4da5-9bf2-697b942c0cb6|6"; gene_id "e62a87a8-2830-4f75-9c6e-67bee5f99cb5"; exon_number "1";
1	pinfish	transcript	44070527	44071857	.	+	.	transcript_id "30ae8a9b-af43-4332-b669-e7a0e2efd905|3"; gene_id "437b25be-bf4b-4aa8-a29c-134538404174"; gene_name "COL8A1"; xloc "XLOC_000835"; ref_gene_id "ENSBTAG00000013662"; cmp_ref "ENSBTAT00000018159"; class_code "c"; tss_id "TSS955";
1	pinfish	exon	44070527	44071857	.	+	.	transcript_id "30ae8a9b-af43-4332-b669-e7a0e2efd905|3"; gene_id "437b25be-bf4b-4aa8-a29c-134538404174"; exon_number "1";
1	pinfish	transcript	44071463	44072598	.	+	.	transcript_id "2a91a1ca-76d5-463d-80c0-bc78c37957e9|3"; gene_id "987aca27-21b2-4fbb-b93e-5436b5f98710"; gene_name "COL8A1"; xloc "XLOC_000835"; ref_gene_id "ENSBTAG00000013662"; cmp_ref "ENSBTAT00000018159"; class_code "c"; tss_id "TSS956";
1	pinfish	exon	44071463	44072598	.	+	.	transcript_id "2a91a1ca-76d5-463d-80c0-bc78c37957e9|3"; gene_id "987aca27-21b2-4fbb-b93e-5436b5f98710"; exon_number "1";
1	pinfish	transcript	44071732	44073693	.	+	.	transcript_id "e0d83e9e-b2d0-417b-9da1-7a24daa95279|3"; gene_id "77d25ee4-346c-45e0-89be-512f6a4ea37f"; gene_name "COL8A1"; xloc "XLOC_000835"; ref_gene_id "ENSBTAG00000013662"; cmp_ref "ENSBTAT00000018159"; class_code "c"; tss_id "TSS957";
1	pinfish	exon	44071732	44073693	.	+	.	transcript_id "e0d83e9e-b2d0-417b-9da1-7a24daa95279|3"; gene_id "77d25ee4-346c-45e0-89be-512f6a4ea37f"; exon_number "1";
1	pinfish	transcript	44085952	44086138	.	+	.	transcript_id "1f9c4fba-4176-4c8a-9c6c-0f8fbeb1a220|42"; gene_id "7f0136eb-98ae-40a2-a7a1-b1531d09779f"; gene_name "CMSS1"; xloc "XLOC_000839"; ref_gene_id "ENSBTAG00000013663"; cmp_ref "ENSBTAT00000018160"; class_code "o"; tss_id "TSS961";
1	pinfish	exon	44085952	44086138	.	+	.	transcript_id "1f9c4fba-4176-4c8a-9c6c-0f8fbeb1a220|42"; gene_id "7f0136eb-98ae-40a2-a7a1-b1531d09779f"; exon_number "1";
1	pinfish	transcript	44138862	44481330	.	+	.	transcript_id "1a542a41-8e73-434b-84db-891c465f49d9|3"; gene_id "b507beab-d899-49c3-931b-48d226181f15"; gene_name "CMSS1"; xloc "XLOC_000839"; ref_gene_id "ENSBTAG00000013663"; cmp_ref "ENSBTAT00000067402"; class_code "j"; tss_id "TSS964";
1	pinfish	exon	44138862	44138993	.	+	.	transcript_id "1a542a41-8e73-434b-84db-891c465f49d9|3"; gene_id "b507beab-d899-49c3-931b-48d226181f15"; exon_number "1";
1	pinfish	exon	44441781	44441869	.	+	.	transcript_id "1a542a41-8e73-434b-84db-891c465f49d9|3"; gene_id "b507beab-d899-49c3-931b-48d226181f15"; exon_number "2";
1	pinfish	exon	44458470	44458541	.	+	.	transcript_id "1a542a41-8e73-434b-84db-891c465f49d9|3"; gene_id "b507beab-d899-49c3-931b-48d226181f15"; exon_number "3";
1	pinfish	exon	44461145	44461274	.	+	.	transcript_id "1a542a41-8e73-434b-84db-891c465f49d9|3"; gene_id "b507beab-d899-49c3-931b-48d226181f15"; exon_number "4";
1	pinfish	exon	44466403	44466462	.	+	.	transcript_id "1a542a41-8e73-434b-84db-891c465f49d9|3"; gene_id "b507beab-d899-49c3-931b-48d226181f15"; exon_number "5";
1	pinfish	exon	44467416	44467518	.	+	.	transcript_id "1a542a41-8e73-434b-84db-891c465f49d9|3"; gene_id "b507beab-d899-49c3-931b-48d226181f15"; exon_number "6";
1	pinfish	exon	44470816	44470876	.	+	.	transcript_id "1a542a41-8e73-434b-84db-891c465f49d9|3"; gene_id "b507beab-d899-49c3-931b-48d226181f15"; exon_number "7";
1	pinfish	exon	44471309	44471396	.	+	.	transcript_id "1a542a41-8e73-434b-84db-891c465f49d9|3"; gene_id "b507beab-d899-49c3-931b-48d226181f15"; exon_number "8";
1	pinfish	exon	44479504	44479592	.	+	.	transcript_id "1a542a41-8e73-434b-84db-891c465f49d9|3"; gene_id "b507beab-d899-49c3-931b-48d226181f15"; exon_number "9";
1	pinfish	exon	44481039	44481330	.	+	.	transcript_id "1a542a41-8e73-434b-84db-891c465f49d9|3"; gene_id "b507beab-d899-49c3-931b-48d226181f15"; exon_number "10";
1	pinfish	transcript	44402026	44458531	.	+	.	transcript_id "151edb37-4e6c-4607-b388-5ba4ea4064aa|5"; gene_id "c6b4b0f0-9464-4a7e-a614-67eeb4bd0e01"; gene_name "CMSS1"; xloc "XLOC_000839"; ref_gene_id "ENSBTAG00000013663"; contained_in "8cc3a627-89ea-43fa-bc1d-43ef3db29c51|8"; cmp_ref "ENSBTAT00000067402"; class_code "c"; tss_id "TSS965";
1	pinfish	exon	44402026	44402188	.	+	.	transcript_id "151edb37-4e6c-4607-b388-5ba4ea4064aa|5"; gene_id "c6b4b0f0-9464-4a7e-a614-67eeb4bd0e01"; exon_number "1";
1	pinfish	exon	44441781	44441869	.	+	.	transcript_id "151edb37-4e6c-4607-b388-5ba4ea4064aa|5"; gene_id "c6b4b0f0-9464-4a7e-a614-67eeb4bd0e01"; exon_number "2";
1	pinfish	exon	44458470	44458531	.	+	.	transcript_id "151edb37-4e6c-4607-b388-5ba4ea4064aa|5"; gene_id "c6b4b0f0-9464-4a7e-a614-67eeb4bd0e01"; exon_number "3";
1	pinfish	transcript	44402026	44481333	.	+	.	transcript_id "8cc3a627-89ea-43fa-bc1d-43ef3db29c51|8"; gene_id "b507beab-d899-49c3-931b-48d226181f15"; gene_name "CMSS1"; xloc "XLOC_000839"; ref_gene_id "ENSBTAG00000013663"; cmp_ref "ENSBTAT00000067402"; class_code "="; tss_id "TSS965";
1	pinfish	exon	44402026	44402188	.	+	.	transcript_id "8cc3a627-89ea-43fa-bc1d-43ef3db29c51|8"; gene_id "b507beab-d899-49c3-931b-48d226181f15"; exon_number "1";
1	pinfish	exon	44441781	44441869	.	+	.	transcript_id "8cc3a627-89ea-43fa-bc1d-43ef3db29c51|8"; gene_id "b507beab-d899-49c3-931b-48d226181f15"; exon_number "2";
1	pinfish	exon	44458470	44458541	.	+	.	transcript_id "8cc3a627-89ea-43fa-bc1d-43ef3db29c51|8"; gene_id "b507beab-d899-49c3-931b-48d226181f15"; exon_number "3";
1	pinfish	exon	44461145	44461274	.	+	.	transcript_id "8cc3a627-89ea-43fa-bc1d-43ef3db29c51|8"; gene_id "b507beab-d899-49c3-931b-48d226181f15"; exon_number "4";
1	pinfish	exon	44466403	44466462	.	+	.	transcript_id "8cc3a627-89ea-43fa-bc1d-43ef3db29c51|8"; gene_id "b507beab-d899-49c3-931b-48d226181f15"; exon_number "5";
1	pinfish	exon	44467416	44467518	.	+	.	transcript_id "8cc3a627-89ea-43fa-bc1d-43ef3db29c51|8"; gene_id "b507beab-d899-49c3-931b-48d226181f15"; exon_number "6";
1	pinfish	exon	44470816	44470876	.	+	.	transcript_id "8cc3a627-89ea-43fa-bc1d-43ef3db29c51|8"; gene_id "b507beab-d899-49c3-931b-48d226181f15"; exon_number "7";
1	pinfish	exon	44471309	44471396	.	+	.	transcript_id "8cc3a627-89ea-43fa-bc1d-43ef3db29c51|8"; gene_id "b507beab-d899-49c3-931b-48d226181f15"; exon_number "8";
1	pinfish	exon	44479504	44479592	.	+	.	transcript_id "8cc3a627-89ea-43fa-bc1d-43ef3db29c51|8"; gene_id "b507beab-d899-49c3-931b-48d226181f15"; exon_number "9";
1	pinfish	exon	44481039	44481333	.	+	.	transcript_id "8cc3a627-89ea-43fa-bc1d-43ef3db29c51|8"; gene_id "b507beab-d899-49c3-931b-48d226181f15"; exon_number "10";
1	pinfish	transcript	44185654	44187267	.	+	.	transcript_id "5d834659-7df6-4c80-b0fe-8b9556d17f37|3"; gene_id "559079cd-9daf-4d6f-975b-a7475720c7c1"; xloc "XLOC_000851"; cmp_ref "ENSBTAT00000018161"; class_code "x"; cmp_ref_gene "FILIP1L"; tss_id "TSS979";
1	pinfish	exon	44185654	44186188	.	+	.	transcript_id "5d834659-7df6-4c80-b0fe-8b9556d17f37|3"; gene_id "559079cd-9daf-4d6f-975b-a7475720c7c1"; exon_number "1";
1	pinfish	exon	44186425	44187267	.	+	.	transcript_id "5d834659-7df6-4c80-b0fe-8b9556d17f37|3"; gene_id "559079cd-9daf-4d6f-975b-a7475720c7c1"; exon_number "2";
1	pinfish	transcript	44483411	44508655	.	+	.	transcript_id "5fa2c511-f899-4e6a-9e6d-908657cf387a|11"; gene_id "50ed7de5-523e-458f-b96c-28142bdeee00"; gene_name "TMEM30C"; xloc "XLOC_000866"; ref_gene_id "ENSBTAG00000013667"; contained_in "2c67c74a-65af-4038-881a-3464bccf55e8|4"; cmp_ref "ENSBTAT00000018165"; class_code "j"; tss_id "TSS995";
1	pinfish	exon	44483411	44483542	.	+	.	transcript_id "5fa2c511-f899-4e6a-9e6d-908657cf387a|11"; gene_id "50ed7de5-523e-458f-b96c-28142bdeee00"; exon_number "1";
1	pinfish	exon	44483999	44484042	.	+	.	transcript_id "5fa2c511-f899-4e6a-9e6d-908657cf387a|11"; gene_id "50ed7de5-523e-458f-b96c-28142bdeee00"; exon_number "2";
1	pinfish	exon	44485042	44485240	.	+	.	transcript_id "5fa2c511-f899-4e6a-9e6d-908657cf387a|11"; gene_id "50ed7de5-523e-458f-b96c-28142bdeee00"; exon_number "3";
1	pinfish	exon	44488539	44488649	.	+	.	transcript_id "5fa2c511-f899-4e6a-9e6d-908657cf387a|11"; gene_id "50ed7de5-523e-458f-b96c-28142bdeee00"; exon_number "4";
1	pinfish	exon	44495945	44496046	.	+	.	transcript_id "5fa2c511-f899-4e6a-9e6d-908657cf387a|11"; gene_id "50ed7de5-523e-458f-b96c-28142bdeee00"; exon_number "5";
1	pinfish	exon	44497308	44497395	.	+	.	transcript_id "5fa2c511-f899-4e6a-9e6d-908657cf387a|11"; gene_id "50ed7de5-523e-458f-b96c-28142bdeee00"; exon_number "6";
1	pinfish	exon	44497792	44497932	.	+	.	transcript_id "5fa2c511-f899-4e6a-9e6d-908657cf387a|11"; gene_id "50ed7de5-523e-458f-b96c-28142bdeee00"; exon_number "7";
1	pinfish	exon	44505539	44505748	.	+	.	transcript_id "5fa2c511-f899-4e6a-9e6d-908657cf387a|11"; gene_id "50ed7de5-523e-458f-b96c-28142bdeee00"; exon_number "8";
1	pinfish	exon	44508450	44508655	.	+	.	transcript_id "5fa2c511-f899-4e6a-9e6d-908657cf387a|11"; gene_id "50ed7de5-523e-458f-b96c-28142bdeee00"; exon_number "9";
1	pinfish	transcript	44483426	44508794	.	+	.	transcript_id "2c67c74a-65af-4038-881a-3464bccf55e8|4"; gene_id "60a53d69-9a46-4786-9da3-223003523726"; gene_name "TMEM30C"; xloc "XLOC_000866"; ref_gene_id "ENSBTAG00000013667"; cmp_ref "ENSBTAT00000018165"; class_code "j"; tss_id "TSS995";
1	pinfish	exon	44483426	44483542	.	+	.	transcript_id "2c67c74a-65af-4038-881a-3464bccf55e8|4"; gene_id "60a53d69-9a46-4786-9da3-223003523726"; exon_number "1";
1	pinfish	exon	44483999	44484042	.	+	.	transcript_id "2c67c74a-65af-4038-881a-3464bccf55e8|4"; gene_id "60a53d69-9a46-4786-9da3-223003523726"; exon_number "2";
1	pinfish	exon	44485042	44485240	.	+	.	transcript_id "2c67c74a-65af-4038-881a-3464bccf55e8|4"; gene_id "60a53d69-9a46-4786-9da3-223003523726"; exon_number "3";
1	pinfish	exon	44488539	44488649	.	+	.	transcript_id "2c67c74a-65af-4038-881a-3464bccf55e8|4"; gene_id "60a53d69-9a46-4786-9da3-223003523726"; exon_number "4";
1	pinfish	exon	44495945	44496046	.	+	.	transcript_id "2c67c74a-65af-4038-881a-3464bccf55e8|4"; gene_id "60a53d69-9a46-4786-9da3-223003523726"; exon_number "5";
1	pinfish	exon	44497308	44497395	.	+	.	transcript_id "2c67c74a-65af-4038-881a-3464bccf55e8|4"; gene_id "60a53d69-9a46-4786-9da3-223003523726"; exon_number "6";
1	pinfish	exon	44497792	44497932	.	+	.	transcript_id "2c67c74a-65af-4038-881a-3464bccf55e8|4"; gene_id "60a53d69-9a46-4786-9da3-223003523726"; exon_number "7";
1	pinfish	exon	44505539	44505748	.	+	.	transcript_id "2c67c74a-65af-4038-881a-3464bccf55e8|4"; gene_id "60a53d69-9a46-4786-9da3-223003523726"; exon_number "8";
1	pinfish	exon	44508450	44508794	.	+	.	transcript_id "2c67c74a-65af-4038-881a-3464bccf55e8|4"; gene_id "60a53d69-9a46-4786-9da3-223003523726"; exon_number "9";
1	pinfish	transcript	44555267	44557949	.	+	.	transcript_id "9162242b-32b5-4bee-9277-e8bc39bf1fb7|3"; gene_id "7a5a3afa-1c55-4d06-8e07-85fbae86224e"; gene_name "TBC1D23"; xloc "XLOC_000868"; ref_gene_id "ENSBTAG00000015010"; cmp_ref "ENSBTAT00000032386"; class_code "e"; tss_id "TSS997";
1	pinfish	exon	44555267	44557949	.	+	.	transcript_id "9162242b-32b5-4bee-9277-e8bc39bf1fb7|3"; gene_id "7a5a3afa-1c55-4d06-8e07-85fbae86224e"; exon_number "1";
1	pinfish	transcript	44555280	44612115	.	+	.	transcript_id "d17b162e-63c0-404d-9101-980fbb8adbd6|4"; gene_id "c260dc14-93e0-4524-91de-e913a34b6c65"; gene_name "TBC1D23"; xloc "XLOC_000868"; ref_gene_id "ENSBTAG00000015010"; cmp_ref "ENSBTAT00000032386"; class_code "="; tss_id "TSS997";
1	pinfish	exon	44555280	44555468	.	+	.	transcript_id "d17b162e-63c0-404d-9101-980fbb8adbd6|4"; gene_id "c260dc14-93e0-4524-91de-e913a34b6c65"; exon_number "1";
1	pinfish	exon	44573532	44573643	.	+	.	transcript_id "d17b162e-63c0-404d-9101-980fbb8adbd6|4"; gene_id "c260dc14-93e0-4524-91de-e913a34b6c65"; exon_number "2";
1	pinfish	exon	44575456	44575561	.	+	.	transcript_id "d17b162e-63c0-404d-9101-980fbb8adbd6|4"; gene_id "c260dc14-93e0-4524-91de-e913a34b6c65"; exon_number "3";
1	pinfish	exon	44576799	44577003	.	+	.	transcript_id "d17b162e-63c0-404d-9101-980fbb8adbd6|4"; gene_id "c260dc14-93e0-4524-91de-e913a34b6c65"; exon_number "4";
1	pinfish	exon	44581351	44581474	.	+	.	transcript_id "d17b162e-63c0-404d-9101-980fbb8adbd6|4"; gene_id "c260dc14-93e0-4524-91de-e913a34b6c65"; exon_number "5";
1	pinfish	exon	44584193	44584317	.	+	.	transcript_id "d17b162e-63c0-404d-9101-980fbb8adbd6|4"; gene_id "c260dc14-93e0-4524-91de-e913a34b6c65"; exon_number "6";
1	pinfish	exon	44584409	44584455	.	+	.	transcript_id "d17b162e-63c0-404d-9101-980fbb8adbd6|4"; gene_id "c260dc14-93e0-4524-91de-e913a34b6c65"; exon_number "7";
1	pinfish	exon	44585272	44585375	.	+	.	transcript_id "d17b162e-63c0-404d-9101-980fbb8adbd6|4"; gene_id "c260dc14-93e0-4524-91de-e913a34b6c65"; exon_number "8";
1	pinfish	exon	44586723	44586845	.	+	.	transcript_id "d17b162e-63c0-404d-9101-980fbb8adbd6|4"; gene_id "c260dc14-93e0-4524-91de-e913a34b6c65"; exon_number "9";
1	pinfish	exon	44588130	44588222	.	+	.	transcript_id "d17b162e-63c0-404d-9101-980fbb8adbd6|4"; gene_id "c260dc14-93e0-4524-91de-e913a34b6c65"; exon_number "10";
1	pinfish	exon	44592364	44592534	.	+	.	transcript_id "d17b162e-63c0-404d-9101-980fbb8adbd6|4"; gene_id "c260dc14-93e0-4524-91de-e913a34b6c65"; exon_number "11";
1	pinfish	exon	44594443	44594485	.	+	.	transcript_id "d17b162e-63c0-404d-9101-980fbb8adbd6|4"; gene_id "c260dc14-93e0-4524-91de-e913a34b6c65"; exon_number "12";
1	pinfish	exon	44596624	44596733	.	+	.	transcript_id "d17b162e-63c0-404d-9101-980fbb8adbd6|4"; gene_id "c260dc14-93e0-4524-91de-e913a34b6c65"; exon_number "13";
1	pinfish	exon	44600853	44600992	.	+	.	transcript_id "d17b162e-63c0-404d-9101-980fbb8adbd6|4"; gene_id "c260dc14-93e0-4524-91de-e913a34b6c65"; exon_number "14";
1	pinfish	exon	44602295	44602339	.	+	.	transcript_id "d17b162e-63c0-404d-9101-980fbb8adbd6|4"; gene_id "c260dc14-93e0-4524-91de-e913a34b6c65"; exon_number "15";
1	pinfish	exon	44605259	44605347	.	+	.	transcript_id "d17b162e-63c0-404d-9101-980fbb8adbd6|4"; gene_id "c260dc14-93e0-4524-91de-e913a34b6c65"; exon_number "16";
1	pinfish	exon	44607718	44607853	.	+	.	transcript_id "d17b162e-63c0-404d-9101-980fbb8adbd6|4"; gene_id "c260dc14-93e0-4524-91de-e913a34b6c65"; exon_number "17";
1	pinfish	exon	44609450	44609644	.	+	.	transcript_id "d17b162e-63c0-404d-9101-980fbb8adbd6|4"; gene_id "c260dc14-93e0-4524-91de-e913a34b6c65"; exon_number "18";
1	pinfish	exon	44610469	44612115	.	+	.	transcript_id "d17b162e-63c0-404d-9101-980fbb8adbd6|4"; gene_id "c260dc14-93e0-4524-91de-e913a34b6c65"; exon_number "19";
1	pinfish	transcript	44555393	44609534	.	+	.	transcript_id "5e90a144-1a6e-4626-9810-10969b54db9e|6"; gene_id "51e4ef5a-db8e-4d24-ab44-c93e4aedfede"; gene_name "TBC1D23"; xloc "XLOC_000868"; ref_gene_id "ENSBTAG00000015010"; contained_in "d17b162e-63c0-404d-9101-980fbb8adbd6|4"; cmp_ref "ENSBTAT00000032386"; class_code "c"; tss_id "TSS998";
1	pinfish	exon	44555393	44555468	.	+	.	transcript_id "5e90a144-1a6e-4626-9810-10969b54db9e|6"; gene_id "51e4ef5a-db8e-4d24-ab44-c93e4aedfede"; exon_number "1";
1	pinfish	exon	44573532	44573643	.	+	.	transcript_id "5e90a144-1a6e-4626-9810-10969b54db9e|6"; gene_id "51e4ef5a-db8e-4d24-ab44-c93e4aedfede"; exon_number "2";
1	pinfish	exon	44575456	44575561	.	+	.	transcript_id "5e90a144-1a6e-4626-9810-10969b54db9e|6"; gene_id "51e4ef5a-db8e-4d24-ab44-c93e4aedfede"; exon_number "3";
1	pinfish	exon	44576799	44577003	.	+	.	transcript_id "5e90a144-1a6e-4626-9810-10969b54db9e|6"; gene_id "51e4ef5a-db8e-4d24-ab44-c93e4aedfede"; exon_number "4";
1	pinfish	exon	44581351	44581474	.	+	.	transcript_id "5e90a144-1a6e-4626-9810-10969b54db9e|6"; gene_id "51e4ef5a-db8e-4d24-ab44-c93e4aedfede"; exon_number "5";
1	pinfish	exon	44584193	44584317	.	+	.	transcript_id "5e90a144-1a6e-4626-9810-10969b54db9e|6"; gene_id "51e4ef5a-db8e-4d24-ab44-c93e4aedfede"; exon_number "6";
1	pinfish	exon	44584409	44584455	.	+	.	transcript_id "5e90a144-1a6e-4626-9810-10969b54db9e|6"; gene_id "51e4ef5a-db8e-4d24-ab44-c93e4aedfede"; exon_number "7";
1	pinfish	exon	44585272	44585375	.	+	.	transcript_id "5e90a144-1a6e-4626-9810-10969b54db9e|6"; gene_id "51e4ef5a-db8e-4d24-ab44-c93e4aedfede"; exon_number "8";
1	pinfish	exon	44586723	44586845	.	+	.	transcript_id "5e90a144-1a6e-4626-9810-10969b54db9e|6"; gene_id "51e4ef5a-db8e-4d24-ab44-c93e4aedfede"; exon_number "9";
1	pinfish	exon	44588130	44588222	.	+	.	transcript_id "5e90a144-1a6e-4626-9810-10969b54db9e|6"; gene_id "51e4ef5a-db8e-4d24-ab44-c93e4aedfede"; exon_number "10";
1	pinfish	exon	44592364	44592534	.	+	.	transcript_id "5e90a144-1a6e-4626-9810-10969b54db9e|6"; gene_id "51e4ef5a-db8e-4d24-ab44-c93e4aedfede"; exon_number "11";
1	pinfish	exon	44594443	44594485	.	+	.	transcript_id "5e90a144-1a6e-4626-9810-10969b54db9e|6"; gene_id "51e4ef5a-db8e-4d24-ab44-c93e4aedfede"; exon_number "12";
1	pinfish	exon	44596624	44596733	.	+	.	transcript_id "5e90a144-1a6e-4626-9810-10969b54db9e|6"; gene_id "51e4ef5a-db8e-4d24-ab44-c93e4aedfede"; exon_number "13";
1	pinfish	exon	44600853	44600992	.	+	.	transcript_id "5e90a144-1a6e-4626-9810-10969b54db9e|6"; gene_id "51e4ef5a-db8e-4d24-ab44-c93e4aedfede"; exon_number "14";
1	pinfish	exon	44602295	44602339	.	+	.	transcript_id "5e90a144-1a6e-4626-9810-10969b54db9e|6"; gene_id "51e4ef5a-db8e-4d24-ab44-c93e4aedfede"; exon_number "15";
1	pinfish	exon	44605259	44605347	.	+	.	transcript_id "5e90a144-1a6e-4626-9810-10969b54db9e|6"; gene_id "51e4ef5a-db8e-4d24-ab44-c93e4aedfede"; exon_number "16";
1	pinfish	exon	44607718	44607853	.	+	.	transcript_id "5e90a144-1a6e-4626-9810-10969b54db9e|6"; gene_id "51e4ef5a-db8e-4d24-ab44-c93e4aedfede"; exon_number "17";
1	pinfish	exon	44609450	44609534	.	+	.	transcript_id "5e90a144-1a6e-4626-9810-10969b54db9e|6"; gene_id "51e4ef5a-db8e-4d24-ab44-c93e4aedfede"; exon_number "18";
1	pinfish	transcript	44555397	44582067	.	+	.	transcript_id "1b659704-f7b3-4856-9f4b-3b9f57963d90|3"; gene_id "6642d79f-51cb-4c57-91f3-a1dd106bd2ce"; gene_name "TBC1D23"; xloc "XLOC_000868"; ref_gene_id "ENSBTAG00000015010"; contained_in "a805a848-713d-4d68-a05a-230e03c2e967|5"; cmp_ref "ENSBTAT00000032386"; class_code "j"; tss_id "TSS998";
1	pinfish	exon	44555397	44555468	.	+	.	transcript_id "1b659704-f7b3-4856-9f4b-3b9f57963d90|3"; gene_id "6642d79f-51cb-4c57-91f3-a1dd106bd2ce"; exon_number "1";
1	pinfish	exon	44573532	44573643	.	+	.	transcript_id "1b659704-f7b3-4856-9f4b-3b9f57963d90|3"; gene_id "6642d79f-51cb-4c57-91f3-a1dd106bd2ce"; exon_number "2";
1	pinfish	exon	44575456	44575561	.	+	.	transcript_id "1b659704-f7b3-4856-9f4b-3b9f57963d90|3"; gene_id "6642d79f-51cb-4c57-91f3-a1dd106bd2ce"; exon_number "3";
1	pinfish	exon	44576799	44577003	.	+	.	transcript_id "1b659704-f7b3-4856-9f4b-3b9f57963d90|3"; gene_id "6642d79f-51cb-4c57-91f3-a1dd106bd2ce"; exon_number "4";
1	pinfish	exon	44581351	44582067	.	+	.	transcript_id "1b659704-f7b3-4856-9f4b-3b9f57963d90|3"; gene_id "6642d79f-51cb-4c57-91f3-a1dd106bd2ce"; exon_number "5";
1	pinfish	transcript	44555400	44584303	.	+	.	transcript_id "f87c66c8-5f34-4943-ae30-e1310dcbb679|3"; gene_id "809341f1-7b55-400a-91f4-885d952cc2db"; gene_name "TBC1D23"; xloc "XLOC_000868"; ref_gene_id "ENSBTAG00000015010"; contained_in "5e90a144-1a6e-4626-9810-10969b54db9e|6"; cmp_ref "ENSBTAT00000032386"; class_code "c"; tss_id "TSS998";
1	pinfish	exon	44555400	44555468	.	+	.	transcript_id "f87c66c8-5f34-4943-ae30-e1310dcbb679|3"; gene_id "809341f1-7b55-400a-91f4-885d952cc2db"; exon_number "1";
1	pinfish	exon	44573532	44573643	.	+	.	transcript_id "f87c66c8-5f34-4943-ae30-e1310dcbb679|3"; gene_id "809341f1-7b55-400a-91f4-885d952cc2db"; exon_number "2";
1	pinfish	exon	44575456	44575561	.	+	.	transcript_id "f87c66c8-5f34-4943-ae30-e1310dcbb679|3"; gene_id "809341f1-7b55-400a-91f4-885d952cc2db"; exon_number "3";
1	pinfish	exon	44576799	44577003	.	+	.	transcript_id "f87c66c8-5f34-4943-ae30-e1310dcbb679|3"; gene_id "809341f1-7b55-400a-91f4-885d952cc2db"; exon_number "4";
1	pinfish	exon	44581351	44581474	.	+	.	transcript_id "f87c66c8-5f34-4943-ae30-e1310dcbb679|3"; gene_id "809341f1-7b55-400a-91f4-885d952cc2db"; exon_number "5";
1	pinfish	exon	44584193	44584303	.	+	.	transcript_id "f87c66c8-5f34-4943-ae30-e1310dcbb679|3"; gene_id "809341f1-7b55-400a-91f4-885d952cc2db"; exon_number "6";
1	pinfish	transcript	44555401	44609563	.	+	.	transcript_id "c497053f-1a6c-4c2b-a58e-204214144c5a|3"; gene_id "51e4ef5a-db8e-4d24-ab44-c93e4aedfede"; gene_name "TBC1D23"; xloc "XLOC_000868"; ref_gene_id "ENSBTAG00000015010"; cmp_ref "ENSBTAT00000032386"; class_code "j"; tss_id "TSS998";
1	pinfish	exon	44555401	44555468	.	+	.	transcript_id "c497053f-1a6c-4c2b-a58e-204214144c5a|3"; gene_id "51e4ef5a-db8e-4d24-ab44-c93e4aedfede"; exon_number "1";
1	pinfish	exon	44575456	44575561	.	+	.	transcript_id "c497053f-1a6c-4c2b-a58e-204214144c5a|3"; gene_id "51e4ef5a-db8e-4d24-ab44-c93e4aedfede"; exon_number "2";
1	pinfish	exon	44576799	44577003	.	+	.	transcript_id "c497053f-1a6c-4c2b-a58e-204214144c5a|3"; gene_id "51e4ef5a-db8e-4d24-ab44-c93e4aedfede"; exon_number "3";
1	pinfish	exon	44581351	44581488	.	+	.	transcript_id "c497053f-1a6c-4c2b-a58e-204214144c5a|3"; gene_id "51e4ef5a-db8e-4d24-ab44-c93e4aedfede"; exon_number "4";
1	pinfish	exon	44584193	44584317	.	+	.	transcript_id "c497053f-1a6c-4c2b-a58e-204214144c5a|3"; gene_id "51e4ef5a-db8e-4d24-ab44-c93e4aedfede"; exon_number "5";
1	pinfish	exon	44584409	44584455	.	+	.	transcript_id "c497053f-1a6c-4c2b-a58e-204214144c5a|3"; gene_id "51e4ef5a-db8e-4d24-ab44-c93e4aedfede"; exon_number "6";
1	pinfish	exon	44585272	44585375	.	+	.	transcript_id "c497053f-1a6c-4c2b-a58e-204214144c5a|3"; gene_id "51e4ef5a-db8e-4d24-ab44-c93e4aedfede"; exon_number "7";
1	pinfish	exon	44586723	44586845	.	+	.	transcript_id "c497053f-1a6c-4c2b-a58e-204214144c5a|3"; gene_id "51e4ef5a-db8e-4d24-ab44-c93e4aedfede"; exon_number "8";
1	pinfish	exon	44588130	44588222	.	+	.	transcript_id "c497053f-1a6c-4c2b-a58e-204214144c5a|3"; gene_id "51e4ef5a-db8e-4d24-ab44-c93e4aedfede"; exon_number "9";
1	pinfish	exon	44592364	44592534	.	+	.	transcript_id "c497053f-1a6c-4c2b-a58e-204214144c5a|3"; gene_id "51e4ef5a-db8e-4d24-ab44-c93e4aedfede"; exon_number "10";
1	pinfish	exon	44594443	44594485	.	+	.	transcript_id "c497053f-1a6c-4c2b-a58e-204214144c5a|3"; gene_id "51e4ef5a-db8e-4d24-ab44-c93e4aedfede"; exon_number "11";
1	pinfish	exon	44596624	44596733	.	+	.	transcript_id "c497053f-1a6c-4c2b-a58e-204214144c5a|3"; gene_id "51e4ef5a-db8e-4d24-ab44-c93e4aedfede"; exon_number "12";
1	pinfish	exon	44600853	44600992	.	+	.	transcript_id "c497053f-1a6c-4c2b-a58e-204214144c5a|3"; gene_id "51e4ef5a-db8e-4d24-ab44-c93e4aedfede"; exon_number "13";
1	pinfish	exon	44602295	44602339	.	+	.	transcript_id "c497053f-1a6c-4c2b-a58e-204214144c5a|3"; gene_id "51e4ef5a-db8e-4d24-ab44-c93e4aedfede"; exon_number "14";
1	pinfish	exon	44605259	44605347	.	+	.	transcript_id "c497053f-1a6c-4c2b-a58e-204214144c5a|3"; gene_id "51e4ef5a-db8e-4d24-ab44-c93e4aedfede"; exon_number "15";
1	pinfish	exon	44607718	44607853	.	+	.	transcript_id "c497053f-1a6c-4c2b-a58e-204214144c5a|3"; gene_id "51e4ef5a-db8e-4d24-ab44-c93e4aedfede"; exon_number "16";
1	pinfish	exon	44609450	44609563	.	+	.	transcript_id "c497053f-1a6c-4c2b-a58e-204214144c5a|3"; gene_id "51e4ef5a-db8e-4d24-ab44-c93e4aedfede"; exon_number "17";
1	pinfish	transcript	44555406	44581532	.	+	.	transcript_id "e4a5d1de-ca3e-45ff-9476-c09889770036|3"; gene_id "da870392-04b8-41d2-946e-92454f024158"; gene_name "TBC1D23"; xloc "XLOC_000868"; ref_gene_id "ENSBTAG00000015010"; contained_in "a805a848-713d-4d68-a05a-230e03c2e967|5"; cmp_ref "ENSBTAT00000032386"; class_code "j"; tss_id "TSS998";
1	pinfish	exon	44555406	44555468	.	+	.	transcript_id "e4a5d1de-ca3e-45ff-9476-c09889770036|3"; gene_id "da870392-04b8-41d2-946e-92454f024158"; exon_number "1";
1	pinfish	exon	44573532	44573643	.	+	.	transcript_id "e4a5d1de-ca3e-45ff-9476-c09889770036|3"; gene_id "da870392-04b8-41d2-946e-92454f024158"; exon_number "2";
1	pinfish	exon	44575456	44575561	.	+	.	transcript_id "e4a5d1de-ca3e-45ff-9476-c09889770036|3"; gene_id "da870392-04b8-41d2-946e-92454f024158"; exon_number "3";
1	pinfish	exon	44576799	44577003	.	+	.	transcript_id "e4a5d1de-ca3e-45ff-9476-c09889770036|3"; gene_id "da870392-04b8-41d2-946e-92454f024158"; exon_number "4";
1	pinfish	exon	44581351	44581532	.	+	.	transcript_id "e4a5d1de-ca3e-45ff-9476-c09889770036|3"; gene_id "da870392-04b8-41d2-946e-92454f024158"; exon_number "5";
1	pinfish	transcript	44555406	44582393	.	+	.	transcript_id "a805a848-713d-4d68-a05a-230e03c2e967|5"; gene_id "a8eb1a23-832b-4a32-aa99-e3098221e062"; gene_name "TBC1D23"; xloc "XLOC_000868"; ref_gene_id "ENSBTAG00000015010"; cmp_ref "ENSBTAT00000032386"; class_code "j"; tss_id "TSS998";
1	pinfish	exon	44555406	44555468	.	+	.	transcript_id "a805a848-713d-4d68-a05a-230e03c2e967|5"; gene_id "a8eb1a23-832b-4a32-aa99-e3098221e062"; exon_number "1";
1	pinfish	exon	44573532	44573643	.	+	.	transcript_id "a805a848-713d-4d68-a05a-230e03c2e967|5"; gene_id "a8eb1a23-832b-4a32-aa99-e3098221e062"; exon_number "2";
1	pinfish	exon	44575456	44575561	.	+	.	transcript_id "a805a848-713d-4d68-a05a-230e03c2e967|5"; gene_id "a8eb1a23-832b-4a32-aa99-e3098221e062"; exon_number "3";
1	pinfish	exon	44576799	44577003	.	+	.	transcript_id "a805a848-713d-4d68-a05a-230e03c2e967|5"; gene_id "a8eb1a23-832b-4a32-aa99-e3098221e062"; exon_number "4";
1	pinfish	exon	44581351	44582393	.	+	.	transcript_id "a805a848-713d-4d68-a05a-230e03c2e967|5"; gene_id "a8eb1a23-832b-4a32-aa99-e3098221e062"; exon_number "5";
1	pinfish	transcript	44588468	44610689	.	+	.	transcript_id "f48875c3-2864-4cb3-8fa4-c19dada29fbe|5"; gene_id "da03089e-4c3c-4310-80ee-672574c2ddaf"; gene_name "TBC1D23"; xloc "XLOC_000868"; ref_gene_id "ENSBTAG00000015010"; cmp_ref "ENSBTAT00000032386"; class_code "j"; tss_id "TSS1000";
1	pinfish	exon	44588468	44588532	.	+	.	transcript_id "f48875c3-2864-4cb3-8fa4-c19dada29fbe|5"; gene_id "da03089e-4c3c-4310-80ee-672574c2ddaf"; exon_number "1";
1	pinfish	exon	44592364	44592534	.	+	.	transcript_id "f48875c3-2864-4cb3-8fa4-c19dada29fbe|5"; gene_id "da03089e-4c3c-4310-80ee-672574c2ddaf"; exon_number "2";
1	pinfish	exon	44594443	44594485	.	+	.	transcript_id "f48875c3-2864-4cb3-8fa4-c19dada29fbe|5"; gene_id "da03089e-4c3c-4310-80ee-672574c2ddaf"; exon_number "3";
1	pinfish	exon	44596624	44596733	.	+	.	transcript_id "f48875c3-2864-4cb3-8fa4-c19dada29fbe|5"; gene_id "da03089e-4c3c-4310-80ee-672574c2ddaf"; exon_number "4";
1	pinfish	exon	44600853	44600992	.	+	.	transcript_id "f48875c3-2864-4cb3-8fa4-c19dada29fbe|5"; gene_id "da03089e-4c3c-4310-80ee-672574c2ddaf"; exon_number "5";
1	pinfish	exon	44605259	44605347	.	+	.	transcript_id "f48875c3-2864-4cb3-8fa4-c19dada29fbe|5"; gene_id "da03089e-4c3c-4310-80ee-672574c2ddaf"; exon_number "6";
1	pinfish	exon	44607718	44607853	.	+	.	transcript_id "f48875c3-2864-4cb3-8fa4-c19dada29fbe|5"; gene_id "da03089e-4c3c-4310-80ee-672574c2ddaf"; exon_number "7";
1	pinfish	exon	44609450	44609644	.	+	.	transcript_id "f48875c3-2864-4cb3-8fa4-c19dada29fbe|5"; gene_id "da03089e-4c3c-4310-80ee-672574c2ddaf"; exon_number "8";
1	pinfish	exon	44610469	44610689	.	+	.	transcript_id "f48875c3-2864-4cb3-8fa4-c19dada29fbe|5"; gene_id "da03089e-4c3c-4310-80ee-672574c2ddaf"; exon_number "9";
1	pinfish	transcript	44611383	44611533	.	+	.	transcript_id "25d5635f-f55a-4661-bf8a-ab6d32480a37|4"; gene_id "6ba4092b-0eca-4e37-9af5-ea98e3b7419d"; xloc "XLOC_000868"; contained_in "d17b162e-63c0-404d-9101-980fbb8adbd6|4"; cmp_ref "ENSBTAT00000032386"; class_code "p"; cmp_ref_gene "TBC1D23"; tss_id "TSS1001";
1	pinfish	exon	44611383	44611533	.	+	.	transcript_id "25d5635f-f55a-4661-bf8a-ab6d32480a37|4"; gene_id "6ba4092b-0eca-4e37-9af5-ea98e3b7419d"; exon_number "1";
1	pinfish	transcript	44617597	44637440	.	+	.	transcript_id "19ffc88e-315a-4b12-8c3e-5cf3ba7d3193|14"; gene_id "c7034e1c-4cdd-43a2-acbc-ca03ac711e32"; gene_name "NIT2"; xloc "XLOC_000869"; ref_gene_id "ENSBTAG00000004833"; cmp_ref "ENSBTAT00000006347"; class_code "j"; tss_id "TSS1002";
1	pinfish	exon	44617597	44617671	.	+	.	transcript_id "19ffc88e-315a-4b12-8c3e-5cf3ba7d3193|14"; gene_id "c7034e1c-4cdd-43a2-acbc-ca03ac711e32"; exon_number "1";
1	pinfish	exon	44622594	44622712	.	+	.	transcript_id "19ffc88e-315a-4b12-8c3e-5cf3ba7d3193|14"; gene_id "c7034e1c-4cdd-43a2-acbc-ca03ac711e32"; exon_number "2";
1	pinfish	exon	44624228	44624348	.	+	.	transcript_id "19ffc88e-315a-4b12-8c3e-5cf3ba7d3193|14"; gene_id "c7034e1c-4cdd-43a2-acbc-ca03ac711e32"; exon_number "3";
1	pinfish	exon	44633726	44633824	.	+	.	transcript_id "19ffc88e-315a-4b12-8c3e-5cf3ba7d3193|14"; gene_id "c7034e1c-4cdd-43a2-acbc-ca03ac711e32"; exon_number "4";
1	pinfish	exon	44636675	44636730	.	+	.	transcript_id "19ffc88e-315a-4b12-8c3e-5cf3ba7d3193|14"; gene_id "c7034e1c-4cdd-43a2-acbc-ca03ac711e32"; exon_number "5";
1	pinfish	exon	44637071	44637440	.	+	.	transcript_id "19ffc88e-315a-4b12-8c3e-5cf3ba7d3193|14"; gene_id "c7034e1c-4cdd-43a2-acbc-ca03ac711e32"; exon_number "6";
1	pinfish	transcript	44617606	44637443	.	+	.	transcript_id "65fcfd7a-6fc9-4f32-a1f7-abf684c4f7ea|69"; gene_id "c7034e1c-4cdd-43a2-acbc-ca03ac711e32"; gene_name "NIT2"; xloc "XLOC_000869"; ref_gene_id "ENSBTAG00000004833"; cmp_ref "ENSBTAT00000006347"; class_code "j"; tss_id "TSS1002";
1	pinfish	exon	44617606	44617671	.	+	.	transcript_id "65fcfd7a-6fc9-4f32-a1f7-abf684c4f7ea|69"; gene_id "c7034e1c-4cdd-43a2-acbc-ca03ac711e32"; exon_number "1";
1	pinfish	exon	44633726	44633824	.	+	.	transcript_id "65fcfd7a-6fc9-4f32-a1f7-abf684c4f7ea|69"; gene_id "c7034e1c-4cdd-43a2-acbc-ca03ac711e32"; exon_number "2";
1	pinfish	exon	44636675	44636730	.	+	.	transcript_id "65fcfd7a-6fc9-4f32-a1f7-abf684c4f7ea|69"; gene_id "c7034e1c-4cdd-43a2-acbc-ca03ac711e32"; exon_number "3";
1	pinfish	exon	44637071	44637443	.	+	.	transcript_id "65fcfd7a-6fc9-4f32-a1f7-abf684c4f7ea|69"; gene_id "c7034e1c-4cdd-43a2-acbc-ca03ac711e32"; exon_number "4";
1	pinfish	transcript	44617606	44637524	.	+	.	transcript_id "01962f37-b9d1-4fed-878c-9b445ff1bdaa|11"; gene_id "c7034e1c-4cdd-43a2-acbc-ca03ac711e32"; gene_name "NIT2"; xloc "XLOC_000869"; ref_gene_id "ENSBTAG00000004833"; cmp_ref "ENSBTAT00000006347"; class_code "j"; tss_id "TSS1002";
1	pinfish	exon	44617606	44617671	.	+	.	transcript_id "01962f37-b9d1-4fed-878c-9b445ff1bdaa|11"; gene_id "c7034e1c-4cdd-43a2-acbc-ca03ac711e32"; exon_number "1";
1	pinfish	exon	44622594	44622712	.	+	.	transcript_id "01962f37-b9d1-4fed-878c-9b445ff1bdaa|11"; gene_id "c7034e1c-4cdd-43a2-acbc-ca03ac711e32"; exon_number "2";
1	pinfish	exon	44624228	44624367	.	+	.	transcript_id "01962f37-b9d1-4fed-878c-9b445ff1bdaa|11"; gene_id "c7034e1c-4cdd-43a2-acbc-ca03ac711e32"; exon_number "3";
1	pinfish	exon	44625777	44625865	.	+	.	transcript_id "01962f37-b9d1-4fed-878c-9b445ff1bdaa|11"; gene_id "c7034e1c-4cdd-43a2-acbc-ca03ac711e32"; exon_number "4";
1	pinfish	exon	44630241	44630334	.	+	.	transcript_id "01962f37-b9d1-4fed-878c-9b445ff1bdaa|11"; gene_id "c7034e1c-4cdd-43a2-acbc-ca03ac711e32"; exon_number "5";
1	pinfish	exon	44630845	44630919	.	+	.	transcript_id "01962f37-b9d1-4fed-878c-9b445ff1bdaa|11"; gene_id "c7034e1c-4cdd-43a2-acbc-ca03ac711e32"; exon_number "6";
1	pinfish	exon	44631986	44632064	.	+	.	transcript_id "01962f37-b9d1-4fed-878c-9b445ff1bdaa|11"; gene_id "c7034e1c-4cdd-43a2-acbc-ca03ac711e32"; exon_number "7";
1	pinfish	exon	44632208	44632310	.	+	.	transcript_id "01962f37-b9d1-4fed-878c-9b445ff1bdaa|11"; gene_id "c7034e1c-4cdd-43a2-acbc-ca03ac711e32"; exon_number "8";
1	pinfish	exon	44633726	44633824	.	+	.	transcript_id "01962f37-b9d1-4fed-878c-9b445ff1bdaa|11"; gene_id "c7034e1c-4cdd-43a2-acbc-ca03ac711e32"; exon_number "9";
1	pinfish	exon	44636675	44636730	.	+	.	transcript_id "01962f37-b9d1-4fed-878c-9b445ff1bdaa|11"; gene_id "c7034e1c-4cdd-43a2-acbc-ca03ac711e32"; exon_number "10";
1	pinfish	exon	44637071	44637524	.	+	.	transcript_id "01962f37-b9d1-4fed-878c-9b445ff1bdaa|11"; gene_id "c7034e1c-4cdd-43a2-acbc-ca03ac711e32"; exon_number "11";
1	pinfish	transcript	44617610	44637438	.	+	.	transcript_id "9d9c1795-a3c5-4a46-851f-1f016bca816a|71"; gene_id "c7034e1c-4cdd-43a2-acbc-ca03ac711e32"; gene_name "NIT2"; xloc "XLOC_000869"; ref_gene_id "ENSBTAG00000004833"; cmp_ref "ENSBTAT00000006347"; class_code "j"; tss_id "TSS1002";
1	pinfish	exon	44617610	44617671	.	+	.	transcript_id "9d9c1795-a3c5-4a46-851f-1f016bca816a|71"; gene_id "c7034e1c-4cdd-43a2-acbc-ca03ac711e32"; exon_number "1";
1	pinfish	exon	44622594	44622712	.	+	.	transcript_id "9d9c1795-a3c5-4a46-851f-1f016bca816a|71"; gene_id "c7034e1c-4cdd-43a2-acbc-ca03ac711e32"; exon_number "2";
1	pinfish	exon	44624228	44624348	.	+	.	transcript_id "9d9c1795-a3c5-4a46-851f-1f016bca816a|71"; gene_id "c7034e1c-4cdd-43a2-acbc-ca03ac711e32"; exon_number "3";
1	pinfish	exon	44625777	44625865	.	+	.	transcript_id "9d9c1795-a3c5-4a46-851f-1f016bca816a|71"; gene_id "c7034e1c-4cdd-43a2-acbc-ca03ac711e32"; exon_number "4";
1	pinfish	exon	44630241	44630334	.	+	.	transcript_id "9d9c1795-a3c5-4a46-851f-1f016bca816a|71"; gene_id "c7034e1c-4cdd-43a2-acbc-ca03ac711e32"; exon_number "5";
1	pinfish	exon	44631986	44632064	.	+	.	transcript_id "9d9c1795-a3c5-4a46-851f-1f016bca816a|71"; gene_id "c7034e1c-4cdd-43a2-acbc-ca03ac711e32"; exon_number "6";
1	pinfish	exon	44633726	44633824	.	+	.	transcript_id "9d9c1795-a3c5-4a46-851f-1f016bca816a|71"; gene_id "c7034e1c-4cdd-43a2-acbc-ca03ac711e32"; exon_number "7";
1	pinfish	exon	44636675	44636730	.	+	.	transcript_id "9d9c1795-a3c5-4a46-851f-1f016bca816a|71"; gene_id "c7034e1c-4cdd-43a2-acbc-ca03ac711e32"; exon_number "8";
1	pinfish	exon	44637071	44637438	.	+	.	transcript_id "9d9c1795-a3c5-4a46-851f-1f016bca816a|71"; gene_id "c7034e1c-4cdd-43a2-acbc-ca03ac711e32"; exon_number "9";
1	pinfish	transcript	44617611	44637440	.	+	.	transcript_id "de90478a-cf8e-4f0f-8e02-2b51ea2df85a|31"; gene_id "c7034e1c-4cdd-43a2-acbc-ca03ac711e32"; gene_name "NIT2"; xloc "XLOC_000869"; ref_gene_id "ENSBTAG00000004833"; cmp_ref "ENSBTAT00000006347"; class_code "j"; tss_id "TSS1002";
1	pinfish	exon	44617611	44617671	.	+	.	transcript_id "de90478a-cf8e-4f0f-8e02-2b51ea2df85a|31"; gene_id "c7034e1c-4cdd-43a2-acbc-ca03ac711e32"; exon_number "1";
1	pinfish	exon	44622594	44622712	.	+	.	transcript_id "de90478a-cf8e-4f0f-8e02-2b51ea2df85a|31"; gene_id "c7034e1c-4cdd-43a2-acbc-ca03ac711e32"; exon_number "2";
1	pinfish	exon	44624228	44624348	.	+	.	transcript_id "de90478a-cf8e-4f0f-8e02-2b51ea2df85a|31"; gene_id "c7034e1c-4cdd-43a2-acbc-ca03ac711e32"; exon_number "3";
1	pinfish	exon	44625777	44625865	.	+	.	transcript_id "de90478a-cf8e-4f0f-8e02-2b51ea2df85a|31"; gene_id "c7034e1c-4cdd-43a2-acbc-ca03ac711e32"; exon_number "4";
1	pinfish	exon	44630241	44630334	.	+	.	transcript_id "de90478a-cf8e-4f0f-8e02-2b51ea2df85a|31"; gene_id "c7034e1c-4cdd-43a2-acbc-ca03ac711e32"; exon_number "5";
1	pinfish	exon	44633726	44633824	.	+	.	transcript_id "de90478a-cf8e-4f0f-8e02-2b51ea2df85a|31"; gene_id "c7034e1c-4cdd-43a2-acbc-ca03ac711e32"; exon_number "6";
1	pinfish	exon	44636675	44636730	.	+	.	transcript_id "de90478a-cf8e-4f0f-8e02-2b51ea2df85a|31"; gene_id "c7034e1c-4cdd-43a2-acbc-ca03ac711e32"; exon_number "7";
1	pinfish	exon	44637071	44637440	.	+	.	transcript_id "de90478a-cf8e-4f0f-8e02-2b51ea2df85a|31"; gene_id "c7034e1c-4cdd-43a2-acbc-ca03ac711e32"; exon_number "8";
1	pinfish	transcript	44617611	44637542	.	+	.	transcript_id "40c834cf-fd6e-444c-8272-32849e15fd5f|3"; gene_id "c7034e1c-4cdd-43a2-acbc-ca03ac711e32"; gene_name "NIT2"; xloc "XLOC_000869"; ref_gene_id "ENSBTAG00000004833"; cmp_ref "ENSBTAT00000006347"; class_code "="; tss_id "TSS1002";
1	pinfish	exon	44617611	44617671	.	+	.	transcript_id "40c834cf-fd6e-444c-8272-32849e15fd5f|3"; gene_id "c7034e1c-4cdd-43a2-acbc-ca03ac711e32"; exon_number "1";
1	pinfish	exon	44622594	44622712	.	+	.	transcript_id "40c834cf-fd6e-444c-8272-32849e15fd5f|3"; gene_id "c7034e1c-4cdd-43a2-acbc-ca03ac711e32"; exon_number "2";
1	pinfish	exon	44624228	44624348	.	+	.	transcript_id "40c834cf-fd6e-444c-8272-32849e15fd5f|3"; gene_id "c7034e1c-4cdd-43a2-acbc-ca03ac711e32"; exon_number "3";
1	pinfish	exon	44625777	44625865	.	+	.	transcript_id "40c834cf-fd6e-444c-8272-32849e15fd5f|3"; gene_id "c7034e1c-4cdd-43a2-acbc-ca03ac711e32"; exon_number "4";
1	pinfish	exon	44630241	44630334	.	+	.	transcript_id "40c834cf-fd6e-444c-8272-32849e15fd5f|3"; gene_id "c7034e1c-4cdd-43a2-acbc-ca03ac711e32"; exon_number "5";
1	pinfish	exon	44630845	44630919	.	+	.	transcript_id "40c834cf-fd6e-444c-8272-32849e15fd5f|3"; gene_id "c7034e1c-4cdd-43a2-acbc-ca03ac711e32"; exon_number "6";
1	pinfish	exon	44631986	44632064	.	+	.	transcript_id "40c834cf-fd6e-444c-8272-32849e15fd5f|3"; gene_id "c7034e1c-4cdd-43a2-acbc-ca03ac711e32"; exon_number "7";
1	pinfish	exon	44633726	44633824	.	+	.	transcript_id "40c834cf-fd6e-444c-8272-32849e15fd5f|3"; gene_id "c7034e1c-4cdd-43a2-acbc-ca03ac711e32"; exon_number "8";
1	pinfish	exon	44636675	44636730	.	+	.	transcript_id "40c834cf-fd6e-444c-8272-32849e15fd5f|3"; gene_id "c7034e1c-4cdd-43a2-acbc-ca03ac711e32"; exon_number "9";
1	pinfish	exon	44637071	44637542	.	+	.	transcript_id "40c834cf-fd6e-444c-8272-32849e15fd5f|3"; gene_id "c7034e1c-4cdd-43a2-acbc-ca03ac711e32"; exon_number "10";
1	pinfish	transcript	44617617	44637443	.	+	.	transcript_id "08767abc-7c85-4a93-bdee-e0b5b1496ebf|12"; gene_id "c7034e1c-4cdd-43a2-acbc-ca03ac711e32"; gene_name "NIT2"; xloc "XLOC_000869"; ref_gene_id "ENSBTAG00000004833"; cmp_ref "ENSBTAT00000006347"; class_code "j"; tss_id "TSS1002";
1	pinfish	exon	44617617	44617671	.	+	.	transcript_id "08767abc-7c85-4a93-bdee-e0b5b1496ebf|12"; gene_id "c7034e1c-4cdd-43a2-acbc-ca03ac711e32"; exon_number "1";
1	pinfish	exon	44622594	44622712	.	+	.	transcript_id "08767abc-7c85-4a93-bdee-e0b5b1496ebf|12"; gene_id "c7034e1c-4cdd-43a2-acbc-ca03ac711e32"; exon_number "2";
1	pinfish	exon	44624228	44624348	.	+	.	transcript_id "08767abc-7c85-4a93-bdee-e0b5b1496ebf|12"; gene_id "c7034e1c-4cdd-43a2-acbc-ca03ac711e32"; exon_number "3";
1	pinfish	exon	44625777	44625865	.	+	.	transcript_id "08767abc-7c85-4a93-bdee-e0b5b1496ebf|12"; gene_id "c7034e1c-4cdd-43a2-acbc-ca03ac711e32"; exon_number "4";
1	pinfish	exon	44630241	44630334	.	+	.	transcript_id "08767abc-7c85-4a93-bdee-e0b5b1496ebf|12"; gene_id "c7034e1c-4cdd-43a2-acbc-ca03ac711e32"; exon_number "5";
1	pinfish	exon	44630845	44630919	.	+	.	transcript_id "08767abc-7c85-4a93-bdee-e0b5b1496ebf|12"; gene_id "c7034e1c-4cdd-43a2-acbc-ca03ac711e32"; exon_number "6";
1	pinfish	exon	44633726	44633824	.	+	.	transcript_id "08767abc-7c85-4a93-bdee-e0b5b1496ebf|12"; gene_id "c7034e1c-4cdd-43a2-acbc-ca03ac711e32"; exon_number "7";
1	pinfish	exon	44636675	44636730	.	+	.	transcript_id "08767abc-7c85-4a93-bdee-e0b5b1496ebf|12"; gene_id "c7034e1c-4cdd-43a2-acbc-ca03ac711e32"; exon_number "8";
1	pinfish	exon	44637071	44637443	.	+	.	transcript_id "08767abc-7c85-4a93-bdee-e0b5b1496ebf|12"; gene_id "c7034e1c-4cdd-43a2-acbc-ca03ac711e32"; exon_number "9";
1	pinfish	transcript	44688501	44728462	.	+	.	transcript_id "996f61c3-bab9-4120-8272-63d55a5f58e6|8"; gene_id "88dcb97c-88c5-41f9-8bc2-d9dac50c152f"; gene_name "LNP1"; xloc "XLOC_000875"; ref_gene_id "ENSBTAG00000034442"; contained_in "dde6c0a0-d662-4ef4-bf3e-ce3c16fa581c|4"; cmp_ref "ENSBTAT00000085137"; class_code "j"; tss_id "TSS1009";
1	pinfish	exon	44688501	44688881	.	+	.	transcript_id "996f61c3-bab9-4120-8272-63d55a5f58e6|8"; gene_id "88dcb97c-88c5-41f9-8bc2-d9dac50c152f"; exon_number "1";
1	pinfish	exon	44708987	44709035	.	+	.	transcript_id "996f61c3-bab9-4120-8272-63d55a5f58e6|8"; gene_id "88dcb97c-88c5-41f9-8bc2-d9dac50c152f"; exon_number "2";
1	pinfish	exon	44714813	44715010	.	+	.	transcript_id "996f61c3-bab9-4120-8272-63d55a5f58e6|8"; gene_id "88dcb97c-88c5-41f9-8bc2-d9dac50c152f"; exon_number "3";
1	pinfish	exon	44723668	44723898	.	+	.	transcript_id "996f61c3-bab9-4120-8272-63d55a5f58e6|8"; gene_id "88dcb97c-88c5-41f9-8bc2-d9dac50c152f"; exon_number "4";
1	pinfish	exon	44727960	44728462	.	+	.	transcript_id "996f61c3-bab9-4120-8272-63d55a5f58e6|8"; gene_id "88dcb97c-88c5-41f9-8bc2-d9dac50c152f"; exon_number "5";
1	pinfish	transcript	44688514	44728329	.	+	.	transcript_id "3a1af35e-4d06-4f1b-87e7-c0b60196a78b|3"; gene_id "13938da8-5940-46f9-a023-551c184428a9"; gene_name "LNP1"; xloc "XLOC_000875"; ref_gene_id "ENSBTAG00000034442"; cmp_ref "ENSBTAT00000085137"; class_code "j"; tss_id "TSS1009";
1	pinfish	exon	44688514	44688837	.	+	.	transcript_id "3a1af35e-4d06-4f1b-87e7-c0b60196a78b|3"; gene_id "13938da8-5940-46f9-a023-551c184428a9"; exon_number "1";
1	pinfish	exon	44723668	44723898	.	+	.	transcript_id "3a1af35e-4d06-4f1b-87e7-c0b60196a78b|3"; gene_id "13938da8-5940-46f9-a023-551c184428a9"; exon_number "2";
1	pinfish	exon	44727960	44728329	.	+	.	transcript_id "3a1af35e-4d06-4f1b-87e7-c0b60196a78b|3"; gene_id "13938da8-5940-46f9-a023-551c184428a9"; exon_number "3";
1	pinfish	transcript	44688517	44729121	.	+	.	transcript_id "dde6c0a0-d662-4ef4-bf3e-ce3c16fa581c|4"; gene_id "6b5a0758-5ca5-4b48-91eb-7069df409f72"; gene_name "LNP1"; xloc "XLOC_000875"; ref_gene_id "ENSBTAG00000034442"; cmp_ref "ENSBTAT00000085137"; class_code "j"; tss_id "TSS1009";
1	pinfish	exon	44688517	44688881	.	+	.	transcript_id "dde6c0a0-d662-4ef4-bf3e-ce3c16fa581c|4"; gene_id "6b5a0758-5ca5-4b48-91eb-7069df409f72"; exon_number "1";
1	pinfish	exon	44708987	44709035	.	+	.	transcript_id "dde6c0a0-d662-4ef4-bf3e-ce3c16fa581c|4"; gene_id "6b5a0758-5ca5-4b48-91eb-7069df409f72"; exon_number "2";
1	pinfish	exon	44714813	44715010	.	+	.	transcript_id "dde6c0a0-d662-4ef4-bf3e-ce3c16fa581c|4"; gene_id "6b5a0758-5ca5-4b48-91eb-7069df409f72"; exon_number "3";
1	pinfish	exon	44723668	44723898	.	+	.	transcript_id "dde6c0a0-d662-4ef4-bf3e-ce3c16fa581c|4"; gene_id "6b5a0758-5ca5-4b48-91eb-7069df409f72"; exon_number "4";
1	pinfish	exon	44727960	44729121	.	+	.	transcript_id "dde6c0a0-d662-4ef4-bf3e-ce3c16fa581c|4"; gene_id "6b5a0758-5ca5-4b48-91eb-7069df409f72"; exon_number "5";
1	pinfish	transcript	44688529	44689336	.	+	.	transcript_id "bdac250b-4fb7-4ecb-b910-65d56dcfe047|3"; gene_id "f880a1a4-394f-4ccd-8081-95621832c06b"; gene_name "LNP1"; xloc "XLOC_000875"; ref_gene_id "ENSBTAG00000034442"; cmp_ref "ENSBTAT00000085137"; class_code "e"; tss_id "TSS1009";
1	pinfish	exon	44688529	44689336	.	+	.	transcript_id "bdac250b-4fb7-4ecb-b910-65d56dcfe047|3"; gene_id "f880a1a4-394f-4ccd-8081-95621832c06b"; exon_number "1";
1	pinfish	transcript	44688529	44728329	.	+	.	transcript_id "6abf34ed-f975-404e-a7c7-c581d8427439|11"; gene_id "13938da8-5940-46f9-a023-551c184428a9"; gene_name "LNP1"; xloc "XLOC_000875"; ref_gene_id "ENSBTAG00000034442"; contained_in "6adf95bd-a5b2-4d4a-8391-f4a4d7f0893b|38"; cmp_ref "ENSBTAT00000085137"; class_code "j"; tss_id "TSS1009";
1	pinfish	exon	44688529	44688881	.	+	.	transcript_id "6abf34ed-f975-404e-a7c7-c581d8427439|11"; gene_id "13938da8-5940-46f9-a023-551c184428a9"; exon_number "1";
1	pinfish	exon	44714813	44715010	.	+	.	transcript_id "6abf34ed-f975-404e-a7c7-c581d8427439|11"; gene_id "13938da8-5940-46f9-a023-551c184428a9"; exon_number "2";
1	pinfish	exon	44723668	44723898	.	+	.	transcript_id "6abf34ed-f975-404e-a7c7-c581d8427439|11"; gene_id "13938da8-5940-46f9-a023-551c184428a9"; exon_number "3";
1	pinfish	exon	44727960	44728329	.	+	.	transcript_id "6abf34ed-f975-404e-a7c7-c581d8427439|11"; gene_id "13938da8-5940-46f9-a023-551c184428a9"; exon_number "4";
1	pinfish	transcript	44688529	44728462	.	+	.	transcript_id "8f15835a-93eb-4482-b3b7-b971c426e919|4"; gene_id "88dcb97c-88c5-41f9-8bc2-d9dac50c152f"; gene_name "LNP1"; xloc "XLOC_000875"; ref_gene_id "ENSBTAG00000034442"; cmp_ref "ENSBTAT00000085137"; class_code "j"; tss_id "TSS1009";
1	pinfish	exon	44688529	44688881	.	+	.	transcript_id "8f15835a-93eb-4482-b3b7-b971c426e919|4"; gene_id "88dcb97c-88c5-41f9-8bc2-d9dac50c152f"; exon_number "1";
1	pinfish	exon	44723668	44723898	.	+	.	transcript_id "8f15835a-93eb-4482-b3b7-b971c426e919|4"; gene_id "88dcb97c-88c5-41f9-8bc2-d9dac50c152f"; exon_number "2";
1	pinfish	exon	44727960	44728462	.	+	.	transcript_id "8f15835a-93eb-4482-b3b7-b971c426e919|4"; gene_id "88dcb97c-88c5-41f9-8bc2-d9dac50c152f"; exon_number "3";
1	pinfish	transcript	44688531	44728452	.	+	.	transcript_id "6adf95bd-a5b2-4d4a-8391-f4a4d7f0893b|38"; gene_id "88dcb97c-88c5-41f9-8bc2-d9dac50c152f"; gene_name "LNP1"; xloc "XLOC_000875"; ref_gene_id "ENSBTAG00000034442"; contained_in "7efafefa-1f56-41c7-b6f4-b26cd8514e7d|8"; cmp_ref "ENSBTAT00000085137"; class_code "j"; tss_id "TSS1009";
1	pinfish	exon	44688531	44688881	.	+	.	transcript_id "6adf95bd-a5b2-4d4a-8391-f4a4d7f0893b|38"; gene_id "88dcb97c-88c5-41f9-8bc2-d9dac50c152f"; exon_number "1";
1	pinfish	exon	44714813	44715010	.	+	.	transcript_id "6adf95bd-a5b2-4d4a-8391-f4a4d7f0893b|38"; gene_id "88dcb97c-88c5-41f9-8bc2-d9dac50c152f"; exon_number "2";
1	pinfish	exon	44723668	44723898	.	+	.	transcript_id "6adf95bd-a5b2-4d4a-8391-f4a4d7f0893b|38"; gene_id "88dcb97c-88c5-41f9-8bc2-d9dac50c152f"; exon_number "3";
1	pinfish	exon	44727960	44728452	.	+	.	transcript_id "6adf95bd-a5b2-4d4a-8391-f4a4d7f0893b|38"; gene_id "88dcb97c-88c5-41f9-8bc2-d9dac50c152f"; exon_number "4";
1	pinfish	transcript	44688544	44728324	.	+	.	transcript_id "ed0c406a-546c-455d-bef4-86f3dc78aabf|3"; gene_id "13938da8-5940-46f9-a023-551c184428a9"; gene_name "LNP1"; xloc "XLOC_000875"; ref_gene_id "ENSBTAG00000034442"; contained_in "dde6c0a0-d662-4ef4-bf3e-ce3c16fa581c|4"; cmp_ref "ENSBTAT00000085137"; class_code "j"; tss_id "TSS1009";
1	pinfish	exon	44688544	44688881	.	+	.	transcript_id "ed0c406a-546c-455d-bef4-86f3dc78aabf|3"; gene_id "13938da8-5940-46f9-a023-551c184428a9"; exon_number "1";
1	pinfish	exon	44708987	44709035	.	+	.	transcript_id "ed0c406a-546c-455d-bef4-86f3dc78aabf|3"; gene_id "13938da8-5940-46f9-a023-551c184428a9"; exon_number "2";
1	pinfish	exon	44714813	44715010	.	+	.	transcript_id "ed0c406a-546c-455d-bef4-86f3dc78aabf|3"; gene_id "13938da8-5940-46f9-a023-551c184428a9"; exon_number "3";
1	pinfish	exon	44723668	44723898	.	+	.	transcript_id "ed0c406a-546c-455d-bef4-86f3dc78aabf|3"; gene_id "13938da8-5940-46f9-a023-551c184428a9"; exon_number "4";
1	pinfish	exon	44727960	44728324	.	+	.	transcript_id "ed0c406a-546c-455d-bef4-86f3dc78aabf|3"; gene_id "13938da8-5940-46f9-a023-551c184428a9"; exon_number "5";
1	pinfish	transcript	44688551	44728456	.	+	.	transcript_id "8c6dd4cf-d643-4048-85a9-fbff87ba26b7|6"; gene_id "88dcb97c-88c5-41f9-8bc2-d9dac50c152f"; gene_name "LNP1"; xloc "XLOC_000875"; ref_gene_id "ENSBTAG00000034442"; cmp_ref "ENSBTAT00000085137"; class_code "j"; tss_id "TSS1009";
1	pinfish	exon	44688551	44688837	.	+	.	transcript_id "8c6dd4cf-d643-4048-85a9-fbff87ba26b7|6"; gene_id "88dcb97c-88c5-41f9-8bc2-d9dac50c152f"; exon_number "1";
1	pinfish	exon	44714813	44715010	.	+	.	transcript_id "8c6dd4cf-d643-4048-85a9-fbff87ba26b7|6"; gene_id "88dcb97c-88c5-41f9-8bc2-d9dac50c152f"; exon_number "2";
1	pinfish	exon	44723668	44723898	.	+	.	transcript_id "8c6dd4cf-d643-4048-85a9-fbff87ba26b7|6"; gene_id "88dcb97c-88c5-41f9-8bc2-d9dac50c152f"; exon_number "3";
1	pinfish	exon	44727960	44728456	.	+	.	transcript_id "8c6dd4cf-d643-4048-85a9-fbff87ba26b7|6"; gene_id "88dcb97c-88c5-41f9-8bc2-d9dac50c152f"; exon_number "4";
1	pinfish	transcript	44688562	44729122	.	+	.	transcript_id "7efafefa-1f56-41c7-b6f4-b26cd8514e7d|8"; gene_id "6b5a0758-5ca5-4b48-91eb-7069df409f72"; gene_name "LNP1"; xloc "XLOC_000875"; ref_gene_id "ENSBTAG00000034442"; cmp_ref "ENSBTAT00000085137"; class_code "j"; tss_id "TSS1009";
1	pinfish	exon	44688562	44688881	.	+	.	transcript_id "7efafefa-1f56-41c7-b6f4-b26cd8514e7d|8"; gene_id "6b5a0758-5ca5-4b48-91eb-7069df409f72"; exon_number "1";
1	pinfish	exon	44714813	44715010	.	+	.	transcript_id "7efafefa-1f56-41c7-b6f4-b26cd8514e7d|8"; gene_id "6b5a0758-5ca5-4b48-91eb-7069df409f72"; exon_number "2";
1	pinfish	exon	44723668	44723898	.	+	.	transcript_id "7efafefa-1f56-41c7-b6f4-b26cd8514e7d|8"; gene_id "6b5a0758-5ca5-4b48-91eb-7069df409f72"; exon_number "3";
1	pinfish	exon	44727960	44729122	.	+	.	transcript_id "7efafefa-1f56-41c7-b6f4-b26cd8514e7d|8"; gene_id "6b5a0758-5ca5-4b48-91eb-7069df409f72"; exon_number "4";
1	pinfish	transcript	44729059	44729266	.	+	.	transcript_id "5ec98f4b-d60d-4662-a274-927187bf8741|7"; gene_id "18d1abf2-6a63-4461-8cf8-da5b98f003c8"; gene_name "LNP1"; xloc "XLOC_000875"; ref_gene_id "ENSBTAG00000034442"; cmp_ref "ENSBTAT00000085137"; class_code "o"; tss_id "TSS1010";
1	pinfish	exon	44729059	44729266	.	+	.	transcript_id "5ec98f4b-d60d-4662-a274-927187bf8741|7"; gene_id "18d1abf2-6a63-4461-8cf8-da5b98f003c8"; exon_number "1";
1	pinfish	transcript	44751312	44847763	.	+	.	transcript_id "b957a794-f234-4891-bb84-5b06590c44da|46"; gene_id "c8f124ad-86e3-4d45-be5a-ffdfd3839f3d"; gene_name "ENSBTAG00000013321"; xloc "XLOC_000877"; ref_gene_id "ENSBTAG00000013321"; cmp_ref "ENSBTAT00000017716"; class_code "="; tss_id "TSS1012";
1	pinfish	exon	44751312	44751361	.	+	.	transcript_id "b957a794-f234-4891-bb84-5b06590c44da|46"; gene_id "c8f124ad-86e3-4d45-be5a-ffdfd3839f3d"; exon_number "1";
1	pinfish	exon	44803049	44803240	.	+	.	transcript_id "b957a794-f234-4891-bb84-5b06590c44da|46"; gene_id "c8f124ad-86e3-4d45-be5a-ffdfd3839f3d"; exon_number "2";
1	pinfish	exon	44803944	44804156	.	+	.	transcript_id "b957a794-f234-4891-bb84-5b06590c44da|46"; gene_id "c8f124ad-86e3-4d45-be5a-ffdfd3839f3d"; exon_number "3";
1	pinfish	exon	44805903	44806087	.	+	.	transcript_id "b957a794-f234-4891-bb84-5b06590c44da|46"; gene_id "c8f124ad-86e3-4d45-be5a-ffdfd3839f3d"; exon_number "4";
1	pinfish	exon	44820432	44820577	.	+	.	transcript_id "b957a794-f234-4891-bb84-5b06590c44da|46"; gene_id "c8f124ad-86e3-4d45-be5a-ffdfd3839f3d"; exon_number "5";
1	pinfish	exon	44847369	44847763	.	+	.	transcript_id "b957a794-f234-4891-bb84-5b06590c44da|46"; gene_id "c8f124ad-86e3-4d45-be5a-ffdfd3839f3d"; exon_number "6";
1	pinfish	transcript	44948292	45061330	.	+	.	transcript_id "8fe43006-d87a-4543-be66-8e0f3af447e4|3"; gene_id "050c14f0-14cc-431c-858a-3d40f92efdce"; gene_name "TMEM45A"; xloc "XLOC_000879"; ref_gene_id "ENSBTAG00000004459"; cmp_ref "ENSBTAT00000005845"; class_code "j"; tss_id "TSS1014";
1	pinfish	exon	44948292	44948599	.	+	.	transcript_id "8fe43006-d87a-4543-be66-8e0f3af447e4|3"; gene_id "050c14f0-14cc-431c-858a-3d40f92efdce"; exon_number "1";
1	pinfish	exon	45033536	45033727	.	+	.	transcript_id "8fe43006-d87a-4543-be66-8e0f3af447e4|3"; gene_id "050c14f0-14cc-431c-858a-3d40f92efdce"; exon_number "2";
1	pinfish	exon	45034998	45035210	.	+	.	transcript_id "8fe43006-d87a-4543-be66-8e0f3af447e4|3"; gene_id "050c14f0-14cc-431c-858a-3d40f92efdce"; exon_number "3";
1	pinfish	exon	45037122	45037219	.	+	.	transcript_id "8fe43006-d87a-4543-be66-8e0f3af447e4|3"; gene_id "050c14f0-14cc-431c-858a-3d40f92efdce"; exon_number "4";
1	pinfish	exon	45047414	45047559	.	+	.	transcript_id "8fe43006-d87a-4543-be66-8e0f3af447e4|3"; gene_id "050c14f0-14cc-431c-858a-3d40f92efdce"; exon_number "5";
1	pinfish	exon	45060921	45061330	.	+	.	transcript_id "8fe43006-d87a-4543-be66-8e0f3af447e4|3"; gene_id "050c14f0-14cc-431c-858a-3d40f92efdce"; exon_number "6";
1	pinfish	transcript	44948299	45061334	.	+	.	transcript_id "bc516e20-1c06-4744-9992-86a141b2a6a6|131"; gene_id "050c14f0-14cc-431c-858a-3d40f92efdce"; gene_name "TMEM45A"; xloc "XLOC_000879"; ref_gene_id "ENSBTAG00000004459"; cmp_ref "ENSBTAT00000005845"; class_code "="; tss_id "TSS1014";
1	pinfish	exon	44948299	44948599	.	+	.	transcript_id "bc516e20-1c06-4744-9992-86a141b2a6a6|131"; gene_id "050c14f0-14cc-431c-858a-3d40f92efdce"; exon_number "1";
1	pinfish	exon	45033536	45033727	.	+	.	transcript_id "bc516e20-1c06-4744-9992-86a141b2a6a6|131"; gene_id "050c14f0-14cc-431c-858a-3d40f92efdce"; exon_number "2";
1	pinfish	exon	45034998	45035210	.	+	.	transcript_id "bc516e20-1c06-4744-9992-86a141b2a6a6|131"; gene_id "050c14f0-14cc-431c-858a-3d40f92efdce"; exon_number "3";
1	pinfish	exon	45037035	45037219	.	+	.	transcript_id "bc516e20-1c06-4744-9992-86a141b2a6a6|131"; gene_id "050c14f0-14cc-431c-858a-3d40f92efdce"; exon_number "4";
1	pinfish	exon	45047414	45047559	.	+	.	transcript_id "bc516e20-1c06-4744-9992-86a141b2a6a6|131"; gene_id "050c14f0-14cc-431c-858a-3d40f92efdce"; exon_number "5";
1	pinfish	exon	45060921	45061334	.	+	.	transcript_id "bc516e20-1c06-4744-9992-86a141b2a6a6|131"; gene_id "050c14f0-14cc-431c-858a-3d40f92efdce"; exon_number "6";
1	pinfish	transcript	45028208	45061340	.	+	.	transcript_id "efa66bea-27d0-4512-b4f8-0fd5cf363f14|7"; gene_id "050c14f0-14cc-431c-858a-3d40f92efdce"; gene_name "TMEM45A"; xloc "XLOC_000879"; ref_gene_id "ENSBTAG00000004459"; cmp_ref "ENSBTAT00000005845"; class_code "j"; tss_id "TSS1015";
1	pinfish	exon	45028208	45028369	.	+	.	transcript_id "efa66bea-27d0-4512-b4f8-0fd5cf363f14|7"; gene_id "050c14f0-14cc-431c-858a-3d40f92efdce"; exon_number "1";
1	pinfish	exon	45033536	45033727	.	+	.	transcript_id "efa66bea-27d0-4512-b4f8-0fd5cf363f14|7"; gene_id "050c14f0-14cc-431c-858a-3d40f92efdce"; exon_number "2";
1	pinfish	exon	45034998	45035210	.	+	.	transcript_id "efa66bea-27d0-4512-b4f8-0fd5cf363f14|7"; gene_id "050c14f0-14cc-431c-858a-3d40f92efdce"; exon_number "3";
1	pinfish	exon	45037035	45037219	.	+	.	transcript_id "efa66bea-27d0-4512-b4f8-0fd5cf363f14|7"; gene_id "050c14f0-14cc-431c-858a-3d40f92efdce"; exon_number "4";
1	pinfish	exon	45047414	45047559	.	+	.	transcript_id "efa66bea-27d0-4512-b4f8-0fd5cf363f14|7"; gene_id "050c14f0-14cc-431c-858a-3d40f92efdce"; exon_number "5";
1	pinfish	exon	45060921	45061340	.	+	.	transcript_id "efa66bea-27d0-4512-b4f8-0fd5cf363f14|7"; gene_id "050c14f0-14cc-431c-858a-3d40f92efdce"; exon_number "6";
[truncated: 550,259 more rows]
