# Supplementary material for: Large-Scale Multiplexing Permits Full-Length Transcriptome Annotation of 32 Bovine Tissues From a Single Nanopore Flow Cell
Source: Front Genet. 2021 May 20;12:664260. doi: 10.3389/fgene.2021.664260 (PMC8173071; doi:10.3389/fgene.2021.664260)
Supplement: Supplementary file 4 [file Data_Sheet_4.csv]

04ecd7ae-83eb-4700-ad60-a5a67fbb1ad0|43
cb777a1d-52fd-4f4d-821f-5f7e3fc75974|297
30a6f763-e668-4106-bfbe-11a49893c09a|10
4c02f870-8492-4fcd-a8b5-74bd5e8b3655|376
13f5c3c3-ea26-4861-8996-16f2461ed12c|3
bc9573f4-02eb-4d12-a669-4d03585f7b2a|4
80744133-2fad-4b79-b133-b4e5c5f5bf21|3
ca896b96-f042-4cc4-a1ad-4ab563a4f857|4
fdee1581-efbc-4aec-ab73-7cc8c64cd06f|4
000faf36-2e3c-4fca-bfd4-2cd0164b77fb|3
2465499f-d119-4ac1-8546-866d110129fc|5
fa8f685d-7825-471d-97a0-549c55a2404f|8
0a034ac1-8432-471e-b1f2-1c2768ec1032|9
131cab2d-b057-40c8-bfd8-6ba8979ddd93|3
7212b2a5-16e8-474c-b23c-f5ccdcddfc8d|11
c7f94195-085d-4815-967f-1b7861031904|3
c3784c7a-4ca9-4c74-8710-7dda475df1f8|4
3ca54c37-ce46-45a5-b801-2f4d8dd124e8|3
5ab1ed7c-7387-451e-879e-d3c4160eca7b|3
e24d4a43-03f7-4aae-9256-5b528d0608b3|9
07da16cb-bce1-4037-8405-10cbb3e71ef2|3
3da62a1d-09a1-478b-9b4f-1ed0c3ff2f9a|5
be1bb809-0ee5-4336-90bf-42b4734aa870|5
93cb19e4-72a7-4d96-9060-d62731932db0|13
0252e8ef-e5d6-45c2-ad47-a4d7549e0b0d|54
ff84e17a-dbe6-4b3f-8a1d-0c8c21411695|19
d38c35d8-bdf1-4ca0-97e4-103219000a0a|9
8c9c7386-2525-4a65-a31d-8afc7f049681|3
86582f5b-7f1c-4217-aad9-f08c206aeef3|6
773d3440-2707-4254-81c3-54b6230d8c61|5
8cb5bc70-2c3e-433e-81e2-7c08df8027e6|3
5d652dc6-1111-47b2-a616-f7ac23817fce|5
7f8e981d-db10-4ba5-a3b8-f457b01fc4a6|7
b2c87fe7-66e2-4e24-a0b2-ac32aa4b8e3a|6
09917533-afa3-4022-bcc6-8c6b94d51ac3|5
0dc2b2c2-7530-4eed-aabe-619cae1f1766|142
32ce45ac-9715-40db-8b89-3dd845fd8de2|174
3214d5f9-f184-4bae-a3c7-a7afb0f0de71|5
b3820136-10ff-4fef-8cf4-f01d6d86b611|26
297a7ed3-36c2-4b29-a04f-d7a88edacded|5
54ccaac4-e453-4ff9-85e1-e76edb0822c8|5
eb575a77-9c73-45de-9b3e-4bc9b83522c2|5
e206f327-5dad-4b51-9a76-899122137734|10
83624d9e-8eb6-48a7-a6fb-5c2000929f6a|4
a491a4e1-5e10-40d3-8413-4cec56e51d8f|3
e8c0b6af-7d0d-4825-a194-3292d36d32fa|3
29fe1dbb-da60-4fcd-acd6-390532d270af|3
95ff0691-4f17-415d-989d-60ef09e5d250|3
b69dbcc4-0399-467d-ac87-e5d01e1816bd|3
b805bdf2-3384-43c3-bdfc-a6b15c7b9037|5
dd5d0071-54ac-43ce-ba4f-818a4a7d92d6|26
57c5784e-5556-4df7-9ec3-1389803676b6|4
f8c4c7bc-6df9-4887-bfc7-4f8ec5f23a6f|4
0b13393e-c39f-4702-8425-648f94872d9e|8
848fb836-2013-4a32-8d48-eb4f22d9b9b2|3
d3468d28-1704-43c6-b5d5-2a84d4241f73|3
3ff46031-b903-4ea0-a629-bd4082c8dd1a|9
2a824341-e841-4038-8961-0f9495d41b2e|4
058cc4e7-0089-40eb-8d47-d8eebcd0b2dc|9
257bc7fb-e3ea-45a9-bd38-cb533ae3b47f|5
86df0e45-835a-4450-a285-858f84a799d9|8
cb05268e-6e3e-4da0-9e94-7c1b7057f22c|4
52d9e2b3-9af9-4adc-b793-09e3bcb24a46|5
2d7f71ff-324e-45cc-bbfd-04bc5c1b83ea|3
8c58a232-df01-4297-aa0f-9c3323ddec50|3
002609c2-74e9-4962-a050-6f73dd94de89|11
63b2e605-ef5a-4306-9ea2-56022fce2e40|8
e33f8959-5b0d-40ce-8709-697cfc6c298d|5
f766aeff-737e-4998-89fa-c93bbd3c63ab|9
3b873d13-2fc9-4f65-a64c-21d0f2f63fcc|3
1b53a926-e92b-4211-bfec-b1491bb22d7d|4
1d110ac3-6122-4024-b734-76f8ef0038c4|112
cc25358b-27a2-41bb-ab25-92ab56f12986|18
ddf7f484-8325-4145-b1c4-60f0e3422c7c|112
acb06016-e946-4eda-aa5d-91a99697c79b|5
62f6190d-c4b9-4ed0-b2be-20891553c8f6|3
5aa1ff39-47aa-4f2f-8977-84d37507eeba|3
bdefe39e-64f3-4461-9767-daaec0b0691f|3
fb00a654-4ccf-45b5-a2f1-6adc7d10651f|6
4a31ed5f-aafc-4941-9364-9d75825f983c|5
e311224e-b195-49ab-8835-f7fdb07895f4|24
3378f629-243b-4d85-962c-fcabbef53992|7
a4d8f885-035e-4f14-ad3f-cecbd05c2073|7
ee92b10a-bf34-4f74-a052-e93a37bfab79|3
94395f06-4041-4791-a9b7-45c958bdbf23|4
740df623-2392-4e6a-82dd-d275aad58b0b|7
75c76656-0ce4-4bbb-98a2-83e47cbc09d6|3
1ef59454-af08-436f-8e94-4ffd51fbe8cd|8
cd0c7670-99a6-4802-afdf-e6431c16899f|3
7a8ac52b-f760-46dc-a63e-9607e0539ba9|5
2a8ff29f-7ed9-4990-97c0-0bb8e3ad8bc4|10
3933c456-d935-4b01-87df-9adba7c7a7a6|6
3361787b-d66e-4d4a-a652-712a3900eb85|5
9718f34c-5f5c-4c5e-97d2-a73cbce0790e|3
23a977f6-57e2-48cf-9a9e-0d86607744e4|17
80d3870d-83f6-40fb-b9e1-c009c5abdb3f|4
3cdf09e6-351e-47fa-8ab7-e057a84aaa9e|5
d95b7453-1fd8-4eea-9cdf-56a3d31ee105|10
bf0b0bdc-eb86-4fb9-8f71-156daa94eff4|7
e8fd7f91-b6f1-4536-bdd6-3272d1b32ebd|3
6b266a9e-b51d-46f9-b5ca-b3744b8d4ede|7
5bbe59d3-a2b2-4da5-84fd-4cfe7713a42e|153
3a5f7a2d-92ef-4c72-86b4-3bba63a9389e|229
9275d587-bb8a-4192-8f26-359bf5c5750f|14
831a9a79-bcfc-48e2-acf9-7fded587e880|3
6414f2c7-1886-4461-8fae-fbfa1ba3954d|278
4b59e172-969f-4f38-8d12-da4b738ab327|3
6e4e405d-95d9-469a-ac32-aa63af22a8fd|8
aad9ab73-a365-4b08-81d2-d9f25a0b580d|4
6e79dbea-96b9-49f9-91d3-835b0dffa096|3
99a2e55a-340f-4344-95fd-a97dd972a0a4|287
06b5e490-38b8-45aa-bfbf-7be5b5e0c250|9
18d94ebc-3b6f-4637-a617-70f66d6e2181|3
ca6deee4-ef67-4bcc-a36f-bea4bb6e0adc|6
c17ae466-0143-4541-a1e0-46793161cf8e|3
ed4b8a75-ae0d-40b5-bd9a-fee0ff2d8416|4
b419b284-baa8-4b3e-8910-10b1e1c651e7|22
71976d35-f373-45fd-b71d-d9a9fc815529|3
906490f8-1028-46a2-a5eb-da91a29775f1|6
2679ca17-5c46-48e8-9e18-8ad6a58a9903|8
ee566128-0db1-4069-b3e9-b31d81ba7a38|8
401442d2-1d67-40e2-a982-9b021a7f7bc0|5
757a7389-575d-4872-bf73-71fcecf08c29|3
c5be9791-6c34-4caa-98ab-e07fd446b358|4
a99be227-b810-4136-96cf-cef0fb053784|3
553d5f7a-aa69-4202-b1e6-5f19e4de2979|6
f285e019-10ed-4e59-9b92-5f625ecb48e9|3
70cf41ff-1cec-41a1-980a-858ca3ee31b4|52
a837fac2-4690-48dd-84a6-ebff46a60296|3
997a1e8b-ccd1-4973-a7cf-adbbbff7fd9e|3
3973afab-7ac7-43e9-81e7-db456d17c98a|4
e931675a-f4c0-4548-af8a-e7f3f83ba74e|3
f74a4f69-3e92-4918-acac-0051c1f57967|221
e8fc7955-4011-4103-927d-6c787911651a|110
0d45df33-cc24-4c8f-861e-5b697b6ccbe7|7
6fdc1ebe-a9d4-4ff0-a642-dd55772ccae8|117
e849bc92-672e-4a4e-87f5-6c59b0c4993b|3
06ca6b1c-c6ca-4148-94e8-393dcbd54974|3
63470280-9fb6-42ea-b1a3-1ea5951fa81e|3
150553a0-8c0c-4cdc-9343-b03e435bdb4b|3
b569c2fc-9d1f-456e-9254-4c6c322d2885|6
bcd38784-a54b-44de-ad89-f2e2502ab952|4
e99afc4b-1ad0-41c1-abe8-f8a3f1ab1252|115
7d7d2db7-db37-4148-ba62-cb739fa6642e|4
6bd8250c-ac43-483a-908d-d812160b70eb|27
3059efd8-3da8-473e-80d3-a6fe65bdbba8|3
c4edba5f-5afd-450a-8815-5c8268379e54|5
3d95136f-5400-4d27-8f14-5de2653989fc|4
536ca1fb-df6e-43ba-82e6-715270a24121|5
505cd138-7f32-4415-9629-930328144b5e|15
9835d1d9-01c5-4258-8a49-fe809a864377|3
d2b72c8e-534a-4f40-94d1-c36460aa0a12|3
d78783c5-9158-49bd-b9cb-8b9cee71d551|113
19155426-6eb5-4a89-aac2-6042e8ec8c76|3
092cc3f1-9b38-435a-b825-45065c9a6766|224
4d75dfbc-6a0b-4ca6-a860-f05c7f22422e|3
80b4a98c-7b1f-4519-9dbb-0d54ea3ec8c8|3
4806c8c6-f885-4d32-bf34-4178b1eecd09|3
87139777-9653-44ed-8057-f638a3066cd4|6
d4629f49-3785-4ead-ba6c-4f4966f30ee5|3
75a797c8-c2fb-490c-886f-8f87c9c6a644
040be2bc-497c-4ade-a498-d8ee53054822|5
4769ac93-68ab-4974-9fae-16a8734f47b4|3
1d64d3a3-de64-4ea6-9d71-ef32a8e2fc11|3
11178429-6c96-44bb-9263-0d72c0a8cc47|3
739492f4-4bb6-4a26-9991-70ed7923e030|3
1d2aa5f4-c07e-4974-8656-e600b82eff5d|83
32a4dbf8-2332-4247-880d-a1265defefae|6
b1b3655d-1b29-4853-bf10-fca65a54cc56|5
62fed725-7685-4d53-a54f-f1b0a4f14718|6
71f4aa6a-dbe3-425c-b53c-2a0c0eb1c946|3
e0928188-c4ce-4548-9873-a1b68b7329f0|7
afbff649-a338-4092-8d2d-6c1c67a38d58|650
e171fae2-e470-4ae7-bba3-3270caaa432c|4
6015e5a5-f940-4f10-8ab8-e6f9e80262c7|40
7b2f3244-0326-4ed2-8a7f-ddbc180d26c5|9
dda1f569-a88a-4693-9acb-2da8df527590|5
0e70b1ad-1c88-4498-a1ba-80f73b8ea1cb|125
6cb9e03c-8299-4b89-8f30-2c8d8f62f270|3
41407e1d-2224-4b6c-a2a8-09638feef1bd|10
c3d648a1-4d4f-48f1-bb02-e1c542e78dc8|3
67e586c7-8248-4416-a1e6-825b5b405369|3
05cc5f8a-5809-460a-a80f-fcadd4a569c8|4
24e9d46c-5b75-404c-a1b2-ef134e1d297f|5
2610aa4b-060c-4932-be2a-bd5666fe8d33|3
15e2fb5b-13f6-4a8d-b7c2-3b1b66916ae6|3
3a0f96cc-beef-4867-8f68-cfbb8d5cb778|5
20b6a261-be0e-4214-8375-cefd55a3f28a|6
6d4c1094-faee-4008-8a8f-053e0080baaf|3
38391376-7e01-45ce-963e-41b450dd7980|7
2a5573c1-1159-4ade-b8db-ce3f0bc7f6f6|3
1e40b8f9-ba1a-456f-81d2-dc3cd0a95e27|5
677755a4-4c23-48ea-92fd-ca5d5deb88ef|8
94723059-f9e4-4ceb-a782-b7e7a8eacc8c|236
3f55241e-c8a3-40f7-8bf8-91c866861129|6
213613e3-c668-4417-9529-cb6741746cd1|6
d4e9b2be-3251-423f-a6ac-5bb58842c860|6
54628c97-66ad-402f-b705-5e38c2df47bf|3
2ebe6a26-3d52-461f-8ff8-b4be79dcd3fa|5
b31f85d2-c072-42f8-85e1-23f163bee88b|3
9eba9c32-f139-4d49-b3ef-d5791f43a8a4|3
cadfd7c1-dc13-4a30-9c20-5db39255db74|4
830c12e3-1864-472f-bd1c-82fc5c394990|3
7341ac9e-7ffb-4507-8ef2-cb8f22522b80|4
e782c6ec-f388-4636-92a3-5168418958a3|3
108ef75a-aeee-42a5-8740-f102e9fcef09|26
f7543806-afa9-4878-a641-d785f94397ca|4
19c788f4-6ece-4524-94d8-67a8631de074|4
5150cb6f-995b-40be-80df-ae7f72d60281|3
0d380fb5-2500-4787-accc-de85a714caab|49
546f9477-61aa-45c2-88cd-e9b6a3eb22f3|5
bafa9ffb-14de-45df-b756-68e1f7600166|7
205544c2-92de-4064-995c-7d767d209724|3
59a11c82-e738-435b-98d6-0a6e59966847|6
6b71ad41-ff7e-43f4-8c1a-353d78258d39|3
bc3229ae-77f5-4388-8c44-3a6353b34583|14
6ca9fbdf-9c34-48c1-8633-ebc27371461f|3516
c6c17583-b490-4be2-a522-1e8ce97678d8|6
36bdb52d-1b49-4eef-99d9-ef09c26d9422|9
ee897c23-334f-47b0-a7ab-01193825b690|3
7e1bf9cf-32db-42fb-baa4-54abd43d8448|6
9c40dbb5-a54e-4938-bc57-60878e54bbd5|3
5f958650-770e-4889-81e4-6b47be84f1b0|3
da21fcb1-593c-44b4-ad22-27f10e029890|3
3ff1ec1e-7c39-4f33-a569-b9421bb20fb9|4
5c8e6eb1-6d1e-44e9-9d3a-9d2f7f452d81|3
0b607517-a37e-4367-b816-1a81e6883e02|8
3fccd1d5-c47e-4dbc-90f8-45c6acdef158|3
0d3934d1-5cc7-47d3-95b9-70ad451229ea|6
72630ed6-6952-4aae-bc30-bd855407861d|5
ea3398b8-465f-4a14-b56b-54b8753d14ca|3
6a0d7393-ed92-4e8b-b5be-6427ae0a9128|6
d48e8f44-f4b4-49c2-8253-bb773234439f|3
6ec64b12-61b4-4a8b-8216-e9684f725d56|140
f93ac6f4-1d72-4814-b5c1-2a4f5153d161|3
ad055c4f-cb7b-477f-b335-098712bfd766|3
e0d83e9e-b2d0-417b-9da1-7a24daa95279|3
fff168c8-6665-45eb-9456-18917ef27e81|7
e4aecf89-e1ee-485c-8916-325fda913788|70
bc921d99-7006-4a8a-ac31-8d5e4e92ee4e|3599
f92701fd-29db-4a30-9b8b-461d83a40138|5
ce86a443-4c44-40b7-894f-a8ce7521ec30|4
5d834659-7df6-4c80-b0fe-8b9556d17f37|3
25d5635f-f55a-4661-bf8a-ab6d32480a37|4
124249cd-2d68-432b-9cfb-1c13955b7c6b|3
cf96e16b-730d-40cf-b937-2a79b0bbe1e5|3
472b87c9-be95-44c6-8fb7-e9a7af3a17b5|4
5ec98f4b-d60d-4662-a274-927187bf8741|7
fc71e257-ded0-4123-aa31-89fa9d1c219b|6
d83aa02c-46a1-4ca1-898b-78a7fede93a5|4
77664f15-72df-47e2-976a-99ed7b5e0193|10
9d0ce5a6-951a-488c-816c-161e713a0607|3
bd80c732-61d1-406a-91c4-d711fa3dcc2a|3
843176b7-d591-4b24-be7b-d9cf2c7f0d5b|3
3cc5c9dc-bc0f-4326-b2d0-8902651f9789|16
a9d9a746-746f-441e-b91d-b1bbffbadb4b|5
91bc6762-01d5-4261-b7f1-972850c77581|3
a705e942-6d17-4fcb-8c2b-1ce3d5a3723d|4
fc33c3dc-fb92-42db-baad-85f5ffa8e8bc|3
e904ac08-782f-4e4a-9d19-3a053131021a|4
513e615b-93d8-4a73-8a1b-6f42cd04102f|3
fd6ee9fb-ca08-496c-b009-2e1ce5e56fb0|7
34f990eb-127d-4e55-ae92-2b8d5e677b36|4
096fe90e-eba8-4a28-94f7-f73154cb58c0|14
7808d839-072f-4172-935c-e7a536cd9e0f|5
8bc90c15-95eb-4b0e-8816-5733aa5be74d|3
ff880e02-7919-45ad-b77d-ed1273033163|8
f285fa58-fd28-40ff-8e95-c5bd756e30a2|5
1193933b-7786-4aa9-9762-5bad134f7b34|9
445befeb-2933-4f76-a427-bbcdf74c360f|3
a77d04e7-fd2f-44f4-b878-d9c2e118f2f9|7
4ff47f53-936d-472b-9a5d-eb22dcc72ab7|3
8355650d-5443-4367-8472-0274bf358c70|4
44069d89-2e6f-414a-8f2c-62734be906ca|3
8a606ee6-9ade-4239-a145-1211309fdd09|8
2a149180-00ec-45b5-b614-922edc44340b|7
3d15c330-b5f2-4e36-8cd6-2cb3e42bd9e1|8
6496406d-633e-47c8-9f1d-9c19c5a8a53e
31cbd131-d21c-48b6-ba0e-f0a08220ab21|5
28078b52-f4fa-477b-8f39-bc8f33f355ab|3
1d1b711c-28dd-4dc8-bf4c-272098dab55b|3
0f8e2019-2fd1-4dc6-b5bb-8badc09eed86|4
5df871d5-ba1b-4064-ba3a-28b64b4c58e3|10
9c24d205-e15e-4896-817a-f6dd91532e96|3
0c32e97c-79eb-4b32-bb31-c71205b3427b|9
dff412ca-22b6-446a-8eed-91a1cd9b5e73|3
7d4c52f5-d3da-4070-a3a3-7262e7772402|4
834581e6-cb67-4385-9e95-c765889f63e0|8
370334ca-37e3-4e7e-b0f7-8609166d691b|13
1cb2b279-d3a2-4731-bed2-fa0d8ac8d990|3
bb7d0d42-79fa-4ff2-b51f-5e7375c87a88|3
a8eb3dd2-13f9-40c0-9225-dc3b17f8e01c|3
a604d370-99d1-4d70-a925-c7f5b228cec0|19
1bd404e4-00d0-4662-b880-65d52f0d1e3d|3
f27a1918-49fb-4c05-b458-80cb6a31afce|219
3f1a0a0c-cc69-49b9-992f-2c94923bc43e|6
73fc8b30-9516-4dba-bc86-e99de34291ce|4
559d4996-55d0-41b9-93ab-93a4002eaa98|4
7521bbae-ecb4-4c50-b9b7-37fee476f41e|6
15a20004-5c00-400d-8d66-080da1c70073|114
906785e0-3b7f-4de3-b708-1e8e14a5365a|3
5f537485-82d9-4c6c-9814-cd7675ced60d|5
ab72db1e-3cf4-4c46-b7d4-88a0f6c345cc|8
d3c1b796-a885-4815-8f3a-5e8f2f0068d6|3
8600ee26-f36c-49a3-a8a8-222277f4796f|4
276f74c6-edf6-4e48-82b1-82220f323100|14
35b42260-5093-492b-847d-aff1aa7029b1|7
9473dc03-9ad7-486a-8503-acd2c5fe7dff|43
8296703c-d323-4f36-a88a-c04378bb245a|3
be074d55-eba5-4641-94d6-dce2a18536c6|3
0f95f065-373d-4146-9f78-42ea303820d2|3
46f143cc-a677-4fde-b15e-edb1300a2557|4
4e3b9620-485b-4525-b722-ba259f82517c|3
512b6065-2eae-4b30-a41b-317d0220fa94|20
fc9b0c1b-29d5-4440-b388-b4afa470d3a6|3
62f7c85d-5074-41e2-b74a-7aa81ed74406|3
2166586b-b48a-4c8a-83e9-58a2f19febd5|6
a8f69851-23b6-4602-877e-bbac3067e642|331
710c7a28-c9c4-4727-851b-48c5f2bbfbf8|127
f9ed7d18-50a0-455c-88e4-e7423d80e2dc|133
5cd5cf73-9acb-40e2-9625-483374cc84d9|6
c245d37b-3561-4983-a251-8e773638645d|3
97f76bbd-4910-411c-a519-bac57b726ad6|8
348ebf3b-39bf-46e8-b848-bc12cff0377a|12
11dcc041-6930-44d0-b94d-02e4415798c4|3
4b7032ab-b007-411d-8028-1daeec991c3e|4
1dd831a0-2631-407d-917b-eb891438030b|3
78a552b5-da99-4658-834f-528355f5b75e|5
5b8dc376-a4c6-4c37-9434-27901fd698ce|3
dcd44e05-918f-4612-836a-c6ac7d6e26ba|5
a75e3838-4e30-4145-af6c-279e3d5e3fc5|5
dd8491cd-6164-4e79-bbec-24d6722e2695|3
76653b00-7067-439c-97df-a1fbb235b3aa|5
dee0ccc4-f8c2-4fc2-8d61-09b7f5bbff1d|4
5d7d6fd3-0ead-42d4-a0e7-4fe7990d2f17|4
f85da2dc-df67-4e28-ae0d-d8a38c56505c|3
e56b486b-bdfd-421d-bb27-51cb54598b04|3
6a29eaf2-af09-4af4-885f-16fe7c1f8681|3
fa606395-c6be-4389-bcfe-7cdf18ef0772|6
44fcbfc6-1599-4c02-a4f2-8f2c5a695893|139
2ac63d89-a9fa-475c-8db7-68a2ccd1ed04|103
51c03a26-65ad-4f21-9e6f-d5a73c867996|3
0476e0fc-2db5-4892-afa8-571e5ab8738a|3
61e55dc0-0294-4616-b01d-d2bcaa635c29|4
6c87c5d1-2706-4370-99c8-93f980be5444|4
0988fc71-f475-4af2-aeb5-ecd6bf2cb92f|3
0b95f84a-6147-4eb2-a2f3-189d17b40a98|3
044e4c2b-4e7b-44e1-81a0-802cc462abf8|3
c39d678b-559c-442b-be48-41f489b9a394|19
6f894d15-36fe-491d-b982-cb91e3b4b5e5|3
a26e1d70-5659-420c-9367-0eee53586484|5
0b3bf91b-7909-44ca-a315-dc183da55b97|3
0d6277e6-7792-4466-b62e-252d45b192ea|6
765c6eec-7b15-413a-842f-61c1e49af414|17
50530a88-2ead-46d9-a953-3d88fd735fe8|5
edbd636b-668a-4271-a032-38fa72058efe|4
cdc148b2-f6f2-4b1f-8b96-c76a2c787218|3
f956c0cb-ea64-4cbb-8e3e-e675d5314344|6
36580904-2836-46b3-a4b7-cd6a06db514c|14
818a9e0b-dffd-420a-8bf1-34881a86a1a9|3
14e5c2a7-bfdd-41cc-844c-ea9435fd239e|4
ecf9d8c8-36c5-4649-a20c-d83e7ec5b625|5
ec9bf8ae-41f4-47fa-bada-d098600b8103|3
1948777f-6b46-467f-9522-ef4ea27a64da|11
713f7591-6ed7-43f9-87eb-9d0b6e69f65a|3
8a2345e0-4c4a-4c0d-88fa-a7e694a8adeb|7
a5bf04c2-1fae-4776-9372-e0939147554a|4
24ded629-9553-4eb6-9a71-52a9b3daa96d|3
7fbe1478-0fdd-4902-a1ce-dae63071c3cb|8
522aea14-0b70-478a-ab83-dc5ace6845ae|3
ca387abd-7a57-42bc-b042-dbc9cc85d942
268c77b8-b595-4f51-8ba8-341640f0bc17|5
95beaa39-46ee-406c-aea7-4345cd963dbd|13
78a0d05c-b570-4acc-8266-bcabb591eb23|7
600e2acd-d743-4aac-ab16-2c301da12ffc|3
09666fae-baab-402c-9a5d-58b0b6b67a94|21
712d746b-54cf-4e0a-a23a-547015515f27|8
dd1f3cf4-3069-4500-b739-d9111421c813|3
82443c44-53bd-42a7-af26-54e5729d90fe|24
4d47491a-2cc9-49aa-ad40-17293068baf8|3
416a7018-355f-40e5-8b2d-aef56f915058|28
b5c40e83-f209-4fde-b051-2adbcf7b5921|4
2fbf3d28-39ae-4005-a0e4-88d0cbcb9588|9
25dd68f3-3ceb-41ed-aeba-359f4ef504c4|3
f00b645f-b26b-4647-94ad-0ea5dfdeb924|3
d07e7d80-c71f-426c-9312-afd028c003d1|3
42991717-b4de-4cae-9086-df643d5b4837|4
809aed4e-75e2-466d-b56a-95fb1bbb0970|462
f0e3f8ce-4629-4fe4-a201-5e28818cdf44|14
02ce0c4b-f498-494d-b303-f84e0fa478ad|3
45beca47-8e8d-4c8e-a9ae-ce9ace626412|5
932e72a5-ed89-4feb-8661-b66d651e692b|6
b1735a99-af57-4c7b-811a-47678e60c6bd|3
1819a9d9-3e54-4c6b-8686-9f35edad06f7|3
23b7a7fe-71cf-4df9-a350-f19c3cf247a7|3
063dd774-5537-4217-9e8c-72901cdd1d10
86758d0b-20ec-4c61-a866-4103dc1e6844|5
1c92b4d4-03fa-4cb2-95e0-bf1ba6f6d1a8|3
fbaad266-8dd0-49c7-8417-0cfa809dc246|13
3725f16d-8767-443d-90e8-7c8c35ce89e8|4
7c0cca66-298e-4f47-9a70-bac4ecb09a4b|5
48ef29f9-aa5c-4f80-963a-23b26758c730|4
bfb38958-9145-42d9-b0e7-9d7ebaf06267|5
13f84b78-9096-43d1-adcd-a0cadd12c5af|3
b8dbd61a-4b02-45b5-b827-61b120af9ada|4
c76355ac-13f9-44b8-940d-afed610a59a2|3
caf25658-5600-481a-be07-6146d6bcb739|8
c7740219-74d7-4d42-a71a-1a4d758bdb85|6
59530e22-5bbe-4fc6-8190-0a4b2aeb0007|76
fa1e8774-db85-4c29-9ddf-358456a8de0c|22
aa745898-33c8-4437-9050-1349d175682d|3
735d4943-6b22-4f04-9255-3fe484957441|11
44d1a1a7-720a-45e1-84c0-c7fe084cd88f|3
3f428481-a160-48a4-bdba-1dbfd29fb191|23
2085d7a2-8acb-4c93-8ec9-028e11320000|3
81a84ae4-7405-4b5c-b8d7-d108e2dfa825|20
d3367714-8ca8-4f8e-a329-c60a25734d35|3
676d31a8-48eb-4849-8a48-39a35bef059a|9
ff1b3750-d569-4260-bb14-fe378a4ca1d2|4
52e1cf66-a75e-4409-80ec-aff0f6514db3|3
ed7b314d-2d5c-4db0-8c5c-3c40b69ea757|3
dea78ded-e1ff-4995-aa17-5025917bd92a|3
d82c76bf-3461-45a4-98d1-d1724242252b|7
d07c2e56-e42f-4a4b-a866-012e340d6882|19
366c92b9-47ce-43eb-9ad9-b4f444a5c042|3
c43fe8bf-f46e-4b33-bf17-90eb91706a11|12
02be04bb-86df-453c-8584-0ef00c4f1993|129
dbf23a5d-c213-4c42-94f2-d4b0308f96c1|15
1bf338bc-ae81-403e-851a-cd780108611e|3
48c38258-b71f-4973-9c25-3d58b8e2158b|171
13e1e3b3-87a5-41a2-a378-9dfbe2121474|11
0f28ad5b-60cf-4cb8-ad85-fcac429ab738|4
4cc76650-e8e8-463f-85f8-300682647b99|115
fe46ce6e-f9cb-4b6a-875c-b8dd23aae46a|4
3f83849e-96ea-422a-b7b8-dadb77332224|6
e6a31083-180f-4abe-9633-e8cb63f1343d|101
aa33970f-2708-4d63-9dd2-e30c5f897451|3
6dbe49f1-0900-43b0-bf57-2ab6d8e97173|13
be86b102-426a-405e-a9d9-09231ebdc656|22
46be347a-6b3c-44ad-9305-04a0ac6cf161|4
b1d163da-a731-41f7-855e-6cc5d7e15f9a|12
90896bef-2220-4191-b3db-c5ef0e6f3532|5
a621ff8e-6bcd-4a73-910d-c1d1c1aaa1ff|5
7c511fe6-9b45-495f-b7a4-c7305af0b10a|607
76aa924a-0226-40ab-afc9-4820c4c0cbbb|8
80a82752-9c26-4292-bf99-6688f5168350|7
484f6c2f-f8dd-4b63-a5d9-4083fce7212a|3
13e0beda-9878-46aa-877e-f8d73dbda9c4|109
e1b9f0a8-bfa0-4524-b387-8859822fbc19|3
f1ba76ab-aac8-4d82-bf21-5aaabae94b25|33
5e17b3ed-e12a-484e-82d2-67164823e372|4
b990eca0-3b24-459d-bc77-cf72f2d52310|4
4cedf86f-b863-4999-b9d4-2574f29e4152|5
6f24a39e-fee6-4ecf-b08b-f304de0b1a4f|9
60dbcd0f-da74-4584-8144-46bd2753c6e1|6
d80833a0-aedd-43ab-bae7-a34c1641fdde
c33eb040-2dd2-4470-8709-ed4f4b86b94c|3
21fde053-6b66-4e3e-a581-e97c93215655|22
48a4418d-e306-42e6-8011-2d006485a863|3
22acb7be-7bc1-47df-9e4d-5a83854956d3|9
8b5c2a5c-c926-46cd-b09d-b45545f4c5e7|7
02479861-78ce-4ae2-83ee-b6e09bb4748d|3
daa6199a-12be-4505-aec6-8c7df9346da2|3
4a5d82a8-d171-4042-8cfa-365388a87f77|3
e34e80ce-ffda-4ea9-9ee3-fbbe8b08fcf2|12
5d58c2aa-1191-4f52-afa9-e1b08d058eb8|4
a9920f03-863d-46f6-a313-7ed3e6803177|73
281508ad-b880-433d-9cde-ad0a7d3d753d|4
f49e7e7b-2ec3-4b74-8e3f-ee078c2b869e|4
cd855cac-34ca-47bc-a2ca-48cea616b077|9
02ac6467-258f-40d1-a38c-3d20e3bccf0f|4
d5092768-598f-4e07-b459-2ab813632a77|5
d1947758-0cfe-40aa-89d4-4934b9dce572|3
4fe9b75e-e8aa-411d-ba50-47269dadde3f|5
104a6de7-4230-4e96-8c28-81c26a3d760e|3
9412774b-4110-4279-a4ed-3f7ad11df9df|3
ca31b1d2-16bf-4d89-99de-a4e87172360c|4
9aa6afb5-9131-46ff-97b8-1433d3dbd17f|6
6346f2fd-abdd-4af0-a79b-8d3aa386c4b0|3
4462ea4f-bae3-4983-9304-1f78b4e2c7d7|3
3d1359d2-3250-4a91-9bdb-dd623cca4ed3|3
960728f3-c198-493e-b087-e529af9d3ef8|9
e124f907-88ff-4568-9b2c-3922b05115ce|16
feee51ea-7f2d-46a2-9735-f47e126e24eb|8
2294ebfc-9185-436a-ae72-205c2409a30b|6
36f03892-50c6-4125-a9b0-209811e06ad4|5
8f7d15d0-5fd8-400c-995b-fb130e3d7120|123
b3d0e953-45f6-425c-a42b-47efe90e0eae|3
e17f2a65-7823-4b57-b1e0-9168ff67283d|4
9827fe4d-acaa-4b5b-b0e9-4ee896b3cdb6|3
c7a05cf8-df2f-410e-a551-28a7bf4dc9d6|3
67d2ed41-bb74-4199-abac-e19d69cf13f2|11
6fba0aaa-409b-4b05-9fca-e2f5b723c583|4
4be5f2ec-ac7d-409d-a56a-fb2bc934b928|10
1ebdeb6e-ac56-4b93-82e6-429c111c60c5|3
b9149138-c7bc-4c82-8003-a3e9993fdd14|3
b199613e-b96f-4e69-aac4-58a529a17a88|6
48aac18c-9fba-4978-bb9b-145559dd018d|11
581d1c90-7358-4882-9dfc-d505b9cf9667|4
10e9880e-8954-4d5a-8505-1085c4f55f80|5
0d7d007f-9a55-4baa-bc62-efa65375db43|3
7fe0f3f1-d138-4752-a6ce-9fba0ef8548c|4
a236ac89-5eaf-49f6-a24d-70eef8ff9b2d|7
ef3aa92a-8fe7-4ff3-8e67-27e791cc89d6|23
4f905b9b-ca97-4306-9f9c-359068dceab3|6
e1a4e6fd-5c1f-4f99-868a-15362dd0d9d8
99030eda-b73f-4918-8d2b-7bb4f28de8c8|3
e4acd39f-335d-49c7-b6d1-a71b35bf7c70|4
31479b96-5298-4cb8-a5c4-54c6c07de0c2|3
09375701-c396-454f-8314-3ca60ed6775f|6
16abce3b-d258-4c9c-8d6e-4baa6860fd59|6
9ca75c60-a22f-4770-b118-1fb302f2e7cb|3
d9b5ea4a-6d31-44f9-aa32-831542c7182d|3
5980b9a6-ffd6-47d5-8000-9902efde3c09|4
af88604d-b68c-46e9-88fc-7b972498d6ac|23
e019ab70-f35d-463b-a907-361db11022cd|3
d2926bc4-7fee-463b-ace3-6878ffd18860|8
436d41b4-7e94-4ee2-873a-8bf7c9c48ee2|3
908c76bf-8a35-470b-9e34-a2915e8c97a5|3
4750b880-38f2-46a1-a4e5-e6f3b61d42d1|5
7b7f9b72-fac2-4dd6-aa3a-05f56d6c2dfd|5
429d6395-ae07-4d90-bc58-376fc8802b11|3
0b081e3c-a036-4499-9305-bcf200a5d792|3
e1bcf6a1-bbe1-45bf-910e-774dd7087df0|3
a3f31cd7-cb95-4791-84c0-22cebc17ec41|3
b0277c9d-9bdb-4a26-b677-d8e4215e2b19|4
a1184003-25d5-454f-98d4-2285e919eff1|3
40b020f5-b5a3-420d-a52a-6784c0e4ad4f|6
93812b86-39d3-475a-b553-bf069a8ef97d|4
7d400209-c1e2-45f2-b4ba-2b895432a209|5
1a801d38-e9e6-4335-92ff-043af9fe5f5a|3
01e5e794-9a92-408f-a783-4a597d7010b2|9
4239319d-290f-4979-a31e-d109a4d1a5c6|7
8a2f1d70-da8e-4f27-85c6-6bae1158be82|16
a604d6be-5a92-4fd4-8ab4-91d094f9b20d|3
36971e9b-1bfb-4a14-90b9-4fe2f19abd7b|16
214ae548-3997-4a25-bb76-b99caffe7be5|4
e45ba873-edfc-4026-97ea-9d59f9b50e1b|126
093b24a3-e479-42ff-b57b-fd8eac8ab3ae|3
d48fa6e1-b9d1-4e15-b9cb-7196920e1dbc|3
43315ede-4d47-4ada-808f-a888d4db0e62|5
a2b8b465-3a7c-40a0-b61a-32989ff8b8a5|4
c8fe9d3d-9a56-4efe-ae43-193363dbade5|4
aef18e9c-854f-41de-ab5f-204a9ccb254a|7
fc915159-3027-4474-90da-679005e9803d|7
7326cae5-edb7-423b-9dea-8b1af1d72667|3
be5bafe9-a21b-41b4-9f0c-7c4e02bedfbd|3
606d8f73-6867-4d2e-95a6-a3a9e90c9a42|52
0e9e7cab-c56a-4890-b31d-7a59ef6f47f1|3
5e82b272-65b9-4577-836e-89c389faf415|3
315b9799-e9e1-40ac-b137-421349f232de|123
077280c4-eabc-428d-9f9b-f45796722157|3
0f7579b5-d4b6-4109-a58f-d402fc1e1a5a|5
de1394f0-9bd5-499f-b428-16aeb8ea3f10|4
51bfe6aa-88d4-4c79-b6e4-e802a20294b4|5
a495d9b3-f368-453d-85db-9c0c6bd9bd65|5
240a9e17-8f6c-4d5e-b1f9-5851d800a89b|150
22a5055d-82f7-436d-81ec-d6aad672be57|17
15f21b8a-e504-4fe9-afe7-fe6e50c0d40a|192
de1b9acc-4be1-4153-bec0-c69e3448d05d|4
bf7a667f-374d-4c5b-aa81-4e5551f420f1|3
0ec1fef5-359f-4ff9-91a7-0cecbaa50144|26
39465bc3-6ca9-4fea-8a86-0c4ddd1ab6f2|3
af76de1a-5739-4c62-9ec8-eeab2ee87ed0|3
1dbeb353-e38e-4614-8d7a-4a3621cde1d6
b8c141d4-80d6-4def-8f9f-5ca0f4c4aefa|168
065cf38d-38e3-408e-8d18-906eb2259bc0|5
d2b73b72-4c18-4348-8ff8-1d645e6ebd0f|3
5b0f165a-9899-4651-9d35-7d62fbf2a8cd|5
e917d673-c30d-4be2-a46c-b1899a0d3fe0|3
1e91b896-6e3d-4bfc-a71a-9e3cec73b5ee|11
87248a13-7cd1-488a-a9d5-c44de7e89ac4|3
bd9f1786-05f3-4346-9893-b205a18074ce|7
9c72a284-71ea-4b06-953e-396f46a955c8|12
acfcfba6-6558-445e-b8e5-9391a4564a0a|3
21451d81-9da8-4bb2-bca6-35d934181463|4
6d6dd63f-67bd-4d37-a42f-6c0f2627858f|3
5bdfae0f-6738-4215-9d4c-7809084e85a8|7
e48ef99f-32e1-4be2-a2c0-538dae1b8358|4
949d7ca0-ad88-4aef-b724-1ec7e3b36a97|3
b53ed443-13ac-4223-b3ac-8a84a12f1f8f|5
a354a727-4e60-481c-b939-cc207f2200d1|4
f157e298-0c7e-45fb-8731-94176f9587c2|5
89825f8a-b2df-498d-976d-eb21c7e22519|3
a316f822-47bb-4a01-a948-d463cae3a9b7|5
f8e694c1-22d0-4b78-a82a-4a451cf9b63e|3
f2fc8980-9720-463f-a975-06874c0c6160|5
37a7d47f-8a08-4159-8818-ff3a81e5afda|5
cad4c644-4347-45fd-92da-1467547ea856|3
fc21ccd2-fa00-4850-be24-d37a6ffabe6d|5
24871f5b-eee2-48c7-af8c-e361201472c4|3
4689bb07-f8b6-40af-8286-d87fd96434db|3
3e064600-22e5-40bc-a8df-9a4850f74b8a|3
36dfd765-4250-447d-b4f4-c3c4d9789ee9|4
341d1248-258d-4886-958b-dd76038305df|3
bb88d6e0-e288-48eb-a9e1-a992a26e2414|3
c2b46f95-d0bf-4a30-9c30-e1ac9366b2a1|3
5a65fcdb-243e-4f10-87e3-4a2e921ac77c|4
bf43fa64-d422-43bc-bc78-343966fc7153|3
15279310-c601-4781-a227-265b33dfad3c|5
823873b0-6556-4c6b-bfbe-279e2a080f22|5
08c99c37-9c14-4b84-96e6-2c8a090a8e1a|4
0c4f757f-4be7-4c56-b58f-00cee86aded8|3
dfec76be-b3a2-43cc-b324-727b739ea257|3
98eb5067-a9e3-403e-9706-b5258bb34e9d|5
01fbe0c6-4d06-4992-8444-b7a46e4efa79|3
018f311e-3974-451a-9b08-31a5276fd241|4
c79ba1f8-8557-4727-9736-3565f4d45a68|4
cb020bad-f5a5-4ecf-9c40-37beb3d0d531|3
43e13ec0-65d5-4f3d-a4a5-849d158550b8|7
5070ddcb-4140-424a-a0db-fb989f5849b6|17
14de42a7-b3f1-4d61-8610-cd4f9983fb26|4
4484210b-5035-4a1e-8a8f-e4619ca8973a|3
998e8fd1-3958-4759-b34e-2f327ef08433|5
4e52ac3c-ca01-4466-ab92-ac445ca86ab4|4
879f8167-899b-4ffb-b3e5-4887c5961d06|3
9b1355ba-a597-4047-beb5-7c33cdbffab8|3
4e28cbfa-aa72-44a8-baf6-b0ea0493be4b|3
2bef7ac4-5424-4ca7-a195-bd0f258a86db|4
f7f0af51-53cf-48b3-a533-97726ce34837|7
6fc66dab-1f1d-4f4f-a2a3-1664c071b3b3|13
3e6c83dc-de43-4062-a27b-e995d20c295f|813
6facc95c-48e5-48eb-948b-5a8f91e02d0c|149
b5413ec1-faf6-45ac-9d23-6b5532818582|3
93ad5dee-34d1-4d20-a594-afeb85ec8f93|27
010fe0a4-94d5-4aef-bcba-353141df70d4|3
54f53da9-de17-4c65-a681-7e84b9a59f6d|4
b69f310f-3d27-4ccd-a26a-9a5e13ce470a|8
09975e38-6c5f-472c-ae7d-4a8a182029a4|3
7eedad07-ac51-4e7c-a2fb-4574318e02a9|17
1556bcd5-1d01-444d-8198-6d3d80260555|28
d07dede3-b8d6-4c37-961a-a570ae3d341e|5
86dd87cc-9bf7-4896-ac1c-ec7a85895be8|3
f13919c3-730f-400f-8419-f9198b34372c|137
b182f662-0a8f-4430-b41a-15748c2906a9|6
3e6d9c81-9ada-4231-af4c-8a7aa329200a|23
fb56acb0-0989-4d39-9bc5-aa23879eb088|3
35896337-a9cd-4c43-8772-5c8e0d847620|4
740a8b0d-622f-4759-a5bc-333629ddca8e|3
40f0cde9-f783-4a7b-a1b7-dd943fa71a85|4
15382399-7f50-4d2c-a591-5a888dbcf51d|7
d3aa2af1-1703-40c9-8cfe-7968d3b90086|3
3b0f298b-ff8c-414b-aa65-e19ead111ca3|4
70feda2a-c221-4a42-b6c7-c204a8e28e7f|7
9bd55f70-cb62-49a9-bb07-5f612772397e|3
e0537bbb-3677-4cb9-8fbe-d900299ed6cc|6
7ddd99fd-a539-4cf8-9829-a4d344aeb77b|4
bf452e26-bd81-4232-a313-628b1360da62|6
aee068b4-3510-4d9e-a17e-87a2930ffc10|4
76f6cb54-9ae1-422f-a1ef-4b7dad5fc46f|5
c9768bfa-bb44-4aed-b75a-33083d0980b4|4
1cb81f1d-fbd2-4494-a704-ba9f7f1ac291|5
c1a7d9cb-da25-40a0-ad33-af23cabaae71|10
460b3c3f-44e1-4f77-b8b7-f2c86342cc05|9
09462732-a430-4709-9331-fc275113c16d|3
adeabba2-5cdf-46ec-bebc-84e6c0706f7c|3
01b59ebf-7256-4bc5-8fc6-dde9630f821f|3
504686a4-51e1-49ad-8a85-879b310cc170|3
63bb5ccc-571f-40d8-ac54-02e6049dcfd6|3
b800382b-2b6c-4041-905a-79090773bc6e|5
3ef86b01-8cfe-48cd-bcb3-ab780f5ac41e|3
c9a4df06-9f38-4e82-a1f6-07dd0aef3762|16
a6df6ee2-aa57-4fcb-a263-e3c53ffdcd8e|5
635b0005-bb4a-44c0-8feb-babd8bd06f42|32
74c397dd-c5ee-463d-be66-9a99b6770503|15
f42fb3dd-cfe2-4072-8433-6955a9d27715|123
a697f31f-5bcd-43ed-a2a1-49b577bca246|11
2d73e594-420f-4047-9de5-352520ddb76f|140
b5810921-e8e7-4c59-b735-5514c8b32a1b|3
fced911a-3438-46a4-aaad-df608a888a1b|5
8ab0f442-16ef-4a84-a016-4c01bf1c20e4|3
52dd105d-9f0c-4b8c-8527-3d7e7ffec57a|4
cf859baf-bbf9-4fd7-b679-a021c3fe5751|4
a8b757e2-1d7e-4c10-9233-ae24e14e3f1a|3
2a06a07d-2897-4b2f-84a6-3b9642bab23e|3
3943725e-51db-46f8-b2be-46e41977ee2c|3
45c3b567-1785-40b7-9422-43ce889b6b90|548
88d95104-f4f4-410f-949f-0fcb9165c5cb|3
0ec28407-5526-43d6-ab22-1eb1ac3110cd|28
9c3cbacb-e038-440d-93e1-4d3a93dbac86|23
ea10e35d-1d88-4511-8795-1fbe4c66dc9a|20
c39a8cfe-d8c4-4394-b9ad-a9d13a822159|3
c6ca66cb-537b-4380-b3f9-94143a204688|3
0b452e31-aaaf-486a-b3e0-a3a3740889b3|3
261b279a-d0f0-4a7a-9653-451dcf3e0a38|9
16c03253-026a-4e1e-9a54-d3e37975ceac|3
6fd5b710-9058-43d0-928a-13eb0ff3fb94|3
77bc038a-2dcc-4774-b17c-0fb5f2327447|7
b188a148-f636-4dd2-a84b-04bac2fa0662|8
69b5f134-e4d9-4f9e-9069-2cc507d9a5f3|5
a4c3b076-6f8e-4e7d-86fa-d6b30e89be7b|7
46a53fbc-dd0c-4cba-a2ea-584f26db51e6|6
ab170613-8622-43c4-a711-f400e1831be3|5
1a1cfbf0-5878-4c27-a8b8-5ce93e76c76f|13
57738f82-b5b8-4168-ab65-064085fe94ff|7
0ac8a8a6-a1e1-424d-82ef-d78a24985602|26
6ad05b18-0755-4683-b59e-e3bf5c2ec551|4
67f0db1b-2d84-4fa7-9697-b430900dd08e|5
36db784e-a23b-4aa2-85e8-e09d89eb6d10|22
246f16ac-0c73-4930-a15a-288023c0c7b7|3
694446f4-79f4-4d6c-83d5-ab080def938e|5
f93e9701-9a12-4561-b249-3776fb081c79|7
0c358501-61b4-4902-a59c-30b68c89f28c|3
b908f917-dea9-462a-bcff-57b1b805b1f5|3
02020c9b-8ef7-4ec9-8585-79cfc6948f27|45
af6da080-c728-4ac0-8fa6-e861b415c8f4|8
1fb58543-cae3-45bf-8cf4-9e37e05f9d8b|3
9c3a7255-34b2-4dea-bc1d-ba5cbb64d3db|3
c5770a5c-b3b7-4181-8fc0-76dab0b096c2|4
77986aac-05f0-4b07-aad4-1f1f5003b293|6
a0707ed3-e985-40d7-91e9-0c6d30d3223b|4
134d97e2-0479-4e3c-8442-5d0117d08fc7|8
3475bc23-392d-4363-bc6f-a6d49c121fbd|3
6e36301f-76b9-4a85-a09d-c61b9d52d2b2|3
cab89c88-39a2-4f43-bf32-cd2a5a1d1d61|3
54a98080-a27d-4d40-83df-394e007b0d92|7
971678e9-c0d4-41df-82ae-8d2109912fcf|3
7d99cce6-bf87-40cd-a75c-6db1bc74cdff|5
2fe68457-33a7-45f8-b1c4-77bd08abbb99|4
5fa287e0-4f9c-46bb-9f70-8d87eb9d4f7c|3
5dab5f08-461d-417f-98aa-2cd673d88213|14
ec0e1bfd-963d-4818-88be-92cd6e2c26e1|6
f764b2d6-aa28-4f32-adb3-6ff088bf3555|3
87ced012-9375-4903-8485-d2e6412eed7b|3
e2046d8c-7ac8-437f-bad0-230d31a61b80|4
24855023-185b-4dd3-bb80-4cdd032246a9|4
45302e0a-f107-4d52-8e11-ed20f0afe596|4
9d4cccc0-5020-4e2c-ba31-4c29139caa74|3
e62c9283-6ba3-4a36-99e7-de165d203284|3
d3d1d673-b2e3-4250-98f6-a993f78b7fe1|3
e42ad168-a2bf-4509-82c4-51c87f44bf24|3
620216c4-b154-43aa-98c9-dab98aa400b9|3
12194790-ee82-4445-8f94-b4f95871adf5|15
1db5a1ba-3361-489c-914e-597efd1e2776|10
b735110a-5131-4656-af9d-7c56f9d6f76d|6
6a184407-c968-4c68-9b1c-aaed33a6d174|3
3d4bd82f-4f46-42ca-90cf-eccfaeedbf20|9
fea0c9d1-f72d-4c68-acba-438178addd03|6
5d7de0f7-c0be-486f-978e-76670156fbfa|6
1a16296f-1ce4-43f4-9a54-3ce024bb9a2f|4
43141db1-a910-41ba-9c2b-bcb689b46929|3
0dbef8ae-0832-47d3-8f4c-9eed869f0c6a|3
adb8a723-4056-4de2-b563-3e22fef0b6a4|3
867807c8-5bed-4906-8ad5-d2fbd9fe915d|3
847babb4-249d-4b69-852b-3770d6479581|9
e5e4203e-364e-4b77-ae3e-c00db0156e9e|7
b02391cd-5a39-4135-a51d-538dceb88611|3
90c440b9-3708-4dd1-9a16-a0460abeb62a|10
3bd2b4b9-64eb-4d5b-8330-8fc02b064c31|91
f66feee6-7d2d-4f59-8947-20c0efbde902|5
c12829d0-7018-4fe8-875b-a96e70998d7a|6
dced9858-cc8b-4b16-8b8c-6705ed48cb81|3
de988d79-deca-4d08-92c1-5c26e728ec9f|273
725f129e-22aa-4469-9a27-19f06c739106|5
46c75979-7f3b-4389-8452-be3753d92e4a|3
68ddc464-dc64-4a6d-97fb-103f4d80d4ac|3
ea90dc3a-a2ba-4161-8099-8a231d0fcaa1|3
5c2978d9-b59d-45c0-b7f3-9b5108bfd5f5|3
48beb9a3-bcc0-4c4e-937b-8364ab665138|42
ce0d401b-7523-4dbc-a7f6-efebd1c66e7f|11
f86bd148-152c-4210-958b-ebebf8a544fc|8
88f730e3-dc73-489b-9c77-db356f699874|3
30add4b5-9509-4e66-8fcc-f6d399bfa347|3
e017bb51-04e8-4706-87e0-d5b0ac052e84|3
d30309a3-b110-4ca0-ac5f-f13113853ded|5
f00adcd4-880b-4667-a0f9-2b7c054e81b8|3
458dc011-fb6c-4f1b-bee7-281c3e36e3b1|5
d12254e1-94c1-48c2-8edf-8191ae04a522|4
86139c58-0f6b-4a58-a48e-cec9637f86de|3
31023eeb-1628-4740-9bbb-8cc0ce728a32|4
e508e4dc-86b1-4b3c-91ca-95ff586e1408|9
85bd54e7-aaef-4a95-bc76-a3e2c1b419d8|4
4560c490-e90f-4529-ba55-cea5c7aa8d4b|3
9f7095c9-b09b-4bde-a0a8-6dd5d027e034|26
0631be73-8dfb-4996-9615-ee6df3d0380f|4
dd75965a-f8ae-4183-b1f1-ac9eb0b3d9fb|7
7f44bb99-2725-40bb-8417-7148e783680d|3
187f2802-66fe-41ed-85f5-1033ea99c9a8|4
6499e3ab-6e75-4d20-ae57-75e71c58083a|3
935f5d28-c566-4ca6-9484-e6c8af32f9e2|3
083c7ed5-657f-482c-b036-273705f01b6e|4
97409205-03ae-429b-b59e-deb1d686262d|8
1611bb22-b2ea-400b-8837-2d69599cedd4|12
6f7f92fb-7585-4e6c-bb2e-48768f377394|3
604970a7-a246-494a-8715-5c59fb963572|3
ac117690-21a8-47bd-b002-6d88eabb1578
6f317ac9-1a0d-4e70-bc17-662c22b0692c
0361602e-60e9-4341-b640-951d24a663e4|4
21c87386-5eae-4616-89e8-70e454b8d993|3
1d36d781-357f-4496-b0e0-106e9be3d27d|4
1bedb5a0-06ab-4a5e-ae2d-1ebddad3bd56|3
02a4170e-54ba-4ebd-98f0-aef633754516|3
ad3e63bb-fc70-4717-9742-69fc2822f67e|27
3818bd19-402c-4d24-b2a1-a57a9959c740|7
eaa509e3-dc53-4400-8237-1129ac8b72b4|4
80806715-8bd3-4b22-82ad-03230b07d771|4
a3cb82a9-d9c8-451a-9ca1-106700277c4e|3
203ebcc6-cd23-4e4a-9f80-5a20ac722d5b|3
8ebf6451-8189-4f08-8260-e34f7478b5b1|4
4e4298ec-1eb8-480d-ae77-4c16d4c01616|3
c4d9e1d2-0a96-4b03-9788-c42b4c2885cf|13
f684c367-c4f2-4a7a-a914-c08b0bcafadd|5
335fdd4c-60ef-4893-886d-af7be1ccd566|5
acf8f9d8-335b-4391-acda-51ab3ab44de6|3
3c8178d7-6c10-4b04-bd01-f2f18b8d07eb|5
f49c9301-9fd2-4002-917a-fe8cf9bec39e|8
b6aeb845-115e-488b-b54d-68fa138d0ec6|3
4ff25e25-d5ad-46fd-bf53-1e6ba74a9d31|7
35f36800-bbe0-44be-aff7-1453c757ef8e|16
0f208e90-1354-4359-8351-9664f1e86c42|4
44a5b7c0-8355-4390-9ae8-0be472ae4b74|79
4aba16b0-6b92-4808-adba-ebdbe413f752|3
e7f30005-5ac2-4361-9b08-8d22ecf6678e|7
ce1b63d8-8ac4-4887-9bab-eb943c15f886|4
4c2a00b3-fda9-4620-826d-6b5424654e62|3
1cd33063-99a1-420d-98a2-b7703a5d52e7|4
08e908d2-3431-437b-9d08-92ea26b8c222|3
f90fa7a6-9290-492d-8a77-2ce940dbb0ab|6
ef7ac9b2-3166-4f63-b081-5b656333c354|9
7c888cd9-170c-4dfb-a761-1e92530e9eb1|6
b4bb81bc-8ae3-4b71-84ca-09366a2f5d77|3
1d530177-980c-426f-98cb-0626519e80bd|3
31adb05e-5028-4899-b55b-06b6b1642131|3
663f5ebd-427d-4280-b3c1-bce91d10ef0a|3
bb50987e-3854-4ef1-a6eb-a4edea566890|19
197d4f73-61d1-468a-af6f-a25e797ea948|29
10418518-e850-4336-b24c-913a13e1a4e3|4
0e03b243-deb6-4d4f-a7f6-1f148453268a|5
021efdb9-c175-4223-b17d-14bf4bff22be|5
276372ea-2b8a-4cfc-9b4a-292f58eaf1ed|4
12ca4ad4-84ef-4f5f-9dbe-92290eff2747|4
49e45024-8e3c-4f7e-aaf2-4214b6ec1c35|5
31792d9c-f91b-4db7-ab1c-d097787f465c|235
a1a91ae4-eae0-4754-8d16-17214fc5f9e4|3
f0ac57cc-6bd4-4d58-8042-d6c7c7aea03b|3
59844cf8-cf1a-4a95-9ffb-a2be37afe745|61
8a28332b-0c97-4759-b392-529cedd0ce51|6
58d3cfff-f667-4922-afe1-02777daf1554|154
83acdfc7-c29a-4265-81c6-9bccbd726b80|3
4eb69c89-d852-4fd3-950d-5be66c86ac2a|5
4053826f-071b-4e64-b062-039f2473b048|7
61e20b61-2c8b-440c-bd3b-e1e208dabe9d|117
c07619b0-0486-4b10-a1f9-29b2c5eb1827|7
7a67d84f-a653-467f-8ae2-6becc5aa6a83|4
ac09ba4f-7449-41a2-9fc0-b51eea0290f6|48
bbcab43e-cf38-490d-b8d1-308ce5d74211|15
b7af99d0-c9a4-4e15-8ee7-24bbd172d88b|4
007950a5-04a8-478f-9b68-15fba3cf24ec|147
a57904cb-36f1-4616-acd1-42bc1b434d47|21
2837ac72-3f95-4e5a-b92f-a1f0f0c6417a|3
0beed84f-5338-428c-b282-344a366c00a1|5
fdd0b43b-ca94-4a58-b309-213430c643cb|4
a8658644-4375-439c-a814-858211954a88|15
b06eb499-c66e-4da6-bfbf-e783f7b841b9|3
44bf6aed-223c-4be3-869c-aa27bcff6f4d|3
0c3cd125-0042-430d-9c48-a71f33161e73|5
d99135d6-6485-468e-a60b-2d565f9abdd2|3
7757c545-b1db-41b6-a5c5-6b8676ed4fc8|5
b72f5dec-c220-463c-843c-89a9ceec0890|3
df135a5a-29eb-4408-8ae2-14f40f8ab989|3
bee2c8d1-e7a0-4de3-8dad-49217f0d8f44|12
0f9c7d22-268b-454d-92ff-2ddd38a91e04|4
b14c969f-8b3b-4a8b-8013-72f3974dbb64|3
5d077ad5-b9ea-4640-ad7b-a9d506f643bc|3
a1fded1d-607d-479d-b840-9f6631c5b82e|4
80fd9221-4d6f-4437-98a8-021831a9cf35|9
db9fc8e2-5b94-4002-932b-aea69ecad098|111
1f8519cb-1011-44d1-bbce-e043f3c51350|9
ba6fb330-0705-484f-ae6c-a1f75217be95|3
bebefcb6-97c7-41e9-a738-974e5714176e|3
966b5ef8-7927-44e4-8486-250ec60b7fe7|4
1a67da46-f0fd-4132-b1b3-8d85ee990ca7|3
07aecf32-1048-4d87-a2a9-a95c1d539e90|17
495cb848-bd43-46a5-8228-bd3e7790e293|3
a13ff199-25ad-4fd3-a46b-59d31a683cc6|6
aacbb12d-d217-41f2-b560-2275dd536ead|21
625eb932-868c-4133-8f19-11c0c445b9c3|34
bca66768-aa6c-49b6-a9cf-19dd871e7747|3
b705bb60-95fc-4cd6-a260-0c02671bd135|6
61cdd939-2963-4bfe-8610-38ecb6e2c3ad|3
eb18e413-c2cd-4758-9795-3e1984d156a2|4
def7f707-949b-42ba-a250-89a144778c0f|4
22e00f9b-7ed2-44c6-b7a4-665e38179805|3
af290f52-60de-4753-b26b-07d1f1043686|3
1ed5cbab-22a3-4b84-8952-301d1cf590e2|3
ae8d2085-6a93-4f75-a23d-4901c206e2e5|3
c6549e74-0c69-4adb-8915-18f0d1cd817c
af9fb55d-5582-430c-8dc4-74df799f8049|8
d2d53ee6-e3fd-4503-858f-8c3d64034caa|3
95204988-c726-4c89-8e68-7be41c110aae|6
1700f87f-8126-49a9-a049-8ca45c4b1a20|4
70ce9919-ee44-4b2a-8225-a357e3e5f8d1|49
2fa0931a-fda9-4e4c-bc7d-ccfa1458220c|27
905c8218-4b9b-463d-9e0f-a006a2455643|6
0d779366-273a-470e-b0e1-aabf3cc3730f|3
bc39a2bf-e35f-4603-8a64-6e68e000dfa6|6
75666db0-5bbd-4393-aba3-3be6015ced2b|12
147e0e68-cf5f-478c-83a1-8be1771fba03|3
6dcbc415-3bc3-4902-a6b5-8740af495708|13
2e94d77f-e477-40d2-8fcc-dcf9a5a915cf|5
413be44c-b4cf-461e-80f8-5c4163a5dc99|10
0adec6fc-95fc-47af-80b2-66ec24c06667|5
60087f3d-5841-4c27-a8b7-897df8efab81|4
8752e98c-3a44-4c69-8c3c-195743cc0e57|5
31b8373d-4c6b-4723-ab56-ec444e2840f2|16
fdf4718e-abb7-49a9-a02d-c6249644613b|5
0cbe63bd-efe8-4f21-81e7-e1b03b58f48d|9
f679ed7c-4b73-41a6-a8f0-f721b4ed3a5a|9
409644e6-a665-4be8-a583-5dd6857e5ef7|8
9181cc76-0dd0-46cf-8aa1-f8d2de562814|3
85c0bb23-c43d-4af6-82df-825a1c15be93|3
c3e65a38-5111-46a0-a4c9-41e78e485097|4
41d1951e-280a-4b20-b882-28930b63f381|4
83ff6783-e52d-4b06-b5ba-6f73cf4e40b2|6
a548f2ac-140c-4844-950f-b843beb7fd92|17
4fae659c-b2e4-4307-a767-c8a384a5586c|3
6f5e98d6-fbf3-47ff-a423-41b96738a2fb|3
24460d95-0312-4049-9ec5-6e315a960193|3
c4f18e2d-d542-459b-8101-10dee19b8a99|6
46117087-3091-4f46-b834-da2b0292600b|6
55aad9eb-851a-4c87-89a0-ff0bba5aa623|9
61b7338d-be1a-46dc-9334-753152662d1b|5
be48d250-8027-41fe-b5e9-44a1ab1ca631|14
806e3dbe-751a-44b3-ab34-c6d63759e948|3
38c66178-4952-4d61-9b9b-5b8c54850157|3
803491b0-e4f4-4020-9cfc-71617845b342|6
07b73c31-a004-4fba-82d4-310dd5eb221e|5
fbbea5db-0935-4b60-82b9-388a1e5386a7|3
3b6b621d-8245-4ad7-aa08-0f1d4c9d9cab|8
619cae43-c967-462f-8a12-d82d7e55492d|8
a1e42f4c-1521-47e4-84ca-6ee614e54dd4|3
1233ba20-aba2-4235-8bfd-813ed552b1fc|108
5a34ce87-da33-49a4-bd74-122404bdb1fc|139
f5257c87-d926-4c6a-8ac3-8ebd25b8cce0|227
f8c58433-672a-4d03-9f12-70c5e4ba72ba|5
024053bd-2e7a-4f72-b317-d2b81d5bb008|6
8eb27b40-07c5-4bc3-9a75-d78b210883cf|3
1b3f5112-6274-4d1e-8a7c-11b93d046c5c|3
2f362e4d-9176-49d1-8c10-08a0d537e9e8|7
4538a873-7548-4ea2-927f-611e86660689|598
25beb3a2-6868-4075-a921-b56ab3fbf453|5
9e3446fd-340b-40e1-a9f9-c1c3c7d830c4|3
185f772d-6662-4383-9fb9-406990beb37d|4
0ef9faaf-b72d-42dd-949a-54ae40a9f2d0|4
ba1ffccf-883b-4d12-bef7-2300ba87ba18|9
87123d5b-08df-42f7-bfeb-a59646dcccf7|3
1056ac86-a1a5-4e44-a720-fbb0bfbc98ed|152
0249bb55-5fae-4e76-9b38-b66dea1804ff|3
32c50337-0b9f-4614-aafc-0f584f974361|3
3a2f12f9-edf2-4a88-9850-4bbdf23a39d6|5
645c3f80-b640-454e-bdf5-4d293ef67933|3
c96d2fdf-dcd2-40d5-901f-e51609536a57|5
b2583aad-b91c-4096-a7d3-0272ca399476|6
c6af9eb4-6806-4ddb-9474-7864aa024f84|219
97f9a71f-a5f6-4307-b305-5edb38f52455|3
c0a23ae4-edc4-43d7-9e1e-cb6257723daf|5
d3697fd4-cd6f-48e2-b90b-04c300d9a036|3
0da11938-c86f-4a9f-8f00-e84b399d48b3|1058
5d12b76e-e895-4839-b7ab-51724d93dd2b|3
6e0fb673-882e-4707-95dc-0b5b5f32068c|6
3cc5e7d1-c30f-4e08-ad04-4bd71a2d9fe5|4
45c9688d-e21c-4088-8b18-c02138c17dc2|5
75778ca7-102f-4ff0-81e2-45d4b721e6f8|3
2ba81bd2-da87-4663-9a88-8e08fac09c77|4
f073e4a1-4a78-42f5-bc43-e6c7e3ec780c|4
3598cc23-6a98-4b7f-9152-114a61de9ee6|3
574fb433-863b-46bc-9a89-2e1ca2d4becf|6
a3756b6a-47b5-4382-9b4d-b5fe507364ad|14
97cc7bcd-26ef-4bef-b419-f57e83956df7|4
0071b05b-5453-4d1e-9fb4-66f4ed07e7c1|16
9162f96a-1da7-4d59-89bd-94a44abf1bbc|11
c7a94470-893a-470c-8d72-98e99262c66f|6
70f43136-1d11-4dbb-830a-552c02f5ef79|3
cec0126b-4efb-45f9-a4ff-308a22f2de69|8
57fc9f1d-a01f-445f-b201-5efb0c2c13fb|149
c90b4f6f-9465-4861-88b4-70df2240bc05|7
26d49b71-66df-49db-909c-79d94e18df0b|5
0e1980ad-ea2a-4a0a-a750-86a2e4cfb10d|4
646d4444-76fb-48eb-813e-0d6d789af1d0|7
5b80d14f-b001-4ad4-8567-808e28cc8e6c|3
2c657513-2a08-49e4-a997-a204c6fba0a3|3
65549a0c-fab8-408f-ad56-dcf49a450334|3
4816946d-0e25-4271-8c71-b02ce596d710|3
e91be862-c88e-48e7-ad6e-b973e6d1f2db|4
107ca832-88c6-4b1f-aeaa-8b4a015d5835|11
c2c46067-22a2-41da-ac0e-2b8ade55d654|4
2a8a56c5-58fc-4a13-a7a1-f1bef2f6a9a3|3
30e4341a-0d4f-4fa2-8ee9-31ebf0c5f153|8
761c301d-fb69-40f5-84b1-9536de60c53b
8c217f4f-5df5-4c38-b182-4b39f7a847ff|106
b06e4a40-c5c4-4ac0-b633-828845934445|4
36c22124-57b4-46af-b6ae-1ee59e2052ff|4
9b40a86c-b27b-4e21-a34c-0d5a51017d68|225
455d6c20-3afa-4799-8d0e-8e42f4e02a40|3
9f8a5513-4f32-467b-b556-c919929b6c2a|3
bc8b41bb-9c53-4b66-989c-a541279abd50|3
b1d54f1c-297b-40d3-a81b-36f6c1c8c132|3
bbd24c50-23cc-480b-a1db-266f4f3e2c44|4
ddb24b0f-6a1f-4486-818f-8dfdfe37bfdc|7
847748f9-db55-4af3-ac0e-59c91ac8b25f|4
b97182f0-3f49-4141-9b9a-96350627995e|3
7188ab95-1e99-4181-a8e9-ed5396686f01|4
b0ff64ef-1901-4b86-b928-3ca26585feb4|5
15a6f806-4f9c-4699-ac5e-cb6c71b168de|5
edafca88-18d6-45e6-b047-1197df60545f|5
e2acd7c4-2ce9-403f-8477-5d0d098f6c07|7
7fae88f5-f9da-4a45-a514-4cc5a62e81d7|3
3570b5d8-2a0a-4bed-8e77-e76dea565d1f|9
79347d4d-94f7-463d-9d01-c3c3c46d2d92|4
17c18f23-5322-4e82-a7da-1061dfc3cec3|7
41089125-a18a-417f-ae44-f9ec12ec6fce|4
71a5cd21-eda8-4d21-9ef4-32e37a5ee175|3
1b58ded6-9d56-4160-b764-f9e5cef260b9|7
9f7a8de6-398c-4e95-9820-80d32024c6c8|40
af7d5ab8-9c5e-4690-9342-f5561261c181|14
75aa8264-fab3-4f6f-8f71-968c2c19f269|8
cb1d8cd1-1c37-455f-8141-3ed0ee6d01cc|11
0a540e3c-823a-46dc-9e36-e17a19dd2030|3
9b02af3c-7fbb-4f7b-8eb4-d489e1e17e48|3
b159b372-ed30-4fdd-808b-ca3cc1d7f2fd|7
f238c96d-5a29-47b6-b36a-1cf22f3776ae|4
ac983129-bbb0-4ef8-a25c-0ede540ffa12|3
e71b6432-848f-450f-9b8e-a8687f94bf69|6
d448e595-367b-4f1d-af57-ea58a456fc9a|7
6ca95734-e168-4449-abe6-a71da8a3aed9|21
af962804-5204-46ea-8c89-ade1892f0ae8|3
3c43d6c8-ff84-40d9-b566-24bb53596ef5|3
31b06a49-f0c8-450c-9635-f5d4ca27b69b|11
2e8e2b1a-515a-4800-92d0-1d51babca785|166
a62c3852-30a7-4eb0-ba4b-caf947b1991e|13
26d852d9-5fec-4f35-b444-fa0a9f73c487|5
6f5445a9-1294-45b3-b569-39acb0f0ea90|3
428ae507-1673-4bf6-8fad-7abdf44adb37|5
7108e9fc-dc3b-4c0c-9071-2c8126bee049|4
3a6e6925-eca1-4fa9-bd91-35ddb1504f5b|5
87b8fbdc-622a-4b89-ad47-78e52bec19b9|22
dafde684-c553-43b1-894c-f584cdf1f087|18
4768ee45-0f83-4b3e-808c-1979fe7091ff|4
c8b13f7a-c40d-45aa-b87c-461f6dbdf68b|3
2eabe942-7dd1-4d5f-9540-781928d42884|10
b6e63d8e-84c1-4d27-95bd-64b91dfa35cf|7
5c586f48-a575-41cb-a530-c7960b080ab3|7
81415e42-623b-4f58-b101-d24f2dbb2dd7|8
f94a60d5-ed7a-41a3-8288-3be6c885c973|58
4ace9c74-3f8e-4daa-bc59-430ad4250adb|3
b88d7765-0b67-4a5f-ab1e-70ec45d2c8a1|5
15806a0e-377f-4a0c-9d67-d95452d57810|4
9a9e8ef4-8eec-4da9-9034-338535918930|15
0f279fbc-ba8c-45bb-a5bc-ef286d1cbbf0|658
776d6764-5fa0-49c4-93b2-efb18fd53c32|18
b222a4cc-e0e7-4c72-a917-f5850a3304d4|4
885e3840-dfd7-4885-bf94-b6ec32f0aa3c|8
f52246c9-fba4-4841-a199-1db6e54433bb|4
f252e18a-dd37-44ce-8f40-bf907a7269d6|6
13f79ac4-4e6c-49ea-80bf-dce8a748fd4b|3
5e33ddb5-9782-463a-a995-c736159d8a24|27
7db7e648-16e1-44ca-b17a-403552411163|37
79c4fc62-c51c-4539-b5f2-970d1ba4514a|4
eea47d55-2612-4063-8f25-be8240d314cc|3
71c91d5c-efa4-45e3-acf6-b275c432041b|4
79d1681d-4d7d-4ad2-b846-363ef9757fd0|3
1566ab84-f3a8-4879-b056-84de1a00b3a3|3
1c8f8698-e1cb-455f-938f-46cbfe97e837|3
4ed594ea-85d6-4813-a33a-58c7fb6f78a5|9
37729847-c900-4dfa-b1ba-d15f8c7d56d2|3
d868bba8-25b5-4257-8910-27c1534aeba5|89
42339a13-af8d-4ff9-81d2-a9e5e5aa29fa|3
37c24da1-f277-4f5f-b3b1-a797f99fafcd|4
78be9817-cb5d-4a29-8a5a-a12fe01bb248|3
49c96564-a4c6-408a-a351-9160f11fac86|4
7dc63030-1bf5-4100-989b-d6b4661785c3|4
1aea3cf6-6b58-4dbc-af95-ed6054b7fa9d|5
278884e7-1dc1-4e58-bce9-f9afc40bc65b|3
2c6434d0-59ce-46df-a261-b8faf8cc817f|3
f0c76adc-ad03-40b4-a5c8-6ea0d7ce32aa|6
0cdff670-9a54-4c10-9228-3265ff2b905d|7
6cc1449b-8914-4313-a8a3-763faed6c3bb|3
6da120e0-c19f-4809-9f10-1a4ac27693d3|4
235bd565-b594-4684-97bf-4bb324e7a0d6|3
1aa55b63-ff13-4940-ad29-942aaaa73fec|3
94f21c8d-3201-42fd-9d29-2488c12e6aec|5
2f14f690-6826-4794-9ae1-211190a405c0|3
dee7b657-276b-4a0a-b343-2300fd2a72ae|220
7f3ff74c-e371-4dc3-8eb5-6eb398019060|3
78a50dc9-6e29-4279-99c8-ecad808926f6|3
e77f0bf3-3527-4fa9-bb5a-ed5dba9d0a2e|3
2b176318-1674-4e2b-8865-fb7948dc6c48|7
6e3d1f84-11c0-44fc-908e-a8fc5c51c97f|3
8395d565-58a5-48f6-ab33-9a0f489aaa5e|4
4a3f4ac5-ec72-4405-b138-5586c16787ba|3
aaf142dc-788e-4fdc-adc1-501d5215c9b0|5
6f5b8c1c-0852-4dc3-8240-8b6e138b8bd1|3
f77e6e2d-5f59-433c-a4de-d89cfd774aa9|5
2af792db-c32f-4c85-a61c-76d40cd162f1|5
df05e2a4-c1e2-41d3-9e95-42b9d0f52411|4
8c75a329-ef21-4a2c-be95-d5a407709fd4|3
a5439c2f-601b-4e11-acad-9b5cf46bd9a2|12
37195e58-6649-4106-9760-98e79122d1a0|16
47cfab6f-c644-48d3-911b-d7473599da97|3
f9a9a22a-d6c5-473a-94b7-7c5f52ac1f34|4
0b55c67d-81de-4790-b23b-730dc1e2d584
d89f356e-9de5-40d6-b160-ab7f33d3f768|4
65d9c888-a703-437b-b2f7-ddeaee545179|4
64552788-b60b-4fe1-8f3f-5e7c4b775a13|13
49a189ec-b4a5-4e59-b118-81ea90a5c30e|4
3df2d802-8b1b-48e9-8b37-a39c633a3f4b|5
358e7724-c263-45e6-8164-5d71252f74aa|4
4bd46379-9d1c-47dc-92ef-2560c10e7beb|5
52555881-adca-4256-9946-05b1074b6fed|5
0852e305-292e-44ed-97ef-33f6b261e0b1|3
43ace8a5-b04c-41fe-897f-42145f9fb575|6
7b4e7508-6287-4a67-bcd3-f890c3f0972c|6
14eda96f-ee49-4e54-b23e-1a9222910b5b|3
b35a23ae-46eb-4674-bb1b-672de1f4c9a7|3
86077111-da9e-416e-9aae-1d313ef16ad0|5
2a5149fe-8b1b-4f62-aa78-fbd96c544a0c|3
940cf8d9-9c02-4a06-b829-423d8eb31fb8|4
159d2f2a-7fa5-41af-8c45-a242cfa95bae|4
4eceb55f-af56-44b9-9e0d-8d8e6600aaa0|11
8c843b70-2b4e-4edb-a1d7-8225a33dea3b|6
9e2b0bed-d633-4d43-9768-4b9feaa09c4a|4
5900b537-1570-4eac-965d-64d69275bbb2|4
fc10e846-66c0-4a11-899d-0f221c2db0e2|3
29103977-7166-48f2-93c9-efd6366cbc2f|3
f13fccff-18e7-4695-a8d5-985107329644|919
6dfb0b87-b8f4-497d-85ef-7b0e5d5e5e43|5
fcd6358e-de1b-4b10-811e-763454442fe5|5
88c8e003-9565-4b72-9f14-01c5ebc9adc1|4
56575c0b-ec37-44db-b42b-e80d22f11933|6
3ffa5813-e058-49ed-9490-083aced875e8|5
45b097dc-2a0b-43a7-8dd1-134dd1730e92|5
ee4bad85-4600-416f-8c6e-c45c0a2af70a|3
03ecde5a-11e6-4d39-a007-54394b4d4221|3
340cf089-0758-4810-b98d-7ffcaa29477c|103
787e7038-c16b-4685-bf40-bc41aabfde8d|5
20a1e15e-c952-44b2-a4a2-fb4d29537fec|3
1cbff6e6-b42b-44f3-b39f-f157c3d7e5aa|4
e85f6bd4-4bc5-4bc5-b6e8-6c49eb67d437|5
464a8105-12a9-4023-b45b-078863d58635|3
f5fb1f13-e4cb-4405-b5e8-d87355e545fb|8
6fb947d3-9d81-4516-aad2-cf61f67a39a4|5
6d29dda9-c7be-4543-a071-6508e5ec961a|3
17a9c254-08a4-4b05-84ab-fb32d6dab706|3
a34d3a2a-bef6-4b4e-801f-669e89ac2717|4
342c9a7c-7a63-44b6-9e6a-72d8b0121220|3
61f61077-94e4-4a39-9c63-a65ca97daf43|3
aab5f34f-c178-4184-abbd-25137887f966|3
46ef6141-0a5e-4d08-8f0e-27cdc7297465|3
db532116-99c0-4097-91ab-1cde3297ace5|4
27e73b66-00a1-43a4-8772-d2691114e219|3
dadcb694-288c-4b59-82b8-ec7e3b7f2c67|3
1dbc77ff-c1a6-491b-bf00-daf3a705a145|3
f28fa69e-f763-4e84-9fee-2bf04f4c60b5|3
a58d0b92-1637-4588-b28f-6d3daee6645f|5
8366187a-8685-4f6e-86d7-f33f46a77421|15
c46b65e8-8364-4966-84f3-442933c9c2cd|14
1a4a354f-b9d5-44a3-832e-c1208c625ad3|3
39584b1b-25d7-46db-9581-fe1c0d0454c1|3
be88237f-e672-4aa9-b327-84d2d3683da9|4
84e0254c-f770-463a-82e8-97e9d6ca22c5|3
acf02991-64b3-4d2a-af62-1d3a0677003e|3
da931a45-b60a-4c06-8a20-301f4e97dd87|4
7ab26dc2-8eb0-4aad-baea-c2f7ae13afec|3
0740dc9b-06a5-4bb8-b7f7-394282d0d539|5
f17c62ac-0b48-4f3d-a299-8c63c7e775a3|6
3063ec66-95ee-4d6d-9b70-05e2d7b4e4ae|6
44fbe982-694d-47c1-9660-c84754984b8e|11
67d8ffc9-a7ee-46b4-8b9d-2a61666b5907|10
1a6adbe5-c9c7-4628-bc3f-b6b85aa4c5c6|5
d1d2db6e-7224-4c1f-8877-c468742cdb93|259
4d4d2239-be21-44fd-95eb-8dc9256ed7b9|4
a1f18628-ed9f-4708-a758-b95686fc01ff|3
3d3a008c-d5d0-44e8-90b2-8a5a92aa67c1|3
6b9b8127-e06b-4f4b-a0c1-f0248e8d0744|20
da94dcae-1c26-4073-98ac-9bbfb2a9bc2f|6
a4701b29-ca01-45de-b535-68c9350f7164|6
0cde4598-92b4-4f2c-bddb-280f79142310|12
2d3e6d7d-601e-4aa0-92d8-f7cf26326504|3
d9193e4d-e735-4237-a94f-e4b5a43e3f98|54
0f0fe504-7ed3-4a5b-98e0-50a9f1ffb73a|907
08021181-f437-4e39-b2fe-900bf7e45b99|3
615f3fb9-c402-42d9-be4d-808e55e4ff74|7
510f24bc-576d-4dab-adce-46577f455ea5|3
bf0bec37-65ba-40b1-813a-12c3de292dfc|8
fddfa578-659f-4069-90a2-ab146405dcd7|3
4c5f60ce-e9d7-4672-9f14-aee632a28f27|4
9023381f-c066-4bad-8526-17365e936ace|3
c4a71ac6-bb19-4962-a88d-7d813c1bc7b2|4
b1281d77-fc07-40f6-892e-725be3ac954b|4
4d066358-16c6-46e4-bc67-62e6fdbd6635|11
d9741919-899a-4fd5-acf4-65e07baba30e|7
53763471-6200-45b0-b2e8-16784d2af333|3
23b30ede-dd4c-44c5-8bba-62a8682a2761|6
5dbf6300-46d8-479e-b42e-c2d7e301829f|3
29599ed7-3e82-4988-b790-54497167c8a1|154
2af6c080-c11f-44a0-b56e-80c812dcffb3|3
9ded8dba-22d0-4cfe-a5db-f2d458e532ff|3
48652e19-9ead-4e4a-bf1c-9e22f46b42bd|4
cfbe8058-1af4-4cbc-85b4-d058f0a678f4|3
9e900f59-1bcd-4155-ad08-dde5bf1ca380|9
275377ce-5f2a-4745-ad48-cffa2df20c78|3
6282ea63-c49e-4596-b006-98a2766957e8|3
e08b07ab-406e-4ad4-88e6-da195ffdbfc8|3
66160177-38a3-4c39-887e-7c0e0e446e63|8
d3d72cf5-80ee-4c60-8bac-4b62897e9736|17
c1917145-44f9-4b22-b16b-d3ef763d19e1|6
db61998f-49c5-49d7-a1c3-57803bc05130|5
e2f75789-b766-463f-a533-e99e6a50726a|3
3c55978c-7987-4af4-83ab-5080c1f1d7c3|4
55bbabdd-7c97-44c3-b385-b158b32a98b2|5
9b89d159-614b-4a88-8a43-fcf8f3a4d25b|3
64ee24ab-273c-4417-9e50-6fdb5ffef997|9
2301b32d-e369-422b-bc3c-8b5c9c9adf95|3
cba58dcf-0efb-4d33-b865-df9c8a68008b|3
5e4b185f-0bbc-4d9e-ac40-a1830ad1f4da|4
eb908c32-7bd6-4885-b7c7-b126a328068c|14
68c2c93a-3b3b-4367-af43-f96f365f328b|3
5012b900-fd15-4ffa-b18f-767282c5de1e|7
086d4993-b60f-44e0-85ee-53c303748a95|9
353235de-0306-44f7-a3e0-0da2f2d0d682|4
ffb0e803-2d11-4a31-9ee2-8d8d67a64bdd|4
0bd52ea2-0319-4f6a-9d1f-305be108f796|9
4c839747-d404-4de3-bce3-bd789f6091f0|3
6d2ca393-b0b0-4eb3-8b21-dc886ec5811f|114
8491ac4b-f9ce-44ac-a66d-3c7c769a7039|117
43f76e15-5e40-4361-bae0-7f0f1550f683|3
2bb1b15f-ddf4-4459-a98c-41f9fbda8b76|3
85226f0f-25df-483d-8e2a-591ef782a0b5|7
3815460b-7d3c-46c3-a312-97d0c953e830|2267
dc061f53-69ef-4131-8580-fa00dc8e68e3|3
c7c753fd-a063-41a4-9665-309a95ef939d|3
79068829-39fb-4bf9-9b65-b7811ede75ac|3
1cf002de-245e-4ea1-81b2-3498fee05a03|3
7bb8402b-ef72-4b2e-951f-6b85b7233fe6|4
a5cc6f03-e22c-4488-a43a-881852bd7e97|9
aba2cab3-29bf-48c1-913d-e60c5a2fd281|3
a6368bff-eaca-48db-af75-29e497fad0ef|3
42579a8c-6430-4817-a35e-439e51f97f72|7
b9515a21-36d5-4308-963c-10273e032b41|132
d36c2062-29b9-4b45-8c0e-14a233487645|3
1173b28a-3235-4685-a53b-bc3ca66935b5|3
72e29e7f-87c8-4ff0-b2db-8bbdc576493a|3
08671eae-7063-4f9a-a9bd-85d943023fd6|3
7fd308ad-463b-413f-ab6d-e982563bceb1|3
943e17e8-8a7e-4f9e-9c40-e5084fabdc8c|14
68a0e050-1519-4f0f-b029-6b0b28d8e89a|7
3ad12366-26db-4030-89f9-a7ddc4b27b6c|3
c41a866d-fad0-4ca0-b049-d5360b30b25e|24
5519cb48-0aa1-452d-91ff-1b90fce4a11e|5
7900bfa0-c50d-4a0f-a86f-a07ab3f222f8|4
fd00e5ba-23c1-4aec-9cda-240ae5b6f96f|4
7564580a-2706-4095-a0cb-f9479d8f5b41|12
482313f9-2f29-44e7-88c0-87bb00abf3db|3
c867ab42-65d7-448b-8b82-ac43a48b61b8|3
b41ab48c-c20d-4b99-b0ea-fe982c22e98d|5
67d329d7-38da-46c2-a68d-d871539f8ab9|5
bbb48bdb-d9f1-44ee-85f8-14d5b8031598|5
ec69a838-488f-4fc3-b7c3-52d788288dca|4
db7b22e3-b31b-4f8a-8ce7-23e351de8b6d|6
d53451d1-d01e-4718-a6cb-b287f18ff424|4
2a282b29-e319-4966-8f8a-20bdc05d37cd|4
dce397e0-6a2c-4493-aed7-8b506ced2ec2|3
d765fa1c-f0d7-4a29-9fa9-d7ecf67ef68f|4
05c41fe8-c02d-4bc7-ada7-47622e2da121|3
02b040bf-e336-44f2-9c93-3760d0db8b14|3
4fb7c560-dfaa-44cd-bd5d-e8fd8afccf2f|106
95e74f52-ba11-4760-9aa1-195394ca6609|42
2eeec1b4-f7cb-43ee-a228-f2f3f3a03fe1|60
4e569217-a815-4ba5-a596-77abdf23601c|3
47252ec5-4311-4ff2-94d3-a2c409083dc0|4
6407f06c-4818-42cb-8891-b084cebf7ff2|4
684fbed0-deae-4276-88de-0acf505d21f7|3
9aaf1446-207a-4b44-be79-83a4f7abb0f1|3
83c4aff8-f838-4ecc-958f-4eab7891a2d4|3
efd5dde7-316b-4a76-8db1-dc4bbb849f01|5
52b66d91-c5a5-4c30-94e0-972a65564047|4
b6c20375-5c8a-419d-b2f2-09669c2c8156|3
fb49e4ec-67a4-40ce-87af-6d91d2225ac5|5
c1a80c0d-f4e0-4655-b2b6-32caeda9587f|5
06542279-cab8-4658-8a7e-5e617ca38a7b|3
a70328e2-5ed5-41a4-990a-4591041a1ee4|4
16427984-e62d-498c-aaf4-0899ad6892ce|3
d9addc14-cfa4-42c1-bd0a-3744646e2f6d|3
8753d81b-c0a3-4b7d-94df-e4196d255600|3
c5472dfa-385d-4d59-abc9-b0de76eef51f|6
97238d21-f2d8-4136-a76b-2bb464abfa16|10
ba11b509-eb58-45b8-b141-0aa31be42484|3
4b8663e0-353d-44c8-8cfd-548a63f53e03|21
14a82a86-8b85-4994-9be5-4371f0ed9a75|9
720ab969-c19d-44ad-8bab-c3556cb77810|4
dee3a2ed-c087-45d0-ac06-1a1b6c9ef0b1|16
b61c4155-cbe4-478d-895d-eb56d394e369|3
9bb4af0e-d19b-43c8-bf7a-1159b1a8b665|3
25bcddb7-ec52-4b00-b1fc-7c2d8f4ec451|5
02c5c0fa-60b3-4bf6-a0d2-c63445a0c8f3|4
f4673711-c3a7-43d0-8a27-7e17443749e9|4
ec49b065-acba-4373-a9cc-ab61e2a95445|3
f6163657-f3cd-4163-91ce-e2e77c0accbc|5
811cac65-066a-47e6-a67f-ef98cde891f1|6
be31f3d2-666c-45fe-a2bc-24c3cbedde33|3
ee34ffd9-6565-4a0a-9c47-68cb060103bf|3
79b07764-1418-45da-9d63-5c29890b8e3b|3
1c4abb59-6542-4013-ab0c-843fd573686d|3
7dc4276e-32b6-4de3-83ba-731c0e253e96|4
35b553fc-a00f-47d0-974c-d5dad67e386b|4
14dbdf75-d15b-4d9b-a52a-aad2d4d52cfe|3
605acf7f-63e2-4a14-ae9d-dbc0fb1e4745|344
a82c0bf1-62b8-49b0-8e48-e5965e3f0df0|4
32331395-f2e1-4182-8119-c23856027eb7|4
15992c84-7020-47cd-bfee-af68413dd9f4|4
1b4031d1-351e-4c64-980c-bfb840aa3cf8|6
5e200c0f-8cf9-4ffd-8aa0-49e5e28eb8ef|12
2531c544-7e49-4d92-9718-6348b78f8658|7
8010b89e-2d17-4183-90d6-8056543d416a|5
2200d511-3f58-4566-a457-14172e700a49|3
84f87b97-0a80-4824-8b8b-86b3d480ef71|5
c5052bc5-327a-4d4d-ac12-538d7687a15d|3
70b88343-61c2-4ae0-aeab-88cb1e4e0fad|6
985762df-0413-4a21-b9c1-fedd3e067091
5495dffd-2111-407c-a1f1-358649e77646|13
b793902c-323e-4361-96a8-5634cb52ca88|3
bf3a0360-59e3-49ea-b8a1-de607f27a9fa|5
908e8cd1-3e93-4d49-a4c5-5812e8bacf55|29
74ff1393-a638-46bc-9866-b97ea3133aec|4
bd733bca-a174-445b-b3f8-720064894f2f|3
b3ee8212-8eaa-43ad-b30f-aa19e137c4bd|4
e0e06694-af7b-4f62-b45b-3de5c6746d98|3
cf15d5f3-2aa5-4397-b238-6f93b2672aa1|21
6c7b4b5d-9320-4b96-aef9-37e7e83de38f|8
0375c70f-86a5-4eda-8fa6-34d7fe8e0f84|8
1f878e8a-8795-4579-90d3-e2504f2d6d23|28
dc9955e4-2f0e-49f7-863a-e0f149885eb6|3
9e2f3f5e-1e88-4660-97a2-911150a33fce|7
01fea01a-33c7-472f-af77-cca9b39f35f7|15
8c2d312a-8c22-43ec-8f3a-daeb51206925
4e0017f5-f916-40c2-9182-108f70d80f74|3
9342d67a-598b-45f3-bbd2-cbcd28455714|8
2426d386-eab7-4313-be1a-c92545f3bc3e|11
64196fd2-03d7-4625-9067-8fe434786dda|6
f619b7e6-15b8-4628-b644-3325e2b020fd|3
bc06039d-5b25-476e-a0fa-bb451a27eae6|5
460a476b-2bb4-4857-b010-09ad1605fd24|8
b32d3064-1d77-4493-bc3a-8c7fe0cf8ba8|3
994f024d-07f3-4bea-acd5-a910ad9ecbd8|4
657c034d-3694-48f1-be55-f61f157277de|16
3cf9fc9c-5b65-4f71-93e8-83d0dac33175|7
bed3d370-afb7-43f7-996f-472bdf353425|22
ad1645ec-b280-4909-8ee4-61fb1d8be906|4
f5ea51a1-7311-4e6a-b3a0-6c58ec6991ca|4
18d1904e-4ecb-4a09-a942-30516dfc1fcc|3
ee7344cf-c48b-42a2-b60a-2ef206b1584a|3
8809fa29-a9a6-41e9-b9c5-bd27054e95af|8
6151654b-941b-4805-8c32-aeadfea15e27|3
ad4769fc-190c-495c-81d1-7fa56fe7598d|8
d33b1c0f-64f4-4c24-bf95-3743ab3552f4|3
dcf95e21-9952-47c1-b21a-751c2632878a|4
8c3710fd-b55a-461b-846e-800e98267224|3
ccce2f73-1bfc-4f13-bf2c-f47706150bca|5
8f1f3ba4-7ab6-4adc-b58f-a24c4edcf6e5|4
3b036e4d-8269-4ba1-a68d-e774cd6da217|11
f08216f6-9582-4427-b740-e813baca9138|3
d893e2ed-96a9-4604-bcdc-14f83faf6bd5|3
7d4882c0-72af-4ca0-b8c8-a2f2cb61f281|4
6ec72811-e70e-4ae7-bace-48ff57fb40d5|3
1db6eefd-ee0a-4713-b8d0-478a1dac939e|3
6c081c3f-736a-49aa-bdc2-49f857884b79|101
7a7a3090-67a8-45aa-8227-b3295d334a94|5
9360fb4f-aa35-4d0a-a072-07afd8b00004|9
211451b1-bf5c-4818-aeee-9fe2f6cfffb9|18
eada69f3-ffaf-4664-bb08-351eb41325a3|105
0c85d13e-5c68-47d7-9b40-65f4c028f9a9|4
af9e471a-3584-49d8-9d5d-b2e7e9732cc2|4
2936a3a4-566a-4b0f-9c26-8644b1d76c8e|295
6a6ec7c3-9ddc-4ed2-8d84-e7b92d087dc7|3
326079ab-d1f6-4e5e-8466-c90690d1da10|8
186c460c-44cb-478f-a31b-ba9c67e4d823|6
5c188480-1a5a-4619-a3f1-2bfda15883fc|3
7b2e23ff-8188-43a5-87e3-817b5a1c7fd6|3
1cc446d1-c3e3-4874-b0b3-2f4efa495065|6
82e7c393-e9fa-457d-b89a-5118ee4b6478|6
075546ea-3e0d-416f-a584-958b83cb9531|4
e6376ef9-d4c3-4cb4-936a-1903a9de34ae|14
b71ce351-b38a-4fa7-9259-f284b7f2d778|4
137efa3d-bc9e-4ba8-bcf7-5dd7e95c6960|9
54846ef7-8809-42ed-b4e5-64e5b37cb1d5|3
c9c78ac1-5f30-4b79-b836-017eebe99d71|5
eaad99b8-3999-4752-a687-400fafbd3c85|4
18186c6f-dd9b-4036-a770-de97d8d29d3b|4
49ab6e42-869f-4ad1-b26f-10c043412dd4|3
851730cf-014a-4df9-87ea-c69eb03e4596|14
e1d755a2-29e3-4d7d-8f64-2ba34bb8927c|15
02b29472-196b-4240-89c5-261ad6f6a0bc|4
e0dfbb2f-563c-4d89-896f-cd1c14932090|3
5d93d91f-3390-4d9d-998d-93dea9dcf6a0|6
f62ff867-f7d4-4e19-8ccb-31313c31c90d|19
9e54d8a6-779a-4213-8a70-ea97ef0a2892|4
9315da79-cfa7-4c47-a5fd-d635a8d27057|5
c59cbf72-ddee-4198-93c0-07f9089f3d3e|3
ee62111a-e5d0-4dd5-ba5b-be027b579b44|3
a1bf8263-a326-444b-9ebc-e9a6acd68f6d|9
f9401655-ddff-40e0-9035-6a542ab8ff78|11
a47bc453-9c11-42c8-ab4b-2efb69a9bf68|4
e52def0f-d1de-48c3-a5b5-9a187733ca0e|12
dcfa651c-cf52-42a5-a498-90e1e340b059|4
8152117a-45a2-486a-8e37-3cf56dd59435|3
861f1956-5588-44dc-9b9c-231409116d82|11
14d436b6-fc4a-4063-8a67-44832666999a|5
931f2281-2f7a-434b-abeb-d3d1fe34ec5d|9
846964bd-e49c-4f49-99cf-a0b093a926e8|3
ca3590a3-5bff-4a83-bb6a-e981ac461f86|7
00ba109d-e1fd-48bd-bc8d-fff50267876d|9
87495e82-a7b5-4e82-8d5d-c39ce0f98b11|4
7567764e-20d8-4510-8bd8-0b7500689ea0|9
ffe66c78-960c-46ce-a71d-141060bbf321|3
11ac8c39-53ce-45bd-9a57-be2c2a27ac61|3
2dc41d0b-cbf9-4cf6-9566-05c3b6e85ef3|11
ce1c1276-a015-4173-9cae-bee1f82b8288|12
7228f836-11f3-4f81-a1fa-e8782763ad1b|5
43282059-a89d-4898-80c9-0fbe2fd3907c|14
0905f47d-1d75-489b-a009-0be2d5f75c57|4
e2a31efd-e94a-4126-9b8d-cf799e642d50|8
11eb2476-a8fb-4075-9ced-f3e852c811af|4
89efa55e-2b40-4aac-9bca-5eea5a7d294c|169
8c7e607b-5e9f-4b9a-b957-1556d015900d|8
504c1c46-8335-4ff5-a512-57bacaa733f1|3
4614fc19-133c-4481-bf1e-bdec853646ad|5
4b74a8fa-1de8-4c0d-8f71-933e9a1c8d8b|3
3296489a-6efe-4b2c-a97f-cfca7518712c|4
3ea1ebee-8bb7-4cb1-bbbd-d3b8bc7f677c|3
22ee06b2-d5d4-43e3-81af-9899aa7a4649|8
148bde04-1df9-48e7-bca1-0bee0c4428e3|3
b9fd870b-9b0b-4af8-bbca-f3505ccc82d2|5
d8f5a13e-915e-4778-af64-8b7f991094d8|203
42c58d3f-9f6e-45a2-a553-0297449a0514|10
24d30c38-a139-414e-919c-fe96eb4598d8|6
bc61c1e1-9fe5-4aa5-8b03-d90b35c52341|3
04b3e641-d8b4-4ee1-ab40-83ca52383990|4
99c37223-c06f-4b06-8c82-9d1eae7e2024|5
34035aaf-7e8d-489f-902b-58d0cdb8c4ce|3
bc6308b3-c05e-4f02-8830-07aba2fb2047|3
d0a97c8e-7910-43f1-8d29-76906c122bff|3
68ae2896-7467-4d9e-969d-c24605760645|3
27d76fd0-8716-4de1-88fe-c8b5df226e73|3
caad3aaf-fbb9-4c16-8d66-feb8897e22b7|3
7bf656fc-96bb-4214-8059-1874c1e9ea22|3
5b167b44-e3af-4c05-89dd-1f4e3e098fd2|5
d1511e94-5ebb-433f-af06-47fdd6cbe43f|3
e4086c58-9622-4f08-85cf-c0a91ea8291c|3
16ad63b8-41e3-48f8-9d40-72cb762a3ecb|6
b70fd2b0-807c-440c-863a-202937829f42|3
3754ae66-d716-4728-902c-6d18647ad34d|3
6e8b119c-7f83-4d88-a301-5005fd7d6f0e
ffbae56d-706d-4fc6-a48b-a8c141149066|27
1ba5bd65-5444-416f-b299-a55b80d65987|6
0f121929-df64-4fac-b218-8385820187f6|4
f0d82ea6-7f74-4b2c-a887-84057231352d|49
fa17394a-a27e-48cd-ba1f-6578923220e2|3
615631f5-0c19-4ec5-b51a-e27a0fc073d3|6
8847aa01-2ed9-4604-b0a5-0639501e3970|3
573bf713-7224-4fbe-b722-6dada7080f3f|6
3e626aed-9ef9-4908-9920-efddf2052f81|4
04401505-a2b4-4b52-8819-8b82a74141e6|14
e742c2dc-6f42-4e50-93e0-20948c7312dc|3
cff06378-9607-44f3-bf3b-72a7dae8a57a|3
471c8773-f236-4807-9c57-ae022e6b6abf|7
8db5ab23-fcf6-48fb-9b59-62a810fda343|3
e12f8b23-ab73-4d9b-a99c-c13eea4f856d|5
08ee4fd6-038a-41a2-a9e7-c29f9f5cc099|3
516c8131-ec37-4d8e-adc0-76dce5191dbe|3
0b87739a-ba42-45de-a524-f6489b1fceeb|5
8f6d9acf-757d-4a18-a7c9-ec46c74cd976|8
0f2ff523-aaca-4d1e-8091-e0475a3cc662|4
dbbed67f-fca1-4633-83a2-3a64ced9f62c|4
87be7c48-7785-41ea-9fe7-efb8aeae9ce1|5
136469ef-6985-4295-818c-3972e3fe4f67|6
d92f98bb-5568-4709-9400-259d27d42e19|3
65ca9e2f-7c32-4fba-b9e4-45dec5e924c8|3
636b656e-e3b7-4fdf-a15b-64a3c18758c2|3
ef28225f-770c-41b5-bd2c-7b06c13aae9d|3
cfaedf30-43eb-4ff5-bf75-e1fab9dcce7e|9
d517b40a-fac0-4e53-8260-2a977038cfff|4
4939dd5a-6d94-4378-84da-909197842e3b|3
8934eec1-e84d-4659-9245-d80858602a49|14
2455dd42-778d-4fa2-9cab-80150bc668c7|17
c5d1f9a8-9222-4411-93d2-6e02374dc22f|111
8326543d-9d75-4eb8-8f98-ddbaa98f169b|3
8f45a749-ae6d-4dec-901b-3776baa133a2|3
72b769d3-a302-4788-a578-947dfdf05080|5
39eeed42-d201-43a8-a09c-ec75d4cca5fc|3
e5ed539e-2298-40d8-a9a9-4ae1cbeaef5b|3
81e7fd86-947a-4ae3-a8ac-f3a78dc62471|25
57cb342a-ac3a-4d36-8324-efd8c4608393|6
d8eecb07-4e01-4582-899d-38dee5ff5ec2|4
7a134b45-5393-41b6-8e2f-0926c52013c8|3
f4039feb-2a8d-482c-bcfb-c5af1a4e5318|7
b0de012a-6b24-4a8b-aedb-464220ac80b1|4
7fd19520-c414-4b32-a7ab-9958e03e83ba|7
750029e7-a4b9-4c0c-8e3e-1ee34bbd55f9|3
74facacf-9d97-42db-b2bc-aefe76b53ecc
d282148b-5199-44c4-ab27-886b16a01741|3
48506448-a741-443f-b378-7925a2c1c537|55
bdcce6f7-2568-44e9-865d-9eaa6b7f2598|3
20feb369-f0f8-4aa5-a7c1-48bdc949584a|4
72995fe7-3206-4de8-ab20-48d0eb174c16|69
ee054865-15a4-4ef3-89b7-67f5e4c85e17|4
627282b8-172c-48cf-9058-953fb592e9d0|7
35a7bebc-0d5c-4cc3-a093-0c45dd24300c|22
b956c463-be2d-48b1-be74-0f8e330a250d|5
92620ac0-b391-4a2b-86e0-47b1fed91e42|4
30d16b5e-72ff-4ccb-b686-41aad8211bbf|3
5fd8b654-291b-4005-990c-a1a9965591f6|3
71b6bef4-b5ba-4bda-8e9e-21e5d964f4e4|3
f23507f3-1d60-4b71-8254-430283e81dc3|3
65633a26-4778-42a5-8dfe-8b2e25158d40|35
08473046-5a7a-42c1-8502-1163c84dd4ee|11
40aacddd-5281-484d-9c94-6ccd49fa977b|3
956f8694-2e37-4acd-95e8-85feff6c1607|15
9727f992-94c3-48d0-9d7a-9c9dbd4416e0|5
003ba49f-a401-40b7-b24a-9f9c3553e8bf|7
6fc71fe9-119d-466d-bbf2-988a460fa796
0c394ab8-8b1c-48cf-91ef-c32f29acdf2f|6
dc558588-d0ec-4a7e-b125-950f9f6553f3|6
c3277f79-36a0-4288-ad3d-edc0f2f88d92|5
3755df8a-11aa-4d08-bd85-feca8ba5c663|4
72e3429c-4756-4151-a066-73b6ef07b876|6
00376c40-8527-42f7-9c09-c94a8d4865ef|6
f951de90-75c4-48c6-95e1-64e49dce38e9|4
2dfbb3f0-0fdc-42e9-8f9e-cb3e36f0ea1b|6
44499b3b-0239-42dc-bca6-b4b9515ec149|10
7ad5e2a2-dffe-4db8-8be0-06639452a9d3|23
464b76cf-d295-4978-a665-5699b6e7d3d0|3
94ef461b-ccc7-49a9-8951-30fe2046c223|6
eb1f94de-55fc-4e42-af77-b06ba3f071df|106
284e4e0e-1e8a-4e20-8416-1da1d8154285|3
c8883eec-1fb9-4eea-a940-f94db7ab3c73|5
f31d672d-3a49-429a-99e2-666cf5ddd246|6
a719df05-4a0f-4c14-986c-780b7778b8f9|3
7d4f3d32-68f8-4ec4-aefe-0ef8c6d7c8c0|3
4231f232-1145-4b62-95e0-9743e6ca5662|3
370e6330-234b-45c7-903d-99a1d6579550|6
21b87244-9cb0-43d3-887d-8d38cb0fcc60|4
b5266693-3c20-47e0-980e-858e5b855cfe|4
dbf3bcc0-dbdc-4d58-9283-180b8530a5df|3
001e93f3-7612-4ffb-a6f2-b7584f671a4d|3
97efe884-d8b1-4100-99f5-039cccd28c12|3
b6718820-f8b5-4920-95fe-86d33c8c550b|4
f4208e13-05f0-4237-b195-3b32ef86c2fd|4
5ad53f8e-5a3a-4d9b-83bb-fb71fdb8ef8e|10
5828e8fb-ec68-404e-a136-619311ebe9de|4
27bfc100-c78e-4c39-a2ff-8b8d9fd79648|9
af2621e0-849e-4c81-b9d6-a789a76315f0|3
370f80fa-64a0-42ce-8f3f-680ebbbd6dd4|15
ba71b892-4df1-461b-aab8-1c834fc3c686|5
9ae42716-8bb3-4edd-bca9-8402e66fdb8c|4
a9c7bafc-9d75-4bd9-b51f-3aa3290aa6a1|36
6246fdf9-f7cb-4950-a7fa-c52402abbe6c|25
735279c1-5d06-47de-8680-1321d8965641|6
34c20b45-01f1-4743-86d3-894baf6c8649|3
66f1affc-57c6-4826-905d-2d8a24ac5461|4
184307f5-879c-4686-b7bb-0c0efb52e9a6|3
df4aae9e-bf7f-4dde-a4a4-ee18f4fef59f|4
7a650400-7bb7-453e-9001-732f69529cbd|4
7bfe8a2c-6ccd-42e2-854e-9f33845897c8
b0edde8d-7108-462a-9e62-c4e4648f4b9d|3
e8f5b502-1e28-44a9-9fef-25d2ffa35cf8|6
2dc121f6-4e35-4287-8a2d-6fc9152888cc|3
31954530-c6b8-4a5a-9a39-9aaed2afd9e1|7
4aac6676-fc40-48de-9095-586120b4b805|3
e3e5b984-8e9b-437c-aeba-76075e46845a|3
ca30489b-9667-4d1a-be6d-1371334b54ab|23
bee155b7-777f-41a7-b1f2-c77fb3d4ab97|5
4b5d8017-cfa6-450a-8aad-6bb3bda05dcf|4
d21bba3b-b63a-4ffc-ad3f-d150979488d9|4
30604a82-7e41-4556-84a2-b2188706f744|3
5377cb88-9ea8-4e76-bf3a-4f4ba9bee2f0|3
e0a55dba-6084-40f4-8944-77de1d4508dc|3
84059d43-164b-41aa-af9c-550e01f89ab6|3
7d588ee8-8409-4df3-ac68-5c168d84fdb9|4
7552d5cf-a55e-424e-b0f0-440bfcdba827|7
6bcae10f-4213-45e2-be20-c1e74842fbdb|3
2ca22a80-96f0-4b3c-ab83-6bfa44f64f3d|18
4399dcab-8bc6-4755-92b1-6dbee828e3e7|3
b5cbb4e2-b258-48a4-a7c3-3babe5ab99e6|3
8a486194-b70e-468a-be48-71a177a272df|7
c80ae289-6490-4cfe-a249-977ef7407b82|3
61627298-ec9f-4d3c-958f-93a75bdac1cf|7
c4c61281-ad02-48f3-91e1-f18247a4c932|18
cb37beca-ea65-43c0-97ef-f6a397c79a21|3
fdf783da-4a66-46e3-a853-4589e5530281|3
26bebe8a-2fe6-4743-abae-2b2ba39ba754|3
13048446-d86f-4691-9ce3-97335be64dae|4
cb247cb3-c5bb-47ec-99e3-4b9b7c6b4aea|5
d1b3a128-f0a3-4071-9640-caba49c5d9cd|3
a92d1ff4-8a52-4f09-9096-8a81204fea0c|3
93d3dbfd-b7db-489d-bd1d-f3897c477825|3
941182cb-ec80-41e8-984d-be9e543ec1d9|4
e3c85961-dddb-42bf-820b-f306f7be9606|3
e012c0c5-a180-49c6-b55d-c06a14f75405|3
27f04373-06dc-4612-a96a-0a3905aae604|5
6286c65c-02a6-4569-8f13-8a600505d711|3
9d5a1ca2-333c-4e00-a907-dec99973a414|3
97ce33c1-4fba-47e0-9832-9e6c0a85b266|4
93547f6b-e67d-49bd-bba9-e26b0e11d90e|3
d334d15b-a631-419a-8848-74c3fe0635c1|4
fa2c5e9c-f688-4563-8969-4eb8e0cad4ad|3
bc6598b6-3283-4004-bfcf-5c3e5434b07c|4
818180b5-ede9-45b5-90ca-6e1953a7d05a
82d9f2cf-90e0-4b1a-b97b-1e701818cf2c|3
8cb45f43-b5d2-4b7d-8369-13fdce78811d|3
fd3ed8cc-3e23-494f-afaa-b0178668e962|3
8cd00d81-66a2-42e8-8d21-4b22db5ebee5|3
58a20711-2df7-4a2a-9178-8b3be01a7ecd|3
4707dd01-5665-42ac-a0fc-66c6f577a73e|13
1d770122-70ab-4ce2-9463-37ff69db6a24|4
df9553a2-1dee-494b-9dac-760e68997ddb|6
4d95b91f-552a-4d3e-9e57-7b563edac218|3
992f46d6-7698-4967-9e3b-83ed8368d2c9|3
5c5f784a-16b7-4a44-93ae-9f21016f3650|4
2e2982cd-d1e7-4ff4-a99e-b89757c513d0|19
bcd5b5b9-f6b2-4ae8-9489-eb23608cc265|37
90711760-a032-4df0-8bcf-337a091efd48|60
32716c63-c646-458f-87c7-16acca135201|18
73b57823-4f34-40a4-98e3-16614ef69d5a|6
5fd703d0-2d2b-4169-8ba5-e361c05825ab|9
8fa1f531-3220-47eb-b481-b06ce6f58530|3
90416d9e-1bcc-4f23-868d-7acf44ca9172|4
1126bd30-be48-4006-b955-d4e8a1467f41|4
2728e167-b5e5-4695-a7e9-c8556cd9c674|5
b7dc8cc6-edfa-43fa-a729-229c88a8e72f|5
411b2041-8811-402c-ad85-d725a92a514f|3
8caf58a3-251f-4850-a166-06201a628be5|3
50df7282-b8e5-44bb-af92-0bd5a30f572e|4
cc6c5290-7af7-43b1-b6e2-ce5e2404a6df|6
e3d085d9-2c49-423d-afee-d197c787212c|3
49dd83ec-4be6-45b1-a8bb-7d6bc50eb06a|4
0df241ff-ea2a-480e-bf3c-de171da7310e|3
34fae3f9-8962-47b4-ac4f-2e5c6b23dfb8|8
f632e40c-5e55-46a8-9f50-3405e5ad04a0|6
0d53b050-4c34-45e0-85c1-f8316bb41078|6
44072d7c-cdda-442f-ba5e-ec693abf56fd|3
0ca44792-9c59-4dc8-9be4-70dcaa7636bd|15
cff59d85-34db-4aa6-8949-4a76f0912985|24
ab8745a7-ed9c-48b9-a680-9980d4953f0f|9
2f2479f0-2df9-4c73-ade0-f74e4eb7f1a8|4
09c46137-4fe6-4d88-850c-3271fe89a1d4|4
41443322-49c2-4228-bfe4-440e2b900ec1|4
4c222715-a761-49ad-8245-ab1f19b9666c|4
b0757efb-f4a9-4221-9e34-84783abc4c37|498
bc49328c-0279-4b1d-86c8-92df3657d9dc|3
7741924e-4556-4942-930d-4c091fee312a|5
84132eac-f7cb-4e49-9b8f-47302e0043eb|4
51b921fa-63f3-4403-91c5-e4bcc8d98dda|3
5d93cdf6-da94-4e5b-9a41-ffc7d65de566|3
9c64d62c-e54a-4d95-9df1-67ded05340f8|9
1e4e7fa0-5697-4b9a-ab5d-65c504b1d9a8|37
455735c1-4269-4b71-b803-6aa0e2703936|10
28cc58f8-3897-4745-94d9-b870f295886f|3
9fc45b12-2730-49d3-85ae-ac7ea981bfa3|10
d69c3cdb-4847-4e50-a018-c58d2b38511d|3
8febd414-4eb6-4d3c-a4a1-9e388227c92c|4
c559135f-e941-4bc5-a2ac-d46bb7dc7a6f|3
60072780-aed0-4589-8349-d5dc83a4ab7c|3
23473e95-ecec-422f-80ce-e90e53ccae56|3
01de289a-2526-4d1c-8f26-c771bb92d83d|3
e9d8b122-2eba-4a09-9fef-a77d673f0c21|55
78166207-ef8a-4cb0-81e1-1797bf72763f|3
f5e9b07a-d883-48a6-bfcd-d0277ba8bc6d|5
6b7d7eec-6a82-44b4-913e-ca62e267a843|8
d02a7768-90ab-4568-b84a-97cc9a76af91|5
ea827629-d60a-4a07-bdb6-739ad0bbd3e8|3
116c510f-e36f-4dba-86d8-891e8e3ed806|3
8f985f07-2ea3-495e-9de1-9e06b723626a|4
c0962576-b11d-4fc8-893b-ed767464312e|3
7e1ad463-340d-4481-8313-fab0ed785bf0|113
ab52f1e1-302d-4a25-8811-b7c4fe9742c6|3
d019105b-f849-44fb-a272-0bf43366f5b5|3
c9d94616-7886-4c39-b26d-34974ae5df5e|3
259e32e1-0ef1-43ac-a458-c6db9d23771e|3
f8aef316-9869-4451-85c5-0c4c6fa46dea|10
9a766181-b711-454c-a205-79159d7db845|4
aeec5ac9-0471-45c5-abb5-02b63cd59d77|3
81084df2-83e5-48b2-8811-08cf49914b45|407
3ba1bdf6-eca6-4edc-8adc-b6cf3cd0caa6|10
97df3c7e-ec47-4bd8-9d51-14843a40a69f|3
f00b3e90-2693-462c-9deb-d3f65ad5a8bf|6
deb2a1ff-e7ec-463d-a460-941b85b80d19|3
1e9c2c8c-c3bf-4ca6-a36c-2e945f3e7e27|3
c332ea5e-4a9e-4f2f-849f-a779042c2b8f|4
ddafd3fc-3c0c-44a0-9605-f9f3deccf702|3
43786efb-70ed-4e06-8f93-08dd31a77f1a|15
103f3676-b047-4fb7-b98c-11957ca207e2|6
e9b2fdd6-1f23-4e3e-98f5-0a18953e6705|4
403418eb-00f9-4e41-9798-27e35bbb8e0d|4
b8651a5f-5ebd-4f7d-a46c-45365019093f|3
245be608-acfe-4624-8191-b3a1a2cf0e8c|6
b5880f65-2b19-4a06-a4a6-67a0b6fe60e1|18
9de64d9c-4478-41bd-bf01-91d25df26861
e66e3ae2-187b-4081-93d4-fc3addb40546|6
3f0715b7-e7bf-4ce3-bfbb-72665d77ab27|3
d854bac2-890d-432f-a932-c4da367deb5c|5
f20b2afb-3da5-49fd-bdca-9cde0d07b423|6
66cc3c94-3287-4c0d-a40d-63b3db986a27|3
b87c36b1-e697-4afe-9e02-06fe1ab308ce|5
19020444-de9b-43b6-aa30-e40cc791029a|17
5a902e0e-d203-42aa-a72d-1ca59ce6cd89|4
c7feffcc-88b5-40bf-bfc7-1d03852b9b18|4
ea2e5f9c-3ce1-463e-86b0-ea951aa73b3e|274
53249352-4d07-4d11-9e73-c4ee3ebe96bb|3
93b432ee-ebd7-480b-b287-a3c34ecd9aae|3
0974019e-9a6b-4cb0-ad2d-787da518a251|3
bec58700-ea03-4216-916d-55d50a1adbd0|3
626c658a-af90-4163-9cf5-499119f45288|10
d16a730c-a07c-43ff-90f0-5c55931d21c7|104
ffe66fd8-3c86-4f2c-bb38-9e02589ba875|112
42a03d4e-0e4a-4c12-a9d0-e1896c726ddd|133
18f1a088-d5d6-4d0f-b288-26ea93630a6b|36
f3085935-bd5a-47f7-b074-16df0eb762d2|6
9f11c1fc-6197-4d30-9e1c-bd9413aa00a1|7
78ffc00c-e3bb-4217-a7ce-4b16490d4968|21
0d0b0d71-953b-402a-8ad5-a42deb6821d8|3
ec576a13-58f0-4238-86d0-bd5703b11497|11
93ed534a-fce2-4aa3-9792-29fc14ec52e3|13
eeab2f8c-44a4-4b43-ad00-fa2debfaceab|11
2c6f9b12-541b-4dfe-8a75-63106669cf54|161
0efc2e27-4d47-443b-9db8-fe7e1ee0c577|3
04d70b36-e695-4de3-af47-d1e5c815763d|3
5ac1f275-0258-4c70-aaca-51c40295ca6e|4
f4648cc7-f282-4064-a58f-67727603ee26|3
bd3d3492-1c60-435b-8a44-54024507bdb8|3
3be28b32-55d5-418f-9bc2-280f6bf85831|24
2cd27520-fd78-4f3f-bedb-e0455222da72|9
9ad53a0e-7d56-48a1-95e8-799b7a88412f|25
7c54d091-d859-4f91-a4bc-5f094fabece8|4
5b527fb4-0793-4e39-93e0-ca17665d4d92|8
1796c26f-ece8-4f69-8834-c1c193d241b3|4
81712314-a301-4573-b94f-7055bb9f41b5|6
21f81d3e-d928-4c41-8ae8-efa0cac86582|4
3ddad438-94e9-4e47-9dcc-852107106589|4
b77cedc9-3ddc-49e2-95a7-de8488e35c5a|3
8683163f-5043-4d23-b488-0f9c1d42d717|3
d5df72b5-8c30-424a-a8de-4b900f7f8a25|3
cd90da83-dd04-4c77-8ca5-74569ef28e2a|10
73289a8e-4393-41db-8395-3092a89b2066|4
83976fbb-9100-4fd2-9b61-eab03bdce022|3
5f11a405-9cdf-421d-b4b5-e9ffcd354b27|7
c91ddfe8-07ec-454a-a280-120266cd7399|5
3e5729a2-0afb-4cb0-9773-ac1eaecfe15e|6
6364153d-b206-4a24-b8ff-8b535177f963|102
d6cd8005-28f6-48b5-bf59-c2a552c178be|5
4542937e-b1fa-4e0e-bda1-df473ac09a02|4
b3964f55-7684-407d-8968-62170483f347|3
85b5d9b1-4aca-478a-a5d9-cb79425bbc96|77
638bd449-37ea-4b5e-9548-7216c5cfcc5d|10
7736d237-8a73-4d8d-bb64-421f3eb99c10|3
96885d2b-becc-4b7d-83f1-b16e9ad58317|4
cf1de6aa-c044-4f3d-b0a2-8748f12b703a|5
c6bdfb08-a9f5-46a7-aebd-e766558207bf|3
2a9c7820-b9de-4061-9479-45d02352ce64|12
5ed52919-1a8a-416e-ab77-9d2d9fcdd0f5|7
7ae9b9af-00c5-4730-908d-66cfce83a412|3
725db4c9-d3a5-4143-9457-cd685822261e|3
7b1a3f00-1583-4c76-be84-5435a1a9bb60|4
ce455120-f458-48d5-9817-9d1875f43721|6
9f4019e8-b37e-4172-9d85-41e02be5649f|3
0c37406b-aee3-47e8-80eb-9cd35aa84fa4|3
1d80ffe9-7c79-4942-b6ce-fcaeafa1895b|46
8673fa95-225b-4dac-af79-4743bbe36281|177
d3614747-d7eb-44c0-8b8a-b9fb5f30e7be|30
2a5b2493-167d-4f08-9cca-679069baa9d1|11
6f1d449e-f0e8-49d4-bd9e-0c5b4b7cc2b3|3
75399c6a-ea16-4a8d-8f73-f5da06df6de1|6
83d946af-05e3-4d27-b15a-f10bec808e72|3
f025a5de-5384-491a-b7fd-0b31ce972218|6
582b0cd2-8cdb-4d98-be28-141f8fd0a5ad|3
659ac6e1-7dba-409b-9826-3b638248d328|3
df5d53fe-b123-45d3-9596-fd7297cca8d6|6
5cf4855a-0da5-41be-a32d-f74089d966d7|3
834a27a6-0480-4cf5-bfa4-f0147ee335b3|4
62cc91c0-6a51-4727-9dcb-450980e42420|3
0bdf4e5d-3473-42cc-97f6-ab3b6460d515|3
6028e459-10f0-4c1c-8ca0-dac14d0e076e|3
e34d66f7-ab4b-40d0-a954-9b1fa5a69ef9|7
38afdef2-894c-4ab7-b5b6-3ff94b991539|4
6ed6c6a7-bc97-4127-9b14-1a6b4507b5eb|3
43a23eb5-704b-4dc6-9780-174cd88c1706|10
be0aaaeb-4c44-4e69-9893-2bde312355e9|3
f4112618-3d1b-4d4b-80f5-9c108f7e19ba|4
0a041dd4-1d49-4306-b4f5-277b0c228303|3
4f21bcc1-304d-4531-831c-d0fbf0f59a21|26
c0dfacaa-85c4-43d3-b0f0-da83795deeaf|21
5a3d7f07-baa6-4063-96ca-8c7e434259f0|3
e303b6b5-e8b8-47ef-b26f-173b580db7c3|5
6e14fe0a-9be5-4847-9635-38039c46b7c1|12
e9965649-e60e-469e-b62e-700376b088f2|3
98d7925c-1501-482f-b970-ffa2d697e5f5|321
1bd77256-ed23-4086-bdff-0041e63edb0f|1513
09dbe15d-73a2-4791-8502-c084394e183f|21
e1150520-5452-4978-be36-cdd32bb04210|110
fd7dec3a-0cf7-42de-93a3-eb9809b54295|3
6efc13a4-1256-4da5-afec-133539802832|6
18900a42-9730-49a8-9962-8ceed228ba5e|3
049f1bff-66fe-4af6-85a8-f6c767bd0274|4
2872273c-6264-453d-a2c2-80dbba9d0a2c|14
146e46ce-d4d3-4eed-b400-230e23279b09|40
ab2dbe84-6ee8-4a2b-a85c-8ae5d498bcea|5
2606226e-51f6-47e1-9175-2bab1dfba242|4
21608aea-5542-4547-af97-2c8546f4e5e4|3
fb13d301-ac6b-44be-bcd4-c933fd02b6bf|4
4c114113-2157-49fb-ba53-27cd510b5fd5|3
5b6b43c3-97ca-4717-9840-6465a8891f42|3
ef54ac6b-f700-47f6-8122-6d5c13530b02|3
ed39979c-47a9-4e15-813c-7301fef1d9b3|3
552382b1-db2e-4d11-8a42-5e92e61bd918|45
152726d2-60e2-41ee-a6dc-e01dfb11bc6a|10
237a83d1-8c94-49dc-bb83-2e79ba8620a6|3
ad3ff91e-12c0-4a1f-b545-ca498b982c6b|4
bffa906e-d15f-4aeb-8659-0ebb40d642b6|8
065bad8a-cc60-4ac6-88e2-0298e1567dd5|27
2f7e6dd6-0a13-48b6-b168-694d877c467c|5
dd5869bf-ac39-419a-acaf-4ff222b588a3|3
33e25328-213e-4e63-9a0d-50a8594e38f9|3
953ba7a8-9b9b-4d49-934f-33734e4f5180|3
28ef9493-3df9-429b-86cd-fe9681bfb49b|3
e5cbc82a-372d-4c62-b30f-20417eebc355|3
9c5edd5f-637e-4f6c-8534-0372ea34281d|4
2eb0d87e-bc08-4e85-887f-94f0ca13226a|3
76f3285b-5450-492c-9760-c60d7c0ce97a|3
e45e8793-a202-4f7b-af79-04688cec940d|5
2f37bdce-0496-4c9c-bf67-449834b70f2b|3
cf673449-66de-42bf-bcbf-23c40af85119|6
9f179f14-358c-4695-9e31-d45493f025b8|3
a76265f9-da10-44f6-aaea-48fe3d8da233|3
885672d7-47a0-4b29-8237-9740c0d0083c|3
31d85d26-3499-4d23-945b-bbf9da77b7b1|5
ad4c826d-e1c9-4a3d-a236-c542cd4527c9|3
061219c3-5abf-4232-8772-d98b21769813|3
91910c64-d8c2-45d4-9587-67ac5a3e7531|3
44533243-4d3d-41b1-9657-dbc1667f40aa|3
175d8650-e823-4331-b521-f62327e377af|4
a7f8e626-7ee1-4a84-8373-445af440caf2|3
9f4f68d6-9763-455d-b6ba-5859761f08e5|8
423ac1d2-e78a-4dd8-abd8-606f3038d14a|25
413431f4-4b5a-4fb9-955e-8bf18add5875|3
cad68252-c8f8-4d23-824d-c1be9dc1db84|4
5c950cc4-03fa-4488-b390-6fe729d5948d|3
63f55677-29cd-46b9-afd6-b0b87c3447a9|3
5b5c5158-7bfa-4786-9f1c-0434a6b645f4|3
e01e0030-f420-4261-a167-28cf3bff6066|6
87dab38e-eee7-4893-b495-1fb9dce42cf8|3
93d3d0b1-00d8-4727-9876-c54797414e0a|4
b738705d-9119-403f-a82a-d5ca4b881aa2|27
2fccf6b8-a065-4588-a4c9-17acbc9280e7|4
4b09a216-9150-46e3-95d2-f7fa741f1d71|9
0b566f9d-46f6-49d9-970a-7d8a099c1959|7
bc25f2b0-1df2-4644-a060-f527b264a141|215
94ab1c2a-7986-4256-a709-7521a0b2057b|4
615811a6-fa3b-4795-82d1-1eec19225886|4
7aab155a-c789-4702-bd8a-585723e63630|3
b05d0f44-2c62-487f-976e-17b896910ffc|3
a0863dcc-1306-4157-ab2c-a3ed7276025f|3
359ab365-9c89-4bd2-b96f-ce94c2e1bbe7|3
0ef5c781-852e-44c4-9896-21e5f4791838|4
cd82da94-9110-43ee-b902-db14c51f3f75|100
f0f9b13b-df21-4da5-b49d-e7e987d032b0|4
e5704879-60ae-4a39-a44f-eb35f219350c|3
48d7366f-e7d3-4d31-8994-8deaa5bcc7ac|5
d449ad00-de74-47b1-9657-5c2415e7674c|90
16355bf9-4d1a-4e9a-acce-e536e12fc268|10
066d2a15-66eb-47b0-94a5-4d99816f7744|27
d5aeb9fb-1bd2-4452-9103-2c5fc84ebdc0|7
5c6684dd-6a2b-4c17-bfe2-6df83338a06f|3
03990eca-9035-4f5f-85cd-ed65227caa3a|4
b2a2ab08-463e-4cfe-9244-d1fcf129adff|88
23371070-125e-4e26-b79a-e43169ddd10c|4
f929bdea-a732-400b-a473-73ea726a26ec|5
2f6ca8ba-bc9b-4b38-b44e-b41e6b33902e|3
7de456ab-244f-4a8c-a52d-dce6e4eb2d56|3
69da23db-648f-4f51-9087-3224ee278d45|4
c7567314-8bac-4d47-875c-aa373c7edad1|17
98f6d816-e59b-481d-b223-8551cb742a9b|4
d3ebb3ea-430c-4c53-b9ee-9399ebe124d4|3
aec4a401-2792-4e46-be38-f05d99cd92a2|3
2ec761d9-1bc2-4603-bb30-e96ad16a8227|5
e6aff4d1-04ca-4fdc-afde-90cd1e127eff|5
b604b863-8552-45d9-bd78-a26b3be5d1f0|5
7515b385-fdcb-48af-bcc4-0fa81057d409|8
37948924-fb87-4b78-b237-b034d3b5bd7e|25
5f351960-a01c-4abb-a9b2-ed9cb6710f75|5
d2ae2bb2-2d73-4b51-922f-0d7147e2078e|21
397ec6ee-e645-45e1-aca6-a846f72589ec|27
b26bfa48-fde6-4b3b-b8a9-828562e31187|11
48c3ddfd-8871-4427-8b81-f20eca233114|4
f4b62794-dedd-4ff1-866b-8e14846a6c99|4
841368be-21a5-45e8-8990-5fda7e34d39f|3
63cefe07-4fbd-4b19-81fb-21920f2be9ea|5
8d084304-3216-446a-9ca6-3a109579c824|5
0285a92f-296b-4432-8301-082ed2456350|4
28b1c028-732a-44fb-a7d9-8e5267f20a12|3
36e9b24c-b3db-4511-9c04-ac33215be403|3
0182ab8c-50a0-4319-990d-80755d1cfc45|3
3e8a1fea-067e-496b-ab16-1e2c0b23380e|3
edafb7da-7a72-420d-80ec-0d33fab7d917|5
b47b8723-dca1-4fda-bd00-8e4eacc6dcda|4
ca9723d4-3f05-4fee-9971-b696c88f78c7|3
184a342c-c1ca-4526-b9b0-0a5312a12328|7
d6db9a05-220c-457d-bb77-3898df9706bd|8
cf72ae7e-f894-4e36-ae43-bb2766b2ba35|4
f5861e05-2baa-4b5a-bd3a-9c9c0cbdd3e2|3
485e7d62-4611-438b-8fea-dc7c1b910967|6
62e9a2a4-b07c-4342-a048-1ba4c2956d8c|3
cbd473d8-2160-49c7-a6c4-3d23359a7f83|3
dadfffc0-07f2-47a1-8950-5503392d9bce|4
816eb002-9641-4bc9-9ad0-5c653ff1d8f2|3
cc181267-ea93-4065-a97e-61e6a4beb777|4
f350ac96-1d9c-43e9-a68b-e1f2d4bf66da|3
937165a7-3830-4f1f-9804-7b4f1fbadb19|3
48e74c91-2f00-4e5c-9690-4259b796bc4e|3
7f5542db-a2ec-4705-9e8a-cae298273f58|57
4ab02f89-2279-491d-a975-4defb4c8b96d|4
8ac0f5cc-3f83-4e9f-b48a-f334ea281b43|3
e406a876-b96c-4a90-994f-87d815664e6a|228
79a6dfd0-d375-4053-9bcb-b1913f4abb1b|4
f0440b0c-e877-4b64-8acc-f0229f4f2c04|3
6db04458-6278-4a70-9313-3e11344de29e|3
164027e6-bfe6-40c4-bd7c-af1f0f7ecfb8|8
90e1805d-2942-4f85-a12e-46e560f4f019|3
5ecc623e-fbcb-4b13-92b3-04cacbc5acfe|6
a5754c6b-0cd5-43a1-8180-19574fad9615|3
bcc78cb5-9284-47cc-9a66-7476b67e89a1|3
0de0e556-2199-4217-b9f5-e38dfe7f7090|171
2bf33c25-4679-415b-83cb-738291957e8b|13
9a4d31ee-503e-4590-b31c-2c0d72e3def9|107
3eb51a09-678a-4b76-a8d4-287e6a272a02|3
66cfb4c8-35f8-4535-857d-d10ff1951080|3
e3ce060d-ef3b-438f-87e2-d2329f5e96b1|33
b3855360-b976-4acb-8ac1-d060ed3d6b86|3
e2092d17-e7a5-4043-8365-5ccd51c6b621|5
d3ce07d6-31d4-4b91-945b-8053af485117|5
b7d11da3-b2cc-42dd-97ba-0d3468ac4da8|35
8c96fc94-a006-4f08-8da3-3e34f59c8b49|3
ccb3ae7c-220e-4419-939f-040caed50383|3
66243a2c-c47a-4b81-901a-6b621ab9884f|5
9e09dfb9-ac30-4d2e-97b7-82131230f269|3
fcfe81fc-e834-4eeb-860c-fd5004bc0fca|10
483bd090-af28-4b00-895e-7c0492070337|3
e9355b4e-069d-4ee2-9f2b-c8eb816d6006|5
c7de02ae-3452-457f-aff9-bf9cdfccb15e|6
13657e14-40d8-4c84-905b-59cd006336ca|5
4214843a-242f-4a0e-a8fc-7c027e7b7b67|4
d230627f-7a28-4227-96fb-a8d5f433d22c|3
3a176053-9bfe-4ae1-9d68-2106aedc9430|7
d7008352-dcf0-4184-b0a0-059a3c3983c7|3
7deecfc3-9dc1-41df-9946-f3c0ac797337|12
2d625866-cb46-4fab-8d23-e11ba9b71203|4
e3597363-1824-421f-a179-8a52c0ef0103|3
36d95e08-79d1-4d8c-869c-41a8a7077147|11
40260b10-d3c3-468c-9b55-6122808945d9|32
d59cef6e-c2e8-471b-ad1c-cff2eee0e226|3
e375a545-4c4b-4321-8618-5716cc6afe5d|30
c25463be-ae10-4913-87e1-5d06e824ff68|19
3d0c41a4-7b05-441e-aa28-56632d51ea07|3
f1386cb3-89b2-461b-8698-72054fe8e778|7
8b3dfeb5-6c6e-4a20-ade6-95d2c1e08662|7
9c3b5a3e-6fc1-4cfd-a431-c90e763f4846|3
4dfc6ccb-1199-492b-aad3-71613f27cb6a|3
85c813e6-02f5-4527-9bed-bc07f29d34a0|5
d398e95f-f9b6-4c26-8f76-2f0d267d14b8
c5f4bd2d-c844-41d7-abed-ff6b6f6c59d6|6
14cd5e3e-d403-4e50-8337-94161d1df95c|3
2127a3bd-e91a-45e7-9717-f2d3268c930d|4
5f737c92-7d95-42eb-b27e-af06717abc34|5
c8db050e-df2d-4a6a-88b9-3ebbaa05aff9|5
2b4107de-6781-4108-81a6-5a8b509bcece|3
e67e386c-3ce2-4ab5-8f2f-130cc5a56f86|3
4d6a148f-af4d-47e4-b5f8-7e52d5dc8d9d|4
05ae7065-f38a-4278-a6c8-4fc7b852cad2|3
6bed8325-4d93-43e1-9b05-3e29e143be34|5
871958e4-4c94-46f5-ae59-5d44002dc6a1|4
e68142e3-e89a-4460-a02e-24c04a906b99|4
ba5456c3-0976-4757-9057-75e62b44b672|13
a3ec3918-ea3d-4bbc-a9b5-32c3e9ecb526|152
4d204a15-ab8f-40af-b17a-d6857ee77901|5
ebbaae27-81ab-4cd3-a6e5-ae42a91a0043|3
d1263dcf-afde-4d3f-80f7-5963f24fec4c|8
72af9ef2-80b4-4d95-bff4-f5f0e1c50a5c|12
c04437b3-95ea-4dae-b213-94f4cd3c0eea|3
0edb2ef2-ef0f-48df-9b54-8863fc9ded8d|54
e200bd9c-b823-4fd6-87b5-bf584e58220b|9
1ed30192-c65c-4d61-b42b-7cca3465f5e4|4
d50b1be5-2b81-4d63-bb61-4218065c35a5|4
73fb6a59-b044-445a-a53f-9cfe9d667aab|9
d7699d79-3a93-4f9a-8246-0bf30011edbc|5
932d3365-0dce-48d1-a5d4-96089dc2fe93|3
2cf3e701-a466-4503-8e35-befb0b3d3ee1|3
52fadf77-3971-42e8-bc92-29f2c969a021|5
f059d00e-135f-4a4f-8673-08159eef2eda|3
86e8f02c-d7c4-4fe9-98bb-e801aca8ffa0|4
b8b598da-064e-4d01-9a37-ac27d2a5b6ed|12
d5502eac-8783-49d4-b5d3-111082b2df99|28
5d944517-ad3a-4810-b074-ce9c2692c097|7
[truncated: 33,602 more rows]
