# Supplementary material for: Large-Scale Multiplexing Permits Full-Length Transcriptome Annotation of 32 Bovine Tissues From a Single Nanopore Flow Cell
Source: Front Genet. 2021 May 20;12:664260. doi: 10.3389/fgene.2021.664260 (PMC8173071; doi:10.3389/fgene.2021.664260)
Supplement: Supplementary file 5 [file Data_Sheet_5.csv]

transcript	abomasum_F1	abomasum_M2	adipose_F1	adipose_F2	adipose_M1	adipose_M2	bladder_F1	bladder_M2	boneMarrow_F1	boneMarrow_F2	boneMarrow_M1	boneMarrow_M2	brainCortex_F1	brainCortex_F2	brainCortex_M1	cecum_F1	cecum_F2	cecum_M1	cecum_M2	cerebellum_F1	cerebellum_F2	cerebellum_M1	cerebellum_M2	colon_M1	colon_M2	heart_F1	heart_F2	heart_M1	heart_M2	ileum_F1	ileum_F2	isthmus_F1	isthmus_F2	jejunum_F1	jejunum_F2	jejunum_M1	jejunum_M2	kidney_F1	kidney_F2	kidney_M1	kidney_M2	liver_F1	liver_F2	liver_M2	lung_F1	lung_F2	lung_M2	mammary_F1	mammary_F2
0004fe86-0d47-45e1-8bd6-55c9f51f315c|111	5.91201735768296	0	17.2550643613901	7.0263205969562	9.97625650950737	0	0	0	6.27450980392157	10.173146961281	14.1107410961224	0	6.98202129516495	0	7.79933861608536	20.4109749812474	0	0	0	0	0	0	0	44.589111339011	36.7245384184577	0	0	6.13741676128517	7.08651931430839	13.9733109760358	0	8.43404994644378	20.1160022798136	15.7787192413592	18.7932832805555	0	0	22.8855645487348	18.8263644407628	23.5949223727054	12.8177192150429	41.3914137651286	15.0643246663252	43.5832939008293	9.0523952637868	12.4259105085925	6.70614349805857	0	18.6142613163075
0011ff74-ad95-4da0-ae6e-8a6724a2fc6c|185	5.91201735768296	17.0984012994785	25.8825965420851	28.1052823878248	19.9525130190147	17.6172649196212	11.3898459523335	21.4700546412891	12.5490196078431	40.692587845124	56.4429643844895	29.0913322375598	0	23.1878681074062	0	20.4109749812474	9.62269416191145	9.67660776838072	28.7562904385334	0	0	0	0	17.8356445356044	27.5434038138433	8.24116958678776	0	18.4122502838555	7.08651931430839	41.9199329281073	31.24755878447	42.1702497322189	13.4106681865424	15.7787192413592	18.7932832805555	19.7859163847174	36.3788493369955	114.427822743674	84.7186399834328	55.0548188696459	12.8177192150429	24.8348482590771	15.0643246663252	0	18.1047905275736	31.0647762714813	20.1184304941757	91.1565157375213	55.8427839489224
00143934-782e-4873-b0af-4947863b0fb5|3	5.91201735768296	0	8.62753218069504	14.0526411939124	9.97625650950737	26.4258973794318	22.779691904667	10.7350273206445	18.8235294117647	30.519440883843	14.1107410961224	14.5456661187799	6.98202129516495	4.63757362148124	23.3980158482561	15.3082312359356	0	38.7064310735229	0	19.4240761423785	0	32.2376819817148	27.8832694806462	17.8356445356044	18.3622692092289	16.4823391735755	8.18310516108443	12.2748335225703	21.2595579429252	4.65777032534526	39.0594484805875	25.3021498393313	6.7053340932712	7.88935962067959	46.9832082013888	39.5718327694347	18.1894246684977	0	18.8263644407628	7.86497412423513	25.6354384300858	0	0	12.4523696859512	18.1047905275736	18.6388657628888	13.4122869961171	13.0223593910745	13.9606959872306
00160afe-d667-435f-a6fd-f949de523773|802	29.5600867884148	34.196802598957	17.2550643613901	49.1842441786934	69.8337955665516	52.8517947588637	330.305532617671	322.050819619336	62.7450980392157	101.73146961281	112.885928768979	130.910995069019	69.8202129516495	46.3757362148124	31.1973544643414	102.054874906237	115.472329942937	67.736254378665	86.2688713156003	19.4240761423785	26.706786194372	38.6852183780577	16.7299616883877	89.178222678022	45.9056730230722	24.7235087603633	8.18310516108443	12.2748335225703	28.3460772572336	111.786487808286	62.4951175689399	92.7745494108816	194.454688704865	31.5574384827184	46.9832082013888	79.1436655388694	118.231260345235	61.0281721299595	28.2395466611443	47.1898447454108	38.4531576451286	82.7828275302571	90.3859479979512	68.4880332727318	90.523952637868	99.4072840687401	120.710582965054	117.20123451967	83.7641759233837
00252739-03ad-49c2-be04-4a12a270d7ff|4	5.91201735768296	0	0	0	0	0	0	0	0	0	0	0	0	0	0	0	0	0	0	0	0	0	0	0	0	0	0	0	0	0	0	16.8680998928876	0	0	0	0	0	0	0	7.86497412423513	0	0	0	0	9.0523952637868	0	6.70614349805857	0	0
00265f9b-64b5-46b6-bba5-81b10687b590|3	5.91201735768296	8.54920064973925	0	0	0	0	0	0	0	10.173146961281	0	0	0	0	0	10.2054874906237	9.62269416191145	0	0	0	0	0	0	0	0	0	0	0	0	0	0	0	0	0	0	0	0	7.62852151624494	0	0	12.8177192150429	8.27828275302571	15.0643246663252	0	0	6.21295525429626	0	0	0
002a73b2-ee7e-4ede-b81f-377db046b33f|3	17.7360520730489	8.54920064973925	34.5101287227801	35.131602984781	9.97625650950737	44.0431622990531	34.1695378570005	42.9401092825781	25.0980392156863	61.038881767686	0	43.6369983563397	13.9640425903299	4.63757362148124	0	30.6164624718711	28.8680824857344	9.67660776838072	28.7562904385334	19.4240761423785	26.706786194372	6.44753639634296	44.613231169034	26.7534668034066	27.5434038138433	16.4823391735755	16.3662103221689	12.2748335225703	21.2595579429252	23.2888516267263	39.0594484805875	25.3021498393313	53.6426727461696	31.5574384827184	18.7932832805555	19.7859163847174	54.5682740054932	7.62852151624494	37.6527288815257	23.5949223727054	0	16.5565655060514	7.5321623331626	12.4523696859512	27.1571857913604	31.0647762714813	20.1184304941757	19.5335390866117	51.1892186198456
002c61b2-4599-40dd-aa71-31df2682ab84|11	5.91201735768296	0	0	0	0	0	5.69492297616675	0	0	0	0	0	0	0	7.79933861608536	0	0	0	9.58543014617781	0	0	0	0	17.8356445356044	27.5434038138433	0	0	0	0	9.31554065069051	0	0	0	0	9.39664164027777	0	0	0	0	0	0	0	0	0	0	0	0	0	0
003dcb72-01e2-4b3b-a904-ada0c50b8051|4	11.8240347153659	0	0	14.0526411939124	0	0	5.69492297616675	0	0	0	0	0	0	0	0	0	0	0	0	0	0	0	0	0	0	0	0	0	0	0	0	0	0	0	0	0	0	0	0	0	0	0	0	0	0	0	0	0	0
003e1424-cd0e-4853-8e88-4c44bc8eaaee|123	17.7360520730489	8.54920064973925	0	0	0	8.80863245981061	0	21.4700546412891	18.8235294117647	0	14.1107410961224	14.5456661187799	20.9460638854949	18.550294485925	7.79933861608536	5.10274374531185	0	0	9.58543014617781	29.1361142135677	35.6090482591627	25.7901455853718	16.7299616883877	0	27.5434038138433	0	24.5493154832533	6.13741676128517	0	18.631081301381	23.4356690883525	25.3021498393313	6.7053340932712	23.6680788620388	9.39664164027777	0	27.2841370027466	0	9.41318222038142	31.4598964969405	0	0	7.5321623331626	0	9.0523952637868	6.21295525429626	0	19.5335390866117	0
003eb5bb-4fe8-4497-a6fa-f16129889bed|495	29.5600867884148	0	25.8825965420851	14.0526411939124	19.9525130190147	17.6172649196212	45.559383809334	32.2050819619336	43.921568627451	20.346293922562	42.3322232883671	29.0913322375598	48.8741490661547	32.4630153503687	62.3947089286828	40.8219499624948	19.2453883238229	77.4128621470457	19.1708602923556	87.4083426407032	89.0226206479066	199.873628286632	89.2264623380679	115.931689481429	27.5434038138433	0	32.7324206443377	30.6870838064259	7.08651931430839	37.2621626027621	39.0594484805875	84.3404994644378	60.3480068394408	71.0042365861163	56.3798498416666	138.501414693022	54.5682740054932	91.5422581949392	28.2395466611443	78.6497412423513	38.4531576451286	24.8348482590771	15.0643246663252	24.9047393719025	45.261976318934	37.2777315257775	53.6491479844686	78.1341563464469	55.8427839489224
004a22a6-a870-4dfa-ae08-7284a7f73ee5|32628	47.2961388614637	17.0984012994785	250.198433240156	126.473770745212	79.810052076059	132.129486897159	130.983228451835	96.6152458858008	62.7450980392157	254.328674032025	112.885928768979	72.7283305938995	104.730319427474	120.576914158512	93.5920633930243	137.77408112342	153.963106590583	87.0894699154264	153.366882338845	126.25649492546	115.729406842279	116.055655134173	178.452924676136	107.013867213626	174.441557487674	156.582222148967	220.943839349279	153.435419032129	113.384309028934	97.8131768322504	93.7426763534099	126.510749196657	80.4640091192544	94.6723154481551	131.552982963889	98.9295819235868	54.5682740054932	106.799301227429	169.437279966866	117.974611863527	102.541753720343	33.1131310121029	30.1286493326504	37.3571090578537	81.4715573740812	80.7684183058514	80.4737219767029	91.1565157375213	74.4570452652299
005088cf-033f-4a09-a00c-131de723cda9|62	11.8240347153659	0	69.0202574455603	28.1052823878248	9.97625650950737	8.80863245981061	68.339075714001	10.7350273206445	43.921568627451	0	28.2214821922447	87.2739967126795	146.622447198464	97.389046051106	180.034733054637	25.5137187265593	9.62269416191145	29.0298233051421	19.1708602923556	165.104647210217	106.827144777488	90.2655095488014	144.99300129936	71.3425781424176	9.18113460461444	24.7235087603633	8.18310516108443	0	14.1730386286168	37.2621626027621	46.8713381767049	50.6042996786627	40.2320045596272	15.7787192413592	18.7932832805555	59.3577491541521	45.4735616712443	53.3996506137146	37.6527288815257	31.4598964969405	102.541753720343	74.5045447772314	22.5964869994878	31.1309242148781	99.5763479016548	18.6388657628888	46.94300448641	71.6229766509096	46.5356532907687
00592396-ed36-4cc4-bd8c-ab3e390d497b|5	5.91201735768296	17.0984012994785	17.2550643613901	21.0789617908686	49.8812825475369	35.2345298392425	56.9492297616675	32.2050819619336	25.0980392156863	50.865734806405	14.1107410961224	72.7283305938995	20.9460638854949	41.7381625933312	15.5986772321707	30.6164624718711	28.8680824857344	9.67660776838072	28.7562904385334	29.1361142135677	26.706786194372	32.2376819817148	33.4599233767755	17.8356445356044	27.5434038138433	49.4470175207265	8.18310516108443	49.0993340902814	14.1730386286168	27.9466219520715	15.623779392235	42.1702497322189	13.4106681865424	23.6680788620388	9.39664164027777	39.5718327694347	36.3788493369955	53.3996506137146	28.2395466611443	23.5949223727054	25.6354384300858	8.27828275302571	0	0	18.1047905275736	24.851821017185	60.3552914825271	32.5558984776862	23.2678266453844
00596efd-c941-4613-85c5-f1768e7f6418|3	11.8240347153659	17.0984012994785	8.62753218069504	7.0263205969562	9.97625650950737	17.6172649196212	0	0	0	10.173146961281	0	0	0	9.27514724296248	15.5986772321707	5.10274374531185	19.2453883238229	0	9.58543014617781	9.71203807118924	0	6.44753639634296	0	0	9.18113460461444	0	0	0	7.08651931430839	4.65777032534526	15.623779392235	16.8680998928876	0	15.7787192413592	9.39664164027777	0	9.09471233424887	0	18.8263644407628	23.5949223727054	0	8.27828275302571	7.5321623331626	12.4523696859512	9.0523952637868	12.4259105085925	13.4122869961171	0	9.30713065815374
006029db-37ea-4d9e-9d8f-5f98c65ed0a2|14163	11.8240347153659	8.54920064973925	0	7.0263205969562	39.9050260380295	35.2345298392425	22.779691904667	21.4700546412891	12.5490196078431	10.173146961281	28.2214821922447	14.5456661187799	6.98202129516495	9.27514724296248	15.5986772321707	2240.1045041919	933.401333705411	2583.65427415765	1677.45027558112	29.1361142135677	8.90226206479066	0	22.306615584517	2291.88032282517	1129.27955636758	16.4823391735755	8.18310516108443	18.4122502838555	14.1730386286168	2082.02333542933	359.346926021405	143.378849089544	60.3480068394408	4765.17321089047	0	3145.96070517006	18.1894246684977	15.2570430324899	9.41318222038142	0	25.6354384300858	16.5565655060514	15.0643246663252	6.22618484297562	9.0523952637868	6.21295525429626	0	6.51117969553724	13.9606959872306
006808e0-d39c-40f1-87e0-7e4617b4ff0c|38	5.91201735768296	0	0	0	0	0	0	10.7350273206445	12.5490196078431	0	0	0	0	13.9127208644437	15.5986772321707	0	0	0	0	0	0	0	0	0	0	0	0	0	0	4.65777032534526	0	0	20.1160022798136	0	0	0	0	0	0	0	0	0	0	0	0	0	0	6.51117969553724	4.65356532907687
006a2a0b-a811-4498-918b-aee9f93dd92a|184	11.8240347153659	0	43.1376609034752	21.0789617908686	29.9287695285221	8.80863245981061	5.69492297616675	10.7350273206445	12.5490196078431	20.346293922562	28.2214821922447	14.5456661187799	27.9280851806598	64.9260307007374	54.5953703125975	35.719206217183	0	29.0298233051421	28.7562904385334	58.2722284271354	26.706786194372	38.6852183780577	27.8832694806462	26.7534668034066	27.5434038138433	16.4823391735755	16.3662103221689	18.4122502838555	85.0382317717007	18.631081301381	23.4356690883525	16.8680998928876	53.6426727461696	0	9.39664164027777	0	45.4735616712443	38.1426075812247	18.8263644407628	102.244663615057	25.6354384300858	8.27828275302571	7.5321623331626	37.3571090578537	27.1571857913604	6.21295525429626	33.5307174902929	32.5558984776862	32.5749573035381
007650eb-87b4-45c6-b125-31a9837e2cec|301	5.91201735768296	25.6476019492177	60.3927252648652	42.1579235817372	79.810052076059	52.8517947588637	5.69492297616675	42.9401092825781	37.6470588235294	91.558322651529	28.2214821922447	72.7283305938995	13.9640425903299	23.1878681074062	46.7960316965121	0	9.62269416191145	9.67660776838072	19.1708602923556	38.848152284757	26.706786194372	19.3426091890289	27.8832694806462	8.9178222678022	27.5434038138433	24.7235087603633	49.0986309665065	30.6870838064259	28.3460772572336	13.9733109760358	31.24755878447	25.3021498393313	46.9373386528984	23.6680788620388	9.39664164027777	0	9.09471233424887	68.6566936462044	47.0659111019071	47.1898447454108	12.8177192150429	24.8348482590771	15.0643246663252	6.22618484297562	54.3143715827208	18.6388657628888	33.5307174902929	58.6006172598351	23.2678266453844
007950a5-04a8-478f-9b68-15fba3cf24ec|147	11.8240347153659	17.0984012994785	0	0	0	17.6172649196212	5.69492297616675	10.7350273206445	6.27450980392157	20.346293922562	14.1107410961224	14.5456661187799	6.98202129516495	0	15.5986772321707	20.4109749812474	19.2453883238229	0	19.1708602923556	9.71203807118924	17.8045241295813	12.8950727926859	22.306615584517	0	9.18113460461444	8.24116958678776	0	0	0	23.2888516267263	23.4356690883525	8.43404994644378	26.8213363730848	23.6680788620388	18.7932832805555	0	36.3788493369955	15.2570430324899	65.8922755426699	23.5949223727054	0	0	7.5321623331626	0	18.1047905275736	31.0647762714813	6.70614349805857	13.0223593910745	23.2678266453844
0081ed2a-da79-449d-9167-51f8d6f70174|3	5.91201735768296	0	17.2550643613901	0	19.9525130190147	70.4690596784849	0	10.7350273206445	12.5490196078431	10.173146961281	14.1107410961224	14.5456661187799	13.9640425903299	23.1878681074062	7.79933861608536	15.3082312359356	28.8680824857344	19.3532155367614	19.1708602923556	0	8.90226206479066	6.44753639634296	11.1533077922585	17.8356445356044	9.18113460461444	8.24116958678776	0	0	14.1730386286168	27.9466219520715	15.623779392235	8.43404994644378	13.4106681865424	31.5574384827184	37.5865665611111	59.3577491541521	18.1894246684977	15.2570430324899	9.41318222038142	0	64.0885960752144	8.27828275302571	0	0	18.1047905275736	43.4906867800738	40.2368609883514	0	27.9213919744612
008d70a0-db71-40b3-b2e8-e4cee2689b80|10	5.91201735768296	0	0	0	19.9525130190147	0	0	0	6.27450980392157	0	0	14.5456661187799	6.98202129516495	0	0	5.10274374531185	19.2453883238229	0	0	0	0	0	0	8.9178222678022	27.5434038138433	0	0	0	7.08651931430839	0	0	0	0	7.88935962067959	0	0	0	7.62852151624494	0	7.86497412423513	0	16.5565655060514	7.5321623331626	0	9.0523952637868	6.21295525429626	6.70614349805857	6.51117969553724	0
00a50aef-f70c-41e1-8617-6f9afd158e65|35	5.91201735768296	0	8.62753218069504	0	0	0	34.1695378570005	10.7350273206445	0	0	0	14.5456661187799	0	0	0	0	0	0	0	0	8.90226206479066	0	0	17.8356445356044	9.18113460461444	0	8.18310516108443	0	0	4.65777032534526	0	25.3021498393313	0	0	28.1899249208333	0	0	22.8855645487348	9.41318222038142	0	0	0	0	6.22618484297562	27.1571857913604	6.21295525429626	0	6.51117969553724	4.65356532907687
00b2211b-e2a4-43e2-9721-e253059833ed|64	5.91201735768296	0	0	0	0	0	0	0	0	10.173146961281	14.1107410961224	0	6.98202129516495	9.27514724296248	0	15.3082312359356	0	0	9.58543014617781	9.71203807118924	0	0	0	0	9.18113460461444	0	0	0	0	9.31554065069051	0	8.43404994644378	6.7053340932712	23.6680788620388	9.39664164027777	0	18.1894246684977	0	18.8263644407628	7.86497412423513	0	0	0	6.22618484297562	18.1047905275736	0	20.1184304941757	13.0223593910745	13.9606959872306
00b6a151-93f7-4eec-9bb7-99596973517d|261	11.8240347153659	8.54920064973925	25.8825965420851	21.0789617908686	19.9525130190147	17.6172649196212	11.3898459523335	0	87.843137254902	81.385175690248	70.5537054806118	0	62.8381916564846	46.3757362148124	15.5986772321707	10.2054874906237	19.2453883238229	0	38.3417205847112	67.9842664983247	17.8045241295813	38.6852183780577	44.613231169034	0	27.5434038138433	16.4823391735755	16.3662103221689	6.13741676128517	14.1730386286168	13.9733109760358	54.6832278728224	8.43404994644378	13.4106681865424	31.5574384827184	28.1899249208333	0	9.09471233424887	30.5140860649797	56.4790933222885	39.3248706211757	0	0	15.0643246663252	6.22618484297562	9.0523952637868	24.851821017185	6.70614349805857	32.5558984776862	27.9213919744612
00bb40bc-ba60-4bd8-b56b-a6b62f38efbd|11	5.91201735768296	0	0	0	0	0	0	0	0	0	0	14.5456661187799	0	0	0	0	0	0	0	0	0	0	0	0	9.18113460461444	0	0	0	0	0	0	0	0	0	9.39664164027777	0	18.1894246684977	0	0	0	0	0	0	0	9.0523952637868	0	6.70614349805857	13.0223593910745	0
00bedc76-62a4-4ac6-9375-4b46ed709134|4	5.91201735768296	0	0	7.0263205969562	0	8.80863245981061	11.3898459523335	10.7350273206445	6.27450980392157	10.173146961281	28.2214821922447	0	6.98202129516495	9.27514724296248	7.79933861608536	30.6164624718711	19.2453883238229	9.67660776838072	19.1708602923556	0	8.90226206479066	6.44753639634296	16.7299616883877	17.8356445356044	0	0	0	6.13741676128517	7.08651931430839	9.31554065069051	7.81188969611749	8.43404994644378	40.2320045596272	7.88935962067959	9.39664164027777	0	9.09471233424887	7.62852151624494	0	0	0	8.27828275302571	7.5321623331626	6.22618484297562	0	18.6388657628888	0	6.51117969553724	0
00c3e53c-bfe7-4094-b8af-0379d4dd7a86|42	11.8240347153659	0	8.62753218069504	28.1052823878248	0	8.80863245981061	11.3898459523335	10.7350273206445	0	10.173146961281	0	0	0	0	0	10.2054874906237	9.62269416191145	0	19.1708602923556	0	0	0	5.57665389612924	0	0	0	0	0	0	9.31554065069051	15.623779392235	0	0	23.6680788620388	0	0	9.09471233424887	0	0	0	0	8.27828275302571	7.5321623331626	0	0	18.6388657628888	6.70614349805857	0	4.65356532907687
00c9b140-f4f9-4926-a7ca-4a215364ee56|7	11.8240347153659	17.0984012994785	0	0	0	0	0	0	0	0	0	0	0	0	0	0	0	0	0	0	0	0	0	0	0	0	0	0	0	0	0	8.43404994644378	0	0	0	0	0	38.1426075812247	0	7.86497412423513	0	0	0	0	0	0	0	0	0
00c9ff66-81b9-4e89-af51-4896484eccb3|40	124.152364511342	94.0412071471317	172.550643613901	182.684335520861	149.643847642611	114.512221977538	222.101996070503	236.17060105418	188.235294117647	376.406437567397	197.550375345713	160.002327306579	216.442660150113	106.664193294069	124.789417857366	153.082312359356	134.71771826676	154.825724294091	134.196022046489	106.832418783082	142.436193036651	103.160582341487	100.379770130326	214.027734427253	156.079288278445	304.923274711147	180.028313543857	294.596004541688	269.287733943719	176.99527236312	124.99023513788	143.378849089544	207.865356891407	47.3361577240775	122.156341323611	257.216913001326	127.325972679484	274.626774584818	404.766835476401	267.409120223994	89.7240345053001	132.452524048411	128.046759663764	112.071327173561	90.523952637868	111.833194577333	187.77201794564	104.178875128596	102.378437239691
00d5812d-c348-4e22-996c-c76d25828cb2|5	5.91201735768296	0	0	0	0	8.80863245981061	5.69492297616675	10.7350273206445	0	0	0	0	0	0	0	0	0	9.67660776838072	0	0	0	0	0	8.9178222678022	0	0	0	0	0	0	0	8.43404994644378	0	0	0	19.7859163847174	0	0	0	0	12.8177192150429	0	7.5321623331626	0	0	0	0	0	0
00de1c88-d264-439a-8c45-72da387af5bc|3	29.5600867884148	17.0984012994785	172.550643613901	267.000182684336	199.525130190147	149.74675181678	210.71215011817	192.93229656825	56.4705882352941	91.558322651529	70.5537054806118	58.1826644751196	6.98202129516495	0	7.79933861608536	76.5411561796778	67.3588591333802	48.3830388419036	115.025161754134	19.4240761423785	0	0	5.57665389612924	8.9178222678022	27.5434038138433	24.7235087603633	57.281736127591	73.6490011354221	49.6056352001588	65.2087845548336	15.623779392235	16.8680998928876	33.526670466356	31.5574384827184	18.7932832805555	0	18.1894246684977	0	0	7.86497412423513	25.6354384300858	0	0	0	27.1571857913604	49.7036420343701	60.3552914825271	32.5558984776862	107.032002568768
00e6d368-60d7-4914-be38-8801c8363ba9|4	5.91201735768296	0	0	14.0526411939124	0	35.2345298392425	28.4746148808337	10.7350273206445	18.8235294117647	30.519440883843	56.4429643844895	29.0913322375598	83.7842555419794	78.8387515651811	70.1940475447682	15.3082312359356	38.4907766476458	38.7064310735229	9.58543014617781	87.4083426407032	62.3158344535346	109.60811873783	83.6498084419387	35.6712890712088	27.5434038138433	0	32.7324206443377	6.13741676128517	28.3460772572336	46.5777032534526	54.6832278728224	0	13.4106681865424	7.88935962067959	28.1899249208333	19.7859163847174	36.3788493369955	45.7711290974696	0	62.919792993881	51.2708768601715	0	0	6.22618484297562	9.0523952637868	6.21295525429626	6.70614349805857	26.044718782149	13.9606959872306
00eb503a-bee2-4232-ab9f-8e5091142951|45	5.91201735768296	0	103.53038616834	84.3158471634744	119.715078114088	167.364016736402	102.508613571001	85.8802185651562	175.686274509804	122.077763535372	112.885928768979	174.547993425359	6.98202129516495	4.63757362148124	0	20.4109749812474	0	19.3532155367614	9.58543014617781	0	8.90226206479066	0	0	8.9178222678022	9.18113460461444	8.24116958678776	8.18310516108443	0	0	4.65777032534526	0	0	6.7053340932712	0	0	19.7859163847174	9.09471233424887	7.62852151624494	0	7.86497412423513	12.8177192150429	0	0	0	0	18.6388657628888	26.8245739922343	19.5335390866117	13.9606959872306
01055a9c-f125-40fa-b072-7e66c1ab5e12|3	11.8240347153659	8.54920064973925	0	0	29.9287695285221	26.4258973794318	28.4746148808337	32.2050819619336	69.0196078431373	71.212028728967	70.5537054806118	29.0913322375598	6.98202129516495	23.1878681074062	0	10.2054874906237	0	0	28.7562904385334	58.2722284271354	62.3158344535346	12.8950727926859	39.0365772729047	0	9.18113460461444	8.24116958678776	16.3662103221689	12.2748335225703	0	9.31554065069051	7.81188969611749	67.4723995715503	46.9373386528984	0	0	0	18.1894246684977	22.8855645487348	9.41318222038142	15.7299482484703	12.8177192150429	0	7.5321623331626	12.4523696859512	0	24.851821017185	6.70614349805857	26.044718782149	37.228522632615
010eac5f-c855-4ec2-a2c8-bab8108f6e80|1156	94.5922777229274	145.336411045567	51.7651930841702	42.1579235817372	99.7625650950737	140.93811935697	125.288305475668	75.1451912445117	156.862745098039	81.385175690248	183.439634249591	145.456661187799	181.532553674289	204.053239345175	109.190740625195	127.568593632796	115.472329942937	116.119293220569	162.952312485023	67.9842664983247	71.2180965183253	70.9229003597725	189.606232468394	71.3425781424176	64.2679422323011	65.929356694302	57.281736127591	24.5496670451407	49.6056352001588	97.8131768322504	124.99023513788	50.6042996786627	113.99067958561	102.561675068835	84.5697747624999	118.715498308304	172.799534350728	114.427822743674	75.3054577630514	117.974611863527	51.2708768601715	24.8348482590771	90.3859479979512	37.3571090578537	153.890719484376	149.11092610311	134.122869961171	169.290672083968	162.87478651769
011b9bf8-8a86-4f24-9112-00cac0f3af54|8	11.8240347153659	0	43.1376609034752	7.0263205969562	39.9050260380295	8.80863245981061	0	0	18.8235294117647	0	0	14.5456661187799	20.9460638854949	13.9127208644437	38.9966930804268	25.5137187265593	38.4907766476458	19.3532155367614	0	19.4240761423785	8.90226206479066	25.7901455853718	16.7299616883877	35.6712890712088	18.3622692092289	16.4823391735755	8.18310516108443	12.2748335225703	14.1730386286168	18.631081301381	62.4951175689399	8.43404994644378	13.4106681865424	7.88935962067959	18.7932832805555	0	54.5682740054932	38.1426075812247	9.41318222038142	0	38.4531576451286	16.5565655060514	22.5964869994878	12.4523696859512	9.0523952637868	0	26.8245739922343	6.51117969553724	0
01223b53-24b4-43bf-92dd-4e3744ef1216|129	5.91201735768296	0	0	0	0	0	0	0	0	0	0	0	0	0	0	0	0	0	0	0	0	0	0	0	0	0	0	0	0	0	0	0	0	0	0	0	9.09471233424887	0	0	0	0	0	0	0	0	0	0	0	0
0136635b-9311-4b0c-95cd-42aa06af4289|4	5.91201735768296	8.54920064973925	0	0	0	0	0	0	0	0	0	0	0	0	0	0	9.62269416191145	0	9.58543014617781	0	0	0	0	0	0	0	0	0	0	0	0	0	0	0	0	0	0	0	0	0	0	8.27828275302571	0	18.6785545289269	0	6.21295525429626	0	0	0
013d42e9-4363-436f-9da7-87874ebbdae1|8	11.8240347153659	0	17.2550643613901	21.0789617908686	0	44.0431622990531	17.0847689285002	10.7350273206445	50.1960784313725	0	0	0	20.9460638854949	27.8254417288874	46.7960316965121	20.4109749812474	19.2453883238229	38.7064310735229	19.1708602923556	9.71203807118924	62.3158344535346	19.3426091890289	22.306615584517	8.9178222678022	9.18113460461444	8.24116958678776	32.7324206443377	6.13741676128517	7.08651931430839	4.65777032534526	31.24755878447	42.1702497322189	13.4106681865424	31.5574384827184	18.7932832805555	39.5718327694347	18.1894246684977	7.62852151624494	18.8263644407628	23.5949223727054	25.6354384300858	24.8348482590771	7.5321623331626	31.1309242148781	63.3667668465076	18.6388657628888	40.2368609883514	26.044718782149	55.8427839489224
013d7441-342d-4318-b9cb-81da05f91288|177	17.7360520730489	8.54920064973925	34.5101287227801	28.1052823878248	19.9525130190147	26.4258973794318	34.1695378570005	0	18.8235294117647	20.346293922562	0	43.6369983563397	20.9460638854949	18.550294485925	38.9966930804268	15.3082312359356	19.2453883238229	19.3532155367614	38.3417205847112	67.9842664983247	26.706786194372	83.8179731524584	72.4965006496802	53.5069336068132	45.9056730230722	24.7235087603633	0	0	7.08651931430839	41.9199329281073	31.24755878447	50.6042996786627	13.4106681865424	23.6680788620388	46.9832082013888	19.7859163847174	18.1894246684977	22.8855645487348	18.8263644407628	23.5949223727054	38.4531576451286	21.7304922266925	22.5964869994878	6.22618484297562	22.630988159467	12.4259105085925	33.5307174902929	84.6453360419841	18.6142613163075
014bcdea-b1c0-41f0-ba8d-9d2590004bdc|2008	88.6802603652444	42.7460032486962	146.668047071816	175.658014923905	169.596360661625	220.215811495265	518.237990831174	472.341202108359	169.411764705882	203.46293922562	126.996669865101	189.093659544139	174.550532379124	111.30176691555	85.7927247769389	168.390543595291	105.849635781026	106.442685452188	201.294033069734	126.25649492546	204.752027490185	154.740873512231	200.759540260653	231.863378962857	119.354749859988	123.617543801816	188.211418704942	79.7864178967073	92.1247510860091	200.284123989846	218.73291149129	345.796047804195	362.088041036645	55.2255173447571	150.346266244444	118.715498308304	154.610109682231	175.455994873634	160.024097746484	165.164456608938	76.9063152902573	66.2262620242057	52.7251363321382	99.6189574876099	144.838324220589	198.81456813748	160.947443953406	188.82421117058	269.906789086459
015fae3d-1fa3-4e1c-8b9a-d35acae7e7ac|4	5.91201735768296	25.6476019492177	8.62753218069504	21.0789617908686	9.97625650950737	26.4258973794318	11.3898459523335	10.7350273206445	12.5490196078431	10.173146961281	84.6644465767342	0	13.9640425903299	37.1005889718499	31.1973544643414	10.2054874906237	9.62269416191145	9.67660776838072	47.927150730889	0	17.8045241295813	12.8950727926859	5.57665389612924	17.8356445356044	18.3622692092289	8.24116958678776	8.18310516108443	6.13741676128517	21.2595579429252	23.2888516267263	15.623779392235	8.43404994644378	20.1160022798136	31.5574384827184	0	19.7859163847174	18.1894246684977	0	0	7.86497412423513	12.8177192150429	0	7.5321623331626	0	0	37.2777315257775	40.2368609883514	19.5335390866117	23.2678266453844
01615fcc-f456-4a17-90b4-f65af19647a2|3	5.91201735768296	0	0	0	9.97625650950737	0	0	0	12.5490196078431	0	0	0	6.98202129516495	0	0	10.2054874906237	0	0	9.58543014617781	0	0	0	16.7299616883877	0	0	8.24116958678776	8.18310516108443	0	0	4.65777032534526	0	0	0	0	9.39664164027777	0	9.09471233424887	0	9.41318222038142	0	12.8177192150429	0	7.5321623331626	0	0	12.4259105085925	0	6.51117969553724	0
0168d3d1-9626-4af6-956c-e131de6551d2|4	5.91201735768296	8.54920064973925	17.2550643613901	28.1052823878248	0	17.6172649196212	5.69492297616675	42.9401092825781	31.3725490196078	0	14.1107410961224	43.6369983563397	13.9640425903299	13.9127208644437	15.5986772321707	15.3082312359356	0	19.3532155367614	0	0	17.8045241295813	19.3426091890289	11.1533077922585	35.6712890712088	9.18113460461444	8.24116958678776	0	6.13741676128517	21.2595579429252	46.5777032534526	15.623779392235	0	13.4106681865424	7.88935962067959	9.39664164027777	39.5718327694347	0	15.2570430324899	9.41318222038142	15.7299482484703	12.8177192150429	24.8348482590771	15.0643246663252	0	36.2095810551472	0	13.4122869961171	13.0223593910745	27.9213919744612
016d4991-a7a5-44f5-ab45-726c8be70e92|364	82.7682430075615	25.6476019492177	224.315836698071	168.631694326949	129.691334623596	202.598546575644	199.322304165836	225.435573733535	257.254901960784	345.886996683554	338.657786306937	363.641652969498	209.460638854949	306.079859017762	218.38148125039	168.390543595291	125.095024104849	164.502332062472	230.050323508267	407.905598989948	391.699530850789	509.355375311094	301.139310390979	338.877246176484	156.079288278445	346.129122645086	196.394523866026	239.359253690122	170.076463543401	186.31081301381	257.792359971877	210.851248661095	268.213363730848	165.676552034271	178.536191165278	118.715498308304	136.420685013733	381.426075812247	216.503191068773	267.409120223994	140.994911365472	107.617675789334	105.450272664276	130.749881702488	153.890719484376	205.027523391777	335.307174902929	312.536625385787	195.449743821229
016e2020-47db-4411-b637-f62d7950c838|12	5.91201735768296	0	0	0	0	0	0	0	6.27450980392157	0	0	0	6.98202129516495	9.27514724296248	7.79933861608536	0	0	0	0	9.71203807118924	0	0	5.57665389612924	0	0	0	0	0	0	0	0	0	6.7053340932712	0	0	0	0	0	0	7.86497412423513	0	0	0	0	0	0	13.4122869961171	0	0
01785274-fe2e-4be3-bea8-988bf19fc157|50	5.91201735768296	8.54920064973925	0	0	0	0	11.3898459523335	0	6.27450980392157	0	0	0	0	0	0	0	0	0	9.58543014617781	0	0	0	5.57665389612924	8.9178222678022	9.18113460461444	0	0	0	0	4.65777032534526	15.623779392235	0	6.7053340932712	0	0	19.7859163847174	0	7.62852151624494	9.41318222038142	15.7299482484703	12.8177192150429	0	0	0	0	12.4259105085925	0	0	4.65356532907687
01ae4f6c-5467-4551-b49b-89f89320e6e7|147	5.91201735768296	0	25.8825965420851	7.0263205969562	9.97625650950737	8.80863245981061	11.3898459523335	10.7350273206445	0	10.173146961281	14.1107410961224	29.0913322375598	6.98202129516495	4.63757362148124	7.79933861608536	10.2054874906237	19.2453883238229	58.0596466102843	19.1708602923556	29.1361142135677	26.706786194372	58.0278275670866	33.4599233767755	35.6712890712088	0	8.24116958678776	16.3662103221689	0	14.1730386286168	9.31554065069051	7.81188969611749	0	6.7053340932712	0	18.7932832805555	0	18.1894246684977	15.2570430324899	9.41318222038142	15.7299482484703	12.8177192150429	24.8348482590771	7.5321623331626	18.6785545289269	18.1047905275736	12.4259105085925	0	13.0223593910745	4.65356532907687
01b02811-de93-4621-a5cd-30156ea6fd12|3	5.91201735768296	0	0	0	0	0	0	0	0	0	0	0	6.98202129516495	0	0	0	0	0	0	0	0	6.44753639634296	5.57665389612924	0	0	0	0	0	0	0	0	8.43404994644378	0	0	0	0	0	0	0	0	0	0	0	0	0	0	0	0	4.65356532907687
01c04199-ea5c-459d-98c4-27085d2d8891|617	11.8240347153659	8.54920064973925	51.7651930841702	56.2105647756496	59.8575390570442	35.2345298392425	34.1695378570005	42.9401092825781	87.843137254902	10.173146961281	42.3322232883671	101.819662831459	41.8921277709897	23.1878681074062	54.5953703125975	112.260362396861	67.3588591333802	9.67660776838072	47.927150730889	48.5601903559462	26.706786194372	51.5802911707437	11.1533077922585	26.7534668034066	55.0868076276866	49.4470175207265	0	12.2748335225703	14.1730386286168	135.075339435012	78.1188969611749	33.7361997857751	26.8213363730848	47.3361577240775	75.1731331222221	0	100.041835676738	30.5140860649797	37.6527288815257	86.5147153665864	64.0885960752144	49.6696965181543	22.5964869994878	56.0356635867806	81.4715573740812	68.3425077972588	26.8245739922343	65.1117969553724	18.6142613163075
01c0c2ea-26f7-47af-8199-ca16f00db839|64	5.91201735768296	8.54920064973925	0	14.0526411939124	0	0	5.69492297616675	21.4700546412891	18.8235294117647	10.173146961281	14.1107410961224	58.1826644751196	0	0	0	10.2054874906237	0	0	47.927150730889	0	0	0	0	0	0	0	0	0	7.08651931430839	0	7.81188969611749	8.43404994644378	0	0	9.39664164027777	0	9.09471233424887	15.2570430324899	9.41318222038142	15.7299482484703	0	0	0	6.22618484297562	0	6.21295525429626	6.70614349805857	32.5558984776862	18.6142613163075
01d3f160-8c04-4fe7-9b99-1da85ccb3775|8	11.8240347153659	8.54920064973925	25.8825965420851	21.0789617908686	49.8812825475369	44.0431622990531	22.779691904667	32.2050819619336	62.7450980392157	30.519440883843	28.2214821922447	87.2739967126795	34.9101064758247	27.8254417288874	62.3947089286828	30.6164624718711	28.8680824857344	29.0298233051421	0	9.71203807118924	44.5113103239533	12.8950727926859	5.57665389612924	35.6712890712088	27.5434038138433	16.4823391735755	8.18310516108443	18.4122502838555	35.432596571542	27.9466219520715	15.623779392235	8.43404994644378	33.526670466356	15.7787192413592	18.7932832805555	79.1436655388694	9.09471233424887	45.7711290974696	37.6527288815257	47.1898447454108	64.0885960752144	8.27828275302571	15.0643246663252	18.6785545289269	117.681138429228	142.897970848814	140.82901345923	6.51117969553724	27.9213919744612
01d7b3e9-cf5c-4750-988c-96cf82d4d330|31	23.6480694307318	17.0984012994785	8.62753218069504	14.0526411939124	9.97625650950737	26.4258973794318	11.3898459523335	32.2050819619336	25.0980392156863	20.346293922562	28.2214821922447	0	55.8561703613196	92.7514724296248	38.9966930804268	30.6164624718711	28.8680824857344	9.67660776838072	28.7562904385334	67.9842664983247	169.142979231023	83.8179731524584	44.613231169034	17.8356445356044	36.7245384184577	8.24116958678776	32.7324206443377	18.4122502838555	21.2595579429252	9.31554065069051	0	25.3021498393313	53.6426727461696	31.5574384827184	37.5865665611111	0	36.3788493369955	22.8855645487348	18.8263644407628	47.1898447454108	25.6354384300858	16.5565655060514	0	12.4523696859512	18.1047905275736	37.2777315257775	33.5307174902929	39.0670781732234	51.1892186198456
01df4ed6-7a4e-4192-885d-c1f9daaccd5e|6	5.91201735768296	0	0	7.0263205969562	0	0	0	0	0	0	0	14.5456661187799	0	0	0	0	0	0	0	0	0	6.44753639634296	0	0	0	0	0	0	7.08651931430839	0	0	0	0	0	9.39664164027777	0	9.09471233424887	0	0	0	12.8177192150429	0	0	6.22618484297562	0	0	0	0	0
01e92719-5dc9-487a-a3ed-27e093b809ac|3	5.91201735768296	8.54920064973925	8.62753218069504	0	19.9525130190147	44.0431622990531	22.779691904667	10.7350273206445	18.8235294117647	20.346293922562	28.2214821922447	0	20.9460638854949	27.8254417288874	93.5920633930243	20.4109749812474	0	9.67660776838072	9.58543014617781	48.5601903559462	17.8045241295813	64.4753639634296	16.7299616883877	0	0	0	24.5493154832533	18.4122502838555	35.432596571542	0	7.81188969611749	0	13.4106681865424	0	9.39664164027777	0	0	7.62852151624494	9.41318222038142	23.5949223727054	0	0	0	0	36.2095810551472	0	20.1184304941757	6.51117969553724	4.65356532907687
01eeb9f1-5f7f-4e3b-9b37-5d9d0842c42b|8	11.8240347153659	17.0984012994785	0	0	0	0	0	0	0	0	0	0	0	9.27514724296248	0	5.10274374531185	0	29.0298233051421	9.58543014617781	0	0	0	0	0	9.18113460461444	8.24116958678776	0	0	0	0	15.623779392235	0	0	0	18.7932832805555	39.5718327694347	0	0	0	7.86497412423513	0	0	0	0	9.0523952637868	0	0	0	0
01f3d6fd-80be-4e31-904a-2c23aa4d432b|181	11.8240347153659	0	8.62753218069504	28.1052823878248	29.9287695285221	0	28.4746148808337	10.7350273206445	31.3725490196078	10.173146961281	14.1107410961224	14.5456661187799	34.9101064758247	41.7381625933312	15.5986772321707	5.10274374531185	19.2453883238229	19.3532155367614	0	38.848152284757	26.706786194372	38.6852183780577	44.613231169034	17.8356445356044	9.18113460461444	57.6881871075143	16.3662103221689	24.5496670451407	28.3460772572336	9.31554065069051	23.4356690883525	25.3021498393313	13.4106681865424	15.7787192413592	37.5865665611111	19.7859163847174	18.1894246684977	7.62852151624494	28.2395466611443	0	12.8177192150429	0	15.0643246663252	12.4523696859512	18.1047905275736	49.7036420343701	6.70614349805857	39.0670781732234	23.2678266453844
01fcd4f9-cca0-482d-84ad-19c07322c01d|9	5.91201735768296	0	0	7.0263205969562	0	8.80863245981061	17.0847689285002	21.4700546412891	12.5490196078431	0	28.2214821922447	43.6369983563397	6.98202129516495	9.27514724296248	0	10.2054874906237	0	29.0298233051421	28.7562904385334	38.848152284757	8.90226206479066	19.3426091890289	22.306615584517	17.8356445356044	18.3622692092289	0	8.18310516108443	6.13741676128517	7.08651931430839	4.65777032534526	15.623779392235	16.8680998928876	0	0	9.39664164027777	0	9.09471233424887	22.8855645487348	18.8263644407628	7.86497412423513	12.8177192150429	0	7.5321623331626	0	0	0	6.70614349805857	6.51117969553724	4.65356532907687
02020c9b-8ef7-4ec9-8585-79cfc6948f27|45	5.91201735768296	8.54920064973925	8.62753218069504	35.131602984781	29.9287695285221	26.4258973794318	56.9492297616675	53.6751366032227	12.5490196078431	0	56.4429643844895	29.0913322375598	6.98202129516495	4.63757362148124	7.79933861608536	15.3082312359356	67.3588591333802	96.7660776838072	38.3417205847112	29.1361142135677	8.90226206479066	0	16.7299616883877	35.6712890712088	36.7245384184577	0	16.3662103221689	0	7.08651931430839	32.6043922774168	23.4356690883525	50.6042996786627	93.8746773057968	23.6680788620388	46.9832082013888	98.9295819235868	27.2841370027466	38.1426075812247	47.0659111019071	23.5949223727054	89.7240345053001	24.8348482590771	45.1929739989756	31.1309242148781	45.261976318934	24.851821017185	26.8245739922343	32.5558984776862	41.8820879616918
0203c10b-63dc-4bc4-a524-f3475f36bd9d|3	5.91201735768296	0	0	0	0	8.80863245981061	0	10.7350273206445	0	0	0	0	6.98202129516495	0	0	0	0	0	0	9.71203807118924	0	6.44753639634296	0	0	0	0	0	6.13741676128517	7.08651931430839	0	0	0	0	7.88935962067959	9.39664164027777	0	9.09471233424887	0	9.41318222038142	7.86497412423513	0	0	0	0	0	0	0	0	4.65356532907687
020a20b6-5d6f-4bba-a30d-6328d3253308|7	5.91201735768296	0	25.8825965420851	49.1842441786934	79.810052076059	70.4690596784849	22.779691904667	32.2050819619336	75.2941176470588	40.692587845124	84.6644465767342	43.6369983563397	104.730319427474	120.576914158512	132.588756473451	25.5137187265593	9.62269416191145	77.4128621470457	19.1708602923556	48.5601903559462	53.413572388744	19.3426091890289	66.9198467535509	89.178222678022	18.3622692092289	0	8.18310516108443	6.13741676128517	7.08651931430839	46.5777032534526	78.1188969611749	50.6042996786627	20.1160022798136	47.3361577240775	56.3798498416666	19.7859163847174	72.757698673991	61.0281721299595	56.4790933222885	23.5949223727054	89.7240345053001	57.94797927118	22.5964869994878	74.7142181157074	99.5763479016548	55.9165972886663	87.1798654747614	39.0670781732234	32.5749573035381
020a4d43-b743-49bd-ab40-27577e5795d4|200	29.5600867884148	25.6476019492177	8.62753218069504	7.0263205969562	39.9050260380295	70.4690596784849	56.9492297616675	42.9401092825781	112.941176470588	20.346293922562	28.2214821922447	43.6369983563397	6.98202129516495	27.8254417288874	62.3947089286828	40.8219499624948	48.1134708095573	58.0596466102843	47.927150730889	58.2722284271354	53.413572388744	38.6852183780577	44.613231169034	26.7534668034066	18.3622692092289	16.4823391735755	32.7324206443377	30.6870838064259	21.2595579429252	41.9199329281073	93.7426763534099	16.8680998928876	33.526670466356	31.5574384827184	56.3798498416666	0	27.2841370027466	61.0281721299595	37.6527288815257	86.5147153665864	38.4531576451286	16.5565655060514	37.660811665813	24.9047393719025	63.3667668465076	37.2777315257775	60.3552914825271	58.6006172598351	18.6142613163075
02127199-5a96-4d3d-b8fa-f7900566347b|467	11.8240347153659	8.54920064973925	60.3927252648652	84.3158471634744	29.9287695285221	44.0431622990531	34.1695378570005	75.1451912445117	62.7450980392157	61.038881767686	112.885928768979	72.7283305938995	69.8202129516495	69.5636043222186	54.5953703125975	61.2329249437423	28.8680824857344	29.0298233051421	38.3417205847112	29.1361142135677	62.3158344535346	45.1327547744007	39.0365772729047	62.4247558746154	18.3622692092289	24.7235087603633	57.281736127591	42.9619173289962	28.3460772572336	37.2621626027621	23.4356690883525	67.4723995715503	26.8213363730848	39.4467981033979	84.5697747624999	39.5718327694347	9.09471233424887	122.056344259919	75.3054577630514	55.0548188696459	51.2708768601715	8.27828275302571	37.660811665813	43.5832939008293	18.1047905275736	18.6388657628888	67.0614349805857	19.5335390866117	51.1892186198456
0224bf5d-d22c-450a-b65a-48777cc898fb|141	5.91201735768296	17.0984012994785	8.62753218069504	7.0263205969562	0	35.2345298392425	0	32.2050819619336	12.5490196078431	0	0	0	34.9101064758247	23.1878681074062	23.3980158482561	10.2054874906237	9.62269416191145	0	9.58543014617781	9.71203807118924	17.8045241295813	12.8950727926859	39.0365772729047	0	18.3622692092289	0	0	0	7.08651931430839	27.9466219520715	15.623779392235	16.8680998928876	6.7053340932712	7.88935962067959	9.39664164027777	0	9.09471233424887	45.7711290974696	0	31.4598964969405	12.8177192150429	0	0	0	0	0	0	19.5335390866117	18.6142613163075
02269d87-8a9a-416c-a15e-67b7862d9454|87	11.8240347153659	17.0984012994785	0	7.0263205969562	9.97625650950737	8.80863245981061	11.3898459523335	0	12.5490196078431	10.173146961281	14.1107410961224	29.0913322375598	13.9640425903299	9.27514724296248	7.79933861608536	5.10274374531185	9.62269416191145	0	9.58543014617781	38.848152284757	8.90226206479066	6.44753639634296	16.7299616883877	0	9.18113460461444	0	0	6.13741676128517	0	9.31554065069051	23.4356690883525	16.8680998928876	6.7053340932712	0	9.39664164027777	0	9.09471233424887	22.8855645487348	0	23.5949223727054	0	0	0	6.22618484297562	9.0523952637868	0	6.70614349805857	13.0223593910745	13.9606959872306
0226da00-ffe8-4d13-8268-7edbfff68ea6|179	11.8240347153659	8.54920064973925	8.62753218069504	0	19.9525130190147	26.4258973794318	5.69492297616675	32.2050819619336	56.4705882352941	0	14.1107410961224	29.0913322375598	27.9280851806598	27.8254417288874	31.1973544643414	5.10274374531185	0	0	9.58543014617781	29.1361142135677	0	12.8950727926859	5.57665389612924	8.9178222678022	0	32.964678347151	16.3662103221689	24.5496670451407	14.1730386286168	13.9733109760358	7.81188969611749	8.43404994644378	53.6426727461696	7.88935962067959	0	0	9.09471233424887	0	28.2395466611443	39.3248706211757	25.6354384300858	8.27828275302571	0	49.8094787438049	36.2095810551472	12.4259105085925	33.5307174902929	32.5558984776862	27.9213919744612
022ca9c5-70fb-4e0a-b327-e33a8df95bc7|13	11.8240347153659	8.54920064973925	43.1376609034752	42.1579235817372	49.8812825475369	96.8949570579167	34.1695378570005	75.1451912445117	62.7450980392157	20.346293922562	70.5537054806118	72.7283305938995	34.9101064758247	32.4630153503687	46.7960316965121	51.0274374531185	48.1134708095573	48.3830388419036	47.927150730889	29.1361142135677	53.413572388744	32.2376819817148	22.306615584517	17.8356445356044	45.9056730230722	24.7235087603633	57.281736127591	6.13741676128517	70.8651931430839	18.631081301381	23.4356690883525	59.0383496251065	53.6426727461696	31.5574384827184	65.7764914819444	19.7859163847174	27.2841370027466	38.1426075812247	37.6527288815257	39.3248706211757	64.0885960752144	0	0	18.6785545289269	27.1571857913604	68.3425077972588	46.94300448641	45.5782578687607	51.1892186198456
02382764-75f6-41e5-923d-4bf7fa8145c3|849	11.8240347153659	34.196802598957	189.805707975291	168.631694326949	129.691334623596	246.641708874697	222.101996070503	311.315792298691	125.490196078431	101.73146961281	169.328893153468	203.639325662919	251.352766625938	524.04581922738	140.388095089536	520.479862021809	182.831189076318	125.795900988949	306.73376467769	349.633370562813	632.060606600137	109.60811873783	256.526079221945	160.52080082044	73.4490768369155	173.064561322543	163.662103221688	79.7864178967073	63.7786738287755	190.968583339156	70.3070072650574	1509.69494041344	1300.83481409461	47.3361577240775	112.759699683333	59.3577491541521	100.041835676738	22.8855645487348	9.41318222038142	15.7299482484703	12.8177192150429	8.27828275302571	0	18.6785545289269	1167.7589890285	907.091467127254	1207.10582965054	833.431001028766	679.420538045223
023c39e6-6102-4668-bddc-191e8034fd02|103	5.91201735768296	17.0984012994785	34.5101287227801	35.131602984781	69.8337955665516	26.4258973794318	45.559383809334	53.6751366032227	37.6470588235294	40.692587845124	56.4429643844895	14.5456661187799	125.676383312969	102.026619672587	194.983465402134	20.4109749812474	9.62269416191145	77.4128621470457	38.3417205847112	67.9842664983247	89.0226206479066	64.4753639634296	89.2264623380679	44.589111339011	0	24.7235087603633	16.3662103221689	6.13741676128517	85.0382317717007	32.6043922774168	15.623779392235	25.3021498393313	33.526670466356	31.5574384827184	18.7932832805555	79.1436655388694	27.2841370027466	15.2570430324899	47.0659111019071	62.919792993881	38.4531576451286	165.565655060514	105.450272664276	99.6189574876099	27.1571857913604	18.6388657628888	73.7675784786443	39.0670781732234	18.6142613163075
023c9f7e-d3f0-4c54-bd4b-676f063a085b|3	17.7360520730489	8.54920064973925	0	14.0526411939124	0	26.4258973794318	17.0847689285002	0	6.27450980392157	0	14.1107410961224	0	6.98202129516495	4.63757362148124	7.79933861608536	10.2054874906237	0	9.67660776838072	9.58543014617781	0	8.90226206479066	12.8950727926859	5.57665389612924	0	0	0	8.18310516108443	0	0	13.9733109760358	0	42.1702497322189	46.9373386528984	15.7787192413592	9.39664164027777	0	9.09471233424887	7.62852151624494	0	15.7299482484703	38.4531576451286	0	0	0	45.261976318934	12.4259105085925	26.8245739922343	39.0670781732234	18.6142613163075
023cc7be-4535-42d7-a228-ea04d6d49a8e|15	5.91201735768296	8.54920064973925	0	7.0263205969562	19.9525130190147	0	5.69492297616675	10.7350273206445	0	10.173146961281	14.1107410961224	14.5456661187799	13.9640425903299	23.1878681074062	38.9966930804268	0	9.62269416191145	0	9.58543014617781	9.71203807118924	0	32.2376819817148	16.7299616883877	8.9178222678022	0	0	0	0	7.08651931430839	4.65777032534526	15.623779392235	8.43404994644378	20.1160022798136	15.7787192413592	0	0	0	0	0	15.7299482484703	25.6354384300858	0	7.5321623331626	6.22618484297562	36.2095810551472	12.4259105085925	6.70614349805857	13.0223593910745	23.2678266453844
024053bd-2e7a-4f72-b317-d2b81d5bb008|6	5.91201735768296	0	0	7.0263205969562	0	8.80863245981061	0	0	0	0	28.2214821922447	0	0	9.27514724296248	0	5.10274374531185	9.62269416191145	9.67660776838072	28.7562904385334	0	26.706786194372	6.44753639634296	33.4599233767755	0	0	0	8.18310516108443	0	7.08651931430839	0	15.623779392235	25.3021498393313	13.4106681865424	7.88935962067959	18.7932832805555	0	0	0	9.41318222038142	31.4598964969405	12.8177192150429	0	7.5321623331626	12.4523696859512	9.0523952637868	6.21295525429626	0	6.51117969553724	13.9606959872306
024fb7ef-d2af-4e77-b172-9e24537d1994|6	5.91201735768296	0	0	0	0	0	0	0	0	0	0	0	0	0	0	5.10274374531185	0	0	0	9.71203807118924	8.90226206479066	0	0	0	0	0	0	6.13741676128517	0	0	0	0	0	7.88935962067959	0	0	0	0	0	0	0	16.5565655060514	0	0	0	6.21295525429626	0	6.51117969553724	0
024fc5d5-1ed3-46ed-9112-48128a69e971|173	29.5600867884148	42.7460032486962	0	14.0526411939124	9.97625650950737	26.4258973794318	0	0	50.1960784313725	50.865734806405	84.6644465767342	14.5456661187799	20.9460638854949	27.8254417288874	31.1973544643414	15.3082312359356	9.62269416191145	29.0298233051421	19.1708602923556	38.848152284757	0	6.44753639634296	11.1533077922585	8.9178222678022	27.5434038138433	8.24116958678776	0	6.13741676128517	7.08651931430839	23.2888516267263	23.4356690883525	8.43404994644378	33.526670466356	23.6680788620388	18.7932832805555	0	18.1894246684977	22.8855645487348	9.41318222038142	23.5949223727054	0	24.8348482590771	75.321623331626	12.4523696859512	18.1047905275736	24.851821017185	33.5307174902929	45.5782578687607	51.1892186198456
0251f6e7-ec41-4bff-a6d7-521fa3c6aed9|202	23.6480694307318	0	43.1376609034752	7.0263205969562	9.97625650950737	17.6172649196212	5.69492297616675	21.4700546412891	6.27450980392157	10.173146961281	28.2214821922447	29.0913322375598	20.9460638854949	18.550294485925	15.5986772321707	10.2054874906237	19.2453883238229	19.3532155367614	67.0980110232447	9.71203807118924	8.90226206479066	6.44753639634296	11.1533077922585	17.8356445356044	27.5434038138433	8.24116958678776	0	6.13741676128517	0	23.2888516267263	23.4356690883525	42.1702497322189	26.8213363730848	7.88935962067959	9.39664164027777	0	18.1894246684977	0	28.2395466611443	23.5949223727054	0	24.8348482590771	0	0	9.0523952637868	31.0647762714813	20.1184304941757	45.5782578687607	4.65356532907687
0253fbfc-0eb5-4432-98e7-f978a70f2fdd|47	11.8240347153659	0	25.8825965420851	0	9.97625650950737	0	22.779691904667	10.7350273206445	12.5490196078431	10.173146961281	14.1107410961224	0	6.98202129516495	0	15.5986772321707	5.10274374531185	0	0	0	38.848152284757	17.8045241295813	6.44753639634296	11.1533077922585	0	0	8.24116958678776	0	12.2748335225703	7.08651931430839	13.9733109760358	0	42.1702497322189	13.4106681865424	15.7787192413592	9.39664164027777	19.7859163847174	0	15.2570430324899	0	7.86497412423513	0	0	0	0	9.0523952637868	0	0	13.0223593910745	18.6142613163075
02553886-cf29-4515-9e2c-48cb544c8082|36	5.91201735768296	0	8.62753218069504	0	0	0	0	0	0	0	0	0	0	0	7.79933861608536	15.3082312359356	9.62269416191145	0	0	19.4240761423785	0	0	0	0	18.3622692092289	0	0	0	0	0	0	0	20.1160022798136	0	9.39664164027777	0	9.09471233424887	0	0	7.86497412423513	0	0	0	0	9.0523952637868	0	6.70614349805857	0	4.65356532907687
025ae2d6-cde1-4c2a-9051-ad797f5495e5|67	5.91201735768296	8.54920064973925	0	14.0526411939124	9.97625650950737	8.80863245981061	11.3898459523335	0	0	10.173146961281	14.1107410961224	0	6.98202129516495	0	7.79933861608536	5.10274374531185	0	0	9.58543014617781	9.71203807118924	8.90226206479066	6.44753639634296	5.57665389612924	0	18.3622692092289	0	0	0	0	13.9733109760358	23.4356690883525	0	0	7.88935962067959	0	0	0	0	0	7.86497412423513	12.8177192150429	33.1131310121029	22.5964869994878	12.4523696859512	9.0523952637868	0	20.1184304941757	6.51117969553724	9.30713065815374
026d01f0-b85a-48a1-8631-82a0dac7e45f|3	5.91201735768296	8.54920064973925	25.8825965420851	21.0789617908686	9.97625650950737	0	5.69492297616675	32.2050819619336	18.8235294117647	0	28.2214821922447	0	6.98202129516495	27.8254417288874	15.5986772321707	10.2054874906237	19.2453883238229	29.0298233051421	0	29.1361142135677	8.90226206479066	6.44753639634296	33.4599233767755	8.9178222678022	18.3622692092289	8.24116958678776	0	6.13741676128517	7.08651931430839	23.2888516267263	15.623779392235	59.0383496251065	53.6426727461696	31.5574384827184	18.7932832805555	0	0	22.8855645487348	18.8263644407628	15.7299482484703	38.4531576451286	16.5565655060514	22.5964869994878	18.6785545289269	27.1571857913604	18.6388657628888	0	6.51117969553724	9.30713065815374
026e1305-359f-4da2-b1e9-92b1bfe394c8|10	17.7360520730489	25.6476019492177	25.8825965420851	49.1842441786934	39.9050260380295	35.2345298392425	22.779691904667	64.4101639238672	37.6470588235294	20.346293922562	70.5537054806118	58.1826644751196	62.8381916564846	37.1005889718499	31.1973544643414	40.8219499624948	28.8680824857344	58.0596466102843	57.5125808770669	19.4240761423785	26.706786194372	32.2376819817148	61.3431928574217	8.9178222678022	55.0868076276866	16.4823391735755	24.5493154832533	12.2748335225703	14.1730386286168	23.2888516267263	7.81188969611749	16.8680998928876	26.8213363730848	7.88935962067959	18.7932832805555	0	9.09471233424887	91.5422581949392	65.8922755426699	55.0548188696459	25.6354384300858	16.5565655060514	67.7894609984634	6.22618484297562	54.3143715827208	37.2777315257775	26.8245739922343	52.0894375642979	88.4177412524605
026edb47-1e6e-41e3-b6f0-ea629c5786af|126	17.7360520730489	0	0	14.0526411939124	0	0	5.69492297616675	0	0	0	0	0	13.9640425903299	0	0	20.4109749812474	57.7361649714687	0	9.58543014617781	19.4240761423785	44.5113103239533	19.3426091890289	27.8832694806462	8.9178222678022	0	8.24116958678776	0	0	0	9.31554065069051	7.81188969611749	16.8680998928876	20.1160022798136	0	56.3798498416666	0	0	45.7711290974696	18.8263644407628	47.1898447454108	12.8177192150429	8.27828275302571	15.0643246663252	0	27.1571857913604	6.21295525429626	6.70614349805857	26.044718782149	9.30713065815374
027fba59-90ab-4dd9-9cd0-cc92558ea36c|15	11.8240347153659	0	0	7.0263205969562	0	26.4258973794318	28.4746148808337	0	31.3725490196078	0	0	0	20.9460638854949	9.27514724296248	15.5986772321707	0	9.62269416191145	29.0298233051421	0	38.848152284757	17.8045241295813	12.8950727926859	16.7299616883877	8.9178222678022	18.3622692092289	0	8.18310516108443	0	7.08651931430839	37.2621626027621	0	25.3021498393313	26.8213363730848	0	37.5865665611111	19.7859163847174	18.1894246684977	0	18.8263644407628	23.5949223727054	0	0	15.0643246663252	6.22618484297562	27.1571857913604	6.21295525429626	6.70614349805857	6.51117969553724	18.6142613163075
028b6c1c-f4bf-4ab6-a378-69825a69474e|4	171.448503372806	17.0984012994785	0	7.0263205969562	0	26.4258973794318	17.0847689285002	0	12.5490196078431	111.904616574091	0	14.5456661187799	20.9460638854949	0	7.79933861608536	831.747230485832	846.797086248208	522.536819492559	1150.25161754134	0	0	19.3426091890289	5.57665389612924	1293.08422883132	578.41148009071	0	16.3662103221689	0	7.08651931430839	372.621626027621	835.872197484572	413.268447375745	549.837395648238	457.582857999416	1832.34511985416	969.509902851151	1018.60778143587	0	254.155919950298	15.7299482484703	12.8177192150429	115.89595854236	143.111084330089	24.9047393719025	144.838324220589	205.027523391777	46.94300448641	208.357750257192	321.096007706304
02a19ce3-1ba9-45a5-8d76-c9663e5796b0|129	5.91201735768296	25.6476019492177	0	7.0263205969562	0	8.80863245981061	22.779691904667	10.7350273206445	6.27450980392157	0	28.2214821922447	0	13.9640425903299	0	0	25.5137187265593	19.2453883238229	19.3532155367614	28.7562904385334	9.71203807118924	17.8045241295813	12.8950727926859	5.57665389612924	26.7534668034066	9.18113460461444	16.4823391735755	8.18310516108443	0	0	23.2888516267263	31.24755878447	50.6042996786627	20.1160022798136	55.2255173447571	46.9832082013888	39.5718327694347	45.4735616712443	15.2570430324899	0	23.5949223727054	0	0	0	12.4523696859512	36.2095810551472	24.851821017185	6.70614349805857	32.5558984776862	9.30713065815374
02a2533e-b5e0-4948-8360-a4dc3a71d9e4|4	11.8240347153659	0	94.9028539876454	14.0526411939124	69.8337955665516	35.2345298392425	28.4746148808337	0	62.7450980392157	20.346293922562	98.7751876728566	72.7283305938995	20.9460638854949	13.9127208644437	23.3980158482561	25.5137187265593	0	0	9.58543014617781	9.71203807118924	17.8045241295813	32.2376819817148	5.57665389612924	17.8356445356044	9.18113460461444	16.4823391735755	24.5493154832533	42.9619173289962	21.2595579429252	4.65777032534526	15.623779392235	109.642649303769	53.6426727461696	0	0	39.5718327694347	0	15.2570430324899	28.2395466611443	23.5949223727054	51.2708768601715	16.5565655060514	37.660811665813	31.1309242148781	262.519462649817	31.0647762714813	134.122869961171	32.5558984776862	23.2678266453844
02a64b23-fca6-4109-b087-a8987103ab00|3	5.91201735768296	0	0	14.0526411939124	0	8.80863245981061	17.0847689285002	10.7350273206445	6.27450980392157	20.346293922562	14.1107410961224	14.5456661187799	13.9640425903299	4.63757362148124	23.3980158482561	10.2054874906237	9.62269416191145	9.67660776838072	19.1708602923556	9.71203807118924	8.90226206479066	6.44753639634296	11.1533077922585	8.9178222678022	27.5434038138433	8.24116958678776	16.3662103221689	6.13741676128517	21.2595579429252	13.9733109760358	7.81188969611749	0	0	0	0	0	18.1894246684977	45.7711290974696	9.41318222038142	0	12.8177192150429	24.8348482590771	15.0643246663252	0	9.0523952637868	10.8726716950185	26.8245739922343	19.5335390866117	9.30713065815374
02b58a0b-1474-42bd-8c9d-22f25c1a7e64|135	11.8240347153659	8.54920064973925	8.62753218069504	14.0526411939124	9.97625650950737	8.80863245981061	22.779691904667	10.7350273206445	0	0	14.1107410961224	0	6.98202129516495	4.63757362148124	0	10.2054874906237	19.2453883238229	0	9.58543014617781	9.71203807118924	0	19.3426091890289	27.8832694806462	0	18.3622692092289	0	32.7324206443377	6.13741676128517	7.08651931430839	13.9733109760358	46.8713381767049	8.43404994644378	33.526670466356	39.4467981033979	9.39664164027777	19.7859163847174	54.5682740054932	7.62852151624494	9.41318222038142	0	0	16.5565655060514	0	0	9.0523952637868	12.4259105085925	33.5307174902929	13.0223593910745	27.9213919744612
02bc0503-1358-438e-9bc6-12d9b33ad9cd|6	11.8240347153659	17.0984012994785	17.2550643613901	28.1052823878248	59.8575390570442	26.4258973794318	11.3898459523335	32.2050819619336	75.2941176470588	30.519440883843	0	87.2739967126795	13.9640425903299	18.550294485925	54.5953703125975	56.1301811984304	57.7361649714687	154.825724294091	38.3417205847112	29.1361142135677	17.8045241295813	19.3426091890289	16.7299616883877	44.589111339011	55.0868076276866	16.4823391735755	8.18310516108443	6.13741676128517	21.2595579429252	37.2621626027621	15.623779392235	25.3021498393313	13.4106681865424	31.5574384827184	37.5865665611111	19.7859163847174	27.2841370027466	75.9037890866371	47.0659111019071	31.4598964969405	76.9063152902573	49.6696965181543	22.5964869994878	24.9047393719025	36.2095810551472	31.0647762714813	73.4627537741871	39.0670781732234	13.9606959872306
02bcf10d-f1ac-4109-8f5c-70ad54d8da70|13	5.91201735768296	0	8.62753218069504	0	9.97625650950737	61.6604272186743	0	0	12.5490196078431	0	0	0	0	0	7.79933861608536	0	0	0	9.58543014617781	9.71203807118924	0	0	11.1533077922585	0	0	0	0	0	21.2595579429252	4.65777032534526	0	8.43404994644378	0	0	0	0	9.09471233424887	0	9.41318222038142	15.7299482484703	0	33.1131310121029	15.0643246663252	68.4880332727318	18.1047905275736	0	0	19.5335390866117	4.65356532907687
02c1f623-92c2-41ec-9943-a55158950891|4	5.91201735768296	0	0	0	0	0	5.69492297616675	0	0	0	0	0	13.9640425903299	0	0	0	9.62269416191145	0	0	0	0	12.8950727926859	5.57665389612924	0	9.18113460461444	0	0	0	0	4.65777032534526	0	0	0	7.88935962067959	9.39664164027777	19.7859163847174	0	7.62852151624494	0	0	12.8177192150429	0	0	0	0	0	20.1184304941757	0	0
02c500cf-117d-41c3-a560-9d431d3eb999|15	5.91201735768296	8.54920064973925	8.62753218069504	7.0263205969562	19.9525130190147	70.4690596784849	0	0	25.0980392156863	20.346293922562	28.2214821922447	43.6369983563397	20.9460638854949	9.27514724296248	38.9966930804268	5842.64158838207	6466.4504768045	6773.6254378665	6249.70045530793	0	0	0	0	4958.30918089803	5490.31849355943	0	0	6.13741676128517	14.1730386286168	2915.76422366613	1007.73377079916	33.7361997857751	0	3463.42887347834	3185.46151605416	2710.67054470628	2692.03485093767	0	9.41318222038142	0	0	16.5565655060514	7.5321623331626	6.22618484297562	153.890719484376	55.9165972886663	20.1184304941757	6.51117969553724	37.228522632615
02c5c0fa-60b3-4bf6-a0d2-c63445a0c8f3|4	5.91201735768296	0	0	0	0	0	0	0	0	0	0	14.5456661187799	0	0	0	0	0	0	0	0	0	0	11.1533077922585	8.9178222678022	0	0	0	0	0	0	0	0	0	7.88935962067959	0	0	0	7.62852151624494	0	0	0	0	0	0	9.0523952637868	0	0	0	0
02c87543-6a99-4426-b4d4-88f4725edee7|3	5.91201735768296	0	0	0	9.97625650950737	8.80863245981061	5.69492297616675	0	6.27450980392157	0	0	0	0	0	0	0	0	0	0	0	0	0	0	0	0	0	0	0	0	4.65777032534526	0	8.43404994644378	0	0	0	0	0	0	9.41318222038142	0	0	0	7.5321623331626	0	0	0	0	0	4.65356532907687
02c93b3e-b453-4160-a769-8f29c81e43d0|186	5.91201735768296	0	17.2550643613901	28.1052823878248	59.8575390570442	35.2345298392425	0	21.4700546412891	25.0980392156863	40.692587845124	14.1107410961224	43.6369983563397	13.9640425903299	27.8254417288874	7.79933861608536	15.3082312359356	28.8680824857344	77.4128621470457	28.7562904385334	9.71203807118924	8.90226206479066	25.7901455853718	5.57665389612924	53.5069336068132	9.18113460461444	0	8.18310516108443	6.13741676128517	7.08651931430839	18.631081301381	39.0594484805875	33.7361997857751	40.2320045596272	55.2255173447571	18.7932832805555	59.3577491541521	18.1894246684977	15.2570430324899	18.8263644407628	39.3248706211757	64.0885960752144	24.8348482590771	0	74.7142181157074	117.681138429228	99.4072840687401	93.88600897282	26.044718782149	32.5749573035381
02cbd38a-f1eb-40b8-815a-2779f1fe186f|40	11.8240347153659	8.54920064973925	34.5101287227801	35.131602984781	109.738821604581	35.2345298392425	56.9492297616675	0	50.1960784313725	40.692587845124	14.1107410961224	14.5456661187799	34.9101064758247	9.27514724296248	7.79933861608536	30.6164624718711	28.8680824857344	38.7064310735229	28.7562904385334	29.1361142135677	17.8045241295813	12.8950727926859	5.57665389612924	35.6712890712088	18.3622692092289	16.4823391735755	49.0986309665065	6.13741676128517	28.3460772572336	32.6043922774168	46.8713381767049	118.076699250213	40.2320045596272	47.3361577240775	46.9832082013888	39.5718327694347	27.2841370027466	91.5422581949392	75.3054577630514	62.919792993881	25.6354384300858	24.8348482590771	7.5321623331626	31.1309242148781	171.995510011949	99.4072840687401	93.88600897282	39.0670781732234	41.8820879616918
02cf3ad8-e492-486f-8506-b2bc0b6d225e|4	5.91201735768296	0	0	7.0263205969562	0	0	0	0	0	0	14.1107410961224	0	0	4.63757362148124	0	0	0	0	0	9.71203807118924	0	0	5.57665389612924	0	0	0	0	0	0	4.65777032534526	0	0	0	0	0	0	0	0	0	0	0	0	0	0	0	0	0	0	0
02d54cdd-33bd-474d-b52e-9d1ec2c897fb|10	17.7360520730489	0	8.62753218069504	0	9.97625650950737	0	0	0	6.27450980392157	0	14.1107410961224	0	0	4.63757362148124	31.1973544643414	5.10274374531185	19.2453883238229	19.3532155367614	9.58543014617781	19.4240761423785	17.8045241295813	12.8950727926859	5.57665389612924	35.6712890712088	0	16.4823391735755	0	12.2748335225703	42.5191158858504	4.65777032534526	7.81188969611749	0	0	15.7787192413592	9.39664164027777	19.7859163847174	27.2841370027466	0	0	23.5949223727054	38.4531576451286	0	7.5321623331626	6.22618484297562	0	6.21295525429626	0	0	0
02dd2b1b-fdeb-49f8-8bf6-295739246db8|266	17.7360520730489	0	17.2550643613901	56.2105647756496	49.8812825475369	17.6172649196212	51.2543067855007	53.6751366032227	62.7450980392157	61.038881767686	98.7751876728566	116.365328950239	20.9460638854949	88.1138988081436	54.5953703125975	15.3082312359356	48.1134708095573	38.7064310735229	57.5125808770669	38.848152284757	26.706786194372	45.1327547744007	27.8832694806462	80.2604004102198	55.0868076276866	49.4470175207265	32.7324206443377	49.0993340902814	14.1730386286168	55.8932439041431	23.4356690883525	101.208599357325	46.9373386528984	31.5574384827184	37.5865665611111	0	81.8524110082398	30.5140860649797	75.3054577630514	55.0548188696459	12.8177192150429	57.94797927118	60.2572986653008	87.1665878016587	18.1047905275736	31.0647762714813	53.6491479844686	78.1341563464469	51.1892186198456
02dd73d7-3aef-4da7-bfd3-6fc89865b8b0|9	5.91201735768296	0	0	0	0	0	0	0	0	10.173146961281	0	0	0	0	0	0	0	9.67660776838072	9.58543014617781	0	0	0	0	0	9.18113460461444	0	0	0	7.08651931430839	0	0	0	0	0	0	0	0	0	0	0	0	0	0	6.22618484297562	0	0	0	0	0
02df2c55-c072-4253-ae20-8c334eb29eab|8	5.91201735768296	0	8.62753218069504	0	9.97625650950737	35.2345298392425	17.0847689285002	75.1451912445117	25.0980392156863	0	28.2214821922447	29.0913322375598	69.8202129516495	60.2884570792561	62.3947089286828	15.3082312359356	19.2453883238229	19.3532155367614	0	19.4240761423785	17.8045241295813	19.3426091890289	39.0365772729047	8.9178222678022	0	8.24116958678776	0	12.2748335225703	21.2595579429252	4.65777032534526	0	33.7361997857751	20.1160022798136	7.88935962067959	18.7932832805555	0	9.09471233424887	7.62852151624494	9.41318222038142	23.5949223727054	12.8177192150429	24.8348482590771	15.0643246663252	6.22618484297562	9.0523952637868	12.4259105085925	40.2368609883514	52.0894375642979	13.9606959872306
02dfe775-a59d-456b-a44a-fb7ecfca684e|7	5.91201735768296	0	0	14.0526411939124	9.97625650950737	0	0	0	6.27450980392157	0	0	14.5456661187799	13.9640425903299	0	0	0	9.62269416191145	9.67660776838072	0	9.71203807118924	0	0	5.57665389612924	8.9178222678022	0	16.4823391735755	0	0	14.1730386286168	0	0	0	0	15.7787192413592	0	19.7859163847174	0	7.62852151624494	37.6527288815257	31.4598964969405	12.8177192150429	8.27828275302571	0	18.6785545289269	0	0	6.70614349805857	0	9.30713065815374
02ef7e9d-a985-4ed5-83c3-76460699be93|108	5.91201735768296	0	8.62753218069504	0	0	17.6172649196212	17.0847689285002	21.4700546412891	6.27450980392157	0	14.1107410961224	0	6.98202129516495	4.63757362148124	0	15.3082312359356	19.2453883238229	0	19.1708602923556	19.4240761423785	26.706786194372	38.6852183780577	16.7299616883877	17.8356445356044	9.18113460461444	8.24116958678776	0	6.13741676128517	0	13.9733109760358	15.623779392235	16.8680998928876	6.7053340932712	31.5574384827184	9.39664164027777	19.7859163847174	54.5682740054932	7.62852151624494	28.2395466611443	31.4598964969405	0	0	0	24.9047393719025	0	6.21295525429626	26.8245739922343	0	4.65356532907687
02f0f39d-cd2b-484f-9eec-bbe5b99aa36e|9	5.91201735768296	34.196802598957	34.5101287227801	28.1052823878248	39.9050260380295	79.2776921382955	0	21.4700546412891	69.0196078431373	10.173146961281	42.3322232883671	58.1826644751196	62.8381916564846	4.63757362148124	23.3980158482561	30.6164624718711	28.8680824857344	67.736254378665	9.58543014617781	67.9842664983247	62.3158344535346	70.9229003597725	44.613231169034	80.2604004102198	45.9056730230722	0	0	12.2748335225703	42.5191158858504	23.2888516267263	7.81188969611749	0	26.8213363730848	39.4467981033979	18.7932832805555	19.7859163847174	27.2841370027466	7.62852151624494	47.0659111019071	7.86497412423513	51.2708768601715	41.3914137651286	7.5321623331626	43.5832939008293	27.1571857913604	24.851821017185	53.6491479844686	45.5782578687607	13.9606959872306
02f9f620-e993-4e8f-b272-af8eeb7f6a0c|890	17.7360520730489	8.54920064973925	77.6477896262553	35.131602984781	39.9050260380295	88.0863245981061	79.7289216663345	161.025409809668	50.1960784313725	71.212028728967	56.4429643844895	145.456661187799	90.7662768371444	69.5636043222186	70.1940475447682	81.6438999249897	9.62269416191145	29.0298233051421	57.5125808770669	135.968532996649	151.338455101441	90.2655095488014	161.722962987748	71.3425781424176	9.18113460461444	107.135204628241	139.112787738435	110.473501703133	106.297789714626	88.4976361815599	101.554566049527	59.0383496251065	93.8746773057968	47.3361577240775	46.9832082013888	59.3577491541521	45.4735616712443	114.427822743674	47.0659111019071	62.919792993881	0	41.3914137651286	37.660811665813	12.4523696859512	45.261976318934	74.5554630515551	60.3552914825271	71.6229766509096	74.4570452652299
02fbd999-580e-4f5e-92ad-068e1f280f46|5	5.91201735768296	8.54920064973925	8.62753218069504	0	0	8.80863245981061	5.69492297616675	0	0	20.346293922562	14.1107410961224	29.0913322375598	13.9640425903299	18.550294485925	15.5986772321707	5.10274374531185	0	19.3532155367614	19.1708602923556	19.4240761423785	0	32.2376819817148	0	26.7534668034066	0	8.24116958678776	8.18310516108443	0	14.1730386286168	18.631081301381	7.81188969611749	0	0	23.6680788620388	0	0	9.09471233424887	7.62852151624494	0	15.7299482484703	25.6354384300858	8.27828275302571	7.5321623331626	0	9.0523952637868	18.6388657628888	13.4122869961171	6.51117969553724	0
02ff2492-db86-47ca-b1c6-9e26d0c90d4a|11	23.6480694307318	17.0984012994785	0	0	0	0	0	0	0	0	0	0	265.316809216268	310.717432639243	257.378174330817	15.3082312359356	0	29.0298233051421	0	271.937065993299	382.797268785999	283.69160143909	401.519080521306	0	9.18113460461444	0	0	0	0	4.65777032534526	0	0	0	0	0	19.7859163847174	0	0	0	0	0	0	0	0	0	0	0	0	4.65356532907687
0301129e-d86c-4e56-87e6-2c884542ee49|8407	23.6480694307318	17.0984012994785	51.7651930841702	42.1579235817372	49.8812825475369	96.8949570579167	51.2543067855007	42.9401092825781	37.6470588235294	91.558322651529	0	43.6369983563397	146.622447198464	148.4023558874	85.7927247769389	66.3356686890541	57.7361649714687	67.736254378665	47.927150730889	106.832418783082	71.2180965183253	64.4753639634296	111.533077922585	35.6712890712088	27.5434038138433	123.617543801816	57.281736127591	73.6490011354221	42.5191158858504	97.8131768322504	85.9307866572924	92.7745494108816	73.7586750259832	31.5574384827184	84.5697747624999	79.1436655388694	18.1894246684977	122.056344259919	150.610915526103	31.4598964969405	64.0885960752144	33.1131310121029	45.1929739989756	18.6785545289269	27.1571857913604	31.0647762714813	33.5307174902929	32.5558984776862	93.0713065815374
0309dc72-e8b7-49ee-a523-e97034eac2b1|76	5.91201735768296	0	8.62753218069504	21.0789617908686	0	8.80863245981061	0	0	6.27450980392157	0	14.1107410961224	0	6.98202129516495	9.27514724296248	7.79933861608536	5.10274374531185	0	0	9.58543014617781	0	0	6.44753639634296	5.57665389612924	8.9178222678022	9.18113460461444	8.24116958678776	16.3662103221689	0	7.08651931430839	27.9466219520715	62.4951175689399	0	0	23.6680788620388	0	0	18.1894246684977	7.62852151624494	18.8263644407628	15.7299482484703	0	0	15.0643246663252	6.22618484297562	0	12.4259105085925	0	6.51117969553724	0
0309e0a8-1f36-472f-a54d-b8d8877d67f7|386	5.91201735768296	25.6476019492177	34.5101287227801	56.2105647756496	29.9287695285221	17.6172649196212	62.6441527378342	32.2050819619336	50.1960784313725	81.385175690248	0	87.2739967126795	55.8561703613196	83.4763251866623	23.3980158482561	25.5137187265593	0	0	47.927150730889	38.848152284757	97.9248827126973	51.5802911707437	78.0731545458094	26.7534668034066	9.18113460461444	8.24116958678776	24.5493154832533	18.4122502838555	28.3460772572336	32.6043922774168	46.8713381767049	42.1702497322189	73.7586750259832	0	28.1899249208333	19.7859163847174	36.3788493369955	45.7711290974696	94.1318222038142	70.7847671181162	0	16.5565655060514	0	18.6785545289269	18.1047905275736	43.4906867800738	60.3552914825271	32.5558984776862	23.2678266453844
030a783e-70c2-4475-80b4-387b35166084|9	5.91201735768296	0	0	0	0	0	0	10.7350273206445	25.0980392156863	10.173146961281	14.1107410961224	0	6.98202129516495	13.9127208644437	15.5986772321707	0	0	29.0298233051421	0	0	0	0	16.7299616883877	26.7534668034066	9.18113460461444	0	0	0	0	0	7.81188969611749	8.43404994644378	0	0	0	19.7859163847174	9.09471233424887	15.2570430324899	0	7.86497412423513	25.6354384300858	8.27828275302571	0	12.4523696859512	9.0523952637868	6.21295525429626	20.1184304941757	0	0
030b26dc-6866-4832-8026-4329aa3c224a|3	5.91201735768296	0	0	0	0	0	0	0	0	0	14.1107410961224	0	6.98202129516495	9.27514724296248	23.3980158482561	5.10274374531185	9.62269416191145	19.3532155367614	9.58543014617781	0	0	19.3426091890289	0	8.9178222678022	9.18113460461444	0	0	0	7.08651931430839	9.31554065069051	0	0	0	0	9.39664164027777	19.7859163847174	9.09471233424887	0	0	7.86497412423513	12.8177192150429	24.8348482590771	7.5321623331626	6.22618484297562	9.0523952637868	0	0	0	9.30713065815374
030ea30e-1a6f-4afd-9e85-7988d037d66a|5	5.91201735768296	0	0	0	0	0	0	0	0	0	0	0	0	0	0	0	0	0	0	0	8.90226206479066	6.44753639634296	0	0	9.18113460461444	0	0	0	0	0	0	0	0	0	0	0	0	7.62852151624494	0	7.86497412423513	0	0	0	0	0	0	6.70614349805857	0	0
03177473-ce68-4b62-b000-25b802c35c24|3	11.8240347153659	8.54920064973925	8.62753218069504	7.0263205969562	39.9050260380295	17.6172649196212	11.3898459523335	10.7350273206445	56.4705882352941	40.692587845124	28.2214821922447	29.0913322375598	6.98202129516495	13.9127208644437	38.9966930804268	5.10274374531185	0	9.67660776838072	0	29.1361142135677	8.90226206479066	45.1327547744007	0	8.9178222678022	9.18113460461444	0	8.18310516108443	12.2748335225703	7.08651931430839	13.9733109760358	0	33.7361997857751	6.7053340932712	7.88935962067959	9.39664164027777	19.7859163847174	0	30.5140860649797	18.8263644407628	31.4598964969405	12.8177192150429	16.5565655060514	7.5321623331626	12.4523696859512	99.5763479016548	43.4906867800738	33.5307174902929	45.5782578687607	4.65356532907687
031bee73-f22f-467c-9b60-4b732a7d258d|92	5.91201735768296	0	0	7.0263205969562	9.97625650950737	0	0	0	12.5490196078431	10.173146961281	14.1107410961224	0	6.98202129516495	4.63757362148124	0	5.10274374531185	0	19.3532155367614	0	0	0	6.44753639634296	0	8.9178222678022	9.18113460461444	0	0	6.13741676128517	0	4.65777032534526	0	0	13.4106681865424	31.5574384827184	18.7932832805555	0	18.1894246684977	15.2570430324899	18.8263644407628	0	64.0885960752144	8.27828275302571	0	24.9047393719025	27.1571857913604	0	13.4122869961171	0	23.2678266453844
031ea364-20ae-47f2-ab21-01227338434d|9	5.91201735768296	17.0984012994785	25.8825965420851	28.1052823878248	39.9050260380295	8.80863245981061	22.779691904667	10.7350273206445	37.6470588235294	50.865734806405	42.3322232883671	43.6369983563397	83.7842555419794	139.127208644437	101.39140200911	5.10274374531185	28.8680824857344	77.4128621470457	19.1708602923556	77.6963045695139	178.045241295813	64.4753639634296	66.9198467535509	26.7534668034066	82.63021144153	0	8.18310516108443	6.13741676128517	21.2595579429252	32.6043922774168	7.81188969611749	59.0383496251065	26.8213363730848	55.2255173447571	46.9832082013888	79.1436655388694	27.2841370027466	45.7711290974696	47.0659111019071	7.86497412423513	51.2708768601715	49.6696965181543	105.450272664276	99.6189574876099	36.2095810551472	18.6388657628888	13.4122869961171	13.0223593910745	18.6142613163075
03298cc5-ff21-444d-9509-6afac0f75a03|3	5.91201735768296	0	8.62753218069504	7.0263205969562	0	8.80863245981061	11.3898459523335	10.7350273206445	18.8235294117647	0	0	14.5456661187799	69.8202129516495	60.2884570792561	124.789417857366	5.10274374531185	0	0	0	135.968532996649	80.120358583116	128.950727926859	117.109731818714	0	9.18113460461444	0	8.18310516108443	0	0	0	7.81188969611749	16.8680998928876	6.7053340932712	0	0	0	0	7.62852151624494	9.41318222038142	0	0	8.27828275302571	15.0643246663252	12.4523696859512	18.1047905275736	6.21295525429626	0	6.51117969553724	4.65356532907687
03299e8d-0f55-488d-b822-ae1b042074c4|243	59.1201735768296	25.6476019492177	17.2550643613901	7.0263205969562	0	8.80863245981061	17.0847689285002	10.7350273206445	6.27450980392157	0	0	14.5456661187799	34.9101064758247	13.9127208644437	15.5986772321707	35.719206217183	9.62269416191145	0	38.3417205847112	0	0	0	0	17.8356445356044	55.0868076276866	173.064561322543	57.281736127591	55.2367508515666	70.8651931430839	23.2888516267263	39.0594484805875	0	13.4106681865424	15.7787192413592	28.1899249208333	0	27.2841370027466	61.0281721299595	65.8922755426699	133.704560111997	12.8177192150429	0	15.0643246663252	0	18.1047905275736	6.21295525429626	13.4122869961171	13.0223593910745	4.65356532907687
0340f39d-b69d-45d7-998c-9778f75e6953|471	11.8240347153659	25.6476019492177	60.3927252648652	35.131602984781	19.9525130190147	52.8517947588637	22.779691904667	42.9401092825781	87.843137254902	71.212028728967	56.4429643844895	87.2739967126795	41.8921277709897	13.9127208644437	0	40.8219499624948	67.3588591333802	9.67660776838072	67.0980110232447	29.1361142135677	71.2180965183253	25.7901455853718	27.8832694806462	98.0960449458242	91.8113460461444	16.4823391735755	32.7324206443377	6.13741676128517	0	32.6043922774168	62.4951175689399	59.0383496251065	53.6426727461696	94.6723154481551	84.5697747624999	79.1436655388694	81.8524110082398	45.7711290974696	160.024097746484	31.4598964969405	12.8177192150429	33.1131310121029	30.1286493326504	24.9047393719025	153.890719484376	80.7684183058514	93.88600897282	32.5558984776862	46.5356532907687
0343bbab-4e8f-4348-867a-e4ce15183feb|5	5.91201735768296	0	0	0	0	0	0	0	0	0	0	0	0	0	0	0	0	0	0	0	0	0	0	8.9178222678022	0	0	0	0	0	0	0	8.43404994644378	0	0	0	0	0	7.62852151624494	0	0	0	0	0	0	0	0	0	6.51117969553724	0
0343ee6d-9e27-4e71-976c-010a3cb18cfb|167	29.5600867884148	17.0984012994785	8.62753218069504	14.0526411939124	9.97625650950737	26.4258973794318	11.3898459523335	0	25.0980392156863	20.346293922562	28.2214821922447	29.0913322375598	20.9460638854949	13.9127208644437	15.5986772321707	15.3082312359356	0	0	38.3417205847112	9.71203807118924	0	6.44753639634296	11.1533077922585	0	18.3622692092289	0	16.3662103221689	18.4122502838555	0	27.9466219520715	15.623779392235	8.43404994644378	26.8213363730848	15.7787192413592	37.5865665611111	0	45.4735616712443	30.5140860649797	28.2395466611443	23.5949223727054	12.8177192150429	8.27828275302571	0	6.22618484297562	18.1047905275736	31.0647762714813	26.8245739922343	13.0223593910745	9.30713065815374
03441664-671e-40f6-8b9c-10f25a6258cc|106	5.91201735768296	25.6476019492177	17.2550643613901	14.0526411939124	29.9287695285221	26.4258973794318	22.779691904667	53.6751366032227	18.8235294117647	30.519440883843	42.3322232883671	14.5456661187799	27.9280851806598	32.4630153503687	70.1940475447682	15.3082312359356	19.2453883238229	9.67660776838072	38.3417205847112	67.9842664983247	53.413572388744	90.2655095488014	105.956424026456	8.9178222678022	64.2679422323011	16.4823391735755	24.5493154832533	6.13741676128517	21.2595579429252	32.6043922774168	31.24755878447	67.4723995715503	46.9373386528984	39.4467981033979	0	0	27.2841370027466	22.8855645487348	9.41318222038142	31.4598964969405	12.8177192150429	33.1131310121029	7.5321623331626	68.4880332727318	18.1047905275736	24.851821017185	40.2368609883514	32.5558984776862	65.1499146070762
034b7a29-c540-4ff3-a96f-4f8a45db1ee2|323	5.91201735768296	25.6476019492177	8.62753218069504	21.0789617908686	49.8812825475369	79.2776921382955	11.3898459523335	21.4700546412891	31.3725490196078	20.346293922562	112.885928768979	43.6369983563397	13.9640425903299	13.9127208644437	23.3980158482561	30.6164624718711	76.9815532952916	29.0298233051421	67.0980110232447	38.848152284757	53.413572388744	70.9229003597725	61.3431928574217	80.2604004102198	100.992480650759	8.24116958678776	16.3662103221689	18.4122502838555	14.1730386286168	23.2888516267263	39.0594484805875	59.0383496251065	100.580011399068	71.0042365861163	122.156341323611	0	54.5682740054932	61.0281721299595	28.2395466611443	78.6497412423513	25.6354384300858	16.5565655060514	30.1286493326504	37.3571090578537	99.5763479016548	111.833194577333	114.004439466996	26.044718782149	55.8427839489224
0376e819-1ffc-4c95-bd46-1749cc8d20fe|78	5.91201735768296	0	0	0	0	0	5.69492297616675	0	0	0	0	0	0	0	0	0	0	0	0	0	0	0	0	0	0	0	0	0	0	0	7.81188969611749	8.43404994644378	0	0	0	0	0	0	0	0	0	0	0	0	0	0	0	0	4.65356532907687
0383cc69-f7bf-47d1-a829-f1247a67fba4|1230	47.2961388614637	68.393605197914	267.453497601546	203.76329731173	129.691334623596	123.320854437349	187.932458213503	300.580764978047	200.78431372549	366.233290606116	112.885928768979	305.458988494378	153.604468493629	143.764782265918	101.39140200911	183.698774831227	153.963106590583	174.178939830853	153.366882338845	194.240761423785	178.045241295813	77.3704367561155	206.336194156782	258.616845766264	73.4490768369155	535.676023141204	302.774890960124	337.557921870685	347.239446401111	158.364191061739	117.178345441762	219.285298607538	134.106681865424	134.119113551553	103.363058043055	118.715498308304	154.610109682231	183.084516389878	367.114106594875	243.814197851289	64.0885960752144	124.174241295386	67.7894609984634	49.8094787438049	27.1571857913604	74.5554630515551	67.0614349805857	175.801851779505	200.103309150305
038a3152-75de-4fed-a91a-bd9ddf3c156f|350	5.91201735768296	8.54920064973925	8.62753218069504	0	19.9525130190147	44.0431622990531	45.559383809334	42.9401092825781	56.4705882352941	10.173146961281	56.4429643844895	29.0913322375598	27.9280851806598	37.1005889718499	38.9966930804268	51.0274374531185	9.62269416191145	0	9.58543014617781	29.1361142135677	53.413572388744	45.1327547744007	55.7665389612924	17.8356445356044	36.7245384184577	8.24116958678776	24.5493154832533	18.4122502838555	21.2595579429252	27.9466219520715	70.3070072650574	59.0383496251065	60.3480068394408	15.7787192413592	37.5865665611111	0	45.4735616712443	0	18.8263644407628	23.5949223727054	12.8177192150429	16.5565655060514	37.660811665813	24.9047393719025	36.2095810551472	43.4906867800738	20.1184304941757	39.0670781732234	51.1892186198456
0390dfb8-6935-4ab7-96e9-81c82e1239fe|8	5.91201735768296	8.54920064973925	129.412982710426	217.815938505642	79.810052076059	17.6172649196212	17.0847689285002	32.2050819619336	94.1176470588235	71.212028728967	126.996669865101	116.365328950239	48.8741490661547	74.2011779436999	7.79933861608536	0	19.2453883238229	0	19.1708602923556	29.1361142135677	35.6090482591627	6.44753639634296	44.613231169034	8.9178222678022	9.18113460461444	8.24116958678776	8.18310516108443	0	0	4.65777032534526	7.81188969611749	33.7361997857751	13.4106681865424	0	9.39664164027777	19.7859163847174	18.1894246684977	7.62852151624494	18.8263644407628	0	0	0	22.5964869994878	6.22618484297562	9.0523952637868	43.4906867800738	6.70614349805857	6.51117969553724	13.9606959872306
0394acbd-bff6-47c9-ba7d-806e31ea3763|3	11.8240347153659	8.54920064973925	0	0	0	0	0	0	0	0	0	0	0	0	0	0	9.62269416191145	9.67660776838072	0	0	8.90226206479066	0	11.1533077922585	17.8356445356044	9.18113460461444	0	0	0	0	4.65777032534526	7.81188969611749	0	33.526670466356	0	9.39664164027777	0	0	22.8855645487348	28.2395466611443	23.5949223727054	64.0885960752144	0	7.5321623331626	0	0	0	0	0	9.30713065815374
039dd28f-9b66-4a9a-81d4-96c407dd48d8|3	11.8240347153659	0	0	7.0263205969562	0	0	0	0	0	0	0	0	6.98202129516495	0	7.79933861608536	5.10274374531185	0	9.67660776838072	0	0	17.8045241295813	6.44753639634296	16.7299616883877	0	18.3622692092289	0	0	0	0	13.9733109760358	0	16.8680998928876	6.7053340932712	0	0	19.7859163847174	0	7.62852151624494	0	0	12.8177192150429	0	0	0	0	6.21295525429626	0	13.0223593910745	0
03a64b47-daa5-4d7d-ac25-3b51030be885|17310	1052.33908966757	1957.76694879029	2985.12613452048	2852.68616236422	1237.05580717891	2624.97247302356	19254.5345824198	20364.3468272627	2415.6862745098	2848.48114915868	1890.8393068804	2167.30425169821	1228.83574794903	1187.2188470992	998.315342858926	7863.32811152557	4436.06200864118	6357.53130382613	7706.68583752696	718.690817268004	881.323944414276	599.620884859895	775.154891561965	7499.88852722165	4361.03893719186	1030.14619834847	981.972619330131	601.466842605947	460.623755430045	6166.88791075712	3695.02382626357	2268.75943559338	1978.073557515	3266.19488296135	3194.85815769444	5164.12417641123	3601.50608436255	3150.57938620916	2701.58329724947	1793.21410032561	2255.91858184755	786.436861537443	708.023259317285	597.713744925659	2480.35630227758	3839.60634715509	3379.89632302152	1328.2806578896	1884.69395827613
03a8d897-0767-4660-ab23-7a813701c32b|6663	130.064381869025	136.787210395828	465.886737757532	358.342350444766	119.715078114088	519.709315128826	541.017682735841	397.196010863848	426.666666666667	529.003641986612	592.65112603714	509.098314157297	390.993192529237	352.455595232574	233.980158482561	377.603037153077	336.794295666901	232.238586441137	555.954948478313	505.02597970184	275.970124008511	232.111310268346	434.979003898081	508.315869264726	459.056730230722	412.058479339388	237.310049671448	276.183754257833	318.893369143878	815.10980693542	601.515506601047	345.796047804195	315.150702383746	591.701971550969	479.228723654166	415.504244079065	545.682740054932	602.65319978335	640.096390985937	503.358343951048	89.7240345053001	380.801006639183	384.140278991293	249.047393719025	343.991020023898	540.527107123774	435.899327373807	507.872016251904	437.435140933226
03abc66a-dd23-46b7-a366-3d5eac97c570|136	5.91201735768296	8.54920064973925	69.0202574455603	0	29.9287695285221	17.6172649196212	0	0	12.5490196078431	10.173146961281	70.5537054806118	14.5456661187799	20.9460638854949	13.9127208644437	0	5.10274374531185	0	0	9.58543014617781	48.5601903559462	8.90226206479066	0	39.0365772729047	8.9178222678022	18.3622692092289	24.7235087603633	0	0	14.1730386286168	0	23.4356690883525	0	6.7053340932712	0	0	0	18.1894246684977	22.8855645487348	0	7.86497412423513	25.6354384300858	0	0	0	9.0523952637868	0	0	6.51117969553724	0
03acd7ae-a380-4e86-a67d-ddd3d3d20c45|84	5.91201735768296	0	17.2550643613901	7.0263205969562	0	0	11.3898459523335	21.4700546412891	6.27450980392157	10.173146961281	0	14.5456661187799	6.98202129516495	32.4630153503687	31.1973544643414	0	9.62269416191145	0	9.58543014617781	0	8.90226206479066	6.44753639634296	0	8.9178222678022	9.18113460461444	8.24116958678776	0	36.8245005677111	0	4.65777032534526	0	16.8680998928876	13.4106681865424	0	9.39664164027777	0	0	7.62852151624494	9.41318222038142	0	0	0	0	0	0	6.21295525429626	0	0	4.65356532907687
03b30ec4-7fc2-4657-8a46-da739fa9690b|11	218.74464223427	111.13960844661	258.825965420851	217.815938505642	109.738821604581	317.110768553182	478.373529998007	611.896557276738	282.352941176471	305.19440883843	169.328893153468	276.367656256818	41.8921277709897	97.389046051106	31.1973544643414	270.445418501528	173.208494914406	183.855547599234	383.417205847112	116.544456854271	133.53393097186	103.160582341487	105.956424026456	205.109912159451	275.434038138433	156.582222148967	212.760734188195	184.122502838555	77.9517124573923	242.204056917953	382.782595109757	371.098197643526	469.373386528984	220.902069379029	281.899249208333	178.073247462456	236.462520690471	236.484167003593	178.850462187247	157.299482484703	51.2708768601715	157.287372307489	158.175408996415	80.940402958683	235.362276858457	378.990270512072	248.127309428167	319.047805081325	279.213919744612
03b60041-1695-4bd4-8a5d-5e3d73f4f81a|172	5.91201735768296	0	8.62753218069504	7.0263205969562	19.9525130190147	8.80863245981061	45.559383809334	85.8802185651562	18.8235294117647	20.346293922562	28.2214821922447	101.819662831459	6.98202129516495	18.550294485925	7.79933861608536	10.2054874906237	0	38.7064310735229	0	0	8.90226206479066	12.8950727926859	0	44.589111339011	0	0	0	6.13741676128517	14.1730386286168	4.65777032534526	7.81188969611749	8.43404994644378	33.526670466356	15.7787192413592	9.39664164027777	39.5718327694347	0	0	0	0	0	0	15.0643246663252	18.6785545289269	36.2095810551472	0	40.2368609883514	6.51117969553724	9.30713065815374
03b73802-39a4-4e63-b7d8-b66d497a0afd|24	703.530065564272	359.066427289048	414.121544673362	252.947541490423	279.335182266207	810.394186302576	1697.08704689769	1019.82759546123	696.470588235294	325.540702760992	776.09076028673	450.915649682177	2897.53883749345	2513.56490284283	2448.9923254508	1775.75482336853	1106.60982861982	1596.64028178282	1504.91253294992	2010.39188073617	1789.35467502292	1715.04468142723	1739.91601559232	1043.38520533286	1202.72863320449	1376.27532099356	851.04293675278	1202.93368521189	843.295798402699	3157.96828058408	1937.34864463714	2032.60603709295	878.398766218527	1940.78246668718	1353.1163962	1741.16064185513	1045.89191843862	2258.0423688085	1299.01914641264	1950.51358281031	679.339118397272	1084.45504064637	414.268928323943	442.059123851269	2254.04642068291	2311.21935459821	1220.51811664666	3405.34698076597	637.538450083531
03c07c74-c35c-4b3e-ac5c-5e3a8ae4514e|4	5.91201735768296	8.54920064973925	0	0	9.97625650950737	0	0	0	0	0	0	0	0	0	0	5.10274374531185	0	0	0	9.71203807118924	0	6.44753639634296	0	0	0	0	0	0	7.08651931430839	4.65777032534526	0	0	0	7.88935962067959	9.39664164027777	0	9.09471233424887	0	0	0	0	0	0	0	0	6.21295525429626	0	0	0
03c85b1f-5e84-42fa-bb8a-b916d1d223e8|22	5.91201735768296	0	0	0	0	0	5.69492297616675	0	0	0	14.1107410961224	14.5456661187799	6.98202129516495	0	0	0	0	0	19.1708602923556	29.1361142135677	0	19.3426091890289	22.306615584517	8.9178222678022	9.18113460461444	0	0	0	0	0	0	8.43404994644378	6.7053340932712	0	0	0	0	7.62852151624494	0	0	0	0	0	0	9.0523952637868	0	0	0	13.9606959872306
03d02c01-5888-488e-b3bc-26ec2b24a2ba|13763	1667.1888948666	1384.97050525776	2545.12199330504	2543.52805609814	2404.27781879128	3259.19401012993	3809.90347105555	3950.49005399719	2848.62745098039	3682.67919998372	3203.13822881978	3694.5991941701	977.482981323093	1270.69517228586	896.923940849816	3775.98591062682	4464.93009112691	4635.09512105436	3306.90434113634	1495.65386296314	1638.01621992148	876.864949902642	1343.40018302218	3442.27939537165	3819.27530346444	1030.14619834847	752.628039044206	699.66551078651	566.921545144671	2836.58212813526	1812.35840949926	5355.6217159918	7221.64481845308	3534.43311006446	3852.62307251388	3324.03395263252	3865.25274205577	2402.98427761715	1826.157350754	2556.11659037642	2986.52857710499	1564.59544032186	1664.60787562894	1568.99858042986	3448.96259550277	3939.01363122383	3923.09394636426	6530.71323462385	7520.16157178822
03ddfbd3-9b12-486a-b3e0-b673041403ae|7	5.91201735768296	0	43.1376609034752	14.0526411939124	9.97625650950737	8.80863245981061	0	10.7350273206445	0	0	0	14.5456661187799	0	4.63757362148124	7.79933861608536	0	0	0	0	0	0	0	0	0	9.18113460461444	0	0	24.5496670451407	7.08651931430839	0	15.623779392235	0	6.7053340932712	7.88935962067959	18.7932832805555	0	0	0	0	0	0	8.27828275302571	15.0643246663252	0	18.1047905275736	6.21295525429626	6.70614349805857	13.0223593910745	9.30713065815374
03df1c11-dd9f-4b8a-9549-f11fea3087a3|22	5.91201735768296	25.6476019492177	25.8825965420851	21.0789617908686	9.97625650950737	105.703589517727	39.8644608331672	21.4700546412891	43.921568627451	30.519440883843	42.3322232883671	116.365328950239	83.7842555419794	190.140518480731	132.588756473451	35.719206217183	0	0	28.7562904385334	58.2722284271354	231.458813684557	180.531019097603	161.722962987748	0	18.3622692092289	16.4823391735755	57.281736127591	49.0993340902814	70.8651931430839	27.9466219520715	46.8713381767049	42.1702497322189	80.4640091192544	0	9.39664164027777	39.5718327694347	27.2841370027466	38.1426075812247	0	31.4598964969405	38.4531576451286	8.27828275302571	15.0643246663252	0	45.261976318934	24.851821017185	40.2368609883514	6.51117969553724	9.30713065815374
03df8abc-a96f-41ee-8f92-9a714664a722|11	130.064381869025	68.393605197914	422.749076854057	498.86876238389	289.311438775714	193.789914115833	256.271533927504	246.905628374824	156.862745098039	233.982380109463	211.661116441836	145.456661187799	244.370745330773	264.341696424431	202.782804018219	234.726212284345	298.303519019255	145.149116525711	287.562904385334	291.361142135677	284.872386073301	38.6852183780577	267.679387014204	240.781201230659	201.984961301518	716.981754050535	450.070783859643	220.947003406266	517.315909944513	135.075339435012	124.99023513788	67.4723995715503	113.99067958561	78.8935962067959	93.9664164027777	98.9295819235868	81.8524110082398	366.169032779757	244.742737729917	212.354301354349	153.812630580515	24.8348482590771	37.660811665813	12.4523696859512	117.681138429228	124.259105085925	107.298295968937	91.1565157375213	209.410439808459
03e08eba-d820-4b03-a398-1c01571e7b1d|5	5.91201735768296	17.0984012994785	8.62753218069504	0	0	0	5.69492297616675	10.7350273206445	25.0980392156863	0	42.3322232883671	14.5456661187799	34.9101064758247	41.7381625933312	15.5986772321707	35.719206217183	0	29.0298233051421	28.7562904385334	19.4240761423785	35.6090482591627	19.3426091890289	50.1898850651632	26.7534668034066	27.5434038138433	16.4823391735755	24.5493154832533	0	28.3460772572336	37.2621626027621	23.4356690883525	8.43404994644378	0	39.4467981033979	37.5865665611111	79.1436655388694	36.3788493369955	22.8855645487348	18.8263644407628	0	12.8177192150429	0	0	12.4523696859512	9.0523952637868	12.4259105085925	6.70614349805857	6.51117969553724	9.30713065815374
03e662d2-be06-4c55-981f-765dc2e322a8|4	5.91201735768296	0	0	0	0	8.80863245981061	0	0	0	0	0	14.5456661187799	13.9640425903299	4.63757362148124	7.79933861608536	0	0	0	0	0	8.90226206479066	6.44753639634296	11.1533077922585	8.9178222678022	0	0	0	0	0	0	0	8.43404994644378	0	0	0	0	18.1894246684977	0	0	0	0	0	0	0	0	0	0	6.51117969553724	0
03ecb8fa-3f2d-4bbe-a0ad-0ca4d91e6074|3	5.91201735768296	0	0	0	0	0	0	0	0	0	0	0	0	0	7.79933861608536	0	0	0	0	0	17.8045241295813	12.8950727926859	11.1533077922585	0	0	0	0	0	0	0	0	0	0	0	0	0	0	0	0	0	0	0	0	0	0	0	0	0	0
03f5ebec-7aa4-45b1-89ab-1cfacffd8431|223	5.91201735768296	8.54920064973925	43.1376609034752	7.0263205969562	0	61.6604272186743	17.0847689285002	32.2050819619336	6.27450980392157	10.173146961281	14.1107410961224	29.0913322375598	13.9640425903299	13.9127208644437	7.79933861608536	20.4109749812474	28.8680824857344	0	19.1708602923556	19.4240761423785	44.5113103239533	12.8950727926859	33.4599233767755	8.9178222678022	36.7245384184577	16.4823391735755	24.5493154832533	6.13741676128517	14.1730386286168	18.631081301381	7.81188969611749	75.906449517994	46.9373386528984	15.7787192413592	18.7932832805555	19.7859163847174	9.09471233424887	22.8855645487348	47.0659111019071	39.3248706211757	0	41.3914137651286	52.7251363321382	24.9047393719025	27.1571857913604	37.2777315257775	20.1184304941757	19.5335390866117	41.8820879616918
03f868f4-3c9a-432e-9f6d-febd9b9cbdff|4	5.91201735768296	0	0	0	0	0	0	0	6.27450980392157	10.173146961281	0	0	0	0	0	0	0	0	0	0	0	0	0	0	0	0	0	0	0	0	0	0	0	0	0	0	0	0	0	0	0	0	0	0	0	0	0	0	0
03f99747-928c-40a3-9df9-27001daa2090|1332	59.1201735768296	25.6476019492177	138.040514891121	154.579053133036	69.8337955665516	132.129486897159	165.152766308836	64.4101639238672	31.3725490196078	50.865734806405	70.5537054806118	101.819662831459	202.478617559784	180.865371237768	101.39140200911	112.260362396861	57.7361649714687	135.47250875733	28.7562904385334	145.680571067839	151.338455101441	180.531019097603	161.722962987748	160.52080082044	73.4490768369155	164.823391735755	81.8310516108442	104.336084941848	77.9517124573923	228.230745941918	132.802124833997	185.549098821763	100.580011399068	118.340394310194	56.3798498416666	59.3577491541521	109.136548010986	175.455994873634	122.371368864958	125.839585987762	51.2708768601715	82.7828275302571	37.660811665813	62.2618484297562	126.733533693015	111.833194577333	114.004439466996	123.712414215208	55.8427839489224
03fc0ba9-50e2-4756-9f08-f6302b920701|169	11.8240347153659	0	43.1376609034752	28.1052823878248	69.8337955665516	0	45.559383809334	42.9401092825781	43.921568627451	0	28.2214821922447	43.6369983563397	34.9101064758247	0	0	15.3082312359356	0	0	9.58543014617781	0	8.90226206479066	12.8950727926859	5.57665389612924	0	18.3622692092289	24.7235087603633	8.18310516108443	18.4122502838555	0	13.9733109760358	0	16.8680998928876	6.7053340932712	7.88935962067959	28.1899249208333	0	9.09471233424887	15.2570430324899	9.41318222038142	7.86497412423513	51.2708768601715	16.5565655060514	7.5321623331626	6.22618484297562	9.0523952637868	31.0647762714813	20.1184304941757	39.0670781732234	27.9213919744612
0411ee55-a74d-4ca0-a816-fe81297522bb|29	733.090152352687	461.656835085919	448.631673396142	491.842441786934	319.240208304236	554.943844968069	632.136450354509	644.101639238672	746.666666666667	1058.00728397322	874.865947959587	683.646307582656	181.532553674289	213.328386588137	202.782804018219	719.486868088972	750.570144629093	609.626289407985	805.176132278936	87.4083426407032	186.947503360604	116.055655134173	167.299616883877	918.535693583627	1055.83047953066	923.010993720229	1243.83198448483	1006.53634885077	772.430605259615	940.869605719742	999.921881103039	784.366645019272	824.756093472357	639.038129275047	836.301105984721	751.86482261926	773.050548411154	1212.93492108294	875.425946495472	849.417205417394	628.068241537101	1167.23786817663	1363.32138230243	1737.1055711902	887.134735851106	1286.08173763933	1059.57067269325	865.986899506453	702.688364690607
04196dc8-b3c4-456c-a64d-d6452d54a3b0|70	5.91201735768296	0	8.62753218069504	14.0526411939124	19.9525130190147	8.80863245981061	17.0847689285002	32.2050819619336	0	10.173146961281	0	14.5456661187799	20.9460638854949	4.63757362148124	23.3980158482561	0	19.2453883238229	0	9.58543014617781	9.71203807118924	8.90226206479066	6.44753639634296	5.57665389612924	0	0	0	8.18310516108443	0	0	9.31554065069051	7.81188969611749	8.43404994644378	0	15.7787192413592	0	19.7859163847174	9.09471233424887	15.2570430324899	28.2395466611443	7.86497412423513	12.8177192150429	8.27828275302571	0	6.22618484297562	0	24.851821017185	6.70614349805857	13.0223593910745	4.65356532907687
041bfcb6-fde6-4015-bb7f-e658fade81db|4	5.91201735768296	0	17.2550643613901	0	9.97625650950737	0	22.779691904667	0	6.27450980392157	20.346293922562	0	14.5456661187799	6.98202129516495	0	7.79933861608536	10.2054874906237	0	9.67660776838072	0	9.71203807118924	17.8045241295813	0	11.1533077922585	0	0	0	0	6.13741676128517	7.08651931430839	0	0	8.43404994644378	6.7053340932712	0	0	0	9.09471233424887	7.62852151624494	0	0	12.8177192150429	0	0	0	0	6.21295525429626	0	13.0223593910745	13.9606959872306
041c1271-1302-4aa5-a46b-a9897d11397d|576	70.9442082921956	111.13960844661	181.178175794596	344.289709250854	159.620104152118	123.320854437349	113.898459523335	32.2050819619336	6.27450980392157	40.692587845124	56.4429643844895	29.0913322375598	0	4.63757362148124	15.5986772321707	250.034443520281	192.453883238229	406.41752627199	373.831775700934	9.71203807118924	0	6.44753639634296	5.57665389612924	133.767334017033	183.622692092289	8.24116958678776	8.18310516108443	6.13741676128517	0	456.461491883835	210.921021795172	33.7361997857751	87.1693432125256	781.046602447279	723.541406301388	415.504244079065	636.629863397421	7.62852151624494	9.41318222038142	15.7299482484703	12.8177192150429	8096.16053245915	7727.99855382483	8268.37347147162	99.5763479016548	142.897970848814	67.0614349805857	19.5335390866117	362.978095667996
042d0c03-1129-454b-88ae-a23e83fcfc75|4	5.91201735768296	0	0	7.0263205969562	19.9525130190147	0	0	10.7350273206445	0	0	0	0	13.9640425903299	0	7.79933861608536	0	0	0	0	9.71203807118924	0	0	5.57665389612924	8.9178222678022	0	8.24116958678776	0	0	7.08651931430839	0	0	8.43404994644378	0	7.88935962067959	0	0	0	0	0	0	38.4531576451286	0	0	6.22618484297562	9.0523952637868	0	6.70614349805857	0	0
042f482a-0a7a-4a9d-bb29-989fa27c1be5|3	5.91201735768296	17.0984012994785	0	0	0	0	0	0	0	0	0	0	0	0	0	5.10274374531185	19.2453883238229	9.67660776838072	0	0	0	0	0	0	0	0	0	0	0	0	0	0	6.7053340932712	0	0	0	0	0	0	0	0	0	0	0	0	6.21295525429626	13.4122869961171	0	0
0432e365-8d6d-4b45-95f4-1545ac00741f|53	11.8240347153659	17.0984012994785	0	0	0	0	0	0	0	0	0	0	0	0	0	40.8219499624948	38.4907766476458	77.4128621470457	19.1708602923556	0	0	0	0	35.6712890712088	73.4490768369155	0	0	0	0	9.31554065069051	15.623779392235	25.3021498393313	26.8213363730848	7.88935962067959	9.39664164027777	39.5718327694347	27.2841370027466	0	18.8263644407628	0	12.8177192150429	16.5565655060514	7.5321623331626	18.6785545289269	0	0	0	0	0
043bfcdd-ebc6-4479-8bb9-7376d8c9c130|19	2140.15028348123	1205.43729161323	8.62753218069504	0	0	0	0	0	0	0	14.1107410961224	0	0	0	0	5.10274374531185	0	0	0	0	0	0	0	0	0	0	0	0	0	0	0	0	0	0	0	0	0	0	0	0	0	0	7.5321623331626	0	0	0	0	0	0
043ed9a5-14b6-4eff-9f3d-2cbf98766db6|593	47.2961388614637	25.6476019492177	43.1376609034752	49.1842441786934	69.8337955665516	44.0431622990531	56.9492297616675	21.4700546412891	69.0196078431373	101.73146961281	84.6644465767342	87.2739967126795	48.8741490661547	92.7514724296248	54.5953703125975	127.568593632796	221.321965723963	135.47250875733	277.977474239156	58.2722284271354	115.729406842279	58.0278275670866	128.263039610973	89.178222678022	119.354749859988	230.752748430057	220.943839349279	128.885751986989	141.730386286168	41.9199329281073	39.0594484805875	50.6042996786627	13.4106681865424	86.7829558274755	28.1899249208333	39.5718327694347	63.6629863397421	114.427822743674	47.0659111019071	173.029430733173	12.8177192150429	124.174241295386	45.1929739989756	124.523696859512	244.414672122244	323.073673223405	181.065874447581	52.0894375642979	55.8427839489224
0448bfd6-5f6e-48ac-bd80-d6209d1dfca4|3	5.91201735768296	0	0	0	0	0	0	0	0	0	0	0	0	0	0	0	0	0	9.58543014617781	0	0	0	0	0	9.18113460461444	0	0	0	0	0	0	0	0	7.88935962067959	0	0	9.09471233424887	0	0	0	0	0	0	0	0	0	0	6.51117969553724	0
044a8fa4-9e1d-4ed3-84bc-be7b51491b7d|3	5.91201735768296	8.54920064973925	8.62753218069504	14.0526411939124	39.9050260380295	35.2345298392425	56.9492297616675	75.1451912445117	12.5490196078431	40.692587845124	14.1107410961224	116.365328950239	13.9640425903299	13.9127208644437	23.3980158482561	10.2054874906237	28.8680824857344	38.7064310735229	9.58543014617781	9.71203807118924	0	0	11.1533077922585	17.8356445356044	18.3622692092289	16.4823391735755	8.18310516108443	6.13741676128517	14.1730386286168	23.2888516267263	23.4356690883525	25.3021498393313	0	39.4467981033979	9.39664164027777	19.7859163847174	36.3788493369955	45.7711290974696	47.0659111019071	23.5949223727054	64.0885960752144	16.5565655060514	30.1286493326504	93.3927726446343	45.261976318934	31.0647762714813	26.8245739922343	19.5335390866117	37.228522632615
044bf9d1-6ac0-4f6f-94ff-5b59702ebba6|68	17.7360520730489	0	0	28.1052823878248	9.97625650950737	17.6172649196212	34.1695378570005	10.7350273206445	25.0980392156863	30.519440883843	42.3322232883671	0	20.9460638854949	18.550294485925	0	10.2054874906237	9.62269416191145	29.0298233051421	19.1708602923556	0	44.5113103239533	12.8950727926859	11.1533077922585	8.9178222678022	0	74.1705262810898	16.3662103221689	18.4122502838555	14.1730386286168	27.9466219520715	7.81188969611749	8.43404994644378	6.7053340932712	7.88935962067959	0	0	0	38.1426075812247	47.0659111019071	15.7299482484703	0	8.27828275302571	22.5964869994878	0	9.0523952637868	12.4259105085925	0	19.5335390866117	13.9606959872306
04517c90-0ae4-49ff-8578-e3d8601c78d1|862	94.5922777229274	25.6476019492177	112.157918349035	70.263205969562	49.8812825475369	167.364016736402	45.559383809334	107.350273206445	100.392156862745	132.250910496653	70.5537054806118	72.7283305938995	41.8921277709897	92.7514724296248	77.9933861608536	91.8493874156134	144.340412428672	58.0596466102843	124.610591900312	97.1203807118924	80.120358583116	38.6852183780577	50.1898850651632	35.6712890712088	183.622692092289	32.964678347151	57.281736127591	30.6870838064259	14.1730386286168	55.8932439041431	93.7426763534099	16.8680998928876	0	55.2255173447571	112.759699683333	79.1436655388694	72.757698673991	83.9137366786943	75.3054577630514	70.7847671181162	25.6354384300858	8.27828275302571	82.8537856647887	31.1309242148781	63.3667668465076	55.9165972886663	26.8245739922343	117.20123451967	55.8427839489224
04538310-5084-40a7-89dd-8f767cb647f9|8	35.4721041460978	42.7460032486962	94.9028539876454	56.2105647756496	29.9287695285221	167.364016736402	142.373074404169	118.08530052709	106.666666666667	91.558322651529	28.2214821922447	87.2739967126795	111.712340722639	120.576914158512	70.1940475447682	76.5411561796778	48.1134708095573	87.0894699154264	134.196022046489	145.680571067839	169.142979231023	77.3704367561155	94.8031162341972	142.685156284835	36.7245384184577	156.582222148967	114.563472255182	122.748335225703	99.2112704003175	135.075339435012	85.9307866572924	134.944799143101	87.1693432125256	157.787192413592	103.363058043055	39.5718327694347	100.041835676738	160.198951841144	65.8922755426699	78.6497412423513	89.7240345053001	33.1131310121029	52.7251363321382	18.6785545289269	126.733533693015	105.620239323036	53.6491479844686	104.178875128596	88.4177412524605
0456be38-6f1f-41c4-8fb5-b279485330e8|41	5.91201735768296	0	60.3927252648652	35.131602984781	9.97625650950737	61.6604272186743	0	0	0	20.346293922562	0	0	0	0	0	0	0	0	0	0	0	0	0	0	0	8.24116958678776	8.18310516108443	12.2748335225703	0	0	0	0	0	0	0	0	9.09471233424887	15.2570430324899	0	7.86497412423513	0	0	0	0	9.0523952637868	12.4259105085925	13.4122869961171	32.5558984776862	4.65356532907687
0457f941-f460-4f8b-b3b4-7aeaef2ceee7|352	11.8240347153659	8.54920064973925	17.2550643613901	28.1052823878248	9.97625650950737	35.2345298392425	11.3898459523335	0	25.0980392156863	20.346293922562	42.3322232883671	29.0913322375598	13.9640425903299	37.1005889718499	15.5986772321707	30.6164624718711	48.1134708095573	38.7064310735229	0	116.544456854271	71.2180965183253	58.0278275670866	111.533077922585	17.8356445356044	18.3622692092289	16.4823391735755	0	0	0	23.2888516267263	39.0594484805875	84.3404994644378	26.8213363730848	47.3361577240775	37.5865665611111	0	36.3788493369955	15.2570430324899	0	31.4598964969405	0	8.27828275302571	0	12.4523696859512	63.3667668465076	43.4906867800738	33.5307174902929	32.5558984776862	55.8427839489224
0459a8c9-5cf1-458b-8378-caf80747e09c|136	11.8240347153659	8.54920064973925	25.8825965420851	49.1842441786934	9.97625650950737	26.4258973794318	11.3898459523335	21.4700546412891	25.0980392156863	81.385175690248	14.1107410961224	43.6369983563397	34.9101064758247	23.1878681074062	31.1973544643414	10.2054874906237	19.2453883238229	29.0298233051421	38.3417205847112	29.1361142135677	26.706786194372	12.8950727926859	44.613231169034	0	36.7245384184577	32.964678347151	16.3662103221689	24.5496670451407	21.2595579429252	32.6043922774168	7.81188969611749	33.7361997857751	13.4106681865424	23.6680788620388	18.7932832805555	59.3577491541521	27.2841370027466	0	18.8263644407628	31.4598964969405	12.8177192150429	16.5565655060514	22.5964869994878	12.4523696859512	9.0523952637868	0	33.5307174902929	6.51117969553724	9.30713065815374
0468b10d-ff56-4ea5-af0a-2cc459b642d1|19	5.91201735768296	0	0	7.0263205969562	0	0	0	0	0	0	14.1107410961224	14.5456661187799	6.98202129516495	9.27514724296248	15.5986772321707	0	0	9.67660776838072	0	9.71203807118924	8.90226206479066	0	5.57665389612924	8.9178222678022	9.18113460461444	0	0	0	14.1730386286168	0	0	0	0	7.88935962067959	0	0	0	0	0	0	0	0	0	0	0	0	6.70614349805857	0	9.30713065815374
047c5432-042b-42be-a442-51c87517ba66|41	5.91201735768296	0	17.2550643613901	0	0	8.80863245981061	0	10.7350273206445	6.27450980392157	20.346293922562	0	14.5456661187799	13.9640425903299	13.9127208644437	7.79933861608536	0	0	9.67660776838072	0	9.71203807118924	17.8045241295813	0	16.7299616883877	17.8356445356044	9.18113460461444	0	0	0	0	0	15.623779392235	0	0	0	0	0	0	0	9.41318222038142	0	0	0	0	0	0	6.21295525429626	0	0	4.65356532907687
0485b00a-4eb3-4265-9b56-e24cfb32a470|518	94.5922777229274	128.238009746089	232.943368878766	189.710656117817	189.54887368064	184.981281656023	495.458298926507	579.691475314805	276.078431372549	366.233290606116	296.32556301857	363.641652969498	146.622447198464	143.764782265918	194.983465402134	326.575599699959	230.944659885875	270.94501751466	316.319194823868	184.528723352596	275.970124008511	412.642329365949	368.05915714453	401.302002051099	293.796307347662	74.1705262810898	57.281736127591	122.748335225703	56.6921545144671	242.204056917953	257.792359971877	506.042996786627	422.436047876085	142.008473172233	310.089174129166	415.504244079065	245.557233024719	205.970080938613	207.090008848391	291.0040425967	179.4480690106	206.957068825643	112.982434997439	211.690284661171	253.46706738603	248.51821017185	301.776457412636	410.204320818846	288.521050402766
0487f5e8-af89-43c2-9463-dc57a395d8d2|14	5.91201735768296	0	0	0	0	0	0	0	0	10.173146961281	0	0	6.98202129516495	4.63757362148124	0	0	0	0	0	0	0	6.44753639634296	0	0	18.3622692092289	0	0	6.13741676128517	0	4.65777032534526	0	0	0	7.88935962067959	9.39664164027777	0	18.1894246684977	7.62852151624494	28.2395466611443	0	0	0	0	0	0	0	0	0	4.65356532907687
048824cc-ad33-454d-a7ca-f194e5f63fc3|22	11.8240347153659	0	8.62753218069504	0	0	0	5.69492297616675	10.7350273206445	0	0	0	0	0	0	7.79933861608536	0	0	0	9.58543014617781	0	0	12.8950727926859	5.57665389612924	8.9178222678022	0	0	0	0	0	0	0	0	6.7053340932712	0	9.39664164027777	39.5718327694347	27.2841370027466	7.62852151624494	0	0	0	0	7.5321623331626	0	0	0	6.70614349805857	13.0223593910745	4.65356532907687
049134ce-fee4-42db-bebd-4dd7e8715488|212	5.91201735768296	8.54920064973925	8.62753218069504	7.0263205969562	0	17.6172649196212	22.779691904667	21.4700546412891	31.3725490196078	0	56.4429643844895	0	27.9280851806598	13.9127208644437	7.79933861608536	30.6164624718711	19.2453883238229	19.3532155367614	19.1708602923556	29.1361142135677	26.706786194372	12.8950727926859	11.1533077922585	0	18.3622692092289	0	0	0	7.08651931430839	37.2621626027621	23.4356690883525	16.8680998928876	13.4106681865424	31.5574384827184	28.1899249208333	0	9.09471233424887	22.8855645487348	28.2395466611443	47.1898447454108	25.6354384300858	8.27828275302571	0	12.4523696859512	36.2095810551472	18.6388657628888	6.70614349805857	32.5558984776862	37.228522632615
0498a8ae-bc10-4ddd-9ed9-f326dd942771|100	5.91201735768296	0	0	7.0263205969562	19.9525130190147	8.80863245981061	85.4238446425012	230.930885338151	6.27450980392157	0	0	14.5456661187799	0	9.27514724296248	0	5.10274374531185	19.2453883238229	38.7064310735229	38.3417205847112	9.71203807118924	26.706786194372	25.7901455853718	5.57665389612924	8.9178222678022	18.3622692092289	24.7235087603633	32.7324206443377	42.9619173289962	21.2595579429252	23.2888516267263	7.81188969611749	59.0383496251065	26.8213363730848	15.7787192413592	0	19.7859163847174	0	0	9.41318222038142	7.86497412423513	12.8177192150429	8.27828275302571	15.0643246663252	12.4523696859512	0	6.21295525429626	0	0	0
049db5a3-83ba-4249-bfd8-adbdc141fdb4|316	5.91201735768296	42.7460032486962	120.78545052973	126.473770745212	438.955286418324	132.129486897159	119.593382499502	225.435573733535	382.745098039216	132.250910496653	253.993339730203	378.187319088278	6.98202129516495	13.9127208644437	7.79933861608536	40.8219499624948	28.8680824857344	0	38.3417205847112	9.71203807118924	0	12.8950727926859	0	44.589111339011	0	8.24116958678776	16.3662103221689	18.4122502838555	28.3460772572336	23.2888516267263	7.81188969611749	109.642649303769	120.696013678882	15.7787192413592	18.7932832805555	19.7859163847174	9.09471233424887	0	0	0	25.6354384300858	298.018179108926	301.286493326504	329.987796677708	63.3667668465076	24.851821017185	20.1184304941757	175.801851779505	335.056703693535
04a05b96-1382-4082-b06f-fdeed113b4d4|3	5.91201735768296	0	8.62753218069504	21.0789617908686	19.9525130190147	0	11.3898459523335	21.4700546412891	6.27450980392157	20.346293922562	0	29.0913322375598	20.9460638854949	27.8254417288874	23.3980158482561	10.2054874906237	0	19.3532155367614	9.58543014617781	9.71203807118924	26.706786194372	38.6852183780577	27.8832694806462	17.8356445356044	18.3622692092289	8.24116958678776	8.18310516108443	0	14.1730386286168	23.2888516267263	0	8.43404994644378	6.7053340932712	7.88935962067959	9.39664164027777	39.5718327694347	9.09471233424887	15.2570430324899	28.2395466611443	15.7299482484703	25.6354384300858	8.27828275302571	7.5321623331626	18.6785545289269	9.0523952637868	18.6388657628888	40.2368609883514	19.5335390866117	18.6142613163075
04a2112a-c327-4714-9bdf-c27a6709f78b|229	5.91201735768296	8.54920064973925	34.5101287227801	14.0526411939124	49.8812825475369	26.4258973794318	11.3898459523335	10.7350273206445	31.3725490196078	30.519440883843	14.1107410961224	14.5456661187799	41.8921277709897	69.5636043222186	38.9966930804268	10.2054874906237	38.4907766476458	29.0298233051421	47.927150730889	38.848152284757	35.6090482591627	51.5802911707437	16.7299616883877	8.9178222678022	27.5434038138433	8.24116958678776	32.7324206443377	0	7.08651931430839	37.2621626027621	7.81188969611749	33.7361997857751	33.526670466356	7.88935962067959	46.9832082013888	19.7859163847174	36.3788493369955	0	37.6527288815257	0	12.8177192150429	16.5565655060514	15.0643246663252	49.8094787438049	0	12.4259105085925	26.8245739922343	19.5335390866117	4.65356532907687
04ae8a17-df35-4731-9628-3ffe01f2df93|139	11.8240347153659	17.0984012994785	34.5101287227801	0	39.9050260380295	0	28.4746148808337	42.9401092825781	25.0980392156863	10.173146961281	56.4429643844895	29.0913322375598	6.98202129516495	0	15.5986772321707	30.6164624718711	9.62269416191145	0	19.1708602923556	19.4240761423785	8.90226206479066	51.5802911707437	11.1533077922585	0	9.18113460461444	24.7235087603633	8.18310516108443	6.13741676128517	0	4.65777032534526	15.623779392235	59.0383496251065	0	31.5574384827184	9.39664164027777	0	45.4735616712443	7.62852151624494	9.41318222038142	7.86497412423513	12.8177192150429	33.1131310121029	22.5964869994878	6.22618484297562	54.3143715827208	6.21295525429626	26.8245739922343	6.51117969553724	4.65356532907687
04b0c359-aa13-462d-a991-6da1737cfabf|3257	5.91201735768296	0	43.1376609034752	77.2895265665182	49.8812825475369	0	5.69492297616675	0	0	0	14.1107410961224	0	6.98202129516495	9.27514724296248	0	0	0	0	47.927150730889	9.71203807118924	0	6.44753639634296	0	17.8356445356044	9.18113460461444	0	0	0	7.08651931430839	0	0	8.43404994644378	6.7053340932712	0	37.5865665611111	0	9.09471233424887	0	0	0	0	12409.1458467855	20020.4874815462	18348.5667322491	9.0523952637868	12.4259105085925	13.4122869961171	71.6229766509096	32.5749573035381
04b1dd0d-d043-4387-9ead-3b7e01bddedf|11	5.91201735768296	0	8.62753218069504	0	0	0	0	10.7350273206445	0	0	14.1107410961224	0	0	4.63757362148124	0	5.10274374531185	0	0	9.58543014617781	0	0	6.44753639634296	5.57665389612924	0	0	0	0	12.2748335225703	7.08651931430839	0	0	0	0	0	0	0	0	0	0	0	0	0	0	0	9.0523952637868	0	0	0	0
04c15ebd-4e5f-4a3e-8e37-3c7e1c8f70b7|3	5.91201735768296	0	0	0	0	0	0	0	0	0	0	0	0	4.63757362148124	0	5.10274374531185	0	0	0	0	0	0	0	0	0	8.24116958678776	0	0	0	4.65777032534526	0	0	0	0	0	0	0	7.62852151624494	9.41318222038142	7.86497412423513	0	0	0	0	0	0	0	0	0
04c62fb3-dd83-43aa-ac42-5931e2861f33|16	11.8240347153659	0	8.62753218069504	7.0263205969562	0	0	0	0	6.27450980392157	0	0	14.5456661187799	0	0	0	0	9.62269416191145	0	0	0	0	0	0	0	0	0	0	0	0	0	0	0	0	0	0	0	0	0	9.41318222038142	0	0	0	0	18.6785545289269	18.1047905275736	6.21295525429626	13.4122869961171	6.51117969553724	4.65356532907687
04cb886d-f02a-4a51-9f15-c292794b8d8f|4	5.91201735768296	0	0	0	0	0	0	0	0	0	0	0	0	0	0	0	0	0	0	0	0	0	0	0	0	0	0	0	0	4.65777032534526	7.81188969611749	0	0	0	0	0	0	0	0	0	0	0	0	0	0	0	0	0	0
04cedce8-8aa6-45a6-b09c-5994bdb45784|22	11.8240347153659	0	0	0	0	8.80863245981061	0	0	0	0	14.1107410961224	0	0	0	0	5.10274374531185	9.62269416191145	0	0	9.71203807118924	0	6.44753639634296	0	8.9178222678022	0	0	0	0	0	13.9733109760358	7.81188969611749	0	6.7053340932712	0	0	0	9.09471233424887	0	0	0	0	0	0	18.6785545289269	0	6.21295525429626	0	6.51117969553724	0
04d2861d-bcd0-40d1-b4aa-8717afadc3a1|214	11.8240347153659	0	0	21.0789617908686	29.9287695285221	17.6172649196212	17.0847689285002	21.4700546412891	25.0980392156863	10.173146961281	0	14.5456661187799	76.8022342468145	92.7514724296248	54.5953703125975	0	0	9.67660776838072	9.58543014617781	67.9842664983247	97.9248827126973	116.055655134173	128.263039610973	0	0	8.24116958678776	8.18310516108443	18.4122502838555	28.3460772572336	4.65777032534526	0	42.1702497322189	20.1160022798136	0	18.7932832805555	0	9.09471233424887	7.62852151624494	28.2395466611443	15.7299482484703	38.4531576451286	24.8348482590771	0	6.22618484297562	18.1047905275736	6.21295525429626	6.70614349805857	19.5335390866117	46.5356532907687
04d98c3f-c513-4896-8264-d6287b5cf5ae|141	5.91201735768296	8.54920064973925	0	0	0	17.6172649196212	28.4746148808337	0	12.5490196078431	10.173146961281	0	0	6.98202129516495	9.27514724296248	0	35.719206217183	28.8680824857344	9.67660776838072	19.1708602923556	0	26.706786194372	25.7901455853718	22.306615584517	17.8356445356044	9.18113460461444	0	0	0	21.2595579429252	9.31554065069051	15.623779392235	50.6042996786627	6.7053340932712	15.7787192413592	28.1899249208333	0	9.09471233424887	7.62852151624494	18.8263644407628	31.4598964969405	0	8.27828275302571	7.5321623331626	18.6785545289269	9.0523952637868	24.851821017185	20.1184304941757	19.5335390866117	9.30713065815374
04e0b399-0412-47b1-a0d2-b03ef0975e51|903	23.6480694307318	0	0	7.0263205969562	9.97625650950737	0	17.0847689285002	10.7350273206445	12.5490196078431	10.173146961281	0	0	20.9460638854949	9.27514724296248	15.5986772321707	30.6164624718711	0	9.67660776838072	67.0980110232447	9.71203807118924	17.8045241295813	45.1327547744007	16.7299616883877	17.8356445356044	36.7245384184577	8.24116958678776	8.18310516108443	0	0	46.5777032534526	46.8713381767049	25.3021498393313	20.1160022798136	23.6680788620388	18.7932832805555	0	27.2841370027466	22.8855645487348	37.6527288815257	15.7299482484703	12.8177192150429	16.5565655060514	30.1286493326504	6.22618484297562	18.1047905275736	43.4906867800738	26.8245739922343	39.0670781732234	0
04ecd7ae-83eb-4700-ad60-a5a67fbb1ad0|43	112.328329795976	34.196802598957	0	0	0	0	0	0	0	0	0	0	0	0	0	0	0	0	0	0	0	0	0	0	0	0	0	0	0	0	0	8.43404994644378	13.4106681865424	0	0	0	0	0	0	0	0	0	0	0	9.0523952637868	6.21295525429626	0	13.0223593910745	4.65356532907687
04ee9dc4-0290-479a-9be3-4eaa1917e96f|12	5.91201735768296	0	0	7.0263205969562	0	17.6172649196212	0	0	0	0	0	0	0	0	0	0	0	0	0	9.71203807118924	0	0	11.1533077922585	0	9.18113460461444	8.24116958678776	0	6.13741676128517	0	0	0	8.43404994644378	0	0	0	0	0	15.2570430324899	9.41318222038142	0	0	0	0	0	9.0523952637868	0	0	0	9.30713065815374
04f2b0a8-9932-4d00-b461-40057b39c276|6	11.8240347153659	17.0984012994785	0	0	0	0	0	0	0	0	14.1107410961224	0	13.9640425903299	0	0	5.10274374531185	0	0	0	0	0	6.44753639634296	0	0	0	16.4823391735755	8.18310516108443	6.13741676128517	28.3460772572336	0	0	0	0	0	0	0	0	7.62852151624494	18.8263644407628	15.7299482484703	12.8177192150429	0	15.0643246663252	12.4523696859512	0	0	6.70614349805857	6.51117969553724	0
04f49944-ef58-40fa-be80-cc5392900016|65	5.91201735768296	0	43.1376609034752	0	19.9525130190147	52.8517947588637	22.779691904667	21.4700546412891	18.8235294117647	40.692587845124	14.1107410961224	14.5456661187799	104.730319427474	78.8387515651811	109.190740625195	10.2054874906237	28.8680824857344	0	19.1708602923556	58.2722284271354	35.6090482591627	58.0278275670866	66.9198467535509	17.8356445356044	9.18113460461444	16.4823391735755	32.7324206443377	6.13741676128517	7.08651931430839	13.9733109760358	15.623779392235	67.4723995715503	26.8213363730848	0	37.5865665611111	0	36.3788493369955	0	0	31.4598964969405	51.2708768601715	24.8348482590771	7.5321623331626	6.22618484297562	63.3667668465076	18.6388657628888	0	0	23.2678266453844
04f92a0d-a1b3-4e0d-82b1-9a5a2cb5be99|3	17.7360520730489	17.0984012994785	17.2550643613901	7.0263205969562	19.9525130190147	17.6172649196212	39.8644608331672	21.4700546412891	56.4705882352941	10.173146961281	42.3322232883671	29.0913322375598	48.8741490661547	64.9260307007374	38.9966930804268	20.4109749812474	0	67.736254378665	19.1708602923556	38.848152284757	53.413572388744	12.8950727926859	55.7665389612924	53.5069336068132	27.5434038138433	0	8.18310516108443	18.4122502838555	0	13.9733109760358	39.0594484805875	25.3021498393313	20.1160022798136	0	9.39664164027777	0	54.5682740054932	38.1426075812247	18.8263644407628	0	12.8177192150429	41.3914137651286	15.0643246663252	12.4523696859512	81.4715573740812	6.21295525429626	20.1184304941757	32.5558984776862	18.6142613163075
050cef5b-678b-4f00-8698-9bafc4eca103|3	23.6480694307318	34.196802598957	43.1376609034752	84.3158471634744	69.8337955665516	70.4690596784849	45.559383809334	75.1451912445117	87.843137254902	20.346293922562	141.107410961224	43.6369983563397	132.658404608134	74.2011779436999	109.190740625195	45.9246937078067	19.2453883238229	116.119293220569	67.0980110232447	77.6963045695139	80.120358583116	206.321164682975	150.56965519549	17.8356445356044	27.5434038138433	8.24116958678776	24.5493154832533	6.13741676128517	63.7786738287755	32.6043922774168	62.4951175689399	177.115048875319	73.7586750259832	39.4467981033979	37.5865665611111	79.1436655388694	81.8524110082398	122.056344259919	56.4790933222885	133.704560111997	140.994911365472	41.3914137651286	37.660811665813	43.5832939008293	117.681138429228	12.4259105085925	53.6491479844686	52.0894375642979	97.7248719106143
05238d1c-854f-4181-bc65-1ca065fa9269|204	35.4721041460978	17.0984012994785	51.7651930841702	42.1579235817372	89.7863085855664	88.0863245981061	39.8644608331672	0	43.921568627451	91.558322651529	84.6644465767342	29.0913322375598	20.9460638854949	64.9260307007374	7.79933861608536	25.5137187265593	48.1134708095573	38.7064310735229	38.3417205847112	29.1361142135677	35.6090482591627	70.9229003597725	66.9198467535509	53.5069336068132	36.7245384184577	24.7235087603633	8.18310516108443	12.2748335225703	28.3460772572336	32.6043922774168	62.4951175689399	50.6042996786627	40.2320045596272	47.3361577240775	37.5865665611111	19.7859163847174	27.2841370027466	22.8855645487348	37.6527288815257	23.5949223727054	38.4531576451286	24.8348482590771	7.5321623331626	24.9047393719025	9.0523952637868	37.2777315257775	46.94300448641	52.0894375642979	93.0713065815374
0529739d-0a43-43a5-af24-c7ffa8dfc7d8|4	5.91201735768296	0	8.62753218069504	0	0	0	0	0	12.5490196078431	0	28.2214821922447	0	6.98202129516495	4.63757362148124	0	5.10274374531185	9.62269416191145	9.67660776838072	0	0	0	0	5.57665389612924	35.6712890712088	9.18113460461444	8.24116958678776	0	6.13741676128517	0	13.9733109760358	62.4951175689399	0	0	0	28.1899249208333	19.7859163847174	0	7.62852151624494	9.41318222038142	0	38.4531576451286	8.27828275302571	7.5321623331626	6.22618484297562	0	6.21295525429626	6.70614349805857	32.5558984776862	9.30713065815374
05417bca-8b6b-4876-9aa2-d2c1b3acb440|1689	23.6480694307318	42.7460032486962	198.433240155986	175.658014923905	139.667591133103	140.93811935697	56.9492297616675	171.760437130312	94.1176470588235	30.519440883843	28.2214821922447	160.002327306579	160.586489788794	106.664193294069	116.99007924128	127.568593632796	115.472329942937	77.4128621470457	95.8543014617781	233.088913708542	71.2180965183253	154.740873512231	150.56965519549	214.027734427253	55.0868076276866	156.582222148967	40.9155258054221	147.298002270844	148.816905600476	158.364191061739	140.614014530115	134.944799143101	53.6426727461696	197.23399051699	65.7764914819444	138.501414693022	145.515397347982	144.941908808654	112.958186644577	110.109637739292	38.4531576451286	107.617675789334	37.660811665813	43.5832939008293	108.628743165442	55.9165972886663	67.0614349805857	195.335390866117	162.87478651769
05448013-1341-43f7-907d-4a43ced386d4|4	5.91201735768296	0	8.62753218069504	35.131602984781	29.9287695285221	0	0	10.7350273206445	0	0	0	14.5456661187799	174.550532379124	139.127208644437	171.585449553878	5.10274374531185	0	0	9.58543014617781	77.6963045695139	133.53393097186	212.768701079318	105.956424026456	0	0	0	0	0	0	0	7.81188969611749	0	0	0	0	19.7859163847174	9.09471233424887	0	0	7.86497412423513	0	0	0	0	0	0	0	6.51117969553724	0
0547555f-0d5e-4b05-ac2d-a4f0ea35bd2d|9	11.8240347153659	8.54920064973925	8.62753218069504	0	0	0	0	0	0	0	0	0	13.9640425903299	18.550294485925	0	5.10274374531185	9.62269416191145	19.3532155367614	9.58543014617781	0	0	0	5.57665389612924	17.8356445356044	0	0	0	0	0	0	0	16.8680998928876	26.8213363730848	0	18.7932832805555	0	9.09471233424887	0	9.41318222038142	0	12.8177192150429	0	0	0	9.0523952637868	0	6.70614349805857	0	4.65356532907687
0547cb67-abc3-4457-bf9f-69389c968915|10	5.91201735768296	0	0	0	0	8.80863245981061	0	0	0	0	0	0	0	0	7.79933861608536	0	0	0	0	0	0	0	5.57665389612924	0	0	0	8.18310516108443	0	7.08651931430839	4.65777032534526	0	8.43404994644378	0	0	0	0	0	0	0	0	0	24.8348482590771	0	12.4523696859512	18.1047905275736	0	13.4122869961171	6.51117969553724	4.65356532907687
054c7c4c-f044-42ea-89ed-bf5ecfcdcc8f|4	5.91201735768296	0	0	0	9.97625650950737	0	0	0	0	0	0	0	0	0	0	0	0	0	0	0	0	0	0	0	9.18113460461444	0	0	0	0	0	0	0	0	0	9.39664164027777	0	0	0	0	0	0	0	0	0	0	0	0	0	0
05519176-ca2a-460f-ad6f-ba1f0817a73f|16	5.91201735768296	8.54920064973925	0	0	0	0	0	0	0	0	0	0	0	0	0	0	0	0	0	0	0	0	0	0	18.3622692092289	0	0	0	0	0	0	0	0	0	0	0	0	7.62852151624494	0	15.7299482484703	0	0	0	0	0	0	0	6.51117969553724	4.65356532907687
055a48f3-e7ab-4f4d-a5cc-52a492887500|3	5.91201735768296	0	0	0	0	0	0	0	0	0	0	0	0	0	0	0	0	0	0	0	0	0	0	0	0	0	0	0	0	0	0	0	0	0	0	0	0	0	0	0	0	0	0	0	0	0	6.70614349805857	0	4.65356532907687
055d3f73-f789-4f9d-a4a7-475ef7be0249|8	11.8240347153659	8.54920064973925	17.2550643613901	28.1052823878248	29.9287695285221	0	5.69492297616675	0	12.5490196078431	20.346293922562	0	0	20.9460638854949	9.27514724296248	15.5986772321707	10.2054874906237	9.62269416191145	0	19.1708602923556	38.848152284757	0	12.8950727926859	16.7299616883877	8.9178222678022	9.18113460461444	16.4823391735755	16.3662103221689	12.2748335225703	35.432596571542	4.65777032534526	0	16.8680998928876	13.4106681865424	23.6680788620388	9.39664164027777	19.7859163847174	9.09471233424887	7.62852151624494	18.8263644407628	15.7299482484703	0	0	7.5321623331626	6.22618484297562	18.1047905275736	6.21295525429626	6.70614349805857	32.5558984776862	13.9606959872306
055e858b-cba8-4ce5-8b69-a28e20da6ea1|129	5.91201735768296	0	8.62753218069504	14.0526411939124	0	26.4258973794318	5.69492297616675	0	25.0980392156863	0	14.1107410961224	72.7283305938995	6.98202129516495	13.9127208644437	31.1973544643414	15.3082312359356	19.2453883238229	9.67660776838072	19.1708602923556	9.71203807118924	8.90226206479066	12.8950727926859	0	0	0	0	8.18310516108443	0	7.08651931430839	9.31554065069051	7.81188969611749	25.3021498393313	13.4106681865424	0	9.39664164027777	19.7859163847174	0	22.8855645487348	18.8263644407628	7.86497412423513	12.8177192150429	8.27828275302571	15.0643246663252	0	9.0523952637868	0	0	6.51117969553724	18.6142613163075
0566cfea-3375-41f5-b174-7730258d73b0|75	5.91201735768296	25.6476019492177	8.62753218069504	7.0263205969562	0	17.6172649196212	0	0	0	0	0	0	0	4.63757362148124	7.79933861608536	5.10274374531185	0	19.3532155367614	19.1708602923556	19.4240761423785	8.90226206479066	0	16.7299616883877	0	0	0	0	6.13741676128517	14.1730386286168	18.631081301381	70.3070072650574	25.3021498393313	13.4106681865424	0	0	0	0	7.62852151624494	18.8263644407628	23.5949223727054	25.6354384300858	0	0	0	0	0	0	13.0223593910745	9.30713065815374
056f6587-731e-495e-bc0d-50fb2c68a892|449	11.8240347153659	17.0984012994785	0	0	0	35.2345298392425	22.779691904667	21.4700546412891	37.6470588235294	30.519440883843	42.3322232883671	43.6369983563397	34.9101064758247	23.1878681074062	31.1973544643414	40.8219499624948	38.4907766476458	0	9.58543014617781	19.4240761423785	17.8045241295813	32.2376819817148	22.306615584517	0	27.5434038138433	16.4823391735755	16.3662103221689	18.4122502838555	7.08651931430839	51.2354735787978	54.6832278728224	42.1702497322189	33.526670466356	47.3361577240775	46.9832082013888	0	45.4735616712443	30.5140860649797	18.8263644407628	55.0548188696459	12.8177192150429	8.27828275302571	7.5321623331626	6.22618484297562	18.1047905275736	37.2777315257775	40.2368609883514	71.6229766509096	32.5749573035381
057ea21d-3fef-447a-b9a4-76b978032307|40	11.8240347153659	0	0	0	0	0	0	0	0	0	0	0	6.98202129516495	4.63757362148124	0	0	0	0	0	0	17.8045241295813	0	5.57665389612924	0	0	0	0	0	0	0	0	0	13.4106681865424	0	0	0	0	15.2570430324899	0	15.7299482484703	0	0	7.5321623331626	0	0	0	0	0	0
05809947-5b22-4c67-a1bf-22629c86f8d6|23	5.91201735768296	34.196802598957	43.1376609034752	49.1842441786934	13.7173527005726	52.8517947588637	51.2543067855007	75.1451912445117	112.941176470588	50.865734806405	98.7751876728566	72.7283305938995	27.9280851806598	23.1878681074062	38.9966930804268	25.5137187265593	19.2453883238229	38.7064310735229	76.6834411694225	48.5601903559462	44.5113103239533	21.5992469277489	27.8832694806462	62.4247558746154	18.3622692092289	32.964678347151	40.9155258054221	30.6870838064259	42.5191158858504	37.2621626027621	46.8713381767049	95.2551523363062	73.7586750259832	23.6680788620388	84.5697747624999	98.9295819235868	72.757698673991	91.5422581949392	103.545004424196	99.841477077096	166.630349795557	91.0611102832828	67.7894609984634	56.0356635867806	81.4715573740812	93.1943288144439	67.0614349805857	65.1117969553724	55.8427839489224
058dd4ae-c18d-4100-b765-0b3d38889bf6|36	5.91201735768296	8.54920064973925	0	0	0	0	0	21.4700546412891	18.8235294117647	20.346293922562	0	29.0913322375598	0	9.27514724296248	0	0	0	0	9.58543014617781	9.71203807118924	8.90226206479066	25.7901455853718	5.57665389612924	0	0	0	0	6.13741676128517	0	0	0	0	20.1160022798136	7.88935962067959	0	39.5718327694347	9.09471233424887	15.2570430324899	0	0	0	8.27828275302571	0	12.4523696859512	9.0523952637868	12.4259105085925	0	0	18.6142613163075
05930b42-fca6-49a2-82ab-98213588883c|10	5.91201735768296	0	8.62753218069504	7.0263205969562	0	26.4258973794318	5.69492297616675	0	12.5490196078431	10.173146961281	28.2214821922447	29.0913322375598	6.98202129516495	37.1005889718499	62.3947089286828	10.2054874906237	0	67.736254378665	0	0	17.8045241295813	25.7901455853718	22.306615584517	0	0	24.7235087603633	57.281736127591	49.0993340902814	106.297789714626	0	0	0	6.7053340932712	0	0	19.7859163847174	9.09471233424887	0	18.8263644407628	7.86497412423513	25.6354384300858	8.27828275302571	7.5321623331626	6.22618484297562	0	0	13.4122869961171	0	9.30713065815374
059c0fd9-4fc0-4eb8-bf5b-aea35e9049fc|37	5.91201735768296	8.54920064973925	17.2550643613901	21.0789617908686	9.97625650950737	17.6172649196212	5.69492297616675	21.4700546412891	6.27450980392157	20.346293922562	14.1107410961224	29.0913322375598	13.9640425903299	4.63757362148124	15.5986772321707	5.10274374531185	0	9.67660776838072	9.58543014617781	0	8.90226206479066	6.44753639634296	5.57665389612924	0	0	0	0	0	0	0	7.81188969611749	0	0	0	18.7932832805555	0	27.2841370027466	7.62852151624494	9.41318222038142	7.86497412423513	0	0	7.5321623331626	12.4523696859512	9.0523952637868	12.4259105085925	6.70614349805857	6.51117969553724	9.30713065815374
059c2cd8-85f9-47e3-ab33-a6d07245ac0d|12	5.91201735768296	0	0	0	0	0	0	0	0	0	0	0	0	0	0	0	9.62269416191145	0	0	0	0	0	0	0	0	0	0	0	0	0	0	0	0	0	0	0	0	0	0	0	0	0	0	0	0	0	0	6.51117969553724	0
059c38f4-72a0-4081-9edb-cdd59c68c4b4|728	5.91201735768296	0	0	7.0263205969562	19.9525130190147	0	0	21.4700546412891	12.5490196078431	10.173146961281	14.1107410961224	14.5456661187799	6.98202129516495	4.63757362148124	0	10.2054874906237	19.2453883238229	0	9.58543014617781	0	0	0	0	17.8356445356044	36.7245384184577	0	16.3662103221689	6.13741676128517	0	0	0	25.3021498393313	26.8213363730848	15.7787192413592	9.39664164027777	39.5718327694347	9.09471233424887	30.5140860649797	0	39.3248706211757	0	0	7.5321623331626	0	18.1047905275736	6.21295525429626	6.70614349805857	32.5558984776862	4.65356532907687
05a3f0fc-1656-4b2a-b2c7-5ad86bb4d258|4	17.7360520730489	0	77.6477896262553	133.500091342168	59.8575390570442	0	119.593382499502	10.7350273206445	43.921568627451	284.848114915868	112.885928768979	0	27.9280851806598	51.0133098362937	31.1973544643414	96.9521311609252	192.453883238229	77.4128621470457	0	48.5601903559462	80.120358583116	25.7901455853718	0	98.0960449458242	0	32.964678347151	73.6479464497598	12.2748335225703	0	121.102028458977	234.356690883525	118.076699250213	254.802695544306	31.5574384827184	140.949624604166	19.7859163847174	0	30.5140860649797	37.6527288815257	55.0548188696459	0	16.5565655060514	97.9181103311139	0	63.3667668465076	155.323881357406	6.70614349805857	162.779492388431	307.135311719073
05a7d4a9-3a15-4006-b8e7-c514ba31cb8a|2546	130.064381869025	25.6476019492177	163.923111433206	84.3158471634744	79.810052076059	149.74675181678	205.017227142003	214.700546412891	87.843137254902	152.597204419215	155.218152057346	160.002327306579	69.8202129516495	55.6508834577749	46.7960316965121	178.596031085915	202.07657740014	241.915194209518	162.952312485023	48.5601903559462	97.9248827126973	64.4753639634296	55.7665389612924	196.192089891648	183.622692092289	65.929356694302	32.7324206443377	36.8245005677111	35.432596571542	163.021961387084	109.366455745645	320.493897964864	368.793375129916	94.6723154481551	112.759699683333	197.859163847174	81.8524110082398	129.684865776164	75.3054577630514	86.5147153665864	89.7240345053001	82.7828275302571	45.1929739989756	68.4880332727318	135.785928956802	186.388657628888	120.710582965054	169.290672083968	237.33183178292
05a89932-d18d-488c-9411-64fa6a4f4afb|5	5.91201735768296	17.0984012994785	8.62753218069504	7.0263205969562	39.9050260380295	44.0431622990531	108.203536547168	85.8802185651562	75.2941176470588	30.519440883843	42.3322232883671	14.5456661187799	13.9640425903299	41.7381625933312	77.9933861608536	56.1301811984304	19.2453883238229	67.736254378665	38.3417205847112	29.1361142135677	17.8045241295813	25.7901455853718	0	17.8356445356044	0	8.24116958678776	40.9155258054221	36.8245005677111	28.3460772572336	13.9733109760358	15.623779392235	67.4723995715503	87.1693432125256	7.88935962067959	18.7932832805555	19.7859163847174	0	0	0	7.86497412423513	25.6354384300858	0	0	0	27.1571857913604	18.6388657628888	33.5307174902929	32.5558984776862	55.8427839489224
05ad8a6e-0ab3-4f8e-bd22-e73fdfd70c15|332	5.91201735768296	8.54920064973925	0	35.131602984781	9.97625650950737	44.0431622990531	17.0847689285002	10.7350273206445	43.921568627451	0	28.2214821922447	14.5456661187799	41.8921277709897	13.9127208644437	15.5986772321707	15.3082312359356	0	9.67660776838072	0	29.1361142135677	35.6090482591627	51.5802911707437	22.306615584517	0	0	8.24116958678776	40.9155258054221	12.2748335225703	7.08651931430839	9.31554065069051	7.81188969611749	33.7361997857751	20.1160022798136	0	9.39664164027777	0	0	190.713037906123	216.503191068773	314.598964969405	243.536665085815	24.8348482590771	7.5321623331626	24.9047393719025	162.943114748162	99.4072840687401	46.94300448641	32.5558984776862	23.2678266453844
05b31261-d6c6-47d4-af6e-72c5dd7d4262|1089	29.5600867884148	85.4920064973925	103.53038616834	105.394808954343	99.7625650950737	70.4690596784849	125.288305475668	107.350273206445	31.3725490196078	101.73146961281	98.7751876728566	58.1826644751196	167.568511083959	125.214487779994	116.99007924128	71.438412434366	86.6042474572031	48.3830388419036	57.5125808770669	165.104647210217	53.413572388744	83.8179731524584	100.379770130326	26.7534668034066	45.9056730230722	123.617543801816	49.0986309665065	98.1986681805628	49.6056352001588	65.2087845548336	15.623779392235	75.906449517994	53.6426727461696	55.2255173447571	56.3798498416666	79.1436655388694	45.4735616712443	114.427822743674	65.8922755426699	39.3248706211757	51.2708768601715	33.1131310121029	7.5321623331626	18.6785545289269	81.4715573740812	74.5554630515551	46.94300448641	91.1565157375213	79.1106105943068
05ba9152-1a0e-4aad-b7a7-6657bbd1fced|12	11.8240347153659	0	8.62753218069504	7.0263205969562	0	17.6172649196212	34.1695378570005	0	0	0	14.1107410961224	14.5456661187799	13.9640425903299	13.9127208644437	7.79933861608536	0	0	9.67660776838072	0	29.1361142135677	0	6.44753639634296	39.0365772729047	0	9.18113460461444	8.24116958678776	16.3662103221689	12.2748335225703	7.08651931430839	4.65777032534526	0	25.3021498393313	6.7053340932712	0	9.39664164027777	0	0	0	9.41318222038142	7.86497412423513	12.8177192150429	0	0	0	9.0523952637868	0	6.70614349805857	0	0
05c3af8e-c73a-4171-92dc-7bc3902b9d68|10	5.91201735768296	0	0	0	9.97625650950737	0	0	0	0	0	0	0	0	0	0	0	0	0	0	0	0	0	0	0	0	0	0	0	0	0	0	0	0	0	0	0	0	0	0	0	0	0	0	0	0	0	0	0	0
05c5a3be-5190-4266-a9cf-e222fafe7f0d|4	5.91201735768296	0	0	0	0	8.80863245981061	0	0	0	0	0	0	0	0	0	0	0	0	0	0	0	0	0	0	0	0	0	0	0	0	0	0	0	0	0	0	0	0	0	0	0	8.27828275302571	0	0	0	6.21295525429626	0	0	0
05cb3c2b-e9f5-4e62-94e9-220d78e38def|5	23.6480694307318	0	25.8825965420851	21.0789617908686	79.810052076059	35.2345298392425	11.3898459523335	10.7350273206445	37.6470588235294	20.346293922562	56.4429643844895	29.0913322375598	0	4.63757362148124	7.79933861608536	20.4109749812474	9.62269416191145	38.7064310735229	9.58543014617781	29.1361142135677	8.90226206479066	6.44753639634296	11.1533077922585	17.8356445356044	9.18113460461444	0	0	0	7.08651931430839	23.2888516267263	23.4356690883525	25.3021498393313	26.8213363730848	0	18.7932832805555	39.5718327694347	9.09471233424887	22.8855645487348	28.2395466611443	23.5949223727054	25.6354384300858	8.27828275302571	22.5964869994878	6.22618484297562	18.1047905275736	6.21295525429626	20.1184304941757	65.1117969553724	32.5749573035381
05cde1c9-cda8-4eea-a283-89f39e96361d|5	5.91201735768296	17.0984012994785	8.62753218069504	0	0	0	5.69492297616675	0	0	0	0	14.5456661187799	6.98202129516495	18.550294485925	0	10.2054874906237	0	0	9.58543014617781	0	0	25.7901455853718	5.57665389612924	0	0	0	0	0	7.08651931430839	0	0	0	6.7053340932712	15.7787192413592	0	19.7859163847174	0	0	0	0	0	0	0	0	0	0	0	19.5335390866117	0
05d05276-acdc-456a-91f9-023cd245ed4b|4	5.91201735768296	8.54920064973925	0	7.0263205969562	0	8.80863245981061	5.69492297616675	32.2050819619336	18.8235294117647	10.173146961281	14.1107410961224	0	27.9280851806598	41.7381625933312	46.7960316965121	10.2054874906237	0	29.0298233051421	0	9.71203807118924	8.90226206479066	12.8950727926859	22.306615584517	17.8356445356044	0	16.4823391735755	8.18310516108443	6.13741676128517	0	9.31554065069051	0	16.8680998928876	0	7.88935962067959	28.1899249208333	0	0	7.62852151624494	0	0	12.8177192150429	8.27828275302571	0	0	36.2095810551472	12.4259105085925	6.70614349805857	0	13.9606959872306
05e7ebe6-97ab-4de4-b19a-ddb7b8037f55|8418	289.688850526465	188.082414294263	1337.26748800773	1735.50118744818	1316.86585925497	2792.33648975996	615.051681426009	783.656994407051	1882.35294117647	3021.42464750046	2342.38302195631	2094.57592110431	13.9640425903299	9.27514724296248	23.3980158482561	617.431993182734	461.88931977175	280.621625283041	843.517852863647	67.9842664983247	17.8045241295813	19.3426091890289	11.1533077922585	454.808935657912	367.245384184578	222.511578843269	237.310049671448	159.572835793415	148.816905600476	279.466219520715	296.851808452465	700.026145554834	925.336104871425	418.136059896018	394.658948891666	415.504244079065	336.504356367208	495.853898555921	112.958186644577	534.818240447989	140.994911365472	57.94797927118	7.5321623331626	12.4523696859512	597.458087409929	894.665556618661	516.37304935051	2057.53278378977	1726.47273708752
05f5517b-83ad-4f98-aa9f-2da53803d8fe|3	11.8240347153659	0	0	0	0	0	0	0	0	0	0	0	0	0	0	25.5137187265593	48.1134708095573	154.825724294091	28.7562904385334	0	0	0	0	62.4247558746154	36.7245384184577	0	0	0	0	0	7.81188969611749	0	0	23.6680788620388	9.39664164027777	39.5718327694347	18.1894246684977	7.62852151624494	0	0	0	0	0	0	0	0	0	0	0
05f7ed59-2d33-4fe4-ae2a-be15a40d3c48|376	11.8240347153659	0	94.9028539876454	105.394808954343	89.7863085855664	79.2776921382955	22.779691904667	10.7350273206445	25.0980392156863	203.46293922562	98.7751876728566	58.1826644751196	0	0	0	25.5137187265593	48.1134708095573	29.0298233051421	67.0980110232447	0	0	0	0	8.9178222678022	45.9056730230722	41.2058479339388	106.380367094098	30.6870838064259	49.6056352001588	32.6043922774168	54.6832278728224	0	26.8213363730848	102.561675068835	75.1731331222221	79.1436655388694	100.041835676738	7.62852151624494	0	0	0	8.27828275302571	37.660811665813	43.5832939008293	144.838324220589	385.203225766368	295.070313914577	19.5335390866117	120.992698555999
0601e936-1085-446f-887c-5fae8c5050d9|3	5.91201735768296	0	0	0	0	0	0	0	0	0	0	0	0	0	0	0	0	0	0	0	0	0	0	0	0	8.24116958678776	0	0	14.1730386286168	0	0	0	0	0	0	0	0	0	0	0	0	0	0	0	0	0	0	0	4.65356532907687
06059111-4beb-4c32-8ac7-e9f7e35f20e9|3	11.8240347153659	0	0	0	9.97625650950737	8.80863245981061	17.0847689285002	0	0	30.519440883843	0	0	0	4.63757362148124	0	0	0	38.7064310735229	0	0	17.8045241295813	19.3426091890289	5.57665389612924	8.9178222678022	0	8.24116958678776	8.18310516108443	0	14.1730386286168	4.65777032534526	0	16.8680998928876	20.1160022798136	15.7787192413592	0	19.7859163847174	18.1894246684977	7.62852151624494	0	15.7299482484703	12.8177192150429	0	7.5321623331626	0	18.1047905275736	6.21295525429626	13.4122869961171	13.0223593910745	13.9606959872306
060a26d7-0743-40b5-98b8-56b8bf78660c|54	17.7360520730489	8.54920064973925	25.8825965420851	14.0526411939124	0	26.4258973794318	28.4746148808337	32.2050819619336	25.0980392156863	10.173146961281	28.2214821922447	0	13.9640425903299	23.1878681074062	31.1973544643414	40.8219499624948	28.8680824857344	38.7064310735229	57.5125808770669	9.71203807118924	0	12.8950727926859	16.7299616883877	26.7534668034066	18.3622692092289	8.24116958678776	32.7324206443377	18.4122502838555	21.2595579429252	4.65777032534526	31.24755878447	8.43404994644378	13.4106681865424	0	0	19.7859163847174	36.3788493369955	22.8855645487348	18.8263644407628	15.7299482484703	0	24.8348482590771	15.0643246663252	0	18.1047905275736	43.4906867800738	6.70614349805857	32.5558984776862	32.5749573035381
060f0a6e-3616-423a-8b13-5d83326949dd|3	5.91201735768296	0	8.62753218069504	7.0263205969562	0	26.4258973794318	17.0847689285002	64.4101639238672	6.27450980392157	0	0	43.6369983563397	20.9460638854949	18.550294485925	23.3980158482561	15.3082312359356	19.2453883238229	0	9.58543014617781	9.71203807118924	44.5113103239533	38.6852183780577	27.8832694806462	0	0	8.24116958678776	24.5493154832533	18.4122502838555	14.1730386286168	4.65777032534526	7.81188969611749	16.8680998928876	20.1160022798136	7.88935962067959	9.39664164027777	0	18.1894246684977	30.5140860649797	9.41318222038142	7.86497412423513	51.2708768601715	0	7.5321623331626	0	36.2095810551472	18.6388657628888	6.70614349805857	0	9.30713065815374
06103577-8820-4d38-b0de-b79c88aae4cc|3	11.8240347153659	25.6476019492177	0	14.0526411939124	19.9525130190147	17.6172649196212	17.0847689285002	21.4700546412891	18.8235294117647	10.173146961281	70.5537054806118	43.6369983563397	6.98202129516495	23.1878681074062	7.79933861608536	40.8219499624948	38.4907766476458	9.67660776838072	0	19.4240761423785	71.2180965183253	58.0278275670866	50.1898850651632	8.9178222678022	9.18113460461444	24.7235087603633	24.5493154832533	12.2748335225703	56.6921545144671	13.9733109760358	7.81188969611749	25.3021498393313	20.1160022798136	15.7787192413592	18.7932832805555	19.7859163847174	27.2841370027466	15.2570430324899	9.41318222038142	15.7299482484703	12.8177192150429	24.8348482590771	15.0643246663252	43.5832939008293	90.523952637868	55.9165972886663	33.5307174902929	6.51117969553724	18.6142613163075
0610e1e6-9de9-4cb6-b28d-63f87cf800a2|6	5.91201735768296	0	0	0	0	0	0	0	0	0	0	0	0	0	0	15.3082312359356	0	9.67660776838072	0	0	0	0	0	17.8356445356044	9.18113460461444	0	0	0	0	9.31554065069051	0	16.8680998928876	0	0	9.39664164027777	19.7859163847174	0	0	0	0	0	8.27828275302571	7.5321623331626	6.22618484297562	0	6.21295525429626	0	0	0
061219c3-5abf-4232-8772-d98b21769813|3	5.91201735768296	0	0	0	0	0	5.69492297616675	0	0	0	0	0	0	0	0	10.2054874906237	0	0	0	0	0	0	0	0	0	0	0	0	0	0	0	8.43404994644378	0	0	0	0	0	0	0	0	0	0	0	0	0	0	0	0	0
06125f8d-915c-4303-bfdf-38bc98d5db2e|39228	65.0321909345126	68.393605197914	138.040514891121	105.394808954343	49.8812825475369	105.703589517727	165.152766308836	150.290382489023	112.941176470588	193.289792264339	98.7751876728566	87.2739967126795	41.8921277709897	18.550294485925	31.1973544643414	158.185056104667	153.963106590583	164.502332062472	201.294033069734	29.1361142135677	35.6090482591627	19.3426091890289	39.0365772729047	178.356445356044	201.984961301518	41.2058479339388	24.5493154832533	49.0993340902814	28.3460772572336	288.781760171406	281.22802906023	227.719348553982	328.561370570289	252.459507861747	244.312682647222	197.859163847174	190.988959019226	76.2852151624494	75.3054577630514	125.839585987762	38.4531576451286	33.1131310121029	30.1286493326504	49.8094787438049	63.3667668465076	130.472060340221	93.88600897282	214.868929952729	223.37113579569
06173cb4-f7a4-4362-a2ac-b93c5ee87619|12	5.91201735768296	0	0	0	0	0	0	10.7350273206445	0	0	0	0	0	0	0	0	0	0	0	0	8.90226206479066	0	0	0	0	0	0	6.13741676128517	0	0	0	0	0	0	0	0	0	0	0	0	0	0	7.5321623331626	0	0	0	0	0	0
06195232-a731-4024-904d-90472a67fb39|3	5.91201735768296	0	0	0	9.97625650950737	0	0	0	6.27450980392157	0	0	0	0	0	0	0	0	0	0	0	0	0	0	0	0	0	0	0	0	4.65777032534526	7.81188969611749	0	6.7053340932712	7.88935962067959	9.39664164027777	0	0	0	0	0	0	0	7.5321623331626	0	0	0	0	6.51117969553724	0
0620e9dd-2dbf-48ce-a743-1d67388ca22f|21	5.91201735768296	8.54920064973925	0	0	0	0	11.3898459523335	10.7350273206445	12.5490196078431	20.346293922562	0	0	0	23.1878681074062	7.79933861608536	0	0	9.67660776838072	9.58543014617781	0	8.90226206479066	6.44753639634296	5.57665389612924	0	9.18113460461444	0	8.18310516108443	6.13741676128517	14.1730386286168	0	0	8.43404994644378	0	0	0	0	18.1894246684977	0	0	0	0	0	7.5321623331626	0	18.1047905275736	0	0	0	0
0630d28d-53d2-491d-8bfe-e933c728044d|12	100.50429508061	188.082414294263	17.2550643613901	7.0263205969562	9.97625650950737	96.8949570579167	5.69492297616675	10.7350273206445	37.6470588235294	0	14.1107410961224	29.0913322375598	13.9640425903299	13.9127208644437	15.5986772321707	2046.20024187005	2511.52317625889	1025.72042344836	2444.28468727534	19.4240761423785	17.8045241295813	6.44753639634296	5.57665389612924	1266.33076202791	2690.07243915203	0	8.18310516108443	6.13741676128517	7.08651931430839	1313.49123174736	593.703616904929	1366.31609132389	1005.80011399068	1577.87192413592	1071.21714699167	613.363407926238	1255.07030212634	1312.10570079413	404.766835476401	1384.23544586538	1025.41753720343	8.27828275302571	30.1286493326504	31.1309242148781	244.414672122244	329.286628477702	254.833452926226	709.718586813559	632.884884754454
0631be73-8dfb-4996-9615-ee6df3d0380f|4	17.7360520730489	17.0984012994785	0	0	19.9525130190147	0	11.3898459523335	0	18.8235294117647	0	0	14.5456661187799	27.9280851806598	18.550294485925	15.5986772321707	5.10274374531185	0	19.3532155367614	9.58543014617781	19.4240761423785	8.90226206479066	19.3426091890289	5.57665389612924	0	0	8.24116958678776	16.3662103221689	24.5496670451407	14.1730386286168	9.31554065069051	15.623779392235	0	6.7053340932712	7.88935962067959	0	0	9.09471233424887	7.62852151624494	0	0	25.6354384300858	0	7.5321623331626	0	9.0523952637868	6.21295525429626	0	0	13.9606959872306
063538f5-b6b4-46fc-8385-007d556004e3|37	17.7360520730489	8.54920064973925	0	0	9.97625650950737	26.4258973794318	17.0847689285002	10.7350273206445	12.5490196078431	40.692587845124	0	43.6369983563397	13.9640425903299	23.1878681074062	7.79933861608536	0	38.4907766476458	9.67660776838072	9.58543014617781	9.71203807118924	26.706786194372	32.2376819817148	16.7299616883877	0	0	24.7235087603633	16.3662103221689	18.4122502838555	7.08651931430839	4.65777032534526	0	0	26.8213363730848	0	0	19.7859163847174	18.1894246684977	22.8855645487348	0	15.7299482484703	12.8177192150429	33.1131310121029	22.5964869994878	6.22618484297562	0	12.4259105085925	26.8245739922343	13.0223593910745	27.9213919744612
063ee85e-0a1c-42a8-8a05-68e7d582d769|4	11.8240347153659	0	0	35.131602984781	39.9050260380295	8.80863245981061	11.3898459523335	10.7350273206445	31.3725490196078	50.865734806405	28.2214821922447	14.5456661187799	0	27.8254417288874	54.5953703125975	5.10274374531185	19.2453883238229	19.3532155367614	0	0	17.8045241295813	38.6852183780577	27.8832694806462	17.8356445356044	18.3622692092289	8.24116958678776	16.3662103221689	24.5496670451407	7.08651931430839	4.65777032534526	31.24755878447	16.8680998928876	33.526670466356	23.6680788620388	18.7932832805555	39.5718327694347	18.1894246684977	91.5422581949392	84.7186399834328	47.1898447454108	115.359472935386	8.27828275302571	7.5321623331626	6.22618484297562	81.4715573740812	62.1295525429626	134.122869961171	6.51117969553724	27.9213919744612
0642c1b3-71ce-42f1-919a-66aa015734f9|3	5.91201735768296	0	0	0	0	8.80863245981061	0	0	0	0	0	0	6.98202129516495	13.9127208644437	0	5.10274374531185	9.62269416191145	0	0	0	0	6.44753639634296	5.57665389612924	17.8356445356044	0	0	0	0	0	0	7.81188969611749	0	6.7053340932712	0	9.39664164027777	0	18.1894246684977	7.62852151624494	0	7.86497412423513	12.8177192150429	8.27828275302571	0	6.22618484297562	27.1571857913604	12.4259105085925	6.70614349805857	6.51117969553724	4.65356532907687
06431342-f545-4861-b342-b1307aca9902|3	5.91201735768296	0	0	0	0	0	0	0	0	0	0	0	0	0	0	0	9.62269416191145	0	0	0	0	0	0	0	0	0	0	0	0	0	0	0	6.7053340932712	0	0	0	9.09471233424887	7.62852151624494	0	0	0	0	0	0	0	0	0	0	0
06471c2b-4bb9-4111-b808-87e401fc2a8e|128	5.91201735768296	8.54920064973925	0	21.0789617908686	29.9287695285221	8.80863245981061	11.3898459523335	21.4700546412891	0	10.173146961281	28.2214821922447	14.5456661187799	6.98202129516495	9.27514724296248	23.3980158482561	15.3082312359356	9.62269416191145	9.67660776838072	9.58543014617781	9.71203807118924	0	0	11.1533077922585	17.8356445356044	55.0868076276866	0	8.18310516108443	6.13741676128517	0	13.9733109760358	0	42.1702497322189	6.7053340932712	15.7787192413592	9.39664164027777	19.7859163847174	27.2841370027466	0	28.2395466611443	0	0	0	0	6.22618484297562	18.1047905275736	12.4259105085925	13.4122869961171	0	13.9606959872306
0648a6a3-8838-4966-be74-b108d22ac684|7	11.8240347153659	8.54920064973925	8.62753218069504	0	0	8.80863245981061	5.69492297616675	10.7350273206445	12.5490196078431	0	0	0	34.9101064758247	9.27514724296248	7.79933861608536	10.2054874906237	0	9.67660776838072	0	38.848152284757	44.5113103239533	6.44753639634296	39.0365772729047	8.9178222678022	18.3622692092289	8.24116958678776	0	0	7.08651931430839	4.65777032534526	7.81188969611749	16.8680998928876	0	7.88935962067959	18.7932832805555	0	0	30.5140860649797	0	39.3248706211757	38.4531576451286	8.27828275302571	7.5321623331626	0	18.1047905275736	18.6388657628888	13.4122869961171	13.0223593910745	32.5749573035381
064ebe5a-92a1-4f73-88c3-45d62a60ca7e|1201	11.8240347153659	25.6476019492177	8.62753218069504	0	39.9050260380295	17.6172649196212	39.8644608331672	107.350273206445	18.8235294117647	10.173146961281	28.2214821922447	29.0913322375598	1061.26723686507	1154.75583174883	990.51600424284	71.438412434366	9.62269416191145	48.3830388419036	38.3417205847112	1165.44456854271	1459.97097862567	1108.97626017099	1182.2506259794	89.178222678022	18.3622692092289	0	0	0	0	51.2354735787978	23.4356690883525	59.0383496251065	147.517350051966	0	65.7764914819444	98.9295819235868	9.09471233424887	22.8855645487348	0	15.7299482484703	0	0	0	0	9.0523952637868	18.6388657628888	6.70614349805857	149.757132997356	111.685567897845
064f0868-13a4-4a75-a62a-ebe84c6f668a|2474	124.152364511342	59.8444045481747	189.805707975291	231.868579699555	259.382669247192	264.258973794318	427.119223212506	375.725956222559	345.098039215686	427.272172373802	268.104080826325	407.278651325837	181.532553674289	153.039929508881	233.980158482561	147.979568614044	134.71771826676	135.47250875733	230.050323508267	203.952799494974	71.2180965183253	225.663773872004	206.336194156782	187.274267623846	110.173615255373	247.235087603633	130.929682577351	294.596004541688	92.1247510860091	223.572975616572	218.73291149129	506.042996786627	395.614711503001	252.459507861747	281.899249208333	178.073247462456	236.462520690471	114.427822743674	385.940471035638	228.084249602819	102.541753720343	331.131310121028	256.093519327529	298.85687246283	235.362276858457	254.731165426147	234.71502243205	332.070164472399	218.717570466613
0653756a-69da-429a-b1b1-88c005c1e052|294	5.91201735768296	8.54920064973925	8.62753218069504	14.0526411939124	19.9525130190147	17.6172649196212	17.0847689285002	21.4700546412891	31.3725490196078	10.173146961281	14.1107410961224	43.6369983563397	174.550532379124	157.677503130362	163.786110937792	5.10274374531185	0	0	9.58543014617781	155.392609139028	186.947503360604	109.60811873783	306.715964287108	17.8356445356044	9.18113460461444	16.4823391735755	16.3662103221689	6.13741676128517	14.1730386286168	18.631081301381	0	8.43404994644378	20.1160022798136	15.7787192413592	9.39664164027777	0	18.1894246684977	15.2570430324899	28.2395466611443	31.4598964969405	0	0	7.5321623331626	0	9.0523952637868	55.9165972886663	46.94300448641	71.6229766509096	13.9606959872306
0664a87c-466b-46f7-972e-0d39fae1fcf8|3	23.6480694307318	0	0	0	0	0	0	0	0	0	0	0	0	4.63757362148124	0	0	0	0	0	0	0	0	0	0	0	0	0	0	0	0	0	0	0	0	0	0	0	0	0	0	0	0	0	0	0	0	0	0	0
06656e02-b80b-4d1c-a907-92633ad0f298|3	2.95600867884148	0	0	7.0263205969562	9.97625650950737	17.6172649196212	5.69492297616675	0	6.27450980392157	0	14.1107410961224	0	13.9640425903299	9.27514724296248	7.79933861608536	0	0	9.67660776838072	0	0	8.90226206479066	0	5.57665389612924	0	9.18113460461444	0	0	0	20.0784713905404	4.65777032534526	0	8.43404994644378	0	0	0	0	9.09471233424887	0	0	0	12.8177192150429	0	0	6.22618484297562	18.1047905275736	6.21295525429626	31.1356662409862	13.0223593910745	0
066737a5-30e1-4547-8a6c-d938690cf660|5	5.91201735768296	0	0	0	0	0	0	0	0	0	0	0	13.9640425903299	0	0	0	0	0	0	0	0	0	5.57665389612924	0	9.18113460461444	0	8.18310516108443	0	0	4.65777032534526	0	0	6.7053340932712	0	9.39664164027777	0	0	7.62852151624494	9.41318222038142	0	0	0	0	0	0	0	0	0	0
066dcee2-3b7a-4dab-8d7b-a7a6714bbaa5|27	5.91201735768296	0	8.62753218069504	7.0263205969562	0	0	11.3898459523335	10.7350273206445	6.27450980392157	0	0	0	20.9460638854949	37.1005889718499	15.5986772321707	30.6164624718711	28.8680824857344	0	0	97.1203807118924	89.0226206479066	51.5802911707437	27.8832694806462	0	9.18113460461444	0	16.3662103221689	0	0	9.31554065069051	15.623779392235	25.3021498393313	13.4106681865424	15.7787192413592	0	0	72.757698673991	30.5140860649797	0	23.5949223727054	38.4531576451286	16.5565655060514	0	12.4523696859512	18.1047905275736	18.6388657628888	0	19.5335390866117	4.65356532907687
0678b711-8fee-44e0-a441-efc717232c91|11	23.6480694307318	8.54920064973925	17.2550643613901	35.131602984781	9.97625650950737	44.0431622990531	5.69492297616675	32.2050819619336	18.8235294117647	20.346293922562	42.3322232883671	29.0913322375598	20.9460638854949	18.550294485925	0	15.3082312359356	9.62269416191145	0	28.7562904385334	9.71203807118924	8.90226206479066	12.8950727926859	16.7299616883877	0	27.5434038138433	0	24.5493154832533	12.2748335225703	7.08651931430839	4.65777032534526	0	33.7361997857751	0	15.7787192413592	0	0	36.3788493369955	7.62852151624494	9.41318222038142	7.86497412423513	12.8177192150429	16.5565655060514	7.5321623331626	6.22618484297562	18.1047905275736	12.4259105085925	6.70614349805857	32.5558984776862	37.228522632615
0678cd13-2316-4934-9758-1ce36af1e2cd|273	5.91201735768296	25.6476019492177	120.78545052973	91.3421677604306	49.8812825475369	44.0431622990531	74.0339986901677	85.8802185651562	125.490196078431	142.424057457934	126.996669865101	43.6369983563397	139.640425903299	88.1138988081436	70.1940475447682	56.1301811984304	76.9815532952916	58.0596466102843	76.6834411694225	126.25649492546	160.240717166232	70.9229003597725	100.379770130326	89.178222678022	36.7245384184577	107.135204628241	114.563472255182	98.1986681805628	85.0382317717007	97.8131768322504	109.366455745645	126.510749196657	147.517350051966	94.6723154481551	65.7764914819444	19.7859163847174	72.757698673991	76.2852151624494	94.1318222038142	110.109637739292	12.8177192150429	16.5565655060514	30.1286493326504	37.3571090578537	45.261976318934	68.3425077972588	67.0614349805857	91.1565157375213	51.1892186198456
067bbf9c-ad94-4beb-8847-54bcd7ca8aca|556	41.3841215037807	51.2952038984355	465.886737757532	407.526594623459	309.263951794729	237.833076414887	74.0339986901677	64.4101639238672	125.490196078431	152.597204419215	84.6644465767342	189.093659544139	167.568511083959	157.677503130362	62.3947089286828	153.082312359356	125.095024104849	183.855547599234	153.366882338845	165.104647210217	178.045241295813	83.8179731524584	178.452924676136	258.616845766264	220.347230510747	651.052397356233	556.451150953741	343.69533863197	439.36419748712	149.048650411048	93.7426763534099	84.3404994644378	93.8746773057968	378.68926179262	206.726116086111	217.645080231891	236.462520690471	205.970080938613	818.946853173184	259.544146099759	230.718945870772	720.210599513237	640.233798318821	753.36836600005	72.4191621102944	86.9813735601476	93.88600897282	71.6229766509096	167.528351846767
067e73db-a6b7-49b0-ad5f-37bf230107ef|8	11.8240347153659	17.0984012994785	43.1376609034752	28.1052823878248	79.810052076059	44.0431622990531	22.779691904667	21.4700546412891	138.039215686275	30.519440883843	98.7751876728566	145.456661187799	13.9640425903299	18.550294485925	15.5986772321707	35.719206217183	48.1134708095573	9.67660776838072	76.6834411694225	29.1361142135677	71.2180965183253	19.3426091890289	44.613231169034	17.8356445356044	45.9056730230722	8.24116958678776	8.18310516108443	0	21.2595579429252	23.2888516267263	15.623779392235	67.4723995715503	80.4640091192544	55.2255173447571	9.39664164027777	59.3577491541521	45.4735616712443	53.3996506137146	37.6527288815257	78.6497412423513	12.8177192150429	41.3914137651286	37.660811665813	62.2618484297562	63.3667668465076	74.5554630515551	93.88600897282	65.1117969553724	55.8427839489224
068274c3-b22c-4049-b373-c8dd686a780e|5	5.91201735768296	0	0	0	0	0	0	0	0	0	0	0	0	0	0	5.10274374531185	0	0	0	0	0	0	5.57665389612924	0	0	0	0	0	0	0	0	0	6.7053340932712	0	0	0	0	0	0	0	12.8177192150429	0	0	0	9.0523952637868	12.4259105085925	0	0	0
06857357-6d81-4ea9-b3e5-1099b9f7487c|7	5.91201735768296	0	0	0	0	0	0	0	0	0	0	0	0	0	0	0	0	9.67660776838072	0	0	0	0	0	0	0	0	0	0	0	0	0	0	0	0	0	0	0	7.62852151624494	0	0	0	0	0	0	0	6.21295525429626	0	0	0
068ed59f-bda9-4b46-b7e5-c345a29d9914|32	5.91201735768296	0	17.2550643613901	0	0	0	0	0	0	0	0	0	0	0	0	0	0	0	0	0	0	0	5.57665389612924	0	0	0	0	0	0	4.65777032534526	7.81188969611749	8.43404994644378	6.7053340932712	0	0	19.7859163847174	0	0	9.41318222038142	0	0	0	0	0	0	12.4259105085925	0	6.51117969553724	4.65356532907687
068f5b78-aad2-40bc-8975-8f440b9f3708|568	35.4721041460978	42.7460032486962	25.8825965420851	28.1052823878248	39.9050260380295	70.4690596784849	17.0847689285002	10.7350273206445	56.4705882352941	20.346293922562	98.7751876728566	101.819662831459	34.9101064758247	37.1005889718499	46.7960316965121	30.6164624718711	67.3588591333802	9.67660776838072	38.3417205847112	97.1203807118924	80.120358583116	83.8179731524584	100.379770130326	44.589111339011	146.898153673831	0	8.18310516108443	36.8245005677111	14.1730386286168	51.2354735787978	156.23779392235	33.7361997857751	107.285345492339	55.2255173447571	37.5865665611111	39.5718327694347	118.231260345235	91.5422581949392	56.4790933222885	70.7847671181162	76.9063152902573	24.8348482590771	60.2572986653008	37.3571090578537	63.3667668465076	49.7036420343701	60.3552914825271	45.5782578687607	55.8427839489224
069165b9-16e1-4898-9252-dcfb1b994d2f|13	23.6480694307318	8.54920064973925	43.1376609034752	21.0789617908686	59.8575390570442	96.8949570579167	74.0339986901677	96.6152458858008	112.941176470588	71.212028728967	98.7751876728566	101.819662831459	48.8741490661547	60.2884570792561	70.1940475447682	25.5137187265593	28.8680824857344	87.0894699154264	47.927150730889	67.9842664983247	89.0226206479066	90.2655095488014	72.4965006496802	71.3425781424176	91.8113460461444	8.24116958678776	16.3662103221689	6.13741676128517	49.6056352001588	51.2354735787978	85.9307866572924	42.1702497322189	60.3480068394408	31.5574384827184	46.9832082013888	79.1436655388694	136.420685013733	99.1707797111842	28.2395466611443	23.5949223727054	89.7240345053001	24.8348482590771	45.1929739989756	43.5832939008293	54.3143715827208	62.1295525429626	100.592152470879	39.0670781732234	79.1106105943068
069a38b5-bd82-4d43-9721-031feb06a0f0|142	5.91201735768296	0	0	7.0263205969562	19.9525130190147	0	17.0847689285002	0	12.5490196078431	0	0	0	6.98202129516495	4.63757362148124	0	20.4109749812474	19.2453883238229	9.67660776838072	9.58543014617781	19.4240761423785	8.90226206479066	32.2376819817148	0	0	0	0	8.18310516108443	0	0	41.9199329281073	78.1188969611749	8.43404994644378	0	39.4467981033979	9.39664164027777	0	18.1894246684977	0	9.41318222038142	15.7299482484703	0	16.5565655060514	15.0643246663252	0	27.1571857913604	6.21295525429626	33.5307174902929	0	23.2678266453844
06a49257-a2d4-4b7d-9ab7-8cce4ac4f6cd|14	5.91201735768296	0	0	0	0	0	0	10.7350273206445	0	0	0	0	0	0	0	0	0	0	0	0	0	0	0	0	0	0	0	6.13741676128517	7.08651931430839	0	0	0	0	0	0	0	0	0	0	0	0	0	0	0	0	0	0	0	0
06a93ea7-c22a-499a-9ca6-eca96efa9e8c|28	17.7360520730489	8.54920064973925	17.2550643613901	7.0263205969562	49.8812825475369	17.6172649196212	39.8644608331672	32.2050819619336	25.0980392156863	20.346293922562	56.4429643844895	14.5456661187799	62.8381916564846	27.8254417288874	7.79933861608536	45.9246937078067	57.7361649714687	0	38.3417205847112	19.4240761423785	17.8045241295813	25.7901455853718	50.1898850651632	26.7534668034066	36.7245384184577	24.7235087603633	0	12.2748335225703	7.08651931430839	51.2354735787978	85.9307866572924	50.6042996786627	53.6426727461696	55.2255173447571	46.9832082013888	59.3577491541521	100.041835676738	45.7711290974696	0	15.7299482484703	0	33.1131310121029	30.1286493326504	31.1309242148781	45.261976318934	55.9165972886663	26.8245739922343	39.0670781732234	13.9606959872306
06a9526e-f33e-40df-b61f-70d08a071f2d|69	5.91201735768296	0	8.62753218069504	7.0263205969562	0	8.80863245981061	11.3898459523335	32.2050819619336	31.3725490196078	10.173146961281	14.1107410961224	29.0913322375598	0	0	15.5986772321707	5.10274374531185	0	0	0	19.4240761423785	17.8045241295813	6.44753639634296	0	0	9.18113460461444	0	0	0	7.08651931430839	4.65777032534526	15.623779392235	0	0	15.7787192413592	0	19.7859163847174	0	15.2570430324899	0	0	0	8.27828275302571	7.5321623331626	0	0	0	0	13.0223593910745	4.65356532907687
06b38541-dfda-4681-aa8b-acc309a54576|1769	23.6480694307318	8.54920064973925	69.0202574455603	28.1052823878248	19.9525130190147	35.2345298392425	22.779691904667	10.7350273206445	56.4705882352941	71.212028728967	28.2214821922447	29.0913322375598	69.8202129516495	27.8254417288874	46.7960316965121	40.8219499624948	19.2453883238229	38.7064310735229	28.7562904385334	19.4240761423785	17.8045241295813	19.3426091890289	11.1533077922585	35.6712890712088	18.3622692092289	32.964678347151	8.18310516108443	6.13741676128517	28.3460772572336	27.9466219520715	46.8713381767049	33.7361997857751	26.8213363730848	15.7787192413592	0	0	9.09471233424887	68.6566936462044	37.6527288815257	31.4598964969405	12.8177192150429	8.27828275302571	22.5964869994878	6.22618484297562	9.0523952637868	24.851821017185	26.8245739922343	39.0670781732234	13.9606959872306
06bbcb3d-bf60-40b7-83cb-78b508a4432f|17	5.91201735768296	0	8.62753218069504	0	0	17.6172649196212	5.69492297616675	0	6.27450980392157	10.173146961281	0	14.5456661187799	0	13.9127208644437	0	0	0	0	9.58543014617781	0	8.90226206479066	0	0	0	0	0	0	0	0	0	0	8.43404994644378	0	0	0	0	0	7.62852151624494	0	0	0	0	0	0	0	0	0	6.51117969553724	13.9606959872306
06d09270-104c-4c31-85f2-8a04f7fea552|1416	5.91201735768296	34.196802598957	345.101287227801	288.079144475204	299.287695285221	325.919401012993	34.1695378570005	53.6751366032227	225.882352941176	203.46293922562	155.218152057346	334.550320731938	6.98202129516495	18.550294485925	23.3980158482561	51.0274374531185	96.2269416191145	38.7064310735229	9.58543014617781	38.848152284757	17.8045241295813	12.8950727926859	22.306615584517	62.4247558746154	45.9056730230722	972.458011240955	384.605942570968	730.352594592936	1431.4769014903	139.733109760358	93.7426763534099	33.7361997857751	46.9373386528984	126.229753930873	37.5865665611111	59.3577491541521	72.757698673991	22.8855645487348	9.41318222038142	39.3248706211757	51.2708768601715	16.5565655060514	30.1286493326504	24.9047393719025	325.886229496325	124.259105085925	214.596591937874	156.268312692894	209.410439808459
06d663d3-a78b-4721-9acf-6ebca46ac0eb|7	5.91201735768296	0	0	0	0	0	0	0	0	0	0	0	0	4.63757362148124	0	0	0	0	0	0	0	0	0	0	0	0	0	0	0	0	0	0	0	0	0	0	0	38.1426075812247	0	31.4598964969405	62.8068241537101	0	0	0	0	0	0	0	0
06dc2bbf-97eb-43ce-8042-d1561a5d6fd4|395	11.8240347153659	0	25.8825965420851	0	29.9287695285221	61.6604272186743	11.3898459523335	75.1451912445117	6.27450980392157	20.346293922562	56.4429643844895	58.1826644751196	111.712340722639	185.50294485925	109.190740625195	20.4109749812474	38.4907766476458	9.67660776838072	28.7562904385334	126.25649492546	169.142979231023	199.873628286632	239.796117533557	0	45.9056730230722	8.24116958678776	8.18310516108443	6.13741676128517	14.1730386286168	23.2888516267263	46.8713381767049	33.7361997857751	26.8213363730848	0	18.7932832805555	39.5718327694347	27.2841370027466	114.427822743674	18.8263644407628	15.7299482484703	38.4531576451286	16.5565655060514	30.1286493326504	24.9047393719025	36.2095810551472	24.851821017185	33.5307174902929	13.0223593910745	37.228522632615
06ded8b6-2b61-496b-ae8f-803efc18a8ab|4	5.91201735768296	0	17.2550643613901	0	0	0	0	0	0	10.173146961281	0	0	0	0	7.79933861608536	0	0	0	0	0	0	0	0	0	0	0	0	0	0	0	0	0	6.7053340932712	0	0	0	0	0	9.41318222038142	0	0	0	0	0	0	0	6.70614349805857	0	4.65356532907687
06e6d840-3d9f-40e1-a8da-066190c4bcdd|6	5.91201735768296	0	0	0	0	0	0	0	6.27450980392157	0	0	14.5456661187799	0	0	0	0	0	0	0	0	0	0	0	0	0	0	0	0	0	0	0	25.3021498393313	0	0	0	0	0	0	0	0	0	0	0	0	0	0	0	0	0
06e788f5-9aa3-49bc-ad2f-80931c62ba9f|4	5.91201735768296	0	0	0	9.97625650950737	0	0	0	0	0	0	0	0	0	0	0	0	0	0	0	0	0	0	0	0	0	0	0	0	13.9733109760358	0	0	0	0	9.39664164027777	0	0	0	0	0	0	0	0	0	0	6.21295525429626	0	0	0
06eaf147-ce33-4f74-af52-84a54b88a2f6|67	11.8240347153659	8.54920064973925	0	0	9.97625650950737	0	5.69492297616675	10.7350273206445	0	0	0	29.0913322375598	0	9.27514724296248	0	10.2054874906237	0	38.7064310735229	19.1708602923556	48.5601903559462	0	25.7901455853718	22.306615584517	26.7534668034066	9.18113460461444	0	16.3662103221689	6.13741676128517	0	4.65777032534526	0	8.43404994644378	13.4106681865424	0	18.7932832805555	19.7859163847174	18.1894246684977	7.62852151624494	0	7.86497412423513	0	0	0	0	27.1571857913604	6.21295525429626	20.1184304941757	13.0223593910745	4.65356532907687
06ec2648-a2cb-4ebc-a6d4-3dc41f04f484|3	17.7360520730489	0	0	0	0	0	0	0	0	0	0	0	0	0	0	0	0	0	0	0	0	0	0	0	0	0	0	0	0	0	0	0	0	0	0	0	0	0	0	0	0	0	15.0643246663252	0	0	0	0	0	0
06f4b4cc-c9b5-4612-9301-479da8664b1a|8	5.91201735768296	0	0	7.0263205969562	0	8.80863245981061	0	0	0	0	0	0	0	0	0	0	0	0	0	0	0	0	0	0	0	0	0	0	0	0	0	0	0	0	0	0	0	0	0	0	0	0	0	0	9.0523952637868	0	0	0	9.30713065815374
070fa972-a2fb-450a-ab0c-22dd1cffa30a|251	5.91201735768296	17.0984012994785	25.8825965420851	7.0263205969562	9.97625650950737	35.2345298392425	51.2543067855007	64.4101639238672	43.921568627451	30.519440883843	28.2214821922447	58.1826644751196	55.8561703613196	23.1878681074062	23.3980158482561	15.3082312359356	19.2453883238229	29.0298233051421	38.3417205847112	38.848152284757	53.413572388744	19.3426091890289	16.7299616883877	26.7534668034066	18.3622692092289	24.7235087603633	24.5493154832533	0	14.1730386286168	32.6043922774168	85.9307866572924	59.0383496251065	33.526670466356	0	28.1899249208333	0	18.1894246684977	53.3996506137146	47.0659111019071	7.86497412423513	12.8177192150429	16.5565655060514	15.0643246663252	24.9047393719025	45.261976318934	31.0647762714813	60.3552914825271	13.0223593910745	32.5749573035381
07109079-3e4e-46ca-ada7-f84b5ffa0717|3	5.91201735768296	17.0984012994785	8.62753218069504	0	69.8337955665516	17.6172649196212	11.3898459523335	10.7350273206445	12.5490196078431	20.346293922562	14.1107410961224	29.0913322375598	13.9640425903299	13.9127208644437	7.79933861608536	25.5137187265593	19.2453883238229	67.736254378665	28.7562904385334	9.71203807118924	26.706786194372	19.3426091890289	11.1533077922585	35.6712890712088	9.18113460461444	0	0	12.2748335225703	14.1730386286168	13.9733109760358	23.4356690883525	8.43404994644378	6.7053340932712	0	9.39664164027777	0	0	15.2570430324899	9.41318222038142	15.7299482484703	38.4531576451286	8.27828275302571	7.5321623331626	18.6785545289269	27.1571857913604	18.6388657628888	46.94300448641	26.044718782149	18.6142613163075
07130896-deae-4e2c-8d51-0472cc5f9f69|5	5.91201735768296	0	0	7.0263205969562	0	0	17.0847689285002	10.7350273206445	12.5490196078431	10.173146961281	0	0	0	9.27514724296248	7.79933861608536	5.10274374531185	19.2453883238229	9.67660776838072	0	0	8.90226206479066	12.8950727926859	11.1533077922585	8.9178222678022	0	0	0	6.13741676128517	21.2595579429252	0	7.81188969611749	8.43404994644378	13.4106681865424	0	0	0	0	15.2570430324899	0	7.86497412423513	0	16.5565655060514	0	6.22618484297562	9.0523952637868	6.21295525429626	40.2368609883514	6.51117969553724	4.65356532907687
071c9d53-9a70-4e9c-b865-da0a54bca2fc|134	2.95600867884148	8.54920064973925	8.62753218069504	0	23.5154617724102	0.880863245981061	25.342407243942	0	27.2699849170437	30.519440883843	42.3322232883671	14.5456661187799	24.0006982021295	21.8628470726973	17.548511886192	15.3082312359356	9.62269416191145	0	12.4610591900312	2.77486802033978	44.5113103239533	32.2376819817148	11.1533077922585	8.9178222678022	9.18113460461444	24.7235087603633	0	12.2748335225703	28.3460772572336	6.98665548801788	19.5297242402937	19.8802605880461	16.2045573920721	25.2459507861747	0	0	0	26.6998253068573	21.4411372797577	31.4598964969405	38.4531576451286	20.6957068825643	22.5964869994878	43.5832939008293	27.1571857913604	27.1816792375461	46.94300448641	19.5335390866117	5.52610882827878
0721a2a1-e12f-495f-9a0d-85a87f273b3e|99	11.8240347153659	0	0	0	0	0	0	10.7350273206445	0	0	0	14.5456661187799	62.8381916564846	69.5636043222186	93.5920633930243	15.3082312359356	0	38.7064310735229	0	38.848152284757	8.90226206479066	25.7901455853718	27.8832694806462	17.8356445356044	0	16.4823391735755	0	0	0	18.631081301381	31.24755878447	8.43404994644378	0	15.7787192413592	9.39664164027777	0	0	0	0	0	0	0	15.0643246663252	6.22618484297562	9.0523952637868	0	6.70614349805857	6.51117969553724	4.65356532907687
072403ed-7880-4d8a-bf1e-89a8eb92f16f|58	5.91201735768296	0	8.62753218069504	21.0789617908686	9.97625650950737	0	17.0847689285002	0	0	20.346293922562	28.2214821922447	0	0	4.63757362148124	15.5986772321707	5.10274374531185	0	0	9.58543014617781	9.71203807118924	8.90226206479066	0	5.57665389612924	26.7534668034066	0	8.24116958678776	8.18310516108443	42.9619173289962	21.2595579429252	0	0	0	6.7053340932712	0	18.7932832805555	19.7859163847174	0	30.5140860649797	18.8263644407628	7.86497412423513	12.8177192150429	8.27828275302571	0	6.22618484297562	9.0523952637868	6.21295525429626	0	19.5335390866117	0
0726fdd7-1789-4328-a53d-bdb536308b97|7	1667.1888948666	3188.85184235274	11241.420491415	27718.8347549922	34637.5626010096	5126.62409160978	7073.092043757	5571.47917941451	28718.4293166808	2075.32198010133	19529.2656770334	14283.8441286419	17154.8220614262	37796.0994758322	7807.13795470144	20701.8313747302	16031.4084737445	13392.4251514389	6201.77330457704	3454.98348925419	16528.9281699318	9187.73936478871	4706.69588833308	1212.8238284211	8694.53447056987	1483.4105256218	1610.26948523982	2291.39681158621	2728.30993600873	10475.3254617015	13209.9054761347	5414.66006561691	4331.64582425319	50720.6930013491	36327.4165813138	37830.6721275796	46546.7377266857	1693.51459525161	1372.35499811327	1588.7247730955	6460.13048438161	3369.26108048146	3012.86493326504	1973.70059522327	5902.09961476538	5063.55853225145	3011.0584306283	6048.86148529901	15645.2866363564
07364ab0-c71d-4e1a-ba14-be50bac2eab2|9	5.91201735768296	0	8.62753218069504	0	0	0	22.779691904667	10.7350273206445	6.27450980392157	30.519440883843	28.2214821922447	0	20.9460638854949	18.550294485925	7.79933861608536	5.10274374531185	9.62269416191145	0	0	9.71203807118924	8.90226206479066	19.3426091890289	22.306615584517	0	0	0	0	0	14.1730386286168	18.631081301381	7.81188969611749	25.3021498393313	20.1160022798136	0	9.39664164027777	0	9.09471233424887	7.62852151624494	18.8263644407628	0	12.8177192150429	0	0	0	9.0523952637868	0	20.1184304941757	13.0223593910745	0
07438b6a-2f7b-4050-856a-26215ec14bc6|313	11.8240347153659	8.54920064973925	8.62753218069504	63.2368853726058	39.9050260380295	35.2345298392425	34.1695378570005	42.9401092825781	25.0980392156863	50.865734806405	56.4429643844895	43.6369983563397	118.694362017804	60.2884570792561	77.9933861608536	61.2329249437423	57.7361649714687	9.67660776838072	28.7562904385334	126.25649492546	89.0226206479066	38.6852183780577	89.2264623380679	62.4247558746154	36.7245384184577	8.24116958678776	24.5493154832533	24.5496670451407	7.08651931430839	46.5777032534526	70.3070072650574	42.1702497322189	33.526670466356	15.7787192413592	112.759699683333	0	27.2841370027466	30.5140860649797	37.6527288815257	55.0548188696459	25.6354384300858	8.27828275302571	37.660811665813	18.6785545289269	45.261976318934	37.2777315257775	33.5307174902929	58.6006172598351	32.5749573035381
074a0a3e-8e53-4ea9-b401-f36c5b592119|20	29.5600867884148	17.0984012994785	0	0	0	0	0	0	0	0	0	0	0	0	0	0	0	0	0	0	0	0	0	0	0	0	0	0	0	0	0	0	0	0	0	0	0	0	0	0	0	0	0	0	0	0	0	0	0
075879dc-a0d5-4bc4-950d-66ac5ae43001|12	5.91201735768296	17.0984012994785	8.62753218069504	28.1052823878248	39.9050260380295	44.0431622990531	39.8644608331672	21.4700546412891	18.8235294117647	10.173146961281	98.7751876728566	0	20.9460638854949	46.3757362148124	23.3980158482561	5.10274374531185	48.1134708095573	67.736254378665	9.58543014617781	58.2722284271354	8.90226206479066	12.8950727926859	44.613231169034	26.7534668034066	45.9056730230722	24.7235087603633	24.5493154832533	0	14.1730386286168	23.2888516267263	23.4356690883525	0	20.1160022798136	39.4467981033979	18.7932832805555	19.7859163847174	9.09471233424887	22.8855645487348	18.8263644407628	23.5949223727054	38.4531576451286	33.1131310121029	22.5964869994878	49.8094787438049	45.261976318934	55.9165972886663	26.8245739922343	26.044718782149	32.5749573035381
0761c8f1-65b6-4d30-bc56-0e0d6e685a6b|5	5.91201735768296	0	0	0	0	0	0	0	0	0	0	0	0	0	0	0	9.62269416191145	0	0	0	0	0	0	0	0	0	0	0	0	0	0	0	0	0	0	0	0	7.62852151624494	0	0	0	0	0	0	9.0523952637868	0	0	0	0
076a2595-ade9-4d63-aecc-8cf91e4a9d39|3	5.91201735768296	0	0	7.0263205969562	0	17.6172649196212	0	0	0	0	0	0	41.8921277709897	0	0	0	0	0	0	0	0	0	5.57665389612924	0	0	8.24116958678776	0	6.13741676128517	7.08651931430839	4.65777032534526	0	8.43404994644378	6.7053340932712	7.88935962067959	0	0	0	7.62852151624494	0	0	0	0	7.5321623331626	6.22618484297562	0	0	0	13.0223593910745	4.65356532907687
0770b3ad-bdc5-4120-81e6-817c463c9833|3	5.91201735768296	0	34.5101287227801	7.0263205969562	0	8.80863245981061	0	0	12.5490196078431	10.173146961281	0	0	34.9101064758247	18.550294485925	31.1973544643414	5.10274374531185	9.62269416191145	9.67660776838072	0	9.71203807118924	0	25.7901455853718	11.1533077922585	0	0	0	0	0	0	23.2888516267263	23.4356690883525	8.43404994644378	0	15.7787192413592	18.7932832805555	0	9.09471233424887	15.2570430324899	9.41318222038142	15.7299482484703	0	8.27828275302571	7.5321623331626	0	9.0523952637868	0	6.70614349805857	13.0223593910745	0
07803acc-a712-4c00-87c4-348ff6112c4d|111	5.91201735768296	0	0	35.131602984781	109.738821604581	17.6172649196212	0	0	0	30.519440883843	98.7751876728566	29.0913322375598	6.98202129516495	4.63757362148124	23.3980158482561	0	9.62269416191145	9.67660776838072	19.1708602923556	0	0	12.8950727926859	0	0	0	8.24116958678776	8.18310516108443	12.2748335225703	0	13.9733109760358	46.8713381767049	25.3021498393313	46.9373386528984	0	37.5865665611111	39.5718327694347	9.09471233424887	15.2570430324899	18.8263644407628	180.894404857408	0	8.27828275302571	45.1929739989756	6.22618484297562	0	62.1295525429626	46.94300448641	13.0223593910745	27.9213919744612
078d88e2-487c-43bb-a49b-b681df6abe6a|4	5.91201735768296	8.54920064973925	0	0	0	0	0	0	12.5490196078431	10.173146961281	0	0	140.348997371373	131.789677777573	131.627816455788	0	0	0	0	33.4477201664316	44.5113103239533	45.1327547744007	111.533077922585	0	0	8.24116958678776	0	0	0	0	0	8.43404994644378	0	0	0	0	0	0	0	17.696191779529	12.8177192150429	0	7.5321623331626	6.22618484297562	9.0523952637868	0	6.70614349805857	0	4.65356532907687
0799c047-2455-4b3c-9b11-376d0e9b25f8|278	35.4721041460978	0	51.7651930841702	21.0789617908686	19.9525130190147	0	22.779691904667	32.2050819619336	56.4705882352941	10.173146961281	56.4429643844895	29.0913322375598	111.712340722639	106.664193294069	109.190740625195	25.5137187265593	48.1134708095573	48.3830388419036	38.3417205847112	155.392609139028	160.240717166232	128.950727926859	111.533077922585	44.589111339011	36.7245384184577	49.4470175207265	57.281736127591	61.3741676128517	35.432596571542	23.2888516267263	7.81188969611749	33.7361997857751	40.2320045596272	23.6680788620388	37.5865665611111	19.7859163847174	27.2841370027466	68.6566936462044	56.4790933222885	117.974611863527	51.2708768601715	41.3914137651286	45.1929739989756	93.3927726446343	9.0523952637868	24.851821017185	6.70614349805857	32.5558984776862	32.5749573035381
079fae87-4ded-4b5a-ba63-270631435bef|5	17.7360520730489	0	8.62753218069504	7.0263205969562	9.97625650950737	35.2345298392425	22.779691904667	32.2050819619336	31.3725490196078	20.346293922562	28.2214821922447	14.5456661187799	13.9640425903299	18.550294485925	7.79933861608536	10.2054874906237	19.2453883238229	9.67660776838072	9.58543014617781	9.71203807118924	44.5113103239533	12.8950727926859	16.7299616883877	8.9178222678022	0	8.24116958678776	0	0	7.08651931430839	4.65777032534526	7.81188969611749	50.6042996786627	26.8213363730848	15.7787192413592	9.39664164027777	79.1436655388694	9.09471233424887	7.62852151624494	9.41318222038142	7.86497412423513	12.8177192150429	8.27828275302571	7.5321623331626	0	27.1571857913604	12.4259105085925	60.3552914825271	26.044718782149	13.9606959872306
07aa4414-b85c-4fb8-af92-79eec812b365|376	248.304729022684	170.984012994785	1061.18645822549	1398.23779879428	1247.03206368842	1374.14666373046	353.085224522338	364.990928901914	1054.11764705882	1119.04616574091	1453.4063329006	1236.38162009629	649.32798045034	686.360895979224	772.13452299245	673.562174381165	789.060921276739	503.183603955797	517.613227893602	320.497256349245	738.887751377625	496.460302518408	490.745542859374	570.740625139341	1019.1059411122	49.4470175207265	220.943839349279	55.2367508515666	106.297789714626	661.403386199026	828.060307788454	759.064495179941	536.426727461696	749.489163964561	591.988423337499	415.504244079065	609.345726394674	884.908495884413	1590.82779524446	1250.53088575339	1538.12630580514	2127.51866752761	2538.3387062758	2602.54526436381	1113.44461744578	944.369198653031	958.978520222376	664.140328944798	972.595153777066
07b6c30f-4e3d-4c16-a070-d2713395626e|2049	70.9442082921956	136.787210395828	129.412982710426	252.947541490423	139.667591133103	70.4690596784849	62.6441527378342	182.495464450957	169.411764705882	193.289792264339	225.771857537958	116.365328950239	202.478617559784	231.878681074062	226.180819866475	112.260362396861	67.3588591333802	96.7660776838072	182.123172777378	242.606711018307	364.992744656417	296.586674231776	300.932767654086	124.849511749231	110.173615255373	238.993918016845	180.028313543857	288.458587780403	148.816905600476	195.626353664501	257.792359971877	244.58744844687	201.160022798136	244.570148241067	206.726116086111	98.9295819235868	145.515397347982	251.625626376746	348.287742154113	275.27409434823	243.536665085815	90.6848247035999	120.514597330602	112.071327173561	162.943114748162	341.656057574892	167.653587451464	208.357750257192	209.410439808459
07b7fa91-ebd4-4d4d-b301-cd5b328e6aa7|15	5.91201735768296	0	0	7.0263205969562	0	0	5.69492297616675	0	0	0	0	0	0	0	0	5.10274374531185	0	0	0	9.71203807118924	0	0	0	0	18.3622692092289	0	0	0	7.08651931430839	9.31554065069051	7.81188969611749	8.43404994644378	0	0	9.39664164027777	0	9.09471233424887	22.8855645487348	9.41318222038142	0	0	0	0	0	0	0	0	0	4.65356532907687
07ba9eea-5c5c-4e0b-8709-5ffaf406f245|18	5.91201735768296	0	0	0	0	0	0	0	0	0	0	0	0	0	0	5.10274374531185	28.8680824857344	0	9.58543014617781	0	0	0	0	8.9178222678022	27.5434038138433	0	0	6.13741676128517	0	13.9733109760358	0	0	0	0	0	19.7859163847174	9.09471233424887	0	0	0	0	0	0	0	0	0	0	6.51117969553724	0
07c2f655-d225-4a2f-93c4-29e04394dfc1|3	5.91201735768296	0	0	0	0	0	0	0	0	0	0	0	0	0	0	5.10274374531185	0	0	0	0	0	0	0	0	0	0	0	0	0	0	0	0	0	0	0	0	0	0	0	0	0	0	0	0	0	0	0	0	0
07cc015e-2447-4065-ae7d-6fd5594e20bf|108	5.91201735768296	8.54920064973925	17.2550643613901	21.0789617908686	0	0	22.779691904667	0	6.27450980392157	0	28.2214821922447	29.0913322375598	27.9280851806598	4.63757362148124	31.1973544643414	15.3082312359356	9.62269416191145	9.67660776838072	0	29.1361142135677	17.8045241295813	12.8950727926859	16.7299616883877	0	0	8.24116958678776	24.5493154832533	0	35.432596571542	4.65777032534526	7.81188969611749	16.8680998928876	6.7053340932712	7.88935962067959	0	39.5718327694347	0	15.2570430324899	0	0	25.6354384300858	24.8348482590771	0	0	36.2095810551472	24.851821017185	13.4122869961171	6.51117969553724	27.9213919744612
07d0070d-9254-4e79-b0af-df3fce5977dc|6	5.91201735768296	0	8.62753218069504	0	19.9525130190147	8.80863245981061	5.69492297616675	0	6.27450980392157	0	0	0	0	9.27514724296248	7.79933861608536	0	0	0	0	0	0	12.8950727926859	5.57665389612924	0	9.18113460461444	0	0	0	14.1730386286168	0	0	0	0	0	0	0	0	0	0	0	12.8177192150429	0	0	6.22618484297562	0	0	6.70614349805857	0	0
07d38428-c1a9-475e-8668-fa5bc404e2aa|8	5.91201735768296	0	0	0	9.97625650950737	0	0	0	6.27450980392157	20.346293922562	0	0	0	0	7.79933861608536	5.10274374531185	0	0	0	0	0	0	0	0	9.18113460461444	0	0	0	21.2595579429252	0	0	0	0	7.88935962067959	9.39664164027777	0	0	0	0	7.86497412423513	0	0	0	0	18.1047905275736	6.21295525429626	0	0	4.65356532907687
07da3bf5-a0a3-4282-9859-40c534523a7e|5	5.91201735768296	0	8.62753218069504	14.0526411939124	9.97625650950737	17.6172649196212	0	0	0	0	0	0	104.730319427474	102.026619672587	109.190740625195	0	0	0	0	126.25649492546	62.3158344535346	116.055655134173	94.8031162341972	8.9178222678022	9.18113460461444	32.964678347151	32.7324206443377	18.4122502838555	42.5191158858504	0	0	8.43404994644378	13.4106681865424	0	9.39664164027777	0	0	15.2570430324899	0	7.86497412423513	0	8.27828275302571	0	0	18.1047905275736	0	6.70614349805857	6.51117969553724	0
07e75cfa-a9c4-45e8-850f-88ce6130211d|2068	76.8562256498785	42.7460032486962	569.417123925872	681.553097904751	458.907799437339	616.604272186743	102.508613571001	118.08530052709	501.960784313725	1007.14154916682	790.201501382853	480.006981919737	55.8561703613196	41.7381625933312	62.3947089286828	81.6438999249897	76.9815532952916	29.0298233051421	124.610591900312	97.1203807118924	62.3158344535346	25.7901455853718	66.9198467535509	35.6712890712088	0	90.6528654546653	57.281736127591	67.5115843741369	42.5191158858504	88.4976361815599	78.1188969611749	75.906449517994	134.106681865424	126.229753930873	93.9664164027777	39.5718327694347	72.757698673991	312.769382166042	1374.32460417569	566.27813694493	64.0885960752144	1614.26513684001	2206.92356361664	1737.1055711902	45.261976318934	198.81456813748	73.7675784786443	266.958367517027	283.867485073689
07edcd60-2481-49c1-9216-679f9f23c13c|72	5.91201735768296	0	0	7.0263205969562	0	0	5.69492297616675	0	0	0	0	0	0	0	0	10.2054874906237	0	9.67660776838072	0	0	0	6.44753639634296	0	8.9178222678022	9.18113460461444	8.24116958678776	0	0	0	4.65777032534526	15.623779392235	8.43404994644378	0	0	0	0	0	7.62852151624494	0	0	0	0	0	0	0	18.6388657628888	0	6.51117969553724	0
07f37e51-89a2-47e2-9a42-b36cb4bd0fdb|13	11.8240347153659	0	8.62753218069504	7.0263205969562	9.97625650950737	44.0431622990531	0	0	25.0980392156863	71.212028728967	84.6644465767342	29.0913322375598	6.98202129516495	4.63757362148124	0	10.2054874906237	9.62269416191145	29.0298233051421	9.58543014617781	9.71203807118924	8.90226206479066	25.7901455853718	5.57665389612924	0	27.5434038138433	0	8.18310516108443	0	0	41.9199329281073	31.24755878447	25.3021498393313	0	0	18.7932832805555	0	27.2841370027466	22.8855645487348	56.4790933222885	15.7299482484703	25.6354384300858	8.27828275302571	15.0643246663252	12.4523696859512	9.0523952637868	18.6388657628888	26.8245739922343	0	13.9606959872306
08076edf-82ea-4ddf-8759-37580d0f6bbb|26	5.91201735768296	0	0	14.0526411939124	0	8.80863245981061	5.69492297616675	0	6.27450980392157	0	0	0	55.4197940303718	69.5636043222186	61.9072502651775	5.10274374531185	9.62269416191145	19.3532155367614	9.58543014617781	58.2722284271354	52.6717172166781	19.3426091890289	22.306615584517	8.9178222678022	36.7245384184577	0	0	0	7.08651931430839	8.1510980693542	7.81188969611749	23.8964748482574	11.7343346632246	7.88935962067959	9.39664164027777	39.5718327694347	0	0	9.41318222038142	0	12.8177192150429	0	0	0	0	0	33.5307174902929	0	13.9606959872306
080aa2cc-747f-42f8-a456-43e6bff37195|17	5.91201735768296	0	0	0	0	0	0	10.7350273206445	0	0	0	0	13.9640425903299	0	23.3980158482561	5.10274374531185	0	0	0	9.71203807118924	0	6.44753639634296	0	0	0	0	0	0	0	0	0	0	0	0	0	0	0	0	0	0	0	0	0	0	9.0523952637868	0	0	0	0
080efcf0-2043-4fed-80bd-907b5359a705|33	5.91201735768296	0	0	0	0	0	5.69492297616675	0	0	0	0	0	0	0	0	0	0	0	0	0	0	0	5.57665389612924	0	0	0	0	0	0	0	0	0	0	0	0	0	0	0	0	0	0	0	0	0	0	0	0	0	0
081a1841-9bee-4bfe-9676-1966aa9e5b0e|4	5.91201735768296	0	0	0	0	0	0	0	0	0	0	14.5456661187799	6.98202129516495	0	0	5.10274374531185	0	0	0	0	0	0	0	0	0	0	8.18310516108443	0	0	0	0	0	0	7.88935962067959	0	0	0	0	0	0	0	0	0	0	9.0523952637868	0	0	6.51117969553724	0
081bedd4-30b6-4ac2-b9a7-93f84924b836|237	5.91201735768296	8.54920064973925	0	0	0	26.4258973794318	17.0847689285002	75.1451912445117	0	0	0	14.5456661187799	0	0	0	15.3082312359356	48.1134708095573	29.0298233051421	28.7562904385334	0	0	0	0	26.7534668034066	18.3622692092289	8.24116958678776	0	12.2748335225703	14.1730386286168	23.2888516267263	7.81188969611749	8.43404994644378	26.8213363730848	23.6680788620388	37.5865665611111	39.5718327694347	100.041835676738	61.0281721299595	18.8263644407628	23.5949223727054	38.4531576451286	8.27828275302571	7.5321623331626	6.22618484297562	307.781438968751	93.1943288144439	228.008878933991	0	0
081dc618-efe7-409b-bc84-688edf99261c|4	17.7360520730489	0	0	7.0263205969562	0	0	0	0	6.27450980392157	10.173146961281	0	0	0	4.63757362148124	0	5.10274374531185	0	0	19.1708602923556	0	0	0	5.57665389612924	0	0	0	0	0	0	0	0	0	13.4106681865424	15.7787192413592	0	0	9.09471233424887	7.62852151624494	0	7.86497412423513	0	0	7.5321623331626	0	9.0523952637868	0	6.70614349805857	26.044718782149	0
08212ba1-b1da-4c76-9f07-462f0252c73d|5	5.91201735768296	0	0	0	0	0	0	0	0	0	0	0	0	0	7.79933861608536	0	0	0	0	0	0	0	0	0	0	0	0	0	0	0	0	0	0	0	0	0	0	0	0	0	0	0	0	0	0	0	0	0	0
08292386-3744-47b5-ad7d-6a1c493bc8b0|9	23.6480694307318	42.7460032486962	17.2550643613901	21.0789617908686	19.9525130190147	8.80863245981061	17.0847689285002	32.2050819619336	6.27450980392157	61.038881767686	42.3322232883671	29.0913322375598	41.8921277709897	27.8254417288874	23.3980158482561	61.2329249437423	48.1134708095573	96.7660776838072	47.927150730889	29.1361142135677	44.5113103239533	32.2376819817148	44.613231169034	35.6712890712088	100.992480650759	32.964678347151	24.5493154832533	24.5496670451407	21.2595579429252	51.2354735787978	109.366455745645	33.7361997857751	26.8213363730848	78.8935962067959	65.7764914819444	59.3577491541521	63.6629863397421	137.313387292409	65.8922755426699	133.704560111997	12.8177192150429	24.8348482590771	30.1286493326504	18.6785545289269	27.1571857913604	62.1295525429626	40.2368609883514	39.0670781732234	18.6142613163075
0834013d-69ad-43ff-aa3c-b413ae4b0f11|9	5.91201735768296	8.54920064973925	0	7.0263205969562	0	44.0431622990531	5.69492297616675	32.2050819619336	25.0980392156863	0	14.1107410961224	29.0913322375598	6.98202129516495	0	23.3980158482561	15.3082312359356	0	9.67660776838072	38.3417205847112	19.4240761423785	17.8045241295813	19.3426091890289	33.4599233767755	17.8356445356044	0	8.24116958678776	0	18.4122502838555	0	9.31554065069051	15.623779392235	8.43404994644378	0	0	9.39664164027777	19.7859163847174	18.1894246684977	7.62852151624494	9.41318222038142	23.5949223727054	0	16.5565655060514	0	6.22618484297562	0	12.4259105085925	0	19.5335390866117	9.30713065815374
0834a00b-1be2-4544-b3d6-e0521ebf6c39|110	5.91201735768296	8.54920064973925	8.62753218069504	0	9.97625650950737	8.80863245981061	5.69492297616675	10.7350273206445	12.5490196078431	40.692587845124	70.5537054806118	14.5456661187799	6.98202129516495	0	7.79933861608536	5.10274374531185	9.62269416191145	29.0298233051421	0	0	17.8045241295813	0	11.1533077922585	0	18.3622692092289	8.24116958678776	16.3662103221689	0	14.1730386286168	13.9733109760358	7.81188969611749	25.3021498393313	0	7.88935962067959	18.7932832805555	0	18.1894246684977	15.2570430324899	0	0	0	8.27828275302571	0	0	36.2095810551472	12.4259105085925	6.70614349805857	0	9.30713065815374
08357eb5-7e01-457f-a0a5-641c07dbd43a|5	5.91201735768296	0	0	0	0	0	0	0	0	0	0	0	0	0	0	0	0	0	0	0	0	0	0	0	0	0	0	0	0	0	7.81188969611749	0	0	0	0	0	0	0	0	0	0	0	0	0	0	0	0	6.51117969553724	0
0845f54a-9e70-40ae-ab47-8e5abcace625|685	5.91201735768296	51.2952038984355	60.3927252648652	84.3158471634744	29.9287695285221	176.172649196212	199.322304165836	418.666065505137	94.1176470588235	142.424057457934	126.996669865101	130.910995069019	83.7842555419794	46.3757362148124	38.9966930804268	61.2329249437423	0	29.0298233051421	86.2688713156003	77.6963045695139	124.631668907069	96.7130459451444	100.379770130326	44.589111339011	0	32.964678347151	32.7324206443377	61.3741676128517	42.5191158858504	18.631081301381	54.6832278728224	84.3404994644378	93.8746773057968	55.2255173447571	46.9832082013888	0	45.4735616712443	144.941908808654	385.940471035638	235.949223727054	115.359472935386	298.018179108926	316.350817992829	466.963863223171	144.838324220589	260.944120680443	268.245739922343	84.6453360419841	120.992698555999
08487000-4ab0-4ec8-ae86-7b0b8f4fdee9|71	5.91201735768296	0	8.62753218069504	0	0	8.80863245981061	0	0	0	0	28.2214821922447	0	0	0	0	0	9.62269416191145	0	0	0	0	6.44753639634296	11.1533077922585	0	0	0	0	0	7.08651931430839	4.65777032534526	0	0	6.7053340932712	7.88935962067959	28.1899249208333	0	0	15.2570430324899	9.41318222038142	15.7299482484703	0	8.27828275302571	0	6.22618484297562	9.0523952637868	12.4259105085925	6.70614349805857	6.51117969553724	4.65356532907687
08499a26-8160-4c10-bb29-5c01871f69f2|1055	4954.25997598143	4633.66675215867	6539.66939296684	6028.58307218842	5227.55841098186	7496.14622329883	10319.2004328141	10606.2069927968	7949.80392156863	11729.638446357	6081.72941242874	7432.83538669653	2855.64670972246	3928.02485739461	2862.35727210333	11093.364902308	10228.9238941119	14901.9759633063	10160.5559549485	3913.95134268926	5011.97354247714	3217.32066177514	4405.5565779421	15597.2711463861	11099.9917369789	5422.68958810634	3698.76353281016	3639.48813944211	2692.87733943719	14168.9373297003	12569.330521053	16454.8314455118	20149.5289502799	10768.9758822276	11933.7348831528	12643.2005698344	10840.8971024247	6430.84363819448	7812.94124291658	6425.6838595001	6908.75065690811	3940.46259044024	4918.50200355518	5790.35190396732	8011.36980845132	10276.227990606	10132.9828255665	13940.4357281452	12797.3046549614
08500ce2-5b63-424c-bab0-186b9bc41291|9258	171.448503372806	136.787210395828	207.060772336681	231.868579699555	329.216464813743	466.857520369963	159.457843332669	193.230491771602	401.56862745098	600.215670715579	366.879268499182	290.913322375598	181.532553674289	180.865371237768	226.180819866475	311.267368464023	250.190048209698	232.238586441137	277.977474239156	155.392609139028	142.436193036651	141.845800719545	161.722962987748	240.781201230659	192.803826696903	57.6881871075143	98.1972619330131	73.6490011354221	85.0382317717007	367.963855702275	359.346926021405	1054.25624330547	1280.7188118148	418.136059896018	385.262307251388	316.574662155478	554.777452389181	282.255296101063	395.35365325602	369.653783839051	153.812630580515	132.452524048411	143.111084330089	105.845142330586	416.410182134193	528.101196615182	456.017757867983	559.961453816202	432.781575604149
085b7532-bdfc-4cb5-a5b9-a907f755355d|183	5.91201735768296	0	0	7.0263205969562	0	17.6172649196212	11.3898459523335	10.7350273206445	25.0980392156863	20.346293922562	14.1107410961224	14.5456661187799	6.98202129516495	37.1005889718499	23.3980158482561	15.3082312359356	28.8680824857344	9.67660776838072	19.1708602923556	38.848152284757	97.9248827126973	58.0278275670866	55.7665389612924	8.9178222678022	9.18113460461444	8.24116958678776	8.18310516108443	6.13741676128517	21.2595579429252	9.31554065069051	23.4356690883525	50.6042996786627	13.4106681865424	23.6680788620388	18.7932832805555	0	9.09471233424887	30.5140860649797	18.8263644407628	0	0	0	15.0643246663252	6.22618484297562	9.0523952637868	6.21295525429626	6.70614349805857	6.51117969553724	27.9213919744612
0861a8ad-228e-4720-8d08-8abea2107d16|232	5.91201735768296	8.54920064973925	0	14.0526411939124	19.9525130190147	61.6604272186743	5.69492297616675	10.7350273206445	12.5490196078431	10.173146961281	98.7751876728566	58.1826644751196	90.7662768371444	55.6508834577749	23.3980158482561	5.10274374531185	9.62269416191145	0	9.58543014617781	145.680571067839	97.9248827126973	128.950727926859	100.379770130326	8.9178222678022	36.7245384184577	0	16.3662103221689	18.4122502838555	21.2595579429252	13.9733109760358	0	16.8680998928876	20.1160022798136	39.4467981033979	28.1899249208333	19.7859163847174	36.3788493369955	22.8855645487348	56.4790933222885	7.86497412423513	0	24.8348482590771	15.0643246663252	0	18.1047905275736	18.6388657628888	60.3552914825271	13.0223593910745	32.5749573035381
08661c88-fb89-4b00-8a1a-96f56a7bb482|13	11.8240347153659	0	0	0	0	17.6172649196212	5.69492297616675	0	0	0	0	0	6.98202129516495	9.27514724296248	0	0	9.62269416191145	0	0	0	0	0	0	17.8356445356044	0	0	0	6.13741676128517	0	13.9733109760358	0	0	20.1160022798136	0	18.7932832805555	0	0	7.62852151624494	0	7.86497412423513	0	0	15.0643246663252	0	9.0523952637868	12.4259105085925	13.4122869961171	0	4.65356532907687
08661d94-8e84-405c-b119-376a07f5f9e7|20	5.91201735768296	0	0	7.0263205969562	19.9525130190147	8.80863245981061	5.69492297616675	0	6.27450980392157	0	14.1107410961224	14.5456661187799	0	4.63757362148124	0	0	0	0	0	0	0	0	16.7299616883877	8.9178222678022	0	0	0	0	0	18.631081301381	0	0	0	0	0	0	18.1894246684977	0	0	0	0	0	0	6.22618484297562	0	6.21295525429626	6.70614349805857	0	4.65356532907687
0867a98d-276a-4977-9a96-112307088ec1|328	17.7360520730489	8.54920064973925	34.5101287227801	7.0263205969562	49.8812825475369	70.4690596784849	39.8644608331672	21.4700546412891	100.392156862745	91.558322651529	56.4429643844895	72.7283305938995	6.98202129516495	9.27514724296248	7.79933861608536	25.5137187265593	0	19.3532155367614	9.58543014617781	38.848152284757	71.2180965183253	58.0278275670866	27.8832694806462	17.8356445356044	18.3622692092289	16.4823391735755	49.0986309665065	30.6870838064259	35.432596571542	51.2354735787978	70.3070072650574	25.3021498393313	33.526670466356	23.6680788620388	46.9832082013888	19.7859163847174	0	53.3996506137146	0	31.4598964969405	0	0	7.5321623331626	18.6785545289269	36.2095810551472	18.6388657628888	20.1184304941757	65.1117969553724	23.2678266453844
08687e7a-46ac-4682-a2a7-d5459a643ada|3	23.6480694307318	0	0	7.0263205969562	0	0	0	0	6.27450980392157	0	14.1107410961224	0	6.98202129516495	4.63757362148124	0	5.10274374531185	0	0	0	0	0	0	0	0	9.18113460461444	0	0	0	0	4.65777032534526	0	33.7361997857751	40.2320045596272	7.88935962067959	0	0	0	0	0	0	0	0	0	0	0	0	0	6.51117969553724	13.9606959872306
0872f86f-eb2b-499b-8551-e7d13a8e0119|4	5.91201735768296	8.54920064973925	17.2550643613901	14.0526411939124	19.9525130190147	8.80863245981061	28.4746148808337	10.7350273206445	25.0980392156863	30.519440883843	28.2214821922447	72.7283305938995	34.9101064758247	18.550294485925	46.7960316965121	5.10274374531185	0	19.3532155367614	0	19.4240761423785	17.8045241295813	12.8950727926859	22.306615584517	26.7534668034066	0	8.24116958678776	0	6.13741676128517	14.1730386286168	13.9733109760358	0	16.8680998928876	0	15.7787192413592	0	19.7859163847174	0	15.2570430324899	18.8263644407628	15.7299482484703	25.6354384300858	0	0	6.22618484297562	27.1571857913604	6.21295525429626	13.4122869961171	45.5782578687607	27.9213919744612
0876a08a-d5d7-49f1-901c-0c306ee785f5|76	29.5600867884148	17.0984012994785	0	0	0	0	5.69492297616675	0	0	0	0	14.5456661187799	0	4.63757362148124	0	5.10274374531185	9.62269416191145	0	9.58543014617781	0	0	0	0	8.9178222678022	0	0	0	0	0	0	0	16.8680998928876	26.8213363730848	0	9.39664164027777	0	0	7.62852151624494	0	23.5949223727054	0	41.3914137651286	97.9181103311139	62.2618484297562	54.3143715827208	18.6388657628888	6.70614349805857	32.5558984776862	23.2678266453844
087a8390-52a1-42f7-964d-941d572b504f|5	5.91201735768296	0	0	0	0	0	0	0	0	0	0	0	0	0	0	0	0	0	0	0	0	0	0	0	0	0	0	0	0	4.65777032534526	0	0	0	0	0	0	0	0	0	7.86497412423513	0	0	0	0	0	0	6.70614349805857	0	0
088a21aa-1767-4b8f-aafb-f9bdd9d433e3|25	5.91201735768296	0	0	0	0	0	5.69492297616675	0	6.27450980392157	0	0	0	0	0	7.79933861608536	0	0	0	0	0	0	0	0	0	0	0	0	0	0	0	0	0	0	0	0	0	0	0	0	0	0	0	0	0	0	0	0	0	0
088b1d15-d53f-4566-ab03-862ef9808ad5|11	5.91201735768296	8.54920064973925	8.62753218069504	0	0	0	0	0	6.27450980392157	0	14.1107410961224	0	0	4.63757362148124	0	15.3082312359356	0	0	0	0	0	6.44753639634296	5.57665389612924	0	9.18113460461444	0	0	0	0	0	7.81188969611749	0	0	7.88935962067959	9.39664164027777	0	18.1894246684977	0	0	0	0	0	0	0	9.0523952637868	0	0	0	0
088c2d3e-1996-4220-89dc-7f7866c18cb5|3	23.6480694307318	25.6476019492177	43.1376609034752	14.0526411939124	39.9050260380295	35.2345298392425	102.508613571001	53.6751366032227	37.6470588235294	50.865734806405	14.1107410961224	43.6369983563397	34.9101064758247	41.7381625933312	31.1973544643414	76.5411561796778	38.4907766476458	67.736254378665	28.7562904385334	87.4083426407032	53.413572388744	32.2376819817148	33.4599233767755	8.9178222678022	55.0868076276866	8.24116958678776	24.5493154832533	12.2748335225703	35.432596571542	65.2087845548336	0	118.076699250213	100.580011399068	31.5574384827184	65.7764914819444	59.3577491541521	9.09471233424887	30.5140860649797	56.4790933222885	55.0548188696459	12.8177192150429	16.5565655060514	15.0643246663252	31.1309242148781	81.4715573740812	68.3425077972588	107.298295968937	58.6006172598351	60.4963492779993
088f7559-e377-4fd9-af41-d0f32804f0e2|8	53.2081562191467	8.54920064973925	0	0	0	0	0	0	0	0	0	0	0	0	0	0	0	0	0	0	0	0	0	0	0	0	0	0	0	0	0	0	0	0	0	0	0	0	0	0	0	0	0	0	0	0	0	0	0
0892fc59-7450-43c4-b79e-9a3e4f476380|45	23.6480694307318	17.0984012994785	0	7.0263205969562	0	8.80863245981061	0	0	0	0	0	0	0	4.63757362148124	0	0	0	0	19.1708602923556	0	0	0	0	0	0	0	0	0	0	0	0	0	0	0	0	0	0	0	0	0	0	0	0	0	0	0	0	0	0
0897934c-37e0-4ddd-b7bb-6316354f5104|36	5.91201735768296	0	8.62753218069504	0	0	0	0	10.7350273206445	0	10.173146961281	28.2214821922447	58.1826644751196	13.9640425903299	46.3757362148124	15.5986772321707	0	0	0	9.58543014617781	19.4240761423785	17.8045241295813	12.8950727926859	16.7299616883877	8.9178222678022	9.18113460461444	0	0	6.13741676128517	14.1730386286168	0	7.81188969611749	0	6.7053340932712	23.6680788620388	0	0	9.09471233424887	7.62852151624494	0	7.86497412423513	0	0	7.5321623331626	0	0	0	6.70614349805857	6.51117969553724	0
089de7a1-7d60-426a-80c1-fee29e5a6b1c|48	5.91201735768296	0	43.1376609034752	42.1579235817372	9.97625650950737	26.4258973794318	0	10.7350273206445	6.27450980392157	20.346293922562	0	14.5456661187799	0	0	0	0	0	0	9.58543014617781	9.71203807118924	0	12.8950727926859	0	0	0	0	0	0	14.1730386286168	18.631081301381	7.81188969611749	0	0	39.4467981033979	37.5865665611111	19.7859163847174	27.2841370027466	30.5140860649797	235.329555509536	86.5147153665864	25.6354384300858	115.89595854236	30.1286493326504	43.5832939008293	0	6.21295525429626	6.70614349805857	6.51117969553724	9.30713065815374
08b1f575-4d72-4af7-a410-8538ffd851e9|27	5.91201735768296	0	0	7.0263205969562	0	26.4258973794318	5.69492297616675	0	12.5490196078431	10.173146961281	14.1107410961224	14.5456661187799	13.9640425903299	9.27514724296248	7.79933861608536	30.6164624718711	0	0	19.1708602923556	19.4240761423785	0	6.44753639634296	5.57665389612924	0	27.5434038138433	32.964678347151	24.5493154832533	12.2748335225703	0	27.9466219520715	54.6832278728224	59.0383496251065	33.526670466356	15.7787192413592	0	59.3577491541521	9.09471233424887	22.8855645487348	0	7.86497412423513	0	0	7.5321623331626	6.22618484297562	9.0523952637868	18.6388657628888	26.8245739922343	26.044718782149	9.30713065815374
08b3cad4-a32c-4158-a54b-7f556d8f6232|92	5.91201735768296	0	0	28.1052823878248	0	8.80863245981061	11.3898459523335	0	6.27450980392157	10.173146961281	0	14.5456661187799	13.9640425903299	4.63757362148124	7.79933861608536	0	9.62269416191145	9.67660776838072	9.58543014617781	0	17.8045241295813	6.44753639634296	5.57665389612924	0	0	8.24116958678776	49.0986309665065	24.5496670451407	0	0	23.4356690883525	8.43404994644378	20.1160022798136	0	0	0	0	7.62852151624494	28.2395466611443	0	0	0	15.0643246663252	0	18.1047905275736	0	6.70614349805857	6.51117969553724	9.30713065815374
08b77b0a-9db8-412c-8d88-a54a727e0758|115	17.7360520730489	8.54920064973925	8.62753218069504	14.0526411939124	0	8.80863245981061	11.3898459523335	42.9401092825781	12.5490196078431	20.346293922562	0	0	20.9460638854949	9.27514724296248	15.5986772321707	15.3082312359356	9.62269416191145	9.67660776838072	28.7562904385334	9.71203807118924	8.90226206479066	0	11.1533077922585	0	18.3622692092289	0	8.18310516108443	12.2748335225703	7.08651931430839	23.2888516267263	7.81188969611749	16.8680998928876	20.1160022798136	0	0	0	36.3788493369955	7.62852151624494	18.8263644407628	23.5949223727054	0	8.27828275302571	7.5321623331626	6.22618484297562	9.0523952637868	24.851821017185	6.70614349805857	45.5782578687607	9.30713065815374
08cd763e-464c-47b1-9f8f-03d407de94ea|188	5.91201735768296	17.0984012994785	0	49.1842441786934	29.9287695285221	26.4258973794318	45.559383809334	150.290382489023	12.5490196078431	30.519440883843	42.3322232883671	14.5456661187799	0	4.63757362148124	0	35.719206217183	28.8680824857344	19.3532155367614	28.7562904385334	0	8.90226206479066	19.3426091890289	5.57665389612924	17.8356445356044	9.18113460461444	8.24116958678776	8.18310516108443	0	28.3460772572336	65.2087845548336	54.6832278728224	8.43404994644378	13.4106681865424	31.5574384827184	18.7932832805555	39.5718327694347	54.5682740054932	91.5422581949392	47.0659111019071	70.7847671181162	64.0885960752144	16.5565655060514	7.5321623331626	18.6785545289269	27.1571857913604	6.21295525429626	60.3552914825271	0	23.2678266453844
08d17440-e524-4aff-a6dd-ead8ed4d65bd|4	23.6480694307318	0	17.2550643613901	21.0789617908686	0	0	0	10.7350273206445	25.0980392156863	0	0	0	20.9460638854949	18.550294485925	15.5986772321707	20.4109749812474	38.4907766476458	29.0298233051421	0	38.848152284757	44.5113103239533	0	22.306615584517	8.9178222678022	9.18113460461444	0	16.3662103221689	6.13741676128517	0	0	23.4356690883525	0	0	0	0	0	27.2841370027466	0	0	7.86497412423513	12.8177192150429	8.27828275302571	7.5321623331626	0	36.2095810551472	12.4259105085925	26.8245739922343	0	0
08d62359-2912-498f-a9da-8abe38892614|25	5.91201735768296	0	0	7.0263205969562	29.9287695285221	8.80863245981061	5.69492297616675	10.7350273206445	6.27450980392157	20.346293922562	0	14.5456661187799	6.98202129516495	4.63757362148124	7.79933861608536	0	0	0	0	48.5601903559462	8.90226206479066	0	11.1533077922585	0	18.3622692092289	8.24116958678776	8.18310516108443	12.2748335225703	7.08651931430839	4.65777032534526	0	0	0	0	9.39664164027777	0	0	0	0	7.86497412423513	0	0	0	0	0	0	0	0	0
08d63e2f-10e4-49a6-a6c7-cf2601169fc2|13	5.91201735768296	0	0	0	0	0	0	0	0	0	14.1107410961224	0	13.9640425903299	46.3757362148124	15.5986772321707	0	0	0	0	87.4083426407032	115.729406842279	45.1327547744007	39.0365772729047	0	0	0	0	0	0	0	0	8.43404994644378	0	7.88935962067959	0	0	0	0	0	0	0	0	0	0	108.628743165442	149.11092610311	134.122869961171	0	0
08dc23c5-b9ef-460e-8fa7-8b8fd9ac675f|3	5.91201735768296	0	0	0	0	0	0	0	6.27450980392157	0	0	0	13.9640425903299	4.63757362148124	0	0	0	9.67660776838072	0	9.71203807118924	0	0	0	0	0	0	0	12.2748335225703	7.08651931430839	0	0	0	0	0	0	0	9.09471233424887	0	0	0	0	0	0	0	0	6.21295525429626	0	0	0
08e09554-b46b-4cbd-8a29-ff5f88f170e5|3	5.91201735768296	8.54920064973925	0	0	19.9525130190147	0	5.69492297616675	21.4700546412891	25.0980392156863	20.346293922562	14.1107410961224	0	20.9460638854949	18.550294485925	38.9966930804268	10.2054874906237	19.2453883238229	0	0	58.2722284271354	35.6090482591627	64.4753639634296	22.306615584517	8.9178222678022	9.18113460461444	8.24116958678776	16.3662103221689	0	7.08651931430839	18.631081301381	7.81188969611749	25.3021498393313	20.1160022798136	7.88935962067959	0	0	9.09471233424887	15.2570430324899	37.6527288815257	15.7299482484703	25.6354384300858	0	0	0	9.0523952637868	0	6.70614349805857	32.5558984776862	9.30713065815374
08f7d71f-313c-49eb-b88d-d0d435e6bae3|9	5.91201735768296	0	0	0	0	8.80863245981061	0	0	0	0	0	0	0	0	0	5.10274374531185	0	0	19.1708602923556	0	0	6.44753639634296	0	8.9178222678022	9.18113460461444	0	0	0	0	0	0	0	0	0	0	19.7859163847174	0	0	0	0	0	0	0	6.22618484297562	9.0523952637868	0	0	6.51117969553724	4.65356532907687
08f8044c-f003-4aaf-a610-f2de1f97b841|14	5.91201735768296	0	0	0	0	0	5.69492297616675	0	0	0	0	0	0	0	0	0	0	9.67660776838072	0	0	0	0	0	0	18.3622692092289	8.24116958678776	0	0	0	0	0	8.43404994644378	0	0	0	0	0	7.62852151624494	0	0	0	0	0	0	0	0	0	0	13.9606959872306
08fb7282-4eaf-4994-ae11-73176e9900c6|50	17.7360520730489	17.0984012994785	0	0	9.97625650950737	0	0	0	6.27450980392157	10.173146961281	0	0	13.9640425903299	0	15.5986772321707	0	9.62269416191145	0	9.58543014617781	0	0	6.44753639634296	11.1533077922585	0	0	0	0	0	0	0	0	8.43404994644378	0	0	9.39664164027777	0	0	7.62852151624494	0	0	0	8.27828275302571	7.5321623331626	12.4523696859512	0	0	0	0	0
08fd0734-b7de-49b0-b70a-905b7af5fcc7|84	313.336919957197	324.869624690091	992.166200779929	892.342715813437	438.955286418324	352.345298392425	353.085224522338	279.110710336758	464.313725490196	681.600846405827	493.875938364283	290.913322375598	307.208936987258	366.368316097018	311.973544643414	413.32224337026	500.380096419395	522.536819492559	546.369518332135	301.073180206866	427.308579109952	393.29972017692	395.942426625176	633.165381013956	459.056730230722	1821.29847868009	1644.80413737797	1841.22502838555	1112.58353234642	326.043922774168	289.039918756347	143.378849089544	254.802695544306	315.574384827184	375.865665611111	296.78874577076	200.083671353475	900.165538916903	687.162302087844	699.982697056927	230.718945870772	132.452524048411	120.514597330602	149.428436231415	171.995510011949	167.749791865999	160.947443953406	293.003086299176	265.253223757382
09117ca8-235c-4ec2-af1a-fe4923d151cc|3	5.91201735768296	0	0	0	9.97625650950737	0	0	0	0	0	0	0	13.9640425903299	9.27514724296248	7.79933861608536	5.10274374531185	0	0	0	0	0	12.8950727926859	0	0	0	0	0	0	0	0	0	8.43404994644378	0	0	0	19.7859163847174	0	0	18.8263644407628	0	0	0	0	0	0	12.4259105085925	6.70614349805857	0	4.65356532907687
092e3928-6cb8-4707-b7cb-77324c27e711|3	1040.5150549522	632.640848080704	931.773475515064	1117.18497491604	997.625650950737	1136.31358731557	1736.95150773086	1545.84393417281	1185.88235294118	1902.37848175955	1326.4096630355	1192.74462173995	251.352766625938	296.804711774799	272.976851562987	1576.74781730136	1895.67074989656	1867.58529929748	1763.71914689672	407.905598989948	382.797268785999	206.321164682975	474.015581170986	2006.5100102555	1147.6418255768	519.193683967629	613.732887081332	313.008254825544	382.672042972653	1793.24157525792	2382.62635731583	2547.08308382602	3627.58574445972	1317.52305665349	1710.18877853055	1582.87331077739	1500.62753515106	961.193711046862	856.599582054709	723.577619429632	628.068241537101	546.366661699697	534.783525654545	398.47582995044	1249.23054640258	1522.17403730258	1408.2901345923	2194.26755739605	2233.7113579569
093d158c-a203-4042-96db-8c0ea094ea68|424	35.4721041460978	34.196802598957	77.6477896262553	70.263205969562	9.97625650950737	35.2345298392425	56.9492297616675	64.4101639238672	81.5686274509804	61.038881767686	56.4429643844895	14.5456661187799	90.7662768371444	46.3757362148124	31.1973544643414	61.2329249437423	115.472329942937	29.0298233051421	76.6834411694225	77.6963045695139	44.5113103239533	45.1327547744007	33.4599233767755	44.589111339011	64.2679422323011	148.34105256218	114.563472255182	116.610918464418	70.8651931430839	83.8398658562146	101.554566049527	50.6042996786627	80.4640091192544	55.2255173447571	37.5865665611111	39.5718327694347	54.5682740054932	129.684865776164	112.958186644577	149.434508360467	115.359472935386	41.3914137651286	15.0643246663252	37.3571090578537	45.261976318934	55.9165972886663	20.1184304941757	65.1117969553724	41.8820879616918
0948788d-6cf2-4703-a0d8-70bd1daed92d|6	5.91201735768296	0	0	7.0263205969562	0	0	0	0	0	0	0	0	0	0	0	0	0	0	0	19.4240761423785	0	0	0	0	0	0	0	0	7.08651931430839	0	0	0	6.7053340932712	0	0	0	0	0	0	0	0	0	7.5321623331626	0	0	0	6.70614349805857	0	4.65356532907687
094d1e51-f4cb-4b03-869d-cb13b1f94d01|6	5.91201735768296	0	0	0	0	0	0	0	0	10.173146961281	0	0	0	0	0	0	0	0	0	0	8.90226206479066	6.44753639634296	5.57665389612924	0	0	0	0	0	0	0	0	0	0	0	0	0	0	0	0	0	12.8177192150429	0	0	0	0	0	0	0	0
095051a7-11c8-4bc7-bd4c-a9243ed7250e|7	5.91201735768296	0	0	0	0	0	0	0	12.5490196078431	0	0	0	0	0	0	0	0	9.67660776838072	0	0	0	0	11.1533077922585	0	9.18113460461444	0	0	0	0	9.31554065069051	0	0	0	0	0	19.7859163847174	0	0	0	0	12.8177192150429	0	0	0	0	0	0	0	0
0951f6e0-c217-4341-a843-c69b6323dfdd|13	5.91201735768296	8.54920064973925	0	14.0526411939124	0	0	0	0	0	0	0	14.5456661187799	0	0	7.79933861608536	0	0	0	9.58543014617781	0	0	0	0	0	0	0	0	0	0	13.9733109760358	7.81188969611749	0	0	7.88935962067959	0	0	0	7.62852151624494	0	0	0	0	0	0	0	6.21295525429626	0	0	9.30713065815374
09584ae3-5ff1-4450-9f91-b4c2f6b4344b|9	5.91201735768296	0	0	0	0	0	0	0	12.5490196078431	0	14.1107410961224	0	0	0	0	0	0	0	0	0	0	0	0	8.9178222678022	0	0	0	0	7.08651931430839	4.65777032534526	0	0	0	7.88935962067959	0	0	0	15.2570430324899	0	0	0	0	0	0	0	0	0	0	4.65356532907687
09652cc6-eca7-4b2c-8429-ed7ed43e2144|50	11.8240347153659	0	0	7.0263205969562	0	17.6172649196212	17.0847689285002	32.2050819619336	6.27450980392157	0	28.2214821922447	0	0	4.63757362148124	0	10.2054874906237	19.2453883238229	9.67660776838072	19.1708602923556	0	44.5113103239533	0	11.1533077922585	8.9178222678022	9.18113460461444	8.24116958678776	24.5493154832533	6.13741676128517	0	37.2621626027621	23.4356690883525	25.3021498393313	13.4106681865424	0	18.7932832805555	0	54.5682740054932	7.62852151624494	0	15.7299482484703	0	0	22.5964869994878	0	9.0523952637868	18.6388657628888	13.4122869961171	26.044718782149	9.30713065815374
09657894-9217-407e-ad7b-908ae4fc1cdd|257	11.8240347153659	0	25.8825965420851	21.0789617908686	0	26.4258973794318	45.559383809334	42.9401092825781	12.5490196078431	30.519440883843	28.2214821922447	29.0913322375598	20.9460638854949	18.550294485925	0	25.5137187265593	0	9.67660776838072	9.58543014617781	19.4240761423785	26.706786194372	32.2376819817148	27.8832694806462	17.8356445356044	9.18113460461444	16.4823391735755	16.3662103221689	12.2748335225703	28.3460772572336	9.31554065069051	7.81188969611749	8.43404994644378	20.1160022798136	0	0	19.7859163847174	27.2841370027466	38.1426075812247	9.41318222038142	23.5949223727054	0	0	7.5321623331626	6.22618484297562	9.0523952637868	12.4259105085925	20.1184304941757	19.5335390866117	13.9606959872306
09662caf-363d-4fb5-b497-41982018b5aa|3	5.91201735768296	0	0	0	0	0	0	0	0	0	0	0	0	0	0	15.3082312359356	38.4907766476458	0	9.58543014617781	0	0	0	0	26.7534668034066	0	0	0	0	0	23.2888516267263	39.0594484805875	0	0	47.3361577240775	65.7764914819444	39.5718327694347	27.2841370027466	0	28.2395466611443	7.86497412423513	12.8177192150429	0	0	0	0	0	0	0	0
0967dd8f-4090-429a-8357-97bd39270e0c|582	17.7360520730489	8.54920064973925	25.8825965420851	42.1579235817372	109.738821604581	96.8949570579167	51.2543067855007	42.9401092825781	194.509803921569	81.385175690248	70.5537054806118	116.365328950239	55.8561703613196	83.4763251866623	38.9966930804268	86.7466436703015	96.2269416191145	19.3532155367614	105.439731607956	174.816685281406	133.53393097186	167.635946304917	167.299616883877	17.8356445356044	165.26042288306	24.7235087603633	16.3662103221689	6.13741676128517	21.2595579429252	69.8665548801788	85.9307866572924	160.246948982432	113.99067958561	55.2255173447571	56.3798498416666	19.7859163847174	118.231260345235	68.6566936462044	56.4790933222885	47.1898447454108	38.4531576451286	8.27828275302571	15.0643246663252	24.9047393719025	72.4191621102944	49.7036420343701	26.8245739922343	58.6006172598351	120.992698555999
097654e0-1232-48b0-9b08-986919544adc|3	5.91201735768296	0	0	0	0	0	11.3898459523335	0	0	0	0	0	0	9.27514724296248	7.79933861608536	0	0	0	0	0	0	12.8950727926859	0	0	0	0	0	0	0	0	0	0	6.7053340932712	0	0	0	0	0	0	0	0	0	0	0	0	0	0	0	4.65356532907687
097ad09f-6e5b-4a29-b713-39d4479f19c0|121	35.4721041460978	17.0984012994785	8.62753218069504	21.0789617908686	19.9525130190147	61.6604272186743	11.3898459523335	10.7350273206445	31.3725490196078	10.173146961281	42.3322232883671	29.0913322375598	76.8022342468145	37.1005889718499	70.1940475447682	30.6164624718711	9.62269416191145	48.3830388419036	47.927150730889	29.1361142135677	35.6090482591627	51.5802911707437	61.3431928574217	26.7534668034066	18.3622692092289	8.24116958678776	8.18310516108443	6.13741676128517	21.2595579429252	32.6043922774168	46.8713381767049	25.3021498393313	33.526670466356	23.6680788620388	9.39664164027777	59.3577491541521	18.1894246684977	7.62852151624494	47.0659111019071	31.4598964969405	12.8177192150429	8.27828275302571	15.0643246663252	24.9047393719025	45.261976318934	24.851821017185	13.4122869961171	32.5558984776862	37.228522632615
097afab4-8351-480b-98e6-83b1fae67a5c|184	1383.41206169781	1085.74848251688	1716.87890395831	1447.42204297298	1666.03483708773	2246.20127725171	4003.53085224522	4347.68606486103	2026.66666666667	2960.38576573277	2511.71191510978	2938.22455599354	698.202129516495	751.286926679961	545.953703125975	3444.3520280855	2752.09053030668	3425.51915000677	3450.75485262401	1408.24552032244	1522.2868130792	812.389585939213	1366.28020455167	3683.06059660231	2506.44974705974	1442.20467768786	1014.70503997447	1092.46018350876	892.901433602858	3418.80341880342	4202.79665651121	4714.63392006207	5397.79394508331	2374.69724582456	2527.69660123472	3442.74945094082	3137.67575531586	1304.47717927788	1270.77959975149	1407.83036823809	833.151748977787	1051.34190963427	783.344882648911	1002.41575971907	1765.21707643843	2205.59911527517	2139.25977588068	4232.2668020992	3722.8522632615
097eee3b-7725-4dfc-b247-01bc58809086|279	5.91201735768296	0	0	7.0263205969562	49.8812825475369	8.80863245981061	182.237535237336	64.4101639238672	25.0980392156863	0	14.1107410961224	14.5456661187799	20.9460638854949	13.9127208644437	46.7960316965121	66.3356686890541	9.62269416191145	0	28.7562904385334	0	8.90226206479066	6.44753639634296	5.57665389612924	8.9178222678022	9.18113460461444	41.2058479339388	16.3662103221689	24.5496670451407	7.08651931430839	9.31554065069051	15.623779392235	109.642649303769	26.8213363730848	7.88935962067959	0	0	27.2841370027466	7.62852151624494	9.41318222038142	15.7299482484703	0	0	0	0	27.1571857913604	6.21295525429626	6.70614349805857	6.51117969553724	9.30713065815374
098896e7-76ce-4e2e-aa9e-95847202203e|3	5.91201735768296	0	0	0	19.9525130190147	0	0	0	43.921568627451	20.346293922562	28.2214821922447	43.6369983563397	6.98202129516495	23.1878681074062	0	30.6164624718711	48.1134708095573	48.3830388419036	28.7562904385334	48.5601903559462	62.3158344535346	12.8950727926859	39.0365772729047	44.589111339011	82.63021144153	8.24116958678776	32.7324206443377	6.13741676128517	14.1730386286168	4.65777032534526	7.81188969611749	0	20.1160022798136	0	0	0	27.2841370027466	22.8855645487348	9.41318222038142	7.86497412423513	51.2708768601715	0	0	0	27.1571857913604	0	20.1184304941757	0	4.65356532907687
09971f2f-101c-4fd6-97eb-ec506327f6e9|3	23.6480694307318	8.54920064973925	0	0	0	0	0	0	0	0	14.1107410961224	0	0	0	0	56.1301811984304	9.62269416191145	96.7660776838072	9.58543014617781	9.71203807118924	0	6.44753639634296	5.57665389612924	133.767334017033	36.7245384184577	0	0	0	0	9.31554065069051	0	8.43404994644378	0	47.3361577240775	18.7932832805555	39.5718327694347	9.09471233424887	15.2570430324899	9.41318222038142	23.5949223727054	0	132.452524048411	120.514597330602	199.23791497522	9.0523952637868	12.4259105085925	6.70614349805857	0	0
099b5933-73e2-42a7-8b12-a3d6cba95b4d|151	17.7360520730489	0	34.5101287227801	21.0789617908686	0	17.6172649196212	17.0847689285002	21.4700546412891	25.0980392156863	0	0	0	6.98202129516495	13.9127208644437	15.5986772321707	25.5137187265593	0	9.67660776838072	0	67.9842664983247	35.6090482591627	19.3426091890289	5.57665389612924	8.9178222678022	0	41.2058479339388	24.5493154832533	42.9619173289962	28.3460772572336	4.65777032534526	15.623779392235	59.0383496251065	20.1160022798136	7.88935962067959	0	19.7859163847174	18.1894246684977	22.8855645487348	47.0659111019071	47.1898447454108	12.8177192150429	16.5565655060514	0	0	18.1047905275736	6.21295525429626	0	32.5558984776862	18.6142613163075
099c49ba-a6fe-4004-bc5d-90d9ead7aa25|5	11.8240347153659	8.54920064973925	0	0	0	0	0	0	0	0	0	0	0	0	0	0	0	0	0	0	0	0	0	0	0	0	0	0	0	0	0	0	0	0	0	0	0	0	0	0	0	0	0	0	0	0	0	6.51117969553724	0
09a58632-a296-49d3-9d92-69a17f566235|35	23.6480694307318	17.0984012994785	0	14.0526411939124	19.9525130190147	0	28.4746148808337	32.2050819619336	56.4705882352941	30.519440883843	42.3322232883671	14.5456661187799	20.9460638854949	32.4630153503687	54.5953703125975	15.3082312359356	28.8680824857344	48.3830388419036	28.7562904385334	19.4240761423785	8.90226206479066	19.3426091890289	89.2264623380679	26.7534668034066	27.5434038138433	8.24116958678776	8.18310516108443	0	0	4.65777032534526	0	42.1702497322189	53.6426727461696	15.7787192413592	28.1899249208333	19.7859163847174	36.3788493369955	15.2570430324899	37.6527288815257	31.4598964969405	25.6354384300858	0	7.5321623331626	24.9047393719025	18.1047905275736	24.851821017185	40.2368609883514	19.5335390866117	23.2678266453844
09bb3948-0fd4-414e-afef-fa09334c1367|1329	5.91201735768296	17.0984012994785	8.62753218069504	7.0263205969562	0	8.80863245981061	5.69492297616675	0	0	0	0	0	6.98202129516495	0	0	0	0	9.67660776838072	0	19.4240761423785	8.90226206479066	12.8950727926859	11.1533077922585	0	9.18113460461444	0	0	0	7.08651931430839	9.31554065069051	0	0	0	7.88935962067959	0	0	18.1894246684977	0	0	0	0	0	0	0	9.0523952637868	0	0	0	0
09c1289b-7f0e-4189-8126-54706de573fd|89	5.91201735768296	0	8.62753218069504	0	9.97625650950737	8.80863245981061	11.3898459523335	10.7350273206445	12.5490196078431	20.346293922562	28.2214821922447	14.5456661187799	20.9460638854949	23.1878681074062	31.1973544643414	15.3082312359356	9.62269416191145	9.67660776838072	0	19.4240761423785	0	25.7901455853718	11.1533077922585	17.8356445356044	0	0	8.18310516108443	6.13741676128517	14.1730386286168	4.65777032534526	7.81188969611749	16.8680998928876	0	0	0	19.7859163847174	0	22.8855645487348	0	23.5949223727054	12.8177192150429	0	7.5321623331626	0	27.1571857913604	0	0	0	4.65356532907687
09c4e054-6cd4-48cc-8d00-f8834bc7c138|46	5.91201735768296	0	8.62753218069504	0	29.9287695285221	8.80863245981061	0	10.7350273206445	6.27450980392157	0	14.1107410961224	14.5456661187799	0	9.27514724296248	7.79933861608536	10.2054874906237	9.62269416191145	9.67660776838072	0	0	17.8045241295813	12.8950727926859	22.306615584517	8.9178222678022	0	0	0	0	0	13.9733109760358	15.623779392235	0	13.4106681865424	7.88935962067959	0	0	0	15.2570430324899	18.8263644407628	0	0	0	22.5964869994878	0	0	0	6.70614349805857	13.0223593910745	4.65356532907687
09ccdce1-67a0-4883-83a4-bc6d8fa7dd8a|5	5.91201735768296	0	0	7.0263205969562	0	0	0	0	0	0	0	0	0	0	0	0	0	0	0	0	0	0	0	8.9178222678022	0	0	0	0	0	0	0	0	0	7.88935962067959	9.39664164027777	0	0	0	0	0	0	8.27828275302571	7.5321623331626	0	0	6.21295525429626	0	0	4.65356532907687
09d266fd-36df-469a-9b84-6cdc7af3ec26|24	29.5600867884148	8.54920064973925	0	0	9.97625650950737	0	17.0847689285002	21.4700546412891	25.0980392156863	10.173146961281	14.1107410961224	14.5456661187799	6.98202129516495	18.550294485925	23.3980158482561	10.2054874906237	9.62269416191145	19.3532155367614	9.58543014617781	9.71203807118924	17.8045241295813	0	16.7299616883877	0	27.5434038138433	24.7235087603633	8.18310516108443	0	0	9.31554065069051	15.623779392235	0	0	7.88935962067959	0	0	0	15.2570430324899	0	15.7299482484703	25.6354384300858	0	0	6.22618484297562	0	0	0	13.0223593910745	13.9606959872306
09e11bf8-bcf7-4faa-bb79-3c5850c6286b|4	5.91201735768296	8.54920064973925	8.62753218069504	7.0263205969562	19.9525130190147	0	0	0	6.27450980392157	0	28.2214821922447	14.5456661187799	13.9640425903299	9.27514724296248	15.5986772321707	5.10274374531185	19.2453883238229	0	0	9.71203807118924	0	0	5.57665389612924	0	0	0	0	0	0	0	15.623779392235	8.43404994644378	6.7053340932712	15.7787192413592	0	19.7859163847174	0	7.62852151624494	0	15.7299482484703	0	0	0	0	18.1047905275736	6.21295525429626	0	6.51117969553724	4.65356532907687
09e7ed07-9a88-40dc-86fd-0dcbafe326ce|8	11.8240347153659	8.54920064973925	8.62753218069504	0	9.97625650950737	17.6172649196212	0.949153829361125	0	6.27450980392157	30.519440883843	28.2214821922447	29.0913322375598	6.98202129516495	0	15.5986772321707	25.5137187265593	9.62269416191145	29.0298233051421	38.3417205847112	0	0	0	5.57665389612924	44.589111339011	18.3622692092289	0	0	0	7.08651931430839	18.631081301381	31.24755878447	42.1702497322189	13.4106681865424	7.88935962067959	18.7932832805555	59.3577491541521	27.2841370027466	30.5140860649797	0	15.7299482484703	38.4531576451286	16.5565655060514	0	12.4523696859512	45.261976318934	12.4259105085925	40.2368609883514	6.51117969553724	4.65356532907687
09f2640c-cf54-4122-8172-d87da37c33a3|3	11.8240347153659	8.54920064973925	0	0	9.97625650950737	35.2345298392425	51.2543067855007	53.6751366032227	18.8235294117647	30.519440883843	14.1107410961224	14.5456661187799	27.9280851806598	18.550294485925	23.3980158482561	10.2054874906237	28.8680824857344	29.0298233051421	0	29.1361142135677	35.6090482591627	19.3426091890289	5.57665389612924	0	9.18113460461444	8.24116958678776	24.5493154832533	42.9619173289962	49.6056352001588	4.65777032534526	15.623779392235	8.43404994644378	20.1160022798136	7.88935962067959	0	19.7859163847174	0	76.2852151624494	56.4790933222885	31.4598964969405	51.2708768601715	24.8348482590771	45.1929739989756	18.6785545289269	0	24.851821017185	20.1184304941757	39.0670781732234	13.9606959872306
09f6e619-9e7d-4fac-9907-757a0f39defe|969	70.9442082921956	68.393605197914	112.157918349035	70.263205969562	169.596360661625	132.129486897159	130.983228451835	182.495464450957	62.7450980392157	71.212028728967	70.5537054806118	101.819662831459	20.9460638854949	23.1878681074062	31.1973544643414	142.876824868732	173.208494914406	193.532155367614	134.196022046489	77.6963045695139	62.3158344535346	116.055655134173	117.109731818714	187.274267623846	165.26042288306	173.064561322543	163.662103221688	122.748335225703	106.297789714626	144.390880085703	46.8713381767049	227.719348553982	201.160022798136	142.008473172233	206.726116086111	178.073247462456	81.8524110082398	91.5422581949392	84.7186399834328	47.1898447454108	51.2708768601715	24.8348482590771	22.5964869994878	68.4880332727318	90.523952637868	111.833194577333	100.592152470879	234.402469039341	237.33183178292
09f6f20d-ccef-486d-bb29-86c7a8cedcda|5	5.91201735768296	0	0	0	0	8.80863245981061	0	0	0	0	0	0	6.98202129516495	0	0	0	0	0	0	0	0	0	0	0	0	8.24116958678776	0	0	0	4.65777032534526	0	0	0	0	0	0	0	7.62852151624494	0	0	0	0	0	6.22618484297562	9.0523952637868	0	6.70614349805857	0	0
09fa58fd-1fa4-41dc-af91-141e776e6d22|412	47.2961388614637	34.196802598957	8.62753218069504	42.1579235817372	69.8337955665516	26.4258973794318	45.559383809334	21.4700546412891	50.1960784313725	40.692587845124	42.3322232883671	87.2739967126795	0	37.1005889718499	23.3980158482561	51.0274374531185	125.095024104849	38.7064310735229	76.6834411694225	77.6963045695139	89.0226206479066	64.4753639634296	117.109731818714	26.7534668034066	45.9056730230722	49.4470175207265	16.3662103221689	6.13741676128517	14.1730386286168	37.2621626027621	23.4356690883525	42.1702497322189	60.3480068394408	47.3361577240775	28.1899249208333	59.3577491541521	45.4735616712443	91.5422581949392	28.2395466611443	31.4598964969405	51.2708768601715	8.27828275302571	0	49.8094787438049	81.4715573740812	18.6388657628888	20.1184304941757	71.6229766509096	55.8427839489224
0a02f3eb-01c7-444f-9273-1940f4d75efa|162	59.1201735768296	85.4920064973925	51.7651930841702	112.421129551299	49.8812825475369	176.172649196212	284.746148808337	322.050819619336	100.392156862745	91.558322651529	28.2214821922447	116.365328950239	62.8381916564846	115.939340537031	38.9966930804268	112.260362396861	202.07657740014	164.502332062472	105.439731607956	77.6963045695139	151.338455101441	19.3426091890289	83.6498084419387	178.356445356044	82.63021144153	49.4470175207265	32.7324206443377	24.5496670451407	28.3460772572336	214.257434965882	187.48535270682	236.153398500426	214.570690984678	142.008473172233	122.156341323611	277.002829386043	209.178383687724	106.799301227429	37.6527288815257	70.7847671181162	51.2708768601715	49.6696965181543	45.1929739989756	43.5832939008293	81.4715573740812	173.962747120295	107.298295968937	240.913648734878	200.103309150305
0a05e4d2-f64f-4ac7-89e5-e9733a042142|12	17.7360520730489	17.0984012994785	17.2550643613901	35.131602984781	69.8337955665516	79.2776921382955	56.9492297616675	32.2050819619336	56.4705882352941	101.73146961281	126.996669865101	87.2739967126795	174.550532379124	264.341696424431	358.769576339926	56.1301811984304	28.8680824857344	29.0298233051421	9.58543014617781	213.664837566163	258.165599878929	232.111310268346	206.336194156782	17.8356445356044	36.7245384184577	0	8.18310516108443	6.13741676128517	28.3460772572336	32.6043922774168	54.6832278728224	59.0383496251065	107.285345492339	23.6680788620388	56.3798498416666	0	45.4735616712443	22.8855645487348	84.7186399834328	47.1898447454108	76.9063152902573	33.1131310121029	15.0643246663252	24.9047393719025	108.628743165442	74.5554630515551	73.7675784786443	45.5782578687607	55.8427839489224
0a0990a0-5003-4abf-90c7-3c7e327de7e2|4	11.8240347153659	0	0	28.1052823878248	0	0	11.3898459523335	10.7350273206445	6.27450980392157	10.173146961281	0	0	13.9640425903299	9.27514724296248	0	5.10274374531185	0	0	0	9.71203807118924	8.90226206479066	6.44753639634296	0	0	9.18113460461444	0	0	0	0	0	23.4356690883525	16.8680998928876	0	0	0	0	9.09471233424887	7.62852151624494	37.6527288815257	0	0	8.27828275302571	0	0	0	12.4259105085925	6.70614349805857	19.5335390866117	18.6142613163075
0a0c89e2-239a-4e32-987f-a73661d8982e|160	5.91201735768296	25.6476019492177	8.62753218069504	21.0789617908686	19.9525130190147	0	22.779691904667	32.2050819619336	25.0980392156863	50.865734806405	28.2214821922447	43.6369983563397	6.98202129516495	23.1878681074062	0	20.4109749812474	0	9.67660776838072	19.1708602923556	19.4240761423785	17.8045241295813	0	22.306615584517	8.9178222678022	0	24.7235087603633	0	6.13741676128517	7.08651931430839	4.65777032534526	39.0594484805875	16.8680998928876	46.9373386528984	0	9.39664164027777	0	45.4735616712443	0	0	15.7299482484703	0	16.5565655060514	7.5321623331626	0	9.0523952637868	24.851821017185	6.70614349805857	45.5782578687607	18.6142613163075
0a0c8c6d-d64c-4ca4-b3fe-ef1bb18f494b|544	76.8562256498785	42.7460032486962	181.178175794596	133.500091342168	59.8575390570442	44.0431622990531	125.288305475668	42.9401092825781	75.2941176470588	101.73146961281	70.5537054806118	58.1826644751196	90.7662768371444	37.1005889718499	23.3980158482561	81.6438999249897	105.849635781026	67.736254378665	134.196022046489	19.4240761423785	44.5113103239533	0	66.9198467535509	62.4247558746154	55.0868076276866	238.993918016845	122.746577416266	128.885751986989	205.509060114943	51.2354735787978	78.1188969611749	50.6042996786627	60.3480068394408	63.1148769654367	46.9832082013888	98.9295819235868	72.757698673991	91.5422581949392	188.263644407628	86.5147153665864	25.6354384300858	49.6696965181543	52.7251363321382	49.8094787438049	18.1047905275736	6.21295525429626	26.8245739922343	58.6006172598351	65.1499146070762
0a36f183-59da-4657-a9c1-50092321cf96|898	11.8240347153659	42.7460032486962	43.1376609034752	77.2895265665182	69.8337955665516	184.981281656023	187.932458213503	150.290382489023	50.1960784313725	30.519440883843	182.896913438201	87.2739967126795	125.676383312969	148.4023558874	116.99007924128	117.363106142173	48.1134708095573	48.3830388419036	57.5125808770669	106.390962507118	195.849765425395	141.845800719545	228.642809741299	17.8356445356044	36.7245384184577	49.4470175207265	49.0986309665065	49.0993340902814	28.3460772572336	93.1554065069051	31.24755878447	177.115048875319	181.044020518322	15.7787192413592	56.3798498416666	39.5718327694347	100.041835676738	106.799301227429	28.2395466611443	55.0548188696459	166.630349795557	41.3914137651286	30.1286493326504	10.8958234752073	153.890719484376	93.1943288144439	86.1481510904447	39.0670781732234	130.216729833276
0a374184-c408-4d28-9cb8-e2a3bce1a301|3	17.7360520730489	17.0984012994785	25.8825965420851	21.0789617908686	69.8337955665516	52.8517947588637	62.6441527378342	96.6152458858008	69.0196078431373	50.865734806405	98.7751876728566	116.365328950239	104.730319427474	111.30176691555	163.786110937792	5.10274374531185	38.4907766476458	48.3830388419036	9.58543014617781	116.544456854271	62.3158344535346	96.7130459451444	117.109731818714	62.4247558746154	27.5434038138433	32.964678347151	16.3662103221689	6.13741676128517	21.2595579429252	27.9466219520715	31.24755878447	67.4723995715503	60.3480068394408	0	18.7932832805555	118.715498308304	27.2841370027466	38.1426075812247	56.4790933222885	47.1898447454108	38.4531576451286	24.8348482590771	7.5321623331626	12.4523696859512	63.3667668465076	24.851821017185	67.0614349805857	6.51117969553724	46.5356532907687
0a42d18b-63b7-461c-a7d6-8a79c2bc9fb3|4	5.91201735768296	17.0984012994785	0	0	0	0	0	0	0	0	0	0	0	0	0	5.10274374531185	0	0	0	0	0	0	0	26.7534668034066	9.18113460461444	0	0	0	0	0	0	0	0	0	0	0	0	7.62852151624494	0	7.86497412423513	0	0	0	0	0	0	0	0	0
0a521d3b-42fe-4837-81e2-74331540cb97|34	5.91201735768296	0	0	0	29.9287695285221	8.80863245981061	5.69492297616675	0	0	10.173146961281	0	0	6.98202129516495	4.63757362148124	0	0	0	9.67660776838072	9.58543014617781	19.4240761423785	8.90226206479066	19.3426091890289	0	0	0	0	0	6.13741676128517	0	4.65777032534526	0	8.43404994644378	0	0	0	0	0	7.62852151624494	0	23.5949223727054	0	8.27828275302571	0	0	0	6.21295525429626	6.70614349805857	0	4.65356532907687
0a553422-d0dd-44e9-9c01-39ab722afa14|3	5.91201735768296	0	8.62753218069504	0	29.9287695285221	0	0	0	31.3725490196078	40.692587845124	14.1107410961224	29.0913322375598	0	4.63757362148124	0	0	0	0	9.58543014617781	0	0	0	0	17.8356445356044	0	0	0	0	0	4.65777032534526	0	33.7361997857751	26.8213363730848	0	0	0	9.09471233424887	0	0	0	0	8.27828275302571	7.5321623331626	0	0	0	0	0	0
0a60d340-7587-4c7b-8105-13e084cfada7|5	5.91201735768296	0	0	0	0	0	0	10.7350273206445	0	0	28.2214821922447	0	0	0	0	0	0	0	0	9.71203807118924	8.90226206479066	6.44753639634296	5.57665389612924	8.9178222678022	0	0	0	0	0	0	0	16.8680998928876	0	7.88935962067959	0	0	9.09471233424887	0	0	7.86497412423513	12.8177192150429	8.27828275302571	0	0	9.0523952637868	0	6.70614349805857	0	0
0a61da31-6e8b-4b82-ab3c-2f2ec93df2db|4	5.91201735768296	0	17.2550643613901	42.1579235817372	39.9050260380295	17.6172649196212	28.4746148808337	32.2050819619336	62.7450980392157	20.346293922562	56.4429643844895	14.5456661187799	34.9101064758247	9.27514724296248	7.79933861608536	10.2054874906237	9.62269416191145	38.7064310735229	9.58543014617781	9.71203807118924	8.90226206479066	12.8950727926859	5.57665389612924	8.9178222678022	27.5434038138433	8.24116958678776	0	12.2748335225703	35.432596571542	9.31554065069051	23.4356690883525	59.0383496251065	33.526670466356	23.6680788620388	18.7932832805555	118.715498308304	9.09471233424887	22.8855645487348	65.8922755426699	15.7299482484703	51.2708768601715	99.3393930363085	37.660811665813	31.1309242148781	72.4191621102944	24.851821017185	80.4737219767029	6.51117969553724	41.8820879616918
0a622843-8602-4cdc-a0df-938da3300e77|4	5.91201735768296	0	25.8825965420851	0	9.97625650950737	35.2345298392425	22.779691904667	0	18.8235294117647	0	14.1107410961224	14.5456661187799	27.9280851806598	4.63757362148124	7.79933861608536	5.10274374531185	0	0	9.58543014617781	9.71203807118924	17.8045241295813	0	16.7299616883877	0	18.3622692092289	0	16.3662103221689	0	21.2595579429252	18.631081301381	23.4356690883525	25.3021498393313	6.7053340932712	0	0	19.7859163847174	9.09471233424887	7.62852151624494	9.41318222038142	15.7299482484703	25.6354384300858	0	0	6.22618484297562	27.1571857913604	0	13.4122869961171	6.51117969553724	9.30713065815374
0a66c5a1-7d91-47ce-be22-83e82494b437|246	23.6480694307318	8.54920064973925	17.2550643613901	21.0789617908686	0	8.80863245981061	45.559383809334	32.2050819619336	12.5490196078431	20.346293922562	28.2214821922447	29.0913322375598	0	0	0	40.8219499624948	38.4907766476458	67.736254378665	9.58543014617781	9.71203807118924	0	0	0	26.7534668034066	18.3622692092289	8.24116958678776	8.18310516108443	18.4122502838555	7.08651931430839	55.8932439041431	62.4951175689399	50.6042996786627	73.7586750259832	39.4467981033979	84.5697747624999	59.3577491541521	63.6629863397421	15.2570430324899	9.41318222038142	15.7299482484703	0	16.5565655060514	30.1286493326504	6.22618484297562	81.4715573740812	37.2777315257775	46.94300448641	26.044718782149	37.228522632615
0a67c406-8bcf-4fa9-b39c-1f4997af2fc6|24	5.91201735768296	0	0	0	0	0	17.0847689285002	10.7350273206445	6.27450980392157	0	0	0	0	0	15.5986772321707	0	0	0	0	0	17.8045241295813	12.8950727926859	0	8.9178222678022	0	0	8.18310516108443	0	0	13.9733109760358	0	0	6.7053340932712	0	0	19.7859163847174	0	7.62852151624494	0	0	12.8177192150429	8.27828275302571	0	0	18.1047905275736	6.21295525429626	0	6.51117969553724	13.9606959872306
0a6bb4fc-f6d0-450c-a110-9b5a0f486f42|3332	147.800433942074	42.7460032486962	353.728819408496	309.158106266073	149.643847642611	308.302136093371	273.356302856004	246.905628374824	269.803921568627	284.848114915868	239.88259863408	203.639325662919	335.137022167918	319.992579882206	202.782804018219	301.061880973399	221.321965723963	348.357879661706	249.221183800623	349.633370562813	275.970124008511	206.321164682975	273.256040910333	240.781201230659	192.803826696903	370.852631405449	384.605942570968	392.794672722251	290.547291886644	353.990544726239	374.97070541364	236.153398500426	207.865356891407	220.902069379029	281.899249208333	336.360578540195	263.746657693217	343.283468231022	433.006382137545	322.46393909364	269.1721035159	298.018179108926	331.415142659155	317.535426991757	208.205091067096	335.499583731998	315.188744408753	273.469547212564	195.449743821229
0a6f45e9-86f4-41bf-a051-03e4c6ed52c0|7	5.91201735768296	0	0	14.0526411939124	9.97625650950737	8.80863245981061	5.69492297616675	10.7350273206445	6.27450980392157	0	14.1107410961224	29.0913322375598	27.9280851806598	55.6508834577749	23.3980158482561	15.3082312359356	19.2453883238229	9.67660776838072	9.58543014617781	38.848152284757	62.3158344535346	38.6852183780577	44.613231169034	8.9178222678022	27.5434038138433	0	0	0	7.08651931430839	4.65777032534526	15.623779392235	8.43404994644378	40.2320045596272	31.5574384827184	18.7932832805555	0	9.09471233424887	22.8855645487348	47.0659111019071	23.5949223727054	64.0885960752144	16.5565655060514	30.1286493326504	12.4523696859512	45.261976318934	24.851821017185	134.122869961171	0	37.228522632615
0a7a39ee-f8d6-4a4c-b250-0048ff7b295a|3	5.91201735768296	0	0	7.0263205969562	0	0	5.69492297616675	10.7350273206445	0	10.173146961281	0	0	6.98202129516495	9.27514724296248	0	5.10274374531185	0	9.67660776838072	0	19.4240761423785	26.706786194372	6.44753639634296	5.57665389612924	8.9178222678022	0	0	0	0	7.08651931430839	4.65777032534526	0	0	6.7053340932712	0	0	0	0	0	0	0	12.8177192150429	8.27828275302571	0	0	18.1047905275736	0	0	0	9.30713065815374
0a8531f1-42b5-48e8-bfdb-cd692301977f|3	5.91201735768296	0	0	0	0	0	0	0	0	0	0	0	0	0	0	0	0	0	9.58543014617781	0	0	0	0	0	9.18113460461444	0	0	0	0	0	0	0	0	0	0	0	0	0	0	0	0	0	0	0	0	0	0	0	0
0a8f4892-d61e-42c9-aa09-6fbeec75e8eb|3	5.91201735768296	0	0	0	0	0	0	0	12.5490196078431	0	0	0	0	4.63757362148124	7.79933861608536	0	0	0	0	0	0	0	5.57665389612924	8.9178222678022	0	0	0	0	0	0	0	0	0	0	0	0	0	0	0	0	0	0	0	0	0	0	6.70614349805857	0	0
0a8fc080-6764-4ea8-82e7-ad2d6b9f04e7|3	5.91201735768296	0	0	0	0	0	0	0	0	0	0	0	0	0	0	0	0	0	0	0	0	0	0	0	0	0	8.18310516108443	6.13741676128517	0	0	0	0	0	0	0	0	0	0	9.41318222038142	0	0	0	0	0	0	0	0	0	0
0a98a88e-7c87-473a-9520-ba1542f4d71f|12	5.91201735768296	0	69.0202574455603	91.3421677604306	119.715078114088	114.512221977538	0	21.4700546412891	0	20.346293922562	14.1107410961224	14.5456661187799	13.9640425903299	4.63757362148124	7.79933861608536	0	0	9.67660776838072	19.1708602923556	19.4240761423785	0	32.2376819817148	0	8.9178222678022	0	57.6881871075143	73.6479464497598	61.3741676128517	56.6921545144671	4.65777032534526	7.81188969611749	16.8680998928876	0	7.88935962067959	0	0	0	0	0	15.7299482484703	12.8177192150429	8.27828275302571	7.5321623331626	6.22618484297562	0	0	0	6.51117969553724	27.9213919744612
0aa2a935-dc2e-47d6-b670-4a9b8336aedf|3	271.952798453416	128.238009746089	3796.11415950582	3723.94991638678	3202.37833955187	1382.95529619027	632.136450354509	472.341202108359	916.078431372549	2197.3997436367	1284.07743974714	901.831299364354	530.633618432536	533.320966470343	397.766269420353	500.068887040562	904.533251219676	599.949681639604	939.372154325425	252.51298985092	489.624413563486	335.271892609834	356.905849352272	659.918847817363	964.019133484516	2126.22175339124	1268.38129996809	1117.0098505539	1537.77469120492	158.364191061739	257.792359971877	506.042996786627	455.962718342441	220.902069379029	187.932832805555	158.287331077739	263.746657693217	1701.16029812262	3727.62015927104	2398.81710789172	615.250522322058	736.767165019288	783.344882648911	728.463626628147	280.624253177391	223.666389154665	194.478161443699	579.494992902814	958.634457789835
0aa4cfd2-b7d2-487f-89f5-7475b6be8437|11402	1064.16312438293	786.526459776011	1233.73710183939	1103.13233372212	768.171751232068	942.523673199736	905.492753210513	1116.44284134703	746.666666666667	1200.43134143116	917.198171247954	858.194301008015	1899.10979228487	1502.57385335992	1598.8644162975	995.035030335812	1135.47791110555	928.954345764549	1533.66882338845	1573.35016753266	1593.50490959753	1173.45162413442	1812.412516242	1551.70107459758	1276.17771004141	2694.8624548796	2692.24159799678	2393.59253690122	1970.05236937773	1001.42061994923	1382.7044762128	843.404994644378	1280.7188118148	954.61251410223	1043.02722207083	1108.01131754417	1109.55490477836	2074.95785241862	1214.3005064292	2139.27296179196	1153.59472935386	33.1131310121029	135.578921996927	118.297512016537	887.134735851106	900.878511872957	858.386367751497	872.49807920199	781.798975284914
0aa7d898-4758-4aa2-a7b8-4b69d5acb0ce|23	106.416312438293	76.9428058476532	0	0	0	0	0	0	0	0	0	0	0	0	0	0	0	0	0	0	0	0	0	0	0	0	0	0	0	0	0	0	0	0	0	0	0	0	0	0	0	0	0	0	0	0	0	0	0
0abadd60-1c24-4a4e-bdd9-110841e45c51|3	5.91201735768296	0	34.5101287227801	7.0263205969562	9.97625650950737	8.80863245981061	0	10.7350273206445	18.8235294117647	20.346293922562	28.2214821922447	29.0913322375598	0	4.63757362148124	15.5986772321707	10.2054874906237	9.62269416191145	58.0596466102843	0	9.71203807118924	0	6.44753639634296	0	17.8356445356044	0	0	0	6.13741676128517	0	4.65777032534526	15.623779392235	50.6042996786627	26.8213363730848	0	0	39.5718327694347	0	7.62852151624494	0	31.4598964969405	25.6354384300858	0	0	0	108.628743165442	43.4906867800738	67.0614349805857	19.5335390866117	13.9606959872306
0abb4075-5b1d-4914-9bc1-3fbf14837b0f|212	23.6480694307318	17.0984012994785	17.2550643613901	28.1052823878248	39.9050260380295	44.0431622990531	56.9492297616675	42.9401092825781	25.0980392156863	71.212028728967	56.4429643844895	14.5456661187799	41.8921277709897	55.6508834577749	38.9966930804268	45.9246937078067	19.2453883238229	9.67660776838072	67.0980110232447	19.4240761423785	26.706786194372	25.7901455853718	27.8832694806462	0	0	0	0	30.6870838064259	7.08651931430839	18.631081301381	39.0594484805875	50.6042996786627	53.6426727461696	39.4467981033979	18.7932832805555	0	9.09471233424887	22.8855645487348	28.2395466611443	39.3248706211757	0	8.27828275302571	15.0643246663252	6.22618484297562	0	6.21295525429626	20.1184304941757	45.5782578687607	46.5356532907687
0ac43818-5175-4105-bb2d-02807a065e9f|18	5.91201735768296	0	0	0	0	0	5.69492297616675	0	0	0	0	0	6.98202129516495	0	0	0	0	0	0	0	0	12.8950727926859	0	8.9178222678022	0	0	0	0	0	0	0	0	13.4106681865424	0	0	0	0	0	0	0	0	0	0	6.22618484297562	0	0	0	0	0
0acda753-2ba3-4902-94e6-6227d03b7839|9	5.91201735768296	0	0	0	0	0	0	0	6.27450980392157	0	0	0	0	0	0	0	0	0	0	0	8.90226206479066	0	5.57665389612924	0	9.18113460461444	0	0	0	0	0	0	0	6.7053340932712	0	0	0	0	0	0	0	0	0	0	0	0	0	0	0	0
0ad43cc7-fc37-4a0d-923b-4b2919030527|3	5.91201735768296	8.54920064973925	0	14.0526411939124	29.9287695285221	0	51.2543067855007	21.4700546412891	43.921568627451	20.346293922562	0	29.0913322375598	6.98202129516495	4.63757362148124	0	5.10274374531185	0	19.3532155367614	0	0	0	0	5.57665389612924	8.9178222678022	0	16.4823391735755	16.3662103221689	12.2748335225703	77.9517124573923	0	7.81188969611749	25.3021498393313	6.7053340932712	0	0	19.7859163847174	0	0	0	0	0	0	0	0	18.1047905275736	0	0	52.0894375642979	51.1892186198456
0ae058ea-b9a3-4bbe-9cc3-b249d469160a|3	29.5600867884148	0	0	0	0	0	0	0	0	10.173146961281	0	0	0	0	0	0	0	0	0	0	0	0	0	0	0	0	0	0	0	0	0	0	0	0	0	0	0	0	0	0	0	0	0	0	0	0	0	0	0
0ae7101e-c557-4336-bd60-c8a4bf1e2a93|15	65.0321909345126	51.2952038984355	17.2550643613901	35.131602984781	9.97625650950737	8.80863245981061	0	21.4700546412891	25.0980392156863	0	56.4429643844895	29.0913322375598	0	0	0	5.10274374531185	0	0	9.58543014617781	0	0	6.44753639634296	0	0	0	16.4823391735755	8.18310516108443	18.4122502838555	14.1730386286168	0	0	0	0	7.88935962067959	9.39664164027777	0	9.09471233424887	343.283468231022	131.78455108534	408.978654460227	563.979645461887	711.932316760211	421.801090657106	386.023460264488	9.0523952637868	6.21295525429626	0	156.268312692894	195.449743821229
0ae7d13a-a3e3-4715-bfaf-5e1fe74942e6|156	17.7360520730489	0	17.2550643613901	14.0526411939124	19.9525130190147	17.6172649196212	17.0847689285002	0	18.8235294117647	0	14.1107410961224	14.5456661187799	20.9460638854949	18.550294485925	31.1973544643414	20.4109749812474	0	0	19.1708602923556	38.848152284757	8.90226206479066	38.6852183780577	11.1533077922585	35.6712890712088	0	0	0	0	14.1730386286168	18.631081301381	46.8713381767049	25.3021498393313	20.1160022798136	7.88935962067959	18.7932832805555	0	9.09471233424887	22.8855645487348	9.41318222038142	7.86497412423513	12.8177192150429	8.27828275302571	0	6.22618484297562	27.1571857913604	12.4259105085925	13.4122869961171	39.0670781732234	4.65356532907687
0ae82d4f-d372-4863-a493-aecd6a71ddef|164	5.91201735768296	8.54920064973925	8.62753218069504	21.0789617908686	49.8812825475369	44.0431622990531	17.0847689285002	10.7350273206445	37.6470588235294	20.346293922562	42.3322232883671	72.7283305938995	20.9460638854949	55.6508834577749	54.5953703125975	10.2054874906237	9.62269416191145	0	57.5125808770669	29.1361142135677	62.3158344535346	25.7901455853718	66.9198467535509	17.8356445356044	27.5434038138433	0	16.3662103221689	12.2748335225703	14.1730386286168	4.65777032534526	31.24755878447	25.3021498393313	33.526670466356	15.7787192413592	0	39.5718327694347	54.5682740054932	15.2570430324899	0	0	0	24.8348482590771	7.5321623331626	12.4523696859512	18.1047905275736	31.0647762714813	40.2368609883514	26.044718782149	60.4963492779993
0ae8da43-db4e-42a6-add0-a95d6c693d90|24	5.91201735768296	0	0	0	0	0	0	0	0	0	0	0	0	0	0	0	0	0	0	0	0	0	0	0	0	0	0	0	0	13.9733109760358	0	0	0	0	0	0	0	0	0	7.86497412423513	0	0	0	0	9.0523952637868	0	0	0	0
0aed02b4-3dbd-4967-bacb-760053df9b47|11	5.91201735768296	0	0	0	0	0	0	0	0	0	0	0	6.98202129516495	0	0	10.2054874906237	19.2453883238229	9.67660776838072	0	9.71203807118924	0	6.44753639634296	0	8.9178222678022	0	0	0	0	0	23.2888516267263	15.623779392235	0	6.7053340932712	7.88935962067959	9.39664164027777	0	27.2841370027466	0	0	7.86497412423513	0	0	0	0	0	0	13.4122869961171	13.0223593910745	4.65356532907687
0af1fe6d-70c5-49c4-a964-018c1b2b0c8f|64	17.7360520730489	42.7460032486962	0	21.0789617908686	39.9050260380295	44.0431622990531	51.2543067855007	32.2050819619336	25.0980392156863	10.173146961281	28.2214821922447	29.0913322375598	41.8921277709897	41.7381625933312	23.3980158482561	10.2054874906237	38.4907766476458	19.3532155367614	19.1708602923556	38.848152284757	44.5113103239533	38.6852183780577	39.0365772729047	26.7534668034066	18.3622692092289	8.24116958678776	0	0	7.08651931430839	55.8932439041431	7.81188969611749	126.510749196657	46.9373386528984	23.6680788620388	0	0	27.2841370027466	30.5140860649797	18.8263644407628	7.86497412423513	0	16.5565655060514	7.5321623331626	12.4523696859512	18.1047905275736	55.9165972886663	46.94300448641	32.5558984776862	65.1499146070762
0af28ffb-1dce-4c6f-aa4c-e22979e9e6a4|5	5.91201735768296	0	0	0	0	0	0	10.7350273206445	0	0	0	0	0	0	0	5.10274374531185	9.62269416191145	29.0298233051421	9.58543014617781	0	0	0	0	17.8356445356044	9.18113460461444	0	0	0	0	4.65777032534526	0	33.7361997857751	0	0	18.7932832805555	19.7859163847174	9.09471233424887	7.62852151624494	0	0	0	0	0	0	0	6.21295525429626	13.4122869961171	6.51117969553724	4.65356532907687
0afac91c-8439-4401-8138-e5dd00628c7e|3	5.91201735768296	0	0	0	0	0	0	0	0	0	0	0	0	0	0	0	0	0	0	0	0	0	0	0	0	0	0	0	0	4.65777032534526	0	0	0	0	0	0	0	0	0	0	0	0	0	0	0	0	0	0	0
0b07c8c1-54dc-47dd-a03e-63aade5169a0|4	5.91201735768296	8.54920064973925	0	0	0	8.80863245981061	0	0	0	0	0	0	6.98202129516495	9.27514724296248	0	0	0	0	9.58543014617781	0	0	19.3426091890289	0	0	0	8.24116958678776	0	18.4122502838555	42.5191158858504	0	0	0	6.7053340932712	7.88935962067959	0	0	0	0	0	0	0	0	0	0	0	0	6.70614349805857	0	0
0b1deeae-9a91-4aca-a50a-247f4498e523|4	5.91201735768296	0	0	0	0	0	0	10.7350273206445	0	0	14.1107410961224	0	0	0	0	5.10274374531185	9.62269416191145	0	0	0	0	0	0.46472115801077	8.9178222678022	0	0	0	0	0	0	0	0	6.7053340932712	0	0	0	0	0	0	0	0	0	0	0	0	0	0	0	0
0b2a0b7a-b127-4a8c-b801-bbcf04e7c1bb|4	5.91201735768296	0	0	0	0	0	0	0	0	0	0	0	6.98202129516495	0	0	0	0	0	9.58543014617781	0	0	0	0	0	0	0	0	0	0	0	7.81188969611749	0	0	0	0	0	0	0	0	0	0	0	0	0	0	0	0	0	0
0b392bda-0dce-4a51-aafe-a51bc763e4b1|6	5.91201735768296	0	0	0	0	0	0	0	0	0	0	0	0	0	7.79933861608536	5.10274374531185	0	0	0	0	0	0	5.57665389612924	0	0	0	0	0	0	4.65777032534526	0	0	0	0	0	0	0	0	0	0	0	0	0	0	0	0	0	0	0
0b4dd81f-5474-48a5-9c24-2bf794b539fa|135	5.91201735768296	42.7460032486962	94.9028539876454	70.263205969562	39.9050260380295	123.320854437349	489.76337595034	729.981857803828	131.764705882353	20.346293922562	141.107410961224	101.819662831459	13.9640425903299	23.1878681074062	23.3980158482561	163.287799849979	105.849635781026	125.795900988949	124.610591900312	9.71203807118924	35.6090482591627	38.6852183780577	11.1533077922585	71.3425781424176	91.8113460461444	16.4823391735755	81.8310516108442	42.9619173289962	42.5191158858504	60.5510142294883	39.0594484805875	42.1702497322189	73.7586750259832	55.2255173447571	65.7764914819444	59.3577491541521	90.9471233424887	38.1426075812247	47.0659111019071	70.7847671181162	25.6354384300858	66.2262620242057	30.1286493326504	56.0356635867806	226.30988159467	111.833194577333	187.77201794564	52.0894375642979	37.228522632615
0b548dc3-9753-4360-aa0f-187bb287e2a0|1071	88.6802603652444	102.590407796871	224.315836698071	414.552915220416	478.860312456354	396.388460691478	159.457843332669	289.845737657402	188.235294117647	539.176788947893	564.429643844895	436.369983563397	474.625664999583	584.334276306636	428.963623884695	193.90426232185	173.208494914406	290.298233051422	258.806613946801	330.209294420434	400.60179291558	380.404647384234	680.351775327768	115.931689481429	165.26042288306	115.376374215029	73.6479464497598	92.0612514192776	248.028176000794	176.99527236312	210.921021795172	320.493897964864	234.686693264492	236.680788620388	253.7093242875	118.715498308304	445.640904378195	755.223630108249	837.773217613947	1116.82632564139	487.073330171629	248.348482590771	323.882980325992	323.761611834732	651.772458992649	776.619406787032	1012.60546243367	286.491906603638	400.206618300611
0b5cf7d5-2346-4e4b-ae67-bdb71af1ef30|21	5.91201735768296	0	0	0	0	0	0	0	6.27450980392157	0	0	0	0	0	0	0	0	0	0	0	0	0	0	0	0	0	0	0	0	18.631081301381	78.1188969611749	0	0	0	0	0	0	0	0	0	0	0	0	0	0	0	0	6.51117969553724	0
0b5dd748-fa58-4749-b8ca-deb4edd20778|962	29.5600867884148	17.0984012994785	69.0202574455603	91.3421677604306	79.810052076059	96.8949570579167	216.407073094336	236.17060105418	163.137254901961	91.558322651529	84.6644465767342	87.2739967126795	34.9101064758247	55.6508834577749	31.1973544643414	112.260362396861	48.1134708095573	9.67660776838072	105.439731607956	38.848152284757	62.3158344535346	51.5802911707437	83.6498084419387	80.2604004102198	55.0868076276866	98.8940350414531	57.281736127591	67.5115843741369	42.5191158858504	83.8398658562146	179.673463010702	1020.5200435197	375.498709223187	47.3361577240775	65.7764914819444	19.7859163847174	136.420685013733	68.6566936462044	94.1318222038142	78.6497412423513	25.6354384300858	16.5565655060514	45.1929739989756	6.22618484297562	72.4191621102944	93.1943288144439	46.94300448641	130.223593910745	125.646263885075
0b601ceb-2d08-4782-b6e2-1a35f2080461|46	11.8240347153659	8.54920064973925	8.62753218069504	21.0789617908686	0	8.80863245981061	5.69492297616675	10.7350273206445	6.27450980392157	10.173146961281	0	14.5456661187799	13.9640425903299	4.63757362148124	0	5.10274374531185	0	9.67660776838072	9.58543014617781	9.71203807118924	8.90226206479066	6.44753639634296	5.57665389612924	0	0	8.24116958678776	0	0	0	9.31554065069051	0	0	6.7053340932712	7.88935962067959	0	0	9.09471233424887	7.62852151624494	9.41318222038142	23.5949223727054	0	0	0	0	0	6.21295525429626	0	6.51117969553724	0
0b626a03-f96c-4975-a060-53dcfd856510|5	5.91201735768296	8.54920064973925	17.2550643613901	14.0526411939124	0	0	22.779691904667	21.4700546412891	25.0980392156863	40.692587845124	56.4429643844895	14.5456661187799	118.694362017804	176.227797616287	101.39140200911	25.5137187265593	19.2453883238229	38.7064310735229	0	126.25649492546	106.827144777488	116.055655134173	105.956424026456	0	18.3622692092289	16.4823391735755	8.18310516108443	6.13741676128517	28.3460772572336	9.31554065069051	31.24755878447	16.8680998928876	20.1160022798136	23.6680788620388	18.7932832805555	19.7859163847174	9.09471233424887	0	18.8263644407628	23.5949223727054	12.8177192150429	16.5565655060514	0	6.22618484297562	45.261976318934	0	33.5307174902929	13.0223593910745	27.9213919744612
0b638ab2-02cf-42c3-b9be-8c1b32ae3c72|909	100.50429508061	34.196802598957	0	0	0	0	0	0	0	0	14.1107410961224	0	0	0	0	0	0	9.67660776838072	0	0	0	0	0	0	0	0	0	0	0	0	0	0	6.7053340932712	0	0	0	9.09471233424887	0	0	0	0	8.27828275302571	0	0	0	6.21295525429626	0	0	0
0b640a6e-afac-48ca-9670-07699ca95e49|212	5.91201735768296	0	0	0	0	17.6172649196212	5.69492297616675	0	6.27450980392157	0	0	14.5456661187799	0	9.27514724296248	0	0	0	0	19.1708602923556	9.71203807118924	0	0	0	0	0	0	0	6.13741676128517	0	0	0	0	6.7053340932712	0	9.39664164027777	0	0	0	0	7.86497412423513	0	0	0	0	0	0	13.4122869961171	13.0223593910745	0
0b6466af-c04c-4b11-9038-61ba942d8fce|5	0.492668113140247	0	0	0	0	0	0	0	0	0	0	0	0	0	0	0.425228645442655	0	0	0	0	0	0	0	26.7534668034066	27.5434038138433	0	0	0	0	0	0	0	6.7053340932712	0	0	0	0	0	0	0	0	0	0	0	0	0	0	0	0
0b6c3b9f-de9e-4865-9e44-c221821736c3|3	5.91201735768296	25.6476019492177	17.2550643613901	7.0263205969562	19.9525130190147	0	1.42373074404169	10.7350273206445	18.8235294117647	20.346293922562	0	14.5456661187799	27.9280851806598	4.63757362148124	15.5986772321707	0	9.62269416191145	0	38.3417205847112	0	17.8045241295813	0	0	8.9178222678022	9.18113460461444	24.7235087603633	0	18.4122502838555	14.1730386286168	46.5777032534526	46.8713381767049	16.8680998928876	6.7053340932712	15.7787192413592	9.39664164027777	34.6253536732554	0	15.2570430324899	0	15.7299482484703	0	8.27828275302571	21.3411266106274	9.33927726446343	54.3143715827208	0	6.70614349805857	13.0223593910745	27.9213919744612
0b6f8917-c232-45d2-9f08-695611956a8e|3	5.91201735768296	0	0	0	0	0	0	0	0	10.173146961281	0	14.5456661187799	0	0	0	5.10274374531185	0	0	0	0	0	0	0	0	0	8.24116958678776	0	0	0	0	0	0	0	0	0	0	0	0	0	0	0	0	0	0	0	0	0	0	0
0b72083d-d12c-4bf0-8a32-bab108cb7861|100	5.91201735768296	0	34.5101287227801	49.1842441786934	9.97625650950737	17.6172649196212	5.69492297616675	0	6.27450980392157	20.346293922562	14.1107410961224	0	6.98202129516495	4.63757362148124	0	5.10274374531185	9.62269416191145	19.3532155367614	19.1708602923556	9.71203807118924	0	0	11.1533077922585	0	0	8.24116958678776	8.18310516108443	6.13741676128517	0	13.9733109760358	7.81188969611749	0	0	0	9.39664164027777	19.7859163847174	9.09471233424887	0	0	0	0	0	0	12.4523696859512	9.0523952637868	12.4259105085925	13.4122869961171	0	0
0b7a01c3-392b-48dd-a6da-bb24b236707a|220	11.8240347153659	0	43.1376609034752	70.263205969562	9.97625650950737	26.4258973794318	22.779691904667	21.4700546412891	25.0980392156863	61.038881767686	14.1107410961224	43.6369983563397	55.8561703613196	51.0133098362937	15.5986772321707	10.2054874906237	9.62269416191145	9.67660776838072	28.7562904385334	29.1361142135677	44.5113103239533	32.2376819817148	55.7665389612924	0	0	16.4823391735755	8.18310516108443	6.13741676128517	7.08651931430839	27.9466219520715	23.4356690883525	25.3021498393313	33.526670466356	7.88935962067959	0	19.7859163847174	9.09471233424887	30.5140860649797	37.6527288815257	23.5949223727054	0	33.1131310121029	37.660811665813	6.22618484297562	18.1047905275736	24.851821017185	13.4122869961171	32.5558984776862	27.9213919744612
0b7bdaca-cc60-4388-a667-bc36260dad18|6	5.91201735768296	0	0	14.0526411939124	0	0	0	10.7350273206445	0	20.346293922562	0	0	20.9460638854949	4.63757362148124	7.79933861608536	5.10274374531185	19.2453883238229	9.67660776838072	0	9.71203807118924	0	0	18.5043515644289	0	0	0	8.18310516108443	6.13741676128517	7.08651931430839	4.65777032534526	0	0	6.7053340932712	0	0	0	18.1894246684977	0	0	0	0	8.27828275302571	15.0643246663252	12.4523696859512	9.0523952637868	6.21295525429626	40.2368609883514	0	0
0b8fb4b8-eb06-4043-bf94-f2f4cfb38658|4	5.91201735768296	0	0	0	0	17.6172649196212	5.69492297616675	10.7350273206445	6.27450980392157	10.173146961281	0	0	0	0	0	0	0	19.3532155367614	0	9.71203807118924	0	0	0	0	0	0	0	6.13741676128517	7.08651931430839	4.65777032534526	7.81188969611749	0	0	0	0	0	0	0	0	23.5949223727054	0	8.27828275302571	0	6.22618484297562	0	12.4259105085925	13.4122869961171	0	0
0b996f70-b5a8-4270-9b37-91d1847d5232|108	5.91201735768296	0	0	0	19.9525130190147	79.2776921382955	22.779691904667	21.4700546412891	25.0980392156863	0	14.1107410961224	14.5456661187799	13.9640425903299	9.27514724296248	23.3980158482561	5.10274374531185	57.7361649714687	29.0298233051421	9.58543014617781	29.1361142135677	17.8045241295813	58.0278275670866	16.7299616883877	8.9178222678022	27.5434038138433	0	0	6.13741676128517	7.08651931430839	13.9733109760358	15.623779392235	0	6.7053340932712	39.4467981033979	18.7932832805555	0	18.1894246684977	7.62852151624494	28.2395466611443	31.4598964969405	25.6354384300858	8.27828275302571	0	18.6785545289269	45.261976318934	6.21295525429626	40.2368609883514	19.5335390866117	9.30713065815374
0b9c5a39-21d8-4122-a341-7e94fe0c643c|116	5.91201735768296	8.54920064973925	8.62753218069504	0	19.9525130190147	8.80863245981061	0	21.4700546412891	0	20.346293922562	14.1107410961224	14.5456661187799	6.98202129516495	9.27514724296248	0	15.3082312359356	0	9.67660776838072	28.7562904385334	9.71203807118924	0	25.7901455853718	11.1533077922585	8.9178222678022	27.5434038138433	0	0	6.13741676128517	7.08651931430839	9.31554065069051	15.623779392235	16.8680998928876	6.7053340932712	7.88935962067959	9.39664164027777	0	18.1894246684977	30.5140860649797	9.41318222038142	23.5949223727054	12.8177192150429	41.3914137651286	30.1286493326504	0	18.1047905275736	31.0647762714813	0	19.5335390866117	23.2678266453844
0ba02924-496b-44eb-baad-949b2340bb4f|18	23.6480694307318	17.0984012994785	43.1376609034752	35.131602984781	39.9050260380295	35.2345298392425	34.1695378570005	0	37.6470588235294	122.077763535372	28.2214821922447	14.5456661187799	55.8561703613196	46.3757362148124	31.1973544643414	20.4109749812474	48.1134708095573	19.3532155367614	38.3417205847112	48.5601903559462	44.5113103239533	77.3704367561155	61.3431928574217	53.5069336068132	64.2679422323011	32.964678347151	32.7324206443377	36.8245005677111	7.08651931430839	107.128717482941	124.99023513788	42.1702497322189	53.6426727461696	47.3361577240775	56.3798498416666	39.5718327694347	27.2841370027466	38.1426075812247	9.41318222038142	62.919792993881	0	24.8348482590771	0	12.4523696859512	27.1571857913604	55.9165972886663	73.7675784786443	65.1117969553724	46.5356532907687
0ba69f58-5002-447b-9879-e6ba8e7dc145|14	11.8240347153659	8.54920064973925	8.62753218069504	21.0789617908686	29.9287695285221	8.80863245981061	22.779691904667	0	25.0980392156863	0	0	14.5456661187799	48.8741490661547	32.4630153503687	46.7960316965121	10.2054874906237	9.62269416191145	19.3532155367614	9.58543014617781	58.2722284271354	26.706786194372	45.1327547744007	22.306615584517	8.9178222678022	27.5434038138433	24.7235087603633	8.18310516108443	6.13741676128517	21.2595579429252	9.31554065069051	23.4356690883525	33.7361997857751	40.2320045596272	31.5574384827184	28.1899249208333	19.7859163847174	0	30.5140860649797	28.2395466611443	7.86497412423513	0	16.5565655060514	7.5321623331626	31.1309242148781	27.1571857913604	6.21295525429626	6.70614349805857	26.044718782149	23.2678266453844
0bacf7c9-e3a3-4e64-815c-67fe89a4d630|7	5.91201735768296	0	0	14.0526411939124	0	0	0	21.4700546412891	6.27450980392157	0	0	0	13.9640425903299	23.1878681074062	7.79933861608536	10.2054874906237	0	9.67660776838072	0	0	0	0	0	0	0	8.24116958678776	0	0	0	9.31554065069051	0	0	0	0	9.39664164027777	19.7859163847174	9.09471233424887	0	0	0	0	0	0	0	0	12.4259105085925	13.4122869961171	0	4.65356532907687
0bb355fc-751f-4f46-bf94-f734fb59ece8|258	5.91201735768296	0	34.5101287227801	42.1579235817372	69.8337955665516	96.8949570579167	96.8136905948347	171.760437130312	69.0196078431373	101.73146961281	112.885928768979	58.1826644751196	13.9640425903299	23.1878681074062	15.5986772321707	61.2329249437423	48.1134708095573	164.502332062472	57.5125808770669	48.5601903559462	62.3158344535346	45.1327547744007	33.4599233767755	89.178222678022	110.173615255373	24.7235087603633	90.0141567719287	73.6490011354221	63.7786738287755	107.128717482941	117.178345441762	101.208599357325	120.696013678882	31.5574384827184	56.3798498416666	98.9295819235868	45.4735616712443	45.7711290974696	56.4790933222885	62.919792993881	140.994911365472	41.3914137651286	67.7894609984634	62.2618484297562	27.1571857913604	49.7036420343701	87.1798654747614	97.6676954330586	83.7641759233837
0bb43ccd-3bdc-4dcc-b763-9a761db5c1f4|87	5.91201735768296	0	0	0	0	0	0	0	6.27450980392157	0	0	0	6.98202129516495	0	0	0	9.62269416191145	0	9.58543014617781	0	0	0	0	0	0	0	0	0	0	0	0	0	0	7.88935962067959	0	0	0	0	0	7.86497412423513	0	0	0	0	0	0	0	6.51117969553724	0
0bb6e2ad-0b68-4313-9f5f-11e5c9ac01c1|3	5.91201735768296	8.54920064973925	25.8825965420851	28.1052823878248	9.97625650950737	44.0431622990531	17.0847689285002	32.2050819619336	43.921568627451	40.692587845124	56.4429643844895	87.2739967126795	13.9640425903299	9.27514724296248	15.5986772321707	5.10274374531185	0	38.7064310735229	9.58543014617781	29.1361142135677	35.6090482591627	38.6852183780577	33.4599233767755	53.5069336068132	0	16.4823391735755	0	12.2748335225703	7.08651931430839	0	23.4356690883525	25.3021498393313	33.526670466356	7.88935962067959	0	0	9.09471233424887	7.62852151624494	28.2395466611443	15.7299482484703	0	0	7.5321623331626	12.4523696859512	18.1047905275736	18.6388657628888	46.94300448641	13.0223593910745	9.30713065815374
0bc544af-6ab9-414b-b964-6037f0185b0c|8	5.91201735768296	0	0	0	0	0	0	10.7350273206445	0	0	0	0	6.98202129516495	0	0	5.10274374531185	0	9.67660776838072	0	0	0	0	5.57665389612924	0	0	0	0	0	0	0	0	16.8680998928876	0	0	0	0	0	0	0	0	0	0	0	0	9.0523952637868	0	0	0	4.65356532907687
0bdb852e-efd9-44e5-940b-ad2fe7141c61|5	5.91201735768296	0	0	0	0	8.80863245981061	0	0	0	0	0	0	0	0	0	0	0	0	0	0	0	0	0	8.9178222678022	0	8.24116958678776	0	0	7.08651931430839	0	0	0	0	7.88935962067959	0	0	0	15.2570430324899	0	0	12.8177192150429	0	0	0	0	6.21295525429626	13.4122869961171	0	0
0bea770b-6407-4abf-9f60-0c6dbb5fe773|13	5.91201735768296	0	0	0	9.97625650950737	0	0	0	18.8235294117647	0	0	0	0	4.63757362148124	0	0	9.62269416191145	0	0	9.71203807118924	8.90226206479066	6.44753639634296	5.57665389612924	8.9178222678022	0	0	0	0	0	4.65777032534526	0	0	0	0	0	0	9.09471233424887	7.62852151624494	0	7.86497412423513	0	0	0	0	0	0	6.70614349805857	0	4.65356532907687
0becfae8-2b04-4a3e-903d-50f5f28f6352|3	11.8240347153659	0	0	0	0	8.80863245981061	11.3898459523335	10.7350273206445	6.27450980392157	10.173146961281	0	29.0913322375598	6.98202129516495	23.1878681074062	15.5986772321707	15.3082312359356	0	0	19.1708602923556	0	17.8045241295813	12.8950727926859	11.1533077922585	0	9.18113460461444	8.24116958678776	0	18.4122502838555	21.2595579429252	13.9733109760358	7.81188969611749	8.43404994644378	13.4106681865424	7.88935962067959	9.39664164027777	0	9.09471233424887	30.5140860649797	0	23.5949223727054	0	0	0	0	18.1047905275736	43.4906867800738	0	13.0223593910745	9.30713065815374
0beed84f-5338-428c-b282-344a366c00a1|5	5.91201735768296	17.0984012994785	17.2550643613901	0	29.9287695285221	26.4258973794318	11.3898459523335	0	25.0980392156863	30.519440883843	42.3322232883671	43.6369983563397	0	4.63757362148124	0	35.719206217183	19.2453883238229	0	19.1708602923556	9.71203807118924	17.8045241295813	19.3426091890289	22.306615584517	17.8356445356044	36.7245384184577	0	16.3662103221689	6.13741676128517	0	13.9733109760358	15.623779392235	16.8680998928876	13.4106681865424	15.7787192413592	0	0	27.2841370027466	15.2570430324899	28.2395466611443	23.5949223727054	12.8177192150429	24.8348482590771	7.5321623331626	6.22618484297562	27.1571857913604	12.4259105085925	6.70614349805857	6.51117969553724	27.9213919744612
0beedb2c-a4e5-4167-8589-631791636d00|3	5.91201735768296	8.54920064973925	0	0	0	0	0	10.7350273206445	0	10.173146961281	0	14.5456661187799	0	4.63757362148124	7.79933861608536	5.10274374531185	0	0	0	0	8.90226206479066	6.44753639634296	0	0	9.18113460461444	8.24116958678776	0	0	0	9.31554065069051	7.81188969611749	8.43404994644378	6.7053340932712	0	9.39664164027777	0	9.09471233424887	7.62852151624494	9.41318222038142	0	12.8177192150429	0	0	12.4523696859512	0	0	6.70614349805857	6.51117969553724	4.65356532907687
0bf3d5fd-27d9-4fe7-9294-f024dce1b07a|3	5.91201735768296	0	8.62753218069504	28.1052823878248	29.9287695285221	17.6172649196212	11.3898459523335	10.7350273206445	56.4705882352941	30.519440883843	14.1107410961224	29.0913322375598	0	9.27514724296248	7.79933861608536	0	9.62269416191145	58.0596466102843	19.1708602923556	0	8.90226206479066	0	11.1533077922585	17.8356445356044	36.7245384184577	8.24116958678776	0	6.13741676128517	21.2595579429252	4.65777032534526	15.623779392235	0	0	15.7787192413592	9.39664164027777	59.3577491541521	0	7.62852151624494	47.0659111019071	23.5949223727054	51.2708768601715	57.94797927118	60.2572986653008	43.5832939008293	18.1047905275736	6.21295525429626	0	19.5335390866117	0
0bf47e20-c4b5-4de5-be3e-6df731002a96|100	5.91201735768296	25.6476019492177	17.2550643613901	7.0263205969562	0	26.4258973794318	575.187220592842	869.537212972207	37.6470588235294	40.692587845124	84.6644465767342	29.0913322375598	0	0	0	66.3356686890541	9.62269416191145	96.7660776838072	38.3417205847112	0	8.90226206479066	12.8950727926859	5.57665389612924	35.6712890712088	0	0	16.3662103221689	0	7.08651931430839	13.9733109760358	15.623779392235	50.6042996786627	53.6426727461696	0	28.1899249208333	59.3577491541521	0	0	0	0	0	0	0	0	9.0523952637868	0	26.8245739922343	0	9.30713065815374
0bf65c7d-1816-43de-88f9-4645c34da667|5	5.91201735768296	0	8.62753218069504	21.0789617908686	29.9287695285221	35.2345298392425	17.0847689285002	32.2050819619336	0	10.173146961281	42.3322232883671	14.5456661187799	6.98202129516495	46.3757362148124	23.3980158482561	20.4109749812474	9.62269416191145	19.3532155367614	9.58543014617781	9.71203807118924	26.706786194372	6.44753639634296	33.4599233767755	17.8356445356044	18.3622692092289	0	8.18310516108443	0	14.1730386286168	18.631081301381	15.623779392235	33.7361997857751	40.2320045596272	15.7787192413592	28.1899249208333	59.3577491541521	18.1894246684977	0	9.41318222038142	15.7299482484703	12.8177192150429	8.27828275302571	22.5964869994878	6.22618484297562	27.1571857913604	31.0647762714813	53.6491479844686	0	13.9606959872306
0c1623b9-325a-47b2-9103-84948c6f609d|563	23.6480694307318	34.196802598957	8.62753218069504	42.1579235817372	19.9525130190147	52.8517947588637	0	10.7350273206445	18.8235294117647	20.346293922562	0	29.0913322375598	0	4.63757362148124	7.79933861608536	61.2329249437423	163.585800752495	67.736254378665	105.439731607956	0	0	6.44753639634296	0	107.013867213626	146.898153673831	0	16.3662103221689	6.13741676128517	0	200.284123989846	171.861573314585	25.3021498393313	53.6426727461696	205.123350137669	131.552982963889	158.287331077739	181.894246684977	15.2570430324899	28.2395466611443	7.86497412423513	12.8177192150429	0	7.5321623331626	0	54.3143715827208	86.9813735601476	60.3552914825271	52.0894375642979	55.8427839489224
0c1c442a-e624-4d98-9a3b-8201413a6429|3	5.91201735768296	0	0	0	0	0	0	0	6.27450980392157	0	0	0	0	4.63757362148124	0	5.10274374531185	0	0	0	9.71203807118924	0	0	11.1533077922585	8.9178222678022	0	0	0	6.13741676128517	0	0	0	0	0	7.88935962067959	9.39664164027777	19.7859163847174	0	0	0	0	0	8.27828275302571	0	6.22618484297562	0	0	0	0	4.65356532907687
0c1efc5e-7814-4d02-a0e8-3cf7ee2ab1cd|93	17.7360520730489	51.2952038984355	43.1376609034752	14.0526411939124	39.9050260380295	79.2776921382955	56.9492297616675	53.6751366032227	50.1960784313725	30.519440883843	28.2214821922447	29.0913322375598	13.9640425903299	18.550294485925	15.5986772321707	56.1301811984304	19.2453883238229	9.67660776838072	47.927150730889	19.4240761423785	35.6090482591627	32.2376819817148	11.1533077922585	17.8356445356044	73.4490768369155	32.964678347151	8.18310516108443	30.6870838064259	14.1730386286168	69.8665548801788	70.3070072650574	118.076699250213	26.8213363730848	23.6680788620388	46.9832082013888	19.7859163847174	27.2841370027466	38.1426075812247	65.8922755426699	62.919792993881	12.8177192150429	16.5565655060514	45.1929739989756	37.3571090578537	36.2095810551472	68.3425077972588	33.5307174902929	78.1341563464469	46.5356532907687
0c26c43a-321b-4581-b01b-8a4472c2f7e3|4	5.91201735768296	0	25.8825965420851	21.0789617908686	9.97625650950737	26.4258973794318	11.3898459523335	32.2050819619336	43.921568627451	10.173146961281	0	29.0913322375598	0	4.63757362148124	0	15.3082312359356	9.62269416191145	9.67660776838072	9.58543014617781	0	8.90226206479066	0	0	0	0	0	8.18310516108443	0	21.2595579429252	9.31554065069051	0	8.43404994644378	13.4106681865424	0	0	0	0	15.2570430324899	9.41318222038142	0	0	16.5565655060514	7.5321623331626	0	18.1047905275736	18.6388657628888	13.4122869961171	0	9.30713065815374
0c2ff89b-93da-4369-9fde-33aaac3eb67f|66	35.4721041460978	34.196802598957	0	0	0	0	0	0	0	0	0	0	0	0	0	0	9.62269416191145	0	0	0	0	0	0	0	0	0	0	0	0	0	0	0	0	7.88935962067959	0	0	0	0	0	0	0	0	0	0	0	0	0	0	0
0c2ffef9-4ffc-49bb-ae68-a5b553d703b8|5351	307.424902599514	418.910831837223	207.060772336681	259.973862087379	778.148007741575	405.197093151288	1326.91705344685	1674.66426202055	577.254901960784	559.523082870455	409.211491787549	640.009309226316	586.489788793856	751.286926679961	405.565608036439	984.829542845188	943.024027867322	541.89003502932	1236.52048885694	417.617637061137	543.03798595223	206.321164682975	395.942426625176	677.754492352967	1009.92480650759	98.8940350414531	90.0141567719287	98.1986681805628	92.1247510860091	628.79899392161	562.456058120459	1475.95874062766	1233.7814731619	323.463744447863	507.418648574999	375.93241130963	591.156301726176	1212.93492108294	423.593199917164	951.661869032451	551.161926246844	24.8348482590771	82.8537856647887	37.3571090578537	923.344316906253	1366.85015594518	1032.74609870102	2526.33772186845	2047.56874479382
0c302571-1881-4265-9585-e3b62439acd4|3	5.91201735768296	0	0	0	0	0	0	0	0	0	0	0	0	0	0	0	0	0	0	0	0	6.44753639634296	0	0	0	0	0	0	0	0	0	0	0	0	9.39664164027777	0	0	0	18.8263644407628	0	0	0	0	0	0	0	6.70614349805857	0	0
0c41d09f-cc13-47b2-8652-6c97b645b5a0|330	5.91201735768296	8.54920064973925	0	7.0263205969562	0	0	0	0	6.27450980392157	10.173146961281	0	0	20.9460638854949	0	0	5.10274374531185	9.62269416191145	0	0	0	0	0	0	17.8356445356044	0	0	0	6.13741676128517	0	4.65777032534526	0	0	0	7.88935962067959	9.39664164027777	0	9.09471233424887	7.62852151624494	0	0	0	0	7.5321623331626	6.22618484297562	9.0523952637868	0	6.70614349805857	6.51117969553724	4.65356532907687
0c45c057-6dce-4139-bd47-474f6394f990|10881	5829.2491146754	6471.74489185261	34372.088207889	32011.9166397324	26437.0797501945	13415.5472362916	8787.26615222529	8416.26141938531	15899.5332048576	4557.56983865389	13405.2040413162	12669.2751894573	41941.0019200559	24987.0694509775	46554.2521994135	16854.3625907651	20852.3782488621	15453.542606104	10850.7069254733	31049.385713592	18570.1186671533	20651.3230909325	22116.8795506217	3147.99126053418	20740.183071824	31258.6776528258	39810.8066086757	39837.9721975021	56302.3959521802	12538.7177158294	5921.41238965706	10179.8982853576	5223.45525865826	13317.2390397071	5910.48759173472	11040.5413426723	8348.85271920813	30063.5989957991	25961.4502478421	31790.1645761044	105759.001243319	16035.0336926108	13957.0968033503	6282.2205065624	8608.82789586124	6014.14068615878	6390.95475364982	8366.86590876535	15319.5370633211
0c480fa6-0add-4d0b-821b-6244ffdc4b0c|11	5.91201735768296	8.54920064973925	0	0	0	8.80863245981061	22.779691904667	0	6.27450980392157	20.346293922562	0	0	6.98202129516495	9.27514724296248	7.79933861608536	10.2054874906237	0	19.3532155367614	0	0	8.90226206479066	32.2376819817148	5.57665389612924	0	27.5434038138433	0	0	0	14.1730386286168	4.65777032534526	0	0	26.8213363730848	0	0	0	9.09471233424887	7.62852151624494	0	7.86497412423513	0	0	7.5321623331626	0	0	6.21295525429626	6.70614349805857	0	9.30713065815374
0c4f757f-4be7-4c56-b58f-00cee86aded8|3	5.91201735768296	0	0	7.0263205969562	9.97625650950737	17.6172649196212	11.3898459523335	0	18.8235294117647	20.346293922562	28.2214821922447	0	13.9640425903299	4.63757362148124	15.5986772321707	0	9.62269416191145	0	9.58543014617781	0	0	0	5.57665389612924	8.9178222678022	0	0	0	6.13741676128517	14.1730386286168	23.2888516267263	0	8.43404994644378	6.7053340932712	15.7787192413592	0	0	0	0	0	0	12.8177192150429	8.27828275302571	7.5321623331626	18.6785545289269	27.1571857913604	6.21295525429626	20.1184304941757	0	0
0c5a8084-edb4-4298-8341-2361f502b656|3	5.91201735768296	0	8.62753218069504	0	0	0	0	0	0	0	0	0	6.98202129516495	9.27514724296248	7.79933861608536	0	19.2453883238229	0	0	9.71203807118924	0	0	0	8.9178222678022	0	0	8.18310516108443	0	0	9.31554065069051	0	0	6.7053340932712	0	0	0	0	0	0	7.86497412423513	0	8.27828275302571	0	0	0	6.21295525429626	0	6.51117969553724	9.30713065815374
0c625a09-9852-4980-b627-e6b9b0a4be48|77	11.8240347153659	0	0	14.0526411939124	19.9525130190147	17.6172649196212	11.3898459523335	64.4101639238672	18.8235294117647	10.173146961281	0	0	13.9640425903299	46.3757362148124	31.1973544643414	20.4109749812474	9.62269416191145	19.3532155367614	9.58543014617781	19.4240761423785	44.5113103239533	12.8950727926859	33.4599233767755	17.8356445356044	18.3622692092289	0	8.18310516108443	6.13741676128517	0	0	23.4356690883525	0	33.526670466356	15.7787192413592	0	0	9.09471233424887	0	28.2395466611443	31.4598964969405	12.8177192150429	8.27828275302571	0	0	18.1047905275736	0	13.4122869961171	6.51117969553724	9.30713065815374
0c7be45e-1769-466c-8b5a-31b5d05e8f20|10	11.8240347153659	8.54920064973925	17.2550643613901	14.0526411939124	0	26.4258973794318	5.69492297616675	0	12.5490196078431	0	0	0	6.98202129516495	13.9127208644437	15.5986772321707	15.3082312359356	0	9.67660776838072	19.1708602923556	0	44.5113103239533	32.2376819817148	5.57665389612924	8.9178222678022	9.18113460461444	0	0	6.13741676128517	35.432596571542	13.9733109760358	31.24755878447	8.43404994644378	20.1160022798136	0	0	0	0	22.8855645487348	0	15.7299482484703	12.8177192150429	8.27828275302571	22.5964869994878	12.4523696859512	9.0523952637868	12.4259105085925	0	0	18.6142613163075
0c84dbdb-8798-409c-aaea-8b3ed0548561|1272	35.4721041460978	119.688809096349	120.78545052973	154.579053133036	179.572617171133	308.302136093371	392.949685355506	246.905628374824	156.862745098039	40.692587845124	126.996669865101	43.6369983563397	6.98202129516495	0	0	428.630474606196	115.472329942937	270.94501751466	249.221183800623	9.71203807118924	0	0	0	231.863378962857	137.717019069217	271.958596363996	229.126944510364	343.69533863197	347.239446401111	256.177367893989	265.604249667995	413.268447375745	362.088041036645	126.229753930873	122.156341323611	79.1436655388694	263.746657693217	22.8855645487348	28.2395466611443	31.4598964969405	12.8177192150429	16.5565655060514	0	6.22618484297562	171.995510011949	149.11092610311	174.359730949523	306.02544569025	367.631660997073
0c85456a-0b12-4599-a0ae-b295466515ed|3150	11.8240347153659	179.533213644524	25.8825965420851	28.1052823878248	49.8812825475369	52.8517947588637	2904.41071784504	3553.29404313334	194.509803921569	61.038881767686	56.4429643844895	378.187319088278	0	4.63757362148124	15.5986772321707	857.260949212392	298.303519019255	445.123957345513	1121.4953271028	0	17.8045241295813	45.1327547744007	11.1533077922585	722.343603691978	100.992480650759	82.4116958678776	8.18310516108443	12.2748335225703	113.384309028934	274.80844919537	39.0594484805875	421.702497322189	395.614711503001	71.0042365861163	93.9664164027777	158.287331077739	236.462520690471	53.3996506137146	9.41318222038142	78.6497412423513	12.8177192150429	8.27828275302571	0	0	108.628743165442	68.3425077972588	114.004439466996	130.223593910745	116.339133226922
0c858449-3180-4581-8a7a-5296381c9e90|4	5.91201735768296	0	8.62753218069504	21.0789617908686	29.9287695285221	0	5.69492297616675	21.4700546412891	6.27450980392157	0	0	0	20.9460638854949	51.0133098362937	85.7927247769389	0	28.8680824857344	29.0298233051421	9.58543014617781	9.71203807118924	17.8045241295813	25.7901455853718	11.1533077922585	8.9178222678022	18.3622692092289	16.4823391735755	0	12.2748335225703	14.1730386286168	0	0	16.8680998928876	0	0	0	19.7859163847174	9.09471233424887	22.8855645487348	75.3054577630514	39.3248706211757	25.6354384300858	124.174241295386	52.7251363321382	43.5832939008293	18.1047905275736	12.4259105085925	0	26.044718782149	13.9606959872306
0c88eacf-ae73-43ba-b392-9911332528b5|3	5.91201735768296	0	17.2550643613901	21.0789617908686	9.97625650950737	8.80863245981061	17.0847689285002	32.2050819619336	12.5490196078431	10.173146961281	14.1107410961224	14.5456661187799	13.9640425903299	23.1878681074062	23.3980158482561	10.2054874906237	28.8680824857344	58.0596466102843	9.58543014617781	38.848152284757	8.90226206479066	51.5802911707437	27.8832694806462	44.589111339011	18.3622692092289	32.964678347151	32.7324206443377	55.2367508515666	77.9517124573923	13.9733109760358	23.4356690883525	16.8680998928876	13.4106681865424	55.2255173447571	37.5865665611111	39.5718327694347	9.09471233424887	22.8855645487348	56.4790933222885	23.5949223727054	25.6354384300858	8.27828275302571	15.0643246663252	12.4523696859512	9.0523952637868	12.4259105085925	6.70614349805857	6.51117969553724	4.65356532907687
0c8e41d7-1f95-41b1-87a6-ff65df9e8d2a|6	23.6480694307318	17.0984012994785	17.2550643613901	35.131602984781	39.9050260380295	17.6172649196212	39.8644608331672	21.4700546412891	25.0980392156863	101.73146961281	0	29.0913322375598	27.9280851806598	46.3757362148124	38.9966930804268	20.4109749812474	38.4907766476458	19.3532155367614	28.7562904385334	29.1361142135677	62.3158344535346	70.9229003597725	39.0365772729047	17.8356445356044	18.3622692092289	49.4470175207265	40.9155258054221	61.3741676128517	49.6056352001588	27.9466219520715	39.0594484805875	0	33.526670466356	7.88935962067959	56.3798498416666	0	45.4735616712443	15.2570430324899	9.41318222038142	23.5949223727054	51.2708768601715	0	0	18.6785545289269	36.2095810551472	18.6388657628888	26.8245739922343	6.51117969553724	4.65356532907687
0c92acc3-faea-4072-91cb-3106ad917945|6	11.8240347153659	0	0	0	9.97625650950737	0	0	0	0	0	14.1107410961224	0	0	0	15.5986772321707	30.6164624718711	9.62269416191145	0	19.1708602923556	0	8.90226206479066	6.44753639634296	0	26.7534668034066	18.3622692092289	0	0	6.13741676128517	0	0	0	0	6.7053340932712	23.6680788620388	18.7932832805555	0	0	45.7711290974696	0	15.7299482484703	0	0	7.5321623331626	0	0	18.6388657628888	6.70614349805857	0	9.30713065815374
0ca38320-3b93-4fdc-8a96-b3202a131119|77	41.3841215037807	17.0984012994785	60.3927252648652	77.2895265665182	89.7863085855664	79.2776921382955	17.0847689285002	53.6751366032227	43.921568627451	40.692587845124	56.4429643844895	130.910995069019	13.9640425903299	18.550294485925	23.3980158482561	40.8219499624948	57.7361649714687	77.4128621470457	86.2688713156003	0	26.706786194372	25.7901455853718	27.8832694806462	107.013867213626	27.5434038138433	8.24116958678776	8.18310516108443	24.5496670451407	63.7786738287755	32.6043922774168	54.6832278728224	101.208599357325	87.1693432125256	55.2255173447571	37.5865665611111	59.3577491541521	18.1894246684977	38.1426075812247	37.6527288815257	78.6497412423513	76.9063152902573	8.27828275302571	0	18.6785545289269	108.628743165442	68.3425077972588	140.82901345923	58.6006172598351	65.1499146070762
0ca71894-3177-41f4-b00b-8c628e934acb|4	5.91201735768296	0	17.2550643613901	7.0263205969562	0	26.4258973794318	17.0847689285002	32.2050819619336	12.5490196078431	0	28.2214821922447	14.5456661187799	0	0	7.79933861608536	20.4109749812474	19.2453883238229	9.67660776838072	0	19.4240761423785	35.6090482591627	23.1036720868956	16.7299616883877	8.9178222678022	27.5434038138433	0	0	24.5496670451407	7.08651931430839	13.9733109760358	7.81188969611749	67.4723995715503	67.053340932712	0	0	0	9.09471233424887	7.62852151624494	18.8263644407628	7.86497412423513	0	0	0	0	9.0523952637868	18.6388657628888	20.1184304941757	19.5335390866117	18.6142613163075
0cb42ecc-1c4d-40f2-95f0-3506290c1520|1607	165.536486015123	153.885611695306	379.611415950582	309.158106266073	478.860312456354	581.369742347501	56.9492297616675	75.1451912445117	269.803921568627	396.752731489959	310.436304114692	305.458988494378	34.9101064758247	27.8254417288874	15.5986772321707	127.568593632796	105.849635781026	183.855547599234	153.366882338845	48.5601903559462	0	25.7901455853718	0	178.356445356044	110.173615255373	16.4823391735755	65.4648412886754	6.13741676128517	63.7786738287755	209.599664640537	171.861573314585	219.285298607538	328.561370570289	331.353104068543	234.916041006944	197.859163847174	209.178383687724	434.825726425961	291.808648831824	503.358343951048	281.989822730943	943.724233844931	1031.90623964328	591.487560082684	968.606293225187	1037.56352746748	891.91708524179	221.380109648266	386.24592231338
0cb5e5ce-7b10-4a85-be6d-50243720c3ca|41	17.7360520730489	0	8.62753218069504	14.0526411939124	29.9287695285221	35.2345298392425	17.0847689285002	10.7350273206445	18.8235294117647	40.692587845124	14.1107410961224	0	6.98202129516495	13.9127208644437	23.3980158482561	5.10274374531185	9.62269416191145	29.0298233051421	9.58543014617781	0	26.706786194372	6.44753639634296	16.7299616883877	8.9178222678022	9.18113460461444	24.7235087603633	0	9.20612514192776	1.18108655238473	4.65777032534526	7.81188969611749	8.43404994644378	0	0	9.39664164027777	0	0	45.7711290974696	47.0659111019071	23.5949223727054	0	24.8348482590771	15.0643246663252	6.22618484297562	0	6.21295525429626	6.70614349805857	6.51117969553724	4.65356532907687
0cbc1d50-303e-4ad0-8dfe-184dda316db3|5	5.91201735768296	0	0	0	0	0	0	0	0	0	0	0	0	0	0	0	0	0	0	9.71203807118924	0	0	0	0	0	0	0	0	0	0	0	0	0	0	0	0	0	0	0	0	0	0	0	0	0	0	0	6.51117969553724	9.30713065815374
0cd44992-f72f-4686-b1eb-5053a4528fa2|6	5.91201735768296	8.54920064973925	8.62753218069504	0	0	17.6172649196212	22.779691904667	21.4700546412891	18.8235294117647	0	0	14.5456661187799	27.9280851806598	9.27514724296248	23.3980158482561	10.2054874906237	9.62269416191145	0	9.58543014617781	9.71203807118924	8.90226206479066	32.2376819817148	33.4599233767755	0	9.18113460461444	8.24116958678776	0	18.4122502838555	21.2595579429252	32.6043922774168	23.4356690883525	8.43404994644378	26.8213363730848	7.88935962067959	0	0	0	15.2570430324899	9.41318222038142	7.86497412423513	12.8177192150429	16.5565655060514	15.0643246663252	18.6785545289269	27.1571857913604	18.6388657628888	6.70614349805857	6.51117969553724	9.30713065815374
0cdd8784-41fc-48b3-906a-6ade87c978c1|4	5.91201735768296	0	0	0	0	0	0	0	0	0	0	0	0	0	0	0	0	0	0	0	0	0	0	0	0	0	0	0	0	0	0	0	0	0	0	0	0	0	0	0	0	0	0	0	0	0	0	6.51117969553724	9.30713065815374
0cdff670-9a54-4c10-9228-3265ff2b905d|7	11.8240347153659	0	0	0	0	0	0	0	0	0	0	0	0	0	0	5.10274374531185	0	9.67660776838072	0	9.71203807118924	0	12.8950727926859	5.57665389612924	0	0	8.24116958678776	0	0	14.1730386286168	0	7.81188969611749	0	0	0	9.39664164027777	0	0	7.62852151624494	0	0	0	16.5565655060514	0	12.4523696859512	0	12.4259105085925	0	0	4.65356532907687
0d00aa63-a585-405e-bb58-88bc53df78cf|5	5.91201735768296	0	0	0	0	8.80863245981061	0	0	0	0	14.1107410961224	0	6.98202129516495	4.63757362148124	15.5986772321707	0	0	0	0	0	0	6.44753639634296	0	0	0	0	0	0	0	0	0	0	0	7.88935962067959	0	0	0	0	0	7.86497412423513	0	0	7.5321623331626	0	0	0	0	0	0
0d054a76-91c4-4cc7-bdc2-2cb0556e4dcf|10	5.91201735768296	0	0	7.0263205969562	9.97625650950737	0	17.0847689285002	10.7350273206445	18.8235294117647	20.346293922562	0	29.0913322375598	6.98202129516495	13.9127208644437	15.5986772321707	20.4109749812474	0	29.0298233051421	0	0	0	6.44753639634296	0	8.9178222678022	0	0	0	0	7.08651931430839	4.65777032534526	0	0	0	0	9.39664164027777	19.7859163847174	27.2841370027466	7.62852151624494	0	0	0	0	0	6.22618484297562	0	18.6388657628888	20.1184304941757	26.044718782149	4.65356532907687
0d08c8fe-3c0a-4cff-bbc0-a1be0f0d33af|3	11.8240347153659	42.7460032486962	8.62753218069504	21.0789617908686	0	0	0	0	31.3725490196078	10.173146961281	14.1107410961224	14.5456661187799	6.98202129516495	4.63757362148124	0	40.8219499624948	57.7361649714687	164.502332062472	57.5125808770669	9.71203807118924	0	12.8950727926859	0	80.2604004102198	128.535884464602	0	0	0	0	23.2888516267263	15.623779392235	42.1702497322189	46.9373386528984	110.451034689514	75.1731331222221	79.1436655388694	54.5682740054932	38.1426075812247	0	7.86497412423513	76.9063152902573	33.1131310121029	22.5964869994878	12.4523696859512	27.1571857913604	12.4259105085925	40.2368609883514	6.51117969553724	4.65356532907687
0d105ad6-271c-4b34-8e30-d27fbeab7ffc|507	29.5600867884148	25.6476019492177	43.1376609034752	70.263205969562	39.9050260380295	140.93811935697	410.034454284006	976.887486178652	94.1176470588235	0	28.2214821922447	72.7283305938995	0	0	0	61.2329249437423	19.2453883238229	0	28.7562904385334	9.71203807118924	0	0	0	0	0	32.964678347151	49.0986309665065	24.5496670451407	21.2595579429252	4.65777032534526	0	101.208599357325	60.3480068394408	15.7787192413592	18.7932832805555	0	18.1894246684977	61.0281721299595	84.7186399834328	55.0548188696459	102.541753720343	24.8348482590771	22.5964869994878	0	81.4715573740812	49.7036420343701	100.592152470879	6.51117969553724	32.5749573035381
0d108ddb-b56d-4b42-a31f-86cd0127044f|1698	53.2081562191467	85.4920064973925	224.315836698071	70.263205969562	159.620104152118	123.320854437349	404.339531307839	397.196010863848	6.27450980392157	30.519440883843	0	0	0	4.63757362148124	15.5986772321707	265.342674756216	307.926213181166	203.208763135995	364.246345554757	0	0	0	0	142.685156284835	165.26042288306	24.7235087603633	8.18310516108443	116.610918464418	28.3460772572336	456.461491883835	312.4755878447	472.306797000852	362.088041036645	733.710444723202	629.57498989861	593.577491541521	1082.27076777562	15.2570430324899	9.41318222038142	0	0	33.1131310121029	7.5321623331626	12.4523696859512	162.943114748162	130.472060340221	315.188744408753	162.779492388431	604.963492779993
0d380fb5-2500-4787-accc-de85a714caab|49	5.91201735768296	0	8.62753218069504	0	9.97625650950737	0	0	0	6.27450980392157	0	14.1107410961224	14.5456661187799	0	4.63757362148124	23.3980158482561	0	9.62269416191145	9.67660776838072	0	0	26.706786194372	12.8950727926859	5.57665389612924	0	9.18113460461444	8.24116958678776	0	6.13741676128517	0	0	0	0	0	0	9.39664164027777	0	9.09471233424887	7.62852151624494	9.41318222038142	0	0	0	7.5321623331626	0	0	0	13.4122869961171	0	4.65356532907687
0d3aaa3a-409e-4b6c-a6b8-7d42cbc8c747|18	5.91201735768296	25.6476019492177	17.2550643613901	42.1579235817372	29.9287695285221	17.6172649196212	0	0	6.27450980392157	10.173146961281	14.1107410961224	58.1826644751196	104.730319427474	97.389046051106	148.187433705622	25.5137187265593	19.2453883238229	58.0596466102843	19.1708602923556	67.9842664983247	8.90226206479066	19.3426091890289	55.7665389612924	62.4247558746154	73.4490768369155	8.24116958678776	0	0	0	4.65777032534526	7.81188969611749	0	6.7053340932712	15.7787192413592	18.7932832805555	59.3577491541521	27.2841370027466	15.2570430324899	37.6527288815257	23.5949223727054	89.7240345053001	33.1131310121029	22.5964869994878	118.297512016537	18.1047905275736	6.21295525429626	13.4122869961171	71.6229766509096	23.2678266453844
0d3d717a-67c1-41a0-987e-4ca7b0723589|142	5.91201735768296	0	8.62753218069504	14.0526411939124	39.9050260380295	35.2345298392425	5.69492297616675	10.7350273206445	25.0980392156863	10.173146961281	56.4429643844895	14.5456661187799	6.98202129516495	0	7.79933861608536	15.3082312359356	9.62269416191145	0	9.58543014617781	19.4240761423785	35.6090482591627	6.44753639634296	5.57665389612924	0	18.3622692092289	0	40.9155258054221	6.13741676128517	14.1730386286168	13.9733109760358	23.4356690883525	0	0	15.7787192413592	9.39664164027777	19.7859163847174	36.3788493369955	7.62852151624494	18.8263644407628	7.86497412423513	25.6354384300858	8.27828275302571	0	6.22618484297562	36.2095810551472	6.21295525429626	6.70614349805857	13.0223593910745	0
0d3d7409-3d8b-4f87-a680-a85a0771f93f|653	65.0321909345126	25.6476019492177	69.0202574455603	56.2105647756496	0	17.6172649196212	5.69492297616675	10.7350273206445	25.0980392156863	20.346293922562	42.3322232883671	0	223.424681445278	148.4023558874	140.388095089536	51.0274374531185	38.4907766476458	29.0298233051421	115.025161754134	145.680571067839	71.2180965183253	103.160582341487	139.416347403231	53.5069336068132	36.7245384184577	181.305730909331	147.29589289952	220.947003406266	77.9517124573923	79.1820955308694	39.0594484805875	33.7361997857751	53.6426727461696	78.8935962067959	46.9832082013888	39.5718327694347	81.8524110082398	61.0281721299595	56.4790933222885	78.6497412423513	64.0885960752144	16.5565655060514	7.5321623331626	6.22618484297562	0	18.6388657628888	46.94300448641	58.6006172598351	32.5749573035381
0d6abd6e-113e-4b0a-9579-e327977698a9|43	5.91201735768296	0	8.62753218069504	7.0263205969562	0	0	0	0	0	10.173146961281	14.1107410961224	0	0	0	0	5.10274374531185	19.2453883238229	19.3532155367614	0	0	0	0	0	26.7534668034066	55.0868076276866	0	0	0	0	0	7.81188969611749	0	0	31.5574384827184	28.1899249208333	19.7859163847174	9.09471233424887	45.7711290974696	0	78.6497412423513	12.8177192150429	0	0	0	0	6.21295525429626	0	0	0
0d6c8ea1-3f11-4c93-8a0e-0341f73ecf04|4	17.7360520730489	8.54920064973925	17.2550643613901	21.0789617908686	9.97625650950737	26.4258973794318	91.118767618668	53.6751366032227	75.2941176470588	61.038881767686	112.885928768979	58.1826644751196	104.730319427474	74.2011779436999	46.7960316965121	66.3356686890541	28.8680824857344	125.795900988949	38.3417205847112	165.104647210217	71.2180965183253	96.7130459451444	144.99300129936	115.931689481429	36.7245384184577	24.7235087603633	24.5493154832533	30.6870838064259	56.6921545144671	55.8932439041431	39.0594484805875	101.208599357325	67.053340932712	31.5574384827184	18.7932832805555	98.9295819235868	27.2841370027466	106.799301227429	37.6527288815257	23.5949223727054	64.0885960752144	82.7828275302571	75.321623331626	37.3571090578537	135.785928956802	37.2777315257775	53.6491479844686	65.1117969553724	32.5749573035381
0d7573d3-cf0f-44a5-b9f1-ca2f74df60a0|11	5.91201735768296	0	8.62753218069504	14.0526411939124	0	8.80863245981061	11.3898459523335	21.4700546412891	6.27450980392157	10.173146961281	28.2214821922447	0	13.9640425903299	9.27514724296248	7.79933861608536	5.10274374531185	0	0	0	0	0	0	0	0	0	0	8.18310516108443	0	7.08651931430839	0	7.81188969611749	0	0	7.88935962067959	0	0	0	7.62852151624494	37.6527288815257	39.3248706211757	12.8177192150429	0	0	0	9.0523952637868	18.6388657628888	0	0	9.30713065815374
0d80cd2b-77ed-48aa-b7b2-a2ce852dae17|242	23.6480694307318	0	8.62753218069504	14.0526411939124	9.97625650950737	79.2776921382955	62.6441527378342	75.1451912445117	18.8235294117647	0	0	72.7283305938995	20.9460638854949	13.9127208644437	23.3980158482561	20.4109749812474	38.4907766476458	9.67660776838072	0	29.1361142135677	35.6090482591627	12.8950727926859	39.0365772729047	17.8356445356044	0	0	16.3662103221689	6.13741676128517	28.3460772572336	13.9733109760358	0	16.8680998928876	26.8213363730848	23.6680788620388	28.1899249208333	0	0	15.2570430324899	9.41318222038142	23.5949223727054	12.8177192150429	16.5565655060514	0	0	45.261976318934	12.4259105085925	20.1184304941757	39.0670781732234	41.8820879616918
0d82d511-fcac-41ca-97a6-ff5cdbe76320|8584	573.465683695247	615.542446781226	25.8825965420851	42.1579235817372	39.9050260380295	123.320854437349	11.3898459523335	139.555355168379	12.5490196078431	40.692587845124	0	101.819662831459	34.9101064758247	46.3757362148124	23.3980158482561	1888.01518576539	2800.20400111623	1703.08296723501	2626.40786005272	38.848152284757	53.413572388744	38.6852183780577	39.0365772729047	1810.31792036385	2469.72520864128	0	16.3662103221689	12.2748335225703	0	549.61689839074	328.099367236935	92.7745494108816	261.508029637577	268.238227103106	404.055590531944	158.287331077739	172.799534350728	122.056344259919	103.545004424196	173.029430733173	102.541753720343	49.6696965181543	45.1929739989756	87.1665878016587	90.523952637868	410.055046783553	288.364170416519	397.181961427771	367.631660997073
0d86f4c4-4842-412c-9b42-69e197a138e0|36	5.91201735768296	0	0	0	0	0	0	0	0	0	14.1107410961224	0	0	4.63757362148124	0	5.10274374531185	0	0	0	0	26.706786194372	0	0	0	0	0	0	0	0	0	7.81188969611749	8.43404994644378	6.7053340932712	0	9.39664164027777	0	0	0	0	0	0	0	0	0	0	0	0	6.51117969553724	4.65356532907687
0d88b2d2-fb58-4815-8df4-071c1e89dea1|9	5.91201735768296	0	0	7.0263205969562	9.97625650950737	0	0	10.7350273206445	0	0	0	14.5456661187799	0	0	0	5.10274374531185	0	0	0	0	0	6.44753639634296	0	8.9178222678022	0	0	0	0	0	9.31554065069051	7.81188969611749	8.43404994644378	0	0	0	0	0	0	0	7.86497412423513	12.8177192150429	8.27828275302571	0	0	9.0523952637868	6.21295525429626	13.4122869961171	0	0
0d8a3c13-678c-453d-a627-427848bb34e6|39	5.91201735768296	0	8.62753218069504	0	9.97625650950737	0	17.0847689285002	0	0	0	0	0	6.98202129516495	4.63757362148124	7.79933861608536	5.10274374531185	0	0	28.7562904385334	29.1361142135677	0	0	16.7299616883877	17.8356445356044	0	0	0	0	0	13.9733109760358	7.81188969611749	0	6.7053340932712	7.88935962067959	0	0	0	0	0	0	0	0	0	0	0	0	0	0	0
0da11938-c86f-4a9f-8f00-e84b399d48b3|1058	11.8240347153659	0	34.5101287227801	14.0526411939124	29.9287695285221	35.2345298392425	51.2543067855007	53.6751366032227	25.0980392156863	40.692587845124	28.2214821922447	29.0913322375598	195.496596264619	97.389046051106	85.7927247769389	20.4109749812474	38.4907766476458	96.7660776838072	67.0980110232447	87.4083426407032	71.2180965183253	64.4753639634296	117.109731818714	35.6712890712088	18.3622692092289	98.8940350414531	90.0141567719287	98.1986681805628	134.643866971859	27.9466219520715	23.4356690883525	16.8680998928876	20.1160022798136	39.4467981033979	28.1899249208333	39.5718327694347	27.2841370027466	38.1426075812247	37.6527288815257	55.0548188696459	89.7240345053001	74.5045447772314	30.1286493326504	80.940402958683	9.0523952637868	0	26.8245739922343	19.5335390866117	13.9606959872306
0dac7c88-0016-49b9-86d2-83ea74795edf|224	11.8240347153659	0	69.0202574455603	49.1842441786934	19.9525130190147	8.80863245981061	17.0847689285002	10.7350273206445	56.4705882352941	61.038881767686	14.1107410961224	29.0913322375598	34.9101064758247	18.550294485925	7.79933861608536	20.4109749812474	19.2453883238229	9.67660776838072	0	29.1361142135677	26.706786194372	12.8950727926859	33.4599233767755	0	18.3622692092289	0	0	0	7.08651931430839	41.9199329281073	15.623779392235	8.43404994644378	26.8213363730848	47.3361577240775	9.39664164027777	59.3577491541521	36.3788493369955	15.2570430324899	18.8263644407628	15.7299482484703	12.8177192150429	49.6696965181543	45.1929739989756	80.940402958683	90.523952637868	99.4072840687401	53.6491479844686	26.044718782149	37.228522632615
0dc7e1f6-52ac-4c69-b836-3aab2341e8ed|13	11.8240347153659	0	0	0	0	0	0	0	0	0	0	0	0	0	0	5.10274374531185	19.2453883238229	0	28.7562904385334	9.71203807118924	0	0	0	17.8356445356044	27.5434038138433	0	0	0	21.2595579429252	4.65777032534526	0	0	0	0	18.7932832805555	0	0	15.2570430324899	0	0	0	0	0	0	0	0	6.70614349805857	0	0
0dcde8e3-618e-45db-a1cf-6bccf5201ba2|4	5.91201735768296	0	0	0	0	17.6172649196212	5.69492297616675	0	6.27450980392157	0	28.2214821922447	0	13.9640425903299	18.550294485925	7.79933861608536	30.6164624718711	28.8680824857344	19.3532155367614	0	19.4240761423785	26.706786194372	77.3704367561155	27.8832694806462	8.9178222678022	9.18113460461444	0	0	6.13741676128517	14.1730386286168	18.631081301381	15.623779392235	67.4723995715503	26.8213363730848	0	18.7932832805555	0	27.2841370027466	99.1707797111842	216.503191068773	157.299482484703	217.901226655729	0	15.0643246663252	12.4523696859512	27.1571857913604	37.2777315257775	26.8245739922343	19.5335390866117	9.30713065815374
0dd1c725-31a3-43bf-9574-3dd4bb3e5992|4	5.91201735768296	0	0	0	0	0	0	0	0	0	0	0	6.98202129516495	0	7.79933861608536	0	0	0	0	0	0	0	5.57665389612924	0	9.18113460461444	0	0	6.13741676128517	0	0	0	0	0	0	0	0	0	15.2570430324899	0	23.5949223727054	0	0	0	0	0	0	0	0	4.65356532907687
0dd29d1c-1914-4b89-9d34-1500db2c79e8|7	5.91201735768296	8.54920064973925	0	7.0263205969562	0	17.6172649196212	17.0847689285002	10.7350273206445	25.0980392156863	40.692587845124	14.1107410961224	43.6369983563397	62.8381916564846	37.1005889718499	31.1973544643414	10.2054874906237	0	0	0	58.2722284271354	35.6090482591627	77.3704367561155	16.7299616883877	17.8356445356044	9.18113460461444	32.964678347151	24.5493154832533	18.4122502838555	21.2595579429252	9.31554065069051	7.81188969611749	33.7361997857751	6.7053340932712	7.88935962067959	18.7932832805555	0	27.2841370027466	15.2570430324899	9.41318222038142	23.5949223727054	0	0	0	0	72.4191621102944	24.851821017185	40.2368609883514	26.044718782149	13.9606959872306
0de0e556-2199-4217-b9f5-e38dfe7f7090|171	5.91201735768296	25.6476019492177	8.62753218069504	21.0789617908686	9.97625650950737	8.80863245981061	17.0847689285002	10.7350273206445	6.27450980392157	71.212028728967	14.1107410961224	0	62.8381916564846	92.7514724296248	7.79933861608536	40.8219499624948	28.8680824857344	19.3532155367614	38.3417205847112	77.6963045695139	62.3158344535346	38.6852183780577	50.1898850651632	8.9178222678022	9.18113460461444	16.4823391735755	24.5493154832533	18.4122502838555	28.3460772572336	13.1970159218116	23.4356690883525	16.8680998928876	40.2320045596272	7.88935962067959	9.39664164027777	0	18.1894246684977	0	28.2395466611443	23.5949223727054	12.8177192150429	8.27828275302571	0	12.4523696859512	36.2095810551472	12.4259105085925	53.6491479844686	19.5335390866117	13.9606959872306
0de28b89-5dfb-4062-abdc-44002eda6e4f|4	11.8240347153659	0	0	7.0263205969562	9.97625650950737	0	0	0	0	20.346293922562	0	14.5456661187799	6.98202129516495	0	7.79933861608536	0	0	0	0	0	0	12.8950727926859	0	0	0	0	0	6.13741676128517	7.08651931430839	0	0	8.43404994644378	0	0	0	0	0	0	0	0	0	0	0	0	0	0	0	0	0
0dec6963-f2ce-49c0-b3b9-58c8477821f9|246	11.8240347153659	0	25.8825965420851	35.131602984781	19.9525130190147	52.8517947588637	39.8644608331672	21.4700546412891	31.3725490196078	40.692587845124	28.2214821922447	0	90.7662768371444	64.9260307007374	31.1973544643414	10.2054874906237	9.62269416191145	29.0298233051421	28.7562904385334	67.9842664983247	53.413572388744	83.8179731524584	27.8832694806462	0	18.3622692092289	8.24116958678776	8.18310516108443	6.13741676128517	0	27.9466219520715	7.81188969611749	16.8680998928876	33.526670466356	0	18.7932832805555	19.7859163847174	9.09471233424887	7.62852151624494	9.41318222038142	15.7299482484703	12.8177192150429	8.27828275302571	0	12.4523696859512	27.1571857913604	6.21295525429626	6.70614349805857	19.5335390866117	23.2678266453844
0def3314-0e03-4fe3-8719-a4a20515a086|3	5.91201735768296	8.54920064973925	0	28.1052823878248	19.9525130190147	17.6172649196212	5.69492297616675	10.7350273206445	25.0980392156863	20.346293922562	0	0	6.98202129516495	4.63757362148124	0	15.3082312359356	19.2453883238229	9.67660776838072	9.58543014617781	0	0	6.44753639634296	0	0	27.5434038138433	0	0	6.13741676128517	0	0	15.623779392235	0	6.7053340932712	0	0	19.7859163847174	0	7.62852151624494	28.2395466611443	0	12.8177192150429	33.1131310121029	22.5964869994878	43.5832939008293	9.0523952637868	12.4259105085925	13.4122869961171	0	0
0df30c6a-72cb-4c08-8645-a7cce387d494|468	17.7360520730489	25.6476019492177	17.2550643613901	14.0526411939124	19.9525130190147	70.4690596784849	28.4746148808337	96.6152458858008	37.6470588235294	111.904616574091	84.6644465767342	29.0913322375598	97.7482981323093	92.7514724296248	62.3947089286828	15.3082312359356	0	29.0298233051421	38.3417205847112	77.6963045695139	115.729406842279	109.60811873783	100.379770130326	62.4247558746154	0	32.964678347151	40.9155258054221	24.5496670451407	42.5191158858504	55.8932439041431	93.7426763534099	59.0383496251065	40.2320045596272	7.88935962067959	28.1899249208333	59.3577491541521	63.6629863397421	61.0281721299595	47.0659111019071	15.7299482484703	25.6354384300858	41.3914137651286	22.5964869994878	0	18.1047905275736	49.7036420343701	46.94300448641	104.178875128596	27.9213919744612
0dfd902e-d5d2-4f7c-a065-abde89e363b4|5	29.5600867884148	51.2952038984355	86.2753218069503	70.263205969562	29.9287695285221	123.320854437349	51.2543067855007	42.9401092825781	87.843137254902	213.636086186901	183.439634249591	116.365328950239	13.9640425903299	27.8254417288874	7.79933861608536	45.9246937078067	57.7361649714687	96.7660776838072	86.2688713156003	29.1361142135677	17.8045241295813	32.2376819817148	27.8832694806462	71.3425781424176	119.354749859988	98.8940350414531	73.6479464497598	85.9238346579924	63.7786738287755	88.4976361815599	70.3070072650574	84.3404994644378	100.580011399068	86.7829558274755	75.1731331222221	98.9295819235868	81.8524110082398	53.3996506137146	84.7186399834328	117.974611863527	76.9063152902573	66.2262620242057	97.9181103311139	112.071327173561	63.3667668465076	80.7684183058514	46.94300448641	136.734773606282	83.7641759233837
0e0270b3-b768-4b40-bc1d-d8db32c1fa10|116	5.91201735768296	0	17.2550643613901	0	0	8.80863245981061	11.3898459523335	21.4700546412891	18.8235294117647	40.692587845124	0	14.5456661187799	8.14569151102578	18.550294485925	7.79933861608536	20.4109749812474	28.8680824857344	19.3532155367614	0	0	26.706786194372	12.8950727926859	33.4599233767755	8.9178222678022	18.3622692092289	8.24116958678776	0	0	0	37.2621626027621	70.3070072650574	25.3021498393313	13.4106681865424	15.7787192413592	28.1899249208333	0	9.09471233424887	15.2570430324899	9.41318222038142	0	0	0	7.5321623331626	0	0	12.4259105085925	20.1184304941757	6.51117969553724	23.2678266453844
0e06005a-1a4c-450c-8555-72714540224b|17	5.91201735768296	8.54920064973925	0	0	0	0	5.69492297616675	0	0	10.173146961281	0	0	0	0	0	5.10274374531185	0	0	19.1708602923556	9.71203807118924	0	6.44753639634296	0	0	0	0	8.18310516108443	6.13741676128517	0	0	0	0	0	0	0	19.7859163847174	18.1894246684977	0	9.41318222038142	7.86497412423513	0	0	0	0	0	0	0	0	13.9606959872306
0e0a4ec4-4193-4fd0-86b0-228b09d1212f|232	11.8240347153659	0	17.2550643613901	14.0526411939124	19.9525130190147	8.80863245981061	68.339075714001	42.9401092825781	6.27450980392157	30.519440883843	42.3322232883671	0	20.9460638854949	13.9127208644437	7.79933861608536	20.4109749812474	28.8680824857344	29.0298233051421	0	19.4240761423785	17.8045241295813	12.8950727926859	5.57665389612924	17.8356445356044	9.18113460461444	8.24116958678776	0	0	7.08651931430839	23.2888516267263	39.0594484805875	42.1702497322189	20.1160022798136	15.7787192413592	28.1899249208333	39.5718327694347	18.1894246684977	38.1426075812247	9.41318222038142	15.7299482484703	25.6354384300858	8.27828275302571	0	24.9047393719025	9.0523952637868	18.6388657628888	20.1184304941757	52.0894375642979	13.9606959872306
0e0df01c-9605-49c2-a410-ad62fcaff9eb|390	5.91201735768296	17.0984012994785	17.2550643613901	7.0263205969562	9.97625650950737	52.8517947588637	34.1695378570005	53.6751366032227	18.8235294117647	0	14.1107410961224	14.5456661187799	27.9280851806598	55.6508834577749	46.7960316965121	35.719206217183	28.8680824857344	0	28.7562904385334	106.832418783082	97.9248827126973	109.60811873783	94.8031162341972	8.9178222678022	45.9056730230722	16.4823391735755	16.3662103221689	49.0993340902814	21.2595579429252	23.2888516267263	70.3070072650574	67.4723995715503	20.1160022798136	39.4467981033979	56.3798498416666	19.7859163847174	27.2841370027466	15.2570430324899	47.0659111019071	23.5949223727054	25.6354384300858	16.5565655060514	37.660811665813	24.9047393719025	90.523952637868	18.6388657628888	26.8245739922343	39.0670781732234	18.6142613163075
0e10de7a-c114-4747-8f8c-1a418a70fefe|6	5.91201735768296	8.54920064973925	0	0	0	0	0	0	0	0	0	0	0	0	0	0	0	9.67660776838072	0	0	0	0	0	0	0	0	0	0	0	0	0	0	0	0	0	0	0	0	0	0	0	0	0	0	0	6.21295525429626	0	6.51117969553724	0
0e15d4ed-cc8c-4d7c-b6d6-70e68fd566f5|150	5.91201735768296	0	34.5101287227801	56.2105647756496	59.8575390570442	70.4690596784849	22.779691904667	32.2050819619336	100.392156862745	91.558322651529	98.7751876728566	130.910995069019	55.8561703613196	111.30176691555	62.3947089286828	20.4109749812474	19.2453883238229	29.0298233051421	28.7562904385334	77.6963045695139	53.413572388744	19.3426091890289	83.6498084419387	0	27.5434038138433	0	24.5493154832533	0	7.08651931430839	23.2888516267263	62.4951175689399	59.0383496251065	46.9373386528984	7.88935962067959	18.7932832805555	19.7859163847174	54.5682740054932	38.1426075812247	47.0659111019071	39.3248706211757	76.9063152902573	24.8348482590771	30.1286493326504	37.3571090578537	18.1047905275736	43.4906867800738	67.0614349805857	32.5558984776862	65.1499146070762
0e18b57b-524b-40e8-8f18-d0417f104795|4322	206.920607518904	179.533213644524	741.967767539773	674.526777307795	209.501386699655	440.431622990531	410.034454284006	354.25590158127	376.470588235294	559.523082870455	324.547045210814	174.547993425359	516.669575842206	588.971849928118	467.960316965121	459.246937078067	510.002790581307	483.830388419036	508.027797747424	611.858398484922	596.451558340975	502.907838914751	429.402350001952	490.480224729121	238.709499719975	1631.75157818398	1448.40961351194	1565.04127412772	1148.01612891796	395.910477654347	296.851808452465	261.455548339757	227.981359171221	268.238227103106	328.882457409722	455.076076848499	254.651945358968	854.394409819433	621.270026545174	770.767464175043	410.167014881372	182.122220566566	165.707571329577	255.273578562	235.362276858457	310.647762714813	254.833452926226	247.424828430415	260.599658428305
0e1d138c-4cf9-4d4b-bc78-5f79eb904f5c|247	5.91201735768296	0	43.1376609034752	28.1052823878248	0	26.4258973794318	96.8136905948347	75.1451912445117	37.6470588235294	10.173146961281	0	14.5456661187799	13.9640425903299	0	7.79933861608536	20.4109749812474	0	9.67660776838072	28.7562904385334	0	0	6.44753639634296	11.1533077922585	26.7534668034066	18.3622692092289	16.4823391735755	8.18310516108443	0	7.08651931430839	23.2888516267263	31.24755878447	84.3404994644378	80.4640091192544	15.7787192413592	0	19.7859163847174	36.3788493369955	22.8855645487348	9.41318222038142	15.7299482484703	0	8.27828275302571	15.0643246663252	0	54.3143715827208	136.685015594518	60.3552914825271	58.6006172598351	23.2678266453844
0e1e8861-9f51-4fca-8632-b777433264b6|11	5.91201735768296	0	25.8825965420851	7.0263205969562	0	8.80863245981061	17.0847689285002	0	37.6470588235294	0	28.2214821922447	0	6.98202129516495	27.8254417288874	0	5.10274374531185	9.62269416191145	0	9.58543014617781	19.4240761423785	17.8045241295813	25.7901455853718	33.4599233767755	8.9178222678022	18.3622692092289	8.24116958678776	8.18310516108443	0	0	23.2888516267263	0	16.8680998928876	33.526670466356	7.88935962067959	9.39664164027777	0	0	7.62852151624494	0	7.86497412423513	38.4531576451286	16.5565655060514	15.0643246663252	12.4523696859512	18.1047905275736	12.4259105085925	6.70614349805857	6.51117969553724	18.6142613163075
0e205c17-c26d-424c-adae-2cf26b25ecc0|8	5.91201735768296	8.54920064973925	17.2550643613901	0	0	0	11.3898459523335	10.7350273206445	25.0980392156863	0	14.1107410961224	29.0913322375598	6.98202129516495	37.1005889718499	15.5986772321707	0	0	29.0298233051421	0	29.1361142135677	8.90226206479066	12.8950727926859	0	0	0	0	0	12.2748335225703	7.08651931430839	0	0	8.43404994644378	13.4106681865424	7.88935962067959	9.39664164027777	0	18.1894246684977	22.8855645487348	0	7.86497412423513	12.8177192150429	0	7.5321623331626	24.9047393719025	9.0523952637868	12.4259105085925	13.4122869961171	19.5335390866117	4.65356532907687
0e2265c2-b079-4e9b-aa63-85d62164af43|129	11.8240347153659	25.6476019492177	181.178175794596	189.710656117817	169.596360661625	79.2776921382955	79.7289216663345	53.6751366032227	119.21568627451	213.636086186901	98.7751876728566	160.002327306579	104.730319427474	134.489635022956	218.38148125039	40.8219499624948	9.62269416191145	58.0596466102843	28.7562904385334	48.5601903559462	35.6090482591627	12.8950727926859	11.1533077922585	35.6712890712088	18.3622692092289	16.4823391735755	8.18310516108443	12.2748335225703	14.1730386286168	9.31554065069051	70.3070072650574	50.6042996786627	40.2320045596272	15.7787192413592	18.7932832805555	19.7859163847174	9.09471233424887	22.8855645487348	9.41318222038142	31.4598964969405	12.8177192150429	0	7.5321623331626	6.22618484297562	27.1571857913604	31.0647762714813	40.2368609883514	19.5335390866117	79.1106105943068
0e2eeca1-53fb-4c57-ba38-dcdf01892dd7|30	11.8240347153659	8.54920064973925	8.62753218069504	14.0526411939124	0	70.4690596784849	51.2543067855007	118.08530052709	31.3725490196078	40.692587845124	14.1107410961224	14.5456661187799	48.8741490661547	51.0133098362937	23.3980158482561	10.2054874906237	19.2453883238229	48.3830388419036	19.1708602923556	29.1361142135677	53.413572388744	25.7901455853718	83.6498084419387	0	27.5434038138433	8.24116958678776	8.18310516108443	18.4122502838555	14.1730386286168	27.9466219520715	15.623779392235	16.8680998928876	33.526670466356	23.6680788620388	18.7932832805555	0	0	7.62852151624494	28.2395466611443	31.4598964969405	0	41.3914137651286	7.5321623331626	0	36.2095810551472	31.0647762714813	40.2368609883514	26.044718782149	37.228522632615
0e314ce2-0c8b-4011-8472-f5025389f860|27	5.91201735768296	0	0	0	0	0	0	0	0	0	0	0	0	4.63757362148124	0	0	0	0	0	0	0	0	0	0	0	0	0	0	0	0	0	0	0	0	0	0	0	0	0	0	0	0	0	0	0	0	0	0	0
0e396683-026f-4259-938d-0fd621a27c54|24	5.91201735768296	0	0	0	0	0	0	0	6.27450980392157	0	0	0	0	4.63757362148124	15.5986772321707	0	0	0	0	0	17.8045241295813	0	0	0	0	8.24116958678776	24.5493154832533	24.5496670451407	7.08651931430839	0	0	0	6.7053340932712	0	0	0	0	0	0	0	0	0	15.0643246663252	0	0	0	0	0	4.65356532907687
0e3f2c30-2cd2-4077-8f8b-1e11f5d707e0|5	5.91201735768296	0	0	0	0	0	5.69492297616675	0	0	0	0	0	0	0	0	0	0	0	0	0	0	0	0	0	0	0	0	0	0	0	0	0	0	0	0	0	0	0	0	0	0	8.27828275302571	0	0	0	0	6.70614349805857	0	0
0e418318-8a65-4085-9342-fad9196b8418|3	23.6480694307318	0	17.2550643613901	7.0263205969562	9.97625650950737	0	17.0847689285002	0	62.7450980392157	0	14.1107410961224	0	6.98202129516495	0	0	15.3082312359356	9.62269416191145	9.67660776838072	9.58543014617781	9.71203807118924	0	6.44753639634296	0	0	0	8.24116958678776	0	0	0	9.31554065069051	0	33.7361997857751	0	0	0	0	0	22.8855645487348	0	0	0	24.8348482590771	0	0	27.1571857913604	18.6388657628888	13.4122869961171	6.51117969553724	0
0e4433ca-6dbc-4c23-a5cc-2a92adac896b|27	5.91201735768296	0	0	0	9.97625650950737	0	0	10.7350273206445	6.27450980392157	10.173146961281	0	0	13.9640425903299	0	0	5.10274374531185	0	0	0	9.71203807118924	17.8045241295813	0	11.1533077922585	0	9.18113460461444	0	0	0	7.08651931430839	9.31554065069051	0	0	6.7053340932712	0	0	0	9.09471233424887	0	0	7.86497412423513	0	0	0	0	0	6.21295525429626	0	0	13.9606959872306
0e495ace-8a88-435a-8e8d-12e32f546a34|3349	17.7360520730489	0	8.62753218069504	0	9.97625650950737	17.6172649196212	17.0847689285002	32.2050819619336	6.27450980392157	71.212028728967	70.5537054806118	101.819662831459	83.7842555419794	97.389046051106	0	15.3082312359356	0	9.67660776838072	9.58543014617781	9.71203807118924	35.6090482591627	19.3426091890289	33.4599233767755	0	0	0	8.18310516108443	12.2748335225703	0	18.631081301381	7.81188969611749	75.906449517994	60.3480068394408	15.7787192413592	0	0	63.6629863397421	7.62852151624494	18.8263644407628	23.5949223727054	0	0	0	0	9.0523952637868	24.851821017185	20.1184304941757	78.1341563464469	130.299829214152
0e504d6c-e448-492a-94d5-3bb41cf008a4|20	17.7360520730489	0	25.8825965420851	77.2895265665182	49.8812825475369	114.512221977538	108.203536547168	107.350273206445	75.2941176470588	50.865734806405	56.4429643844895	58.1826644751196	111.712340722639	106.664193294069	179.384788169963	66.3356686890541	96.2269416191145	116.119293220569	47.927150730889	116.544456854271	169.142979231023	103.160582341487	83.6498084419387	71.3425781424176	18.3622692092289	41.2058479339388	16.3662103221689	24.5496670451407	21.2595579429252	88.4976361815599	54.6832278728224	50.6042996786627	53.6426727461696	71.0042365861163	37.5865665611111	79.1436655388694	27.2841370027466	68.6566936462044	47.0659111019071	15.7299482484703	51.2708768601715	33.1131310121029	30.1286493326504	37.3571090578537	81.4715573740812	74.5554630515551	100.592152470879	58.6006172598351	13.9606959872306
0e50e6d3-6d92-4220-a18f-f5b082012511|3	11.8240347153659	0	0	7.0263205969562	9.97625650950737	8.80863245981061	5.69492297616675	10.7350273206445	0	0	0	0	0	0	0	5.10274374531185	0	0	0	0	8.90226206479066	0	0	0	9.18113460461444	0	0	0	7.08651931430839	0	0	0	0	7.88935962067959	9.39664164027777	19.7859163847174	0	7.62852151624494	28.2395466611443	7.86497412423513	12.8177192150429	0	0	6.22618484297562	0	6.21295525429626	6.70614349805857	0	4.65356532907687
0e55ac9c-e1e5-43c8-95fd-ec8ff1266f52|7	17.7360520730489	59.8444045481747	86.2753218069503	140.526411939124	79.810052076059	70.4690596784849	244.88168797517	246.905628374824	138.039215686275	61.038881767686	84.6644465767342	58.1826644751196	13.9640425903299	9.27514724296248	23.3980158482561	112.260362396861	144.340412428672	106.442685452188	57.5125808770669	38.848152284757	89.0226206479066	25.7901455853718	44.613231169034	98.0960449458242	73.4490768369155	65.929356694302	57.281736127591	36.8245005677111	42.5191158858504	172.337502037774	242.168580579642	202.417198714651	221.276025077949	142.008473172233	159.742907884722	158.287331077739	172.799534350728	114.427822743674	37.6527288815257	94.3796894908216	76.9063152902573	33.1131310121029	52.7251363321382	62.2618484297562	108.628743165442	173.962747120295	207.890448439816	227.891289343803	228.024701124767
0e57f43a-4778-4340-9338-5cc63bd8c04e|257	5.91201735768296	0	0	0	19.9525130190147	0	0	10.7350273206445	6.27450980392157	10.173146961281	0	43.6369983563397	48.8741490661547	37.1005889718499	62.3947089286828	15.3082312359356	19.2453883238229	9.67660776838072	0	0	8.90226206479066	19.3426091890289	33.4599233767755	17.8356445356044	9.18113460461444	0	8.18310516108443	6.13741676128517	7.08651931430839	4.65777032534526	7.81188969611749	16.8680998928876	6.7053340932712	0	18.7932832805555	0	9.09471233424887	0	18.8263644407628	31.4598964969405	12.8177192150429	8.27828275302571	7.5321623331626	0	0	0	0	0	13.9606959872306
0e64684f-dee2-4faf-b2f4-b3a88818927f|9	106.416312438293	59.8444045481747	0	0	0	0	0	0	0	0	0	0	0	0	0	76.5411561796778	115.472329942937	38.7064310735229	28.7562904385334	0	0	0	0	53.5069336068132	128.535884464602	0	0	0	0	116.444258133631	132.802124833997	0	0	370.799902171941	244.312682647222	39.5718327694347	227.367808356222	0	0	0	12.8177192150429	0	0	0	9.0523952637868	6.21295525429626	6.70614349805857	0	0
0e6fbdb3-3be9-4b7e-9146-e231b58d1e23|3	5.91201735768296	0	0	14.0526411939124	9.97625650950737	17.6172649196212	0	0	25.0980392156863	10.173146961281	0	0	13.9640425903299	0	0	0	19.2453883238229	9.67660776838072	9.58543014617781	0	0	0	0	35.6712890712088	0	8.24116958678776	8.18310516108443	6.13741676128517	7.08651931430839	4.65777032534526	0	25.3021498393313	13.4106681865424	0	18.7932832805555	0	9.09471233424887	22.8855645487348	0	7.86497412423513	25.6354384300858	0	7.5321623331626	0	27.1571857913604	12.4259105085925	20.1184304941757	13.0223593910745	9.30713065815374
0e70b1ad-1c88-4498-a1ba-80f73b8ea1cb|125	5.91201735768296	0	0	0	0	0	0	0	0	0	0	0	76.8022342468145	69.5636043222186	54.5953703125975	0	0	0	0	97.1203807118924	89.0226206479066	167.635946304917	217.489501949041	0	0	0	8.18310516108443	12.2748335225703	35.432596571542	0	0	0	6.7053340932712	0	0	0	0	0	0	0	0	0	0	0	0	0	0	0	0
0e712bc6-fef5-4fc4-94d8-b55e1a6ecbbd|40	5.91201735768296	8.54920064973925	129.412982710426	189.710656117817	139.667591133103	96.8949570579167	34.1695378570005	0	62.7450980392157	50.865734806405	28.2214821922447	58.1826644751196	0	0	0	35.719206217183	48.1134708095573	0	67.0980110232447	0	0	0	5.57665389612924	17.8356445356044	9.18113460461444	0	0	0	0	37.2621626027621	23.4356690883525	67.4723995715503	107.285345492339	78.8935962067959	18.7932832805555	39.5718327694347	9.09471233424887	38.1426075812247	75.3054577630514	94.3796894908216	0	240.070199837746	67.7894609984634	323.761611834732	27.1571857913604	24.851821017185	26.8245739922343	26.044718782149	55.8427839489224
0e764d1a-d994-4f91-af04-0a728862070f|3	5.91201735768296	0	8.62753218069504	14.0526411939124	26.1876733374569	44.0431622990531	17.0847689285002	32.2050819619336	25.0980392156863	0	42.3322232883671	14.5456661187799	13.9640425903299	0	0	15.3082312359356	9.62269416191145	29.0298233051421	0	29.1361142135677	17.8045241295813	42.8761170356807	0	8.9178222678022	18.3622692092289	24.7235087603633	8.18310516108443	18.4122502838555	42.5191158858504	9.31554065069051	0	48.1236967532381	26.8213363730848	15.7787192413592	9.39664164027777	0	18.1894246684977	45.7711290974696	28.2395466611443	41.7280571591364	38.4531576451286	16.5565655060514	30.1286493326504	24.9047393719025	27.1571857913604	31.0647762714813	13.4122869961171	13.0223593910745	9.30713065815374
0e7898c2-6a6b-432e-a04c-c5afafada7e9|4	5.91201735768296	0	0	0	0	0	0	0	0	0	0	0	0	0	0	0	19.2453883238229	19.3532155367614	0	0	0	0	0	26.7534668034066	18.3622692092289	0	0	0	0	13.9733109760358	0	0	0	0	0	0	0	0	0	0	0	0	0	0	9.0523952637868	12.4259105085925	13.4122869961171	0	0
0e8dcb3a-8893-41db-9631-40c552d25298|1671	112.328329795976	68.393605197914	707.457638816993	674.526777307795	468.884055946847	237.833076414887	108.203536547168	128.820327847734	332.549019607843	640.908258560703	338.657786306937	334.234110598921	69.8202129516495	37.1005889718499	46.7960316965121	153.082312359356	298.303519019255	174.178939830853	297.148334531512	67.9842664983247	71.2180965183253	51.5802911707437	27.8832694806462	187.274267623846	229.528365115361	329.64678347151	180.028313543857	276.183754257833	141.730386286168	204.941894315191	187.48535270682	109.642649303769	127.401347772153	134.119113551553	150.346266244444	39.5718327694347	118.231260345235	236.484167003593	301.221831052206	173.029430733173	217.901226655729	198.678786072617	256.093519327529	168.106990760342	72.4191621102944	148.981489535312	73.7675784786443	123.712414215208	162.87478651769
0e9e7cab-c56a-4890-b31d-7a59ef6f47f1|3	11.8240347153659	0	0	0	9.97625650950737	0	5.69492297616675	10.7350273206445	12.5490196078431	0	0	14.5456661187799	6.98202129516495	4.63757362148124	0	0	0	0	9.58543014617781	0	0	0	5.57665389612924	0	0	0	0	0	7.08651931430839	0	7.81188969611749	16.8680998928876	0	0	9.39664164027777	0	18.1894246684977	0	9.41318222038142	0	0	16.5565655060514	0	0	9.0523952637868	0	0	6.51117969553724	13.9606959872306
0ea6aed2-88ec-4893-a4f2-910529ff9234|112	5.91201735768296	8.54920064973925	0	14.0526411939124	9.97625650950737	26.4258973794318	0	32.2050819619336	37.6470588235294	50.865734806405	28.2214821922447	43.6369983563397	48.8741490661547	41.7381625933312	23.3980158482561	15.3082312359356	9.62269416191145	19.3532155367614	38.3417205847112	38.848152284757	97.9248827126973	109.60811873783	111.533077922585	0	27.5434038138433	8.24116958678776	0	0	0	23.2888516267263	46.8713381767049	25.3021498393313	20.1160022798136	31.5574384827184	28.1899249208333	19.7859163847174	27.2841370027466	15.2570430324899	9.41318222038142	0	38.4531576451286	0	0	12.4523696859512	54.3143715827208	6.21295525429626	13.4122869961171	13.0223593910745	27.9213919744612
0ea7492b-fe32-41ff-8803-cb846dd6121a|3	135.976399226708	128.238009746089	491.769334299617	414.552915220416	139.667591133103	202.598546575644	324.610609641505	332.785846939981	345.098039215686	478.137907180207	197.550375345713	232.730657900479	342.119043463083	463.757362148124	350.970237723841	306.164624718711	221.321965723963	183.855547599234	230.050323508267	407.905598989948	240.361075749348	283.69160143909	273.256040910333	383.466357515495	165.26042288306	486.229005620478	450.070783859643	454.168840335103	177.16298285771	237.546286592608	195.297242402937	362.664147697083	248.097361451034	205.123350137669	244.312682647222	316.574662155478	245.557233024719	541.625027653391	451.832746578308	416.843628584462	153.812630580515	306.296461861951	218.432707661716	174.333175603317	217.257486330883	391.416181020664	201.184304941757	358.114883254548	311.78887704815
0eaac30e-37d4-41b4-859f-802b663fc40e|18	5.91201735768296	0	0	14.0526411939124	9.97625650950737	0	11.3898459523335	10.7350273206445	6.27450980392157	10.173146961281	0	0	13.9640425903299	0	7.79933861608536	5.10274374531185	0	0	0	9.71203807118924	0	25.7901455853718	0	8.9178222678022	0	0	0	0	7.08651931430839	9.31554065069051	0	0	6.7053340932712	0	0	0	0	7.62852151624494	9.41318222038142	7.86497412423513	12.8177192150429	0	0	0	0	6.21295525429626	0	0	9.30713065815374
0eb2a124-9405-4e95-878f-5de03121bfbc|3	5.91201735768296	0	8.62753218069504	7.0263205969562	9.97625650950737	0	0	0	0	0	14.1107410961224	14.5456661187799	0	9.27514724296248	7.79933861608536	5.10274374531185	0	9.67660776838072	0	9.71203807118924	8.90226206479066	6.44753639634296	5.57665389612924	0	9.18113460461444	8.24116958678776	0	6.13741676128517	7.08651931430839	9.31554065069051	7.81188969611749	0	6.7053340932712	0	9.39664164027777	0	9.09471233424887	7.62852151624494	0	7.86497412423513	12.8177192150429	0	7.5321623331626	0	0	0	0	6.51117969553724	0
0ec28787-0f61-4742-8f84-816299c9fa2f|7	5.91201735768296	0	0	0	0	0	5.69492297616675	10.7350273206445	6.27450980392157	0	0	14.5456661187799	6.98202129516495	18.550294485925	15.5986772321707	0	0	0	0	0	0	0	5.57665389612924	0	0	0	0	6.13741676128517	0	0	0	0	0	0	0	0	0	7.62852151624494	0	7.86497412423513	0	0	0	6.22618484297562	0	0	6.70614349805857	0	0
0ec5eb47-ad5f-4b94-acb0-c2fb4b020f7a|5	23.6480694307318	17.0984012994785	0	0	0	0	0	0	0	0	0	0	0	0	0	0	0	0	0	0	0	0	0	0	0	0	0	0	0	0	0	0	0	0	0	0	0	0	0	0	0	0	0	0	0	0	0	0	0
0ed4faf4-b8d9-434f-864d-10f5fe4242f9|3	5.91201735768296	0	8.62753218069504	0	9.97625650950737	8.80863245981061	5.69492297616675	0	12.5490196078431	10.173146961281	28.2214821922447	14.5456661187799	6.98202129516495	4.63757362148124	7.79933861608536	5.10274374531185	9.62269416191145	19.3532155367614	28.7562904385334	9.71203807118924	8.90226206479066	6.44753639634296	5.57665389612924	17.8356445356044	18.3622692092289	16.4823391735755	8.18310516108443	12.2748335225703	0	0	0	8.43404994644378	0	7.88935962067959	0	0	18.1894246684977	7.62852151624494	9.41318222038142	7.86497412423513	12.8177192150429	8.27828275302571	0	6.22618484297562	9.0523952637868	18.6388657628888	13.4122869961171	13.0223593910745	18.6142613163075
0edd05aa-958d-42d5-b4d0-9217df4b9924|14	17.7360520730489	17.0984012994785	34.5101287227801	49.1842441786934	89.7863085855664	220.215811495265	153.762920356502	203.965519092246	156.862745098039	81.385175690248	197.550375345713	174.547993425359	69.8202129516495	32.4630153503687	148.187433705622	96.9521311609252	76.9815532952916	19.3532155367614	105.439731607956	194.240761423785	97.9248827126973	116.055655134173	139.416347403231	35.6712890712088	100.992480650759	49.4470175207265	24.5493154832533	24.5496670451407	35.432596571542	65.2087845548336	39.0594484805875	101.208599357325	33.526670466356	63.1148769654367	75.1731331222221	39.5718327694347	63.6629863397421	38.1426075812247	28.2395466611443	141.569534236232	76.9063152902573	49.6696965181543	7.5321623331626	6.22618484297562	244.414672122244	62.1295525429626	147.535156957289	130.223593910745	148.91409053046
0edde814-cae9-4385-9da5-a1e4d08f5343|146	5.91201735768296	0	0	21.0789617908686	0	17.6172649196212	45.559383809334	10.7350273206445	25.0980392156863	10.173146961281	14.1107410961224	14.5456661187799	6.98202129516495	13.9127208644437	7.79933861608536	10.2054874906237	9.62269416191145	0	0	38.848152284757	0	0	11.1533077922585	8.9178222678022	9.18113460461444	24.7235087603633	16.3662103221689	6.13741676128517	0	18.631081301381	0	25.3021498393313	33.526670466356	39.4467981033979	0	0	18.1894246684977	0	18.8263644407628	7.86497412423513	12.8177192150429	8.27828275302571	0	0	27.1571857913604	18.6388657628888	0	39.0670781732234	9.30713065815374
0ee1c322-7a1c-4d85-b854-4aa1f9d7a972|11	5.91201735768296	0	17.2550643613901	0	0	0	0	0	0	0	0	0	0	0	0	5.10274374531185	0	0	0	0	0	0	0	0	0	0	0	6.13741676128517	0	0	0	0	0	0	0	0	0	0	0	0	0	0	0	0	0	0	0	0	0
0ee8a63b-b854-4a03-ae95-826561a3d565|24	5.91201735768296	0	0	0	0	0	5.69492297616675	10.7350273206445	0	0	0	0	0	0	0	10.2054874906237	0	9.67660776838072	0	0	0	0	0	0	9.18113460461444	0	0	0	7.08651931430839	0	0	0	0	7.88935962067959	9.39664164027777	19.7859163847174	0	0	0	0	0	0	0	0	9.0523952637868	0	13.4122869961171	0	0
0ef2081b-f0e6-4e9a-a39d-205f02160e19|3	5.91201735768296	0	0	0	9.97625650950737	0	0	0	6.27450980392157	0	0	0	0	4.63757362148124	0	10.2054874906237	9.62269416191145	0	0	0	8.90226206479066	0	0	8.9178222678022	9.18113460461444	0	0	0	0	8.1510980693542	0	16.8680998928876	6.7053340932712	7.88935962067959	0	0	9.09471233424887	0	18.8263644407628	7.86497412423513	12.8177192150429	0	0	12.4523696859512	36.2095810551472	0	6.70614349805857	0	9.30713065815374
0ef678fb-4336-4670-bc1f-ec9f9d36afc2|396	53.2081562191467	51.2952038984355	138.040514891121	133.500091342168	109.738821604581	202.407054565648	125.288305475668	128.820327847734	144.313725490196	61.038881767686	268.104080826325	145.456661187799	160.586489788794	204.053239345175	132.588756473451	66.3356686890541	57.7361649714687	87.0894699154264	76.6834411694225	184.528723352596	169.142979231023	161.188409908574	184.029578572265	107.013867213626	18.3622692092289	41.2058479339388	65.4648412886754	55.2367508515666	42.5191158858504	97.8131768322504	78.1188969611749	50.6042996786627	113.99067958561	23.6680788620388	65.7764914819444	59.3577491541521	136.420685013733	221.227123971103	94.1318222038142	125.839585987762	179.4480690106	49.6696965181543	75.321623331626	93.3927726446343	72.4191621102944	93.1943288144439	80.4737219767029	143.245953301819	125.646263885075
0ef7a5d4-d524-4f7c-8343-6f9851002829|132	5.91201735768296	17.0984012994785	8.62753218069504	35.131602984781	19.9525130190147	105.703589517727	34.1695378570005	21.4700546412891	31.3725490196078	40.692587845124	42.3322232883671	43.6369983563397	6.98202129516495	27.8254417288874	31.1973544643414	20.4109749812474	9.62269416191145	19.3532155367614	9.58543014617781	0	62.3158344535346	19.3426091890289	27.8832694806462	8.9178222678022	18.3622692092289	16.4823391735755	16.3662103221689	12.2748335225703	7.08651931430839	9.31554065069051	0	25.3021498393313	46.9373386528984	0	9.39664164027777	0	27.2841370027466	7.62852151624494	28.2395466611443	31.4598964969405	0	0	0	6.22618484297562	54.3143715827208	24.851821017185	53.6491479844686	26.044718782149	13.9606959872306
0ef8eb7d-c7ab-4602-bb64-092bd6575c76|976	76.8562256498785	85.4920064973925	69.0202574455603	119.447450148255	39.9050260380295	132.129486897159	51.2543067855007	42.9401092825781	188.235294117647	71.212028728967	126.996669865101	232.730657900479	0	23.1878681074062	0	66.3356686890541	105.849635781026	38.7064310735229	67.0980110232447	19.4240761423785	0	38.6852183780577	11.1533077922585	62.4247558746154	45.9056730230722	41.2058479339388	81.8310516108442	49.0993340902814	85.0382317717007	125.759798784322	101.554566049527	75.906449517994	67.053340932712	134.119113551553	93.9664164027777	178.073247462456	254.651945358968	442.454247942206	178.850462187247	259.544146099759	230.718945870772	24.8348482590771	30.1286493326504	18.6785545289269	307.781438968751	565.37892814096	415.780896879631	78.1341563464469	316.442442377227
0f030897-d823-45d9-bdaf-6569920d2cda|37	5.91201735768296	8.54920064973925	25.8825965420851	7.0263205969562	0	0	0	0	0	0	0	0	0	4.63757362148124	0	15.3082312359356	38.4907766476458	0	115.025161754134	0	0	0	0	26.7534668034066	18.3622692092289	0	0	0	0	0	0	0	0	0	0	0	0	0	0	0	0	0	15.0643246663252	12.4523696859512	126.733533693015	130.472060340221	67.0614349805857	0	0
0f0a8952-262b-4fce-8eed-fd882e881f5e|4	5.91201735768296	0	0	7.0263205969562	19.9525130190147	8.80863245981061	5.69492297616675	0	0	0	0	0	0	4.63757362148124	0	0	9.62269416191145	0	0	9.71203807118924	0	0	5.57665389612924	0	0	8.24116958678776	0	6.13741676128517	14.1730386286168	0	7.81188969611749	0	0	0	0	0	0	0	0	0	0	0	0	0	0	0	0	0	4.65356532907687
0f0fe504-7ed3-4a5b-98e0-50a9f1ffb73a|907	23.6480694307318	8.54920064973925	34.5101287227801	28.1052823878248	19.9525130190147	202.598546575644	85.4238446425012	193.230491771602	150.588235294118	20.346293922562	70.5537054806118	101.819662831459	27.9280851806598	18.550294485925	77.9933861608536	137.77408112342	57.7361649714687	29.0298233051421	124.610591900312	67.9842664983247	26.706786194372	96.7130459451444	50.1898850651632	17.8356445356044	64.2679422323011	74.1705262810898	65.4648412886754	36.8245005677111	28.3460772572336	116.444258133631	109.366455745645	101.208599357325	60.3480068394408	86.7829558274755	84.5697747624999	0	118.231260345235	38.1426075812247	37.6527288815257	62.919792993881	51.2708768601715	41.3914137651286	97.9181103311139	37.3571090578537	190.100300539523	186.388657628888	100.592152470879	58.6006172598351	116.339133226922
0f172b79-80ac-4571-bb82-5c7474c5cfd0|13	5.91201735768296	0	17.2550643613901	7.0263205969562	0	0	0	0	0	10.173146961281	0	0	0	0	0	5.10274374531185	0	0	9.58543014617781	0	0	0	0	0	0	0	0	0	0	0	0	0	0	7.88935962067959	0	0	0	0	0	7.86497412423513	0	0	7.5321623331626	6.22618484297562	0	6.21295525429626	0	0	0
0f1adbc9-af81-4e80-a569-2230f6d15a66|3	5.91201735768296	8.54920064973925	0	7.0263205969562	0	8.80863245981061	0	10.7350273206445	0	10.173146961281	28.2214821922447	0	0	4.63757362148124	23.3980158482561	0	0	0	0	0	8.90226206479066	6.44753639634296	5.57665389612924	0	0	0	0	0	0	0	0	0	0	0	0	0	0	0	9.41318222038142	7.86497412423513	0	0	0	0	0	12.4259105085925	0	0	0
0f23d81c-c034-476a-bd02-20cefa4d3d1d|3	11.8240347153659	0	0	0	9.97625650950737	0	0	0	0	0	0	0	6.98202129516495	0	0	0	9.62269416191145	0	0	19.4240761423785	0	6.44753639634296	0	0	0	0	0	0	0	4.65777032534526	0	8.43404994644378	0	0	0	0	0	0	0	0	12.8177192150429	0	0	0	0	0	0	13.0223593910745	4.65356532907687
0f279fbc-ba8c-45bb-a5bc-ef286d1cbbf0|658	59.1201735768296	85.4920064973925	51.7651930841702	49.1842441786934	29.9287695285221	88.0863245981061	11.3898459523335	42.9401092825781	138.039215686275	40.692587845124	126.996669865101	145.456661187799	6.98202129516495	9.27514724296248	7.79933861608536	137.77408112342	163.585800752495	67.736254378665	57.5125808770669	0	17.8045241295813	0	11.1533077922585	26.7534668034066	73.4490768369155	41.2058479339388	49.0986309665065	36.8245005677111	21.2595579429252	13.9733109760358	0	421.702497322189	295.034700103933	7.88935962067959	9.39664164027777	19.7859163847174	9.09471233424887	244.112688519838	94.1318222038142	157.299482484703	230.718945870772	8.27828275302571	7.5321623331626	0	72.4191621102944	55.9165972886663	33.5307174902929	26.044718782149	51.1892186198456
0f2834bd-d5ff-47ee-abf3-7f62414819bc|9	23.6480694307318	0	34.5101287227801	56.2105647756496	19.9525130190147	17.6172649196212	0	53.6751366032227	12.5490196078431	61.038881767686	14.1107410961224	14.5456661187799	6.98202129516495	0	0	14.4577739450503	19.2453883238229	0	19.1708602923556	0	8.90226206479066	0	5.57665389612924	17.8356445356044	0	0	16.3662103221689	12.2748335225703	21.2595579429252	27.9466219520715	7.81188969611749	25.3021498393313	40.2320045596272	0	0	0	0	38.1426075812247	9.41318222038142	7.86497412423513	12.8177192150429	99.3393930363085	82.8537856647887	186.785545289269	190.100300539523	124.259105085925	174.359730949523	45.5782578687607	65.1499146070762
0f2f1dc7-710a-4cad-b3b0-23d81c7314a4|4803	82.7682430075615	85.4920064973925	8.62753218069504	14.0526411939124	9.97625650950737	0	5.69492297616675	21.4700546412891	6.27450980392157	0	14.1107410961224	0	0	0	0	5.10274374531185	19.2453883238229	9.67660776838072	9.58543014617781	0	0	0	0	0	0	16.4823391735755	0	0	7.08651931430839	4.65777032534526	7.81188969611749	16.8680998928876	46.9373386528984	63.1148769654367	0	19.7859163847174	45.4735616712443	7.62852151624494	18.8263644407628	7.86497412423513	0	8.27828275302571	0	0	0	0	0	52.0894375642979	9.30713065815374
0f488e2a-e531-4730-a577-ecfc62148273|138	11.8240347153659	17.0984012994785	8.62753218069504	28.1052823878248	19.9525130190147	52.8517947588637	0	32.2050819619336	12.5490196078431	10.173146961281	0	58.1826644751196	13.9640425903299	9.27514724296248	7.79933861608536	20.4109749812474	9.62269416191145	9.67660776838072	19.1708602923556	0	0	6.44753639634296	11.1533077922585	0	0	8.24116958678776	0	0	14.1730386286168	9.31554065069051	7.81188969611749	8.43404994644378	13.4106681865424	7.88935962067959	0	0	0	15.2570430324899	9.41318222038142	0	0	16.5565655060514	0	0	18.1047905275736	12.4259105085925	6.70614349805857	84.6453360419841	4.65356532907687
0f4b0c86-81b0-4490-97cf-180233fdc8ce|1712	112.328329795976	136.787210395828	86.2753218069503	91.3421677604306	39.9050260380295	105.703589517727	34.1695378570005	64.4101639238672	257.254901960784	132.250910496653	211.661116441836	261.821990138038	6.98202129516495	0	7.79933861608536	229.623468539033	240.567354047786	212.885370904376	402.588066139468	0	0	0	5.57665389612924	365.63071297989	459.056730230722	1063.11087669562	671.014623208923	902.200263908921	836.20927908839	144.390880085703	101.554566049527	295.191748125532	187.749354611594	213.012709758349	159.742907884722	138.501414693022	190.988959019226	114.427822743674	47.0659111019071	70.7847671181162	12.8177192150429	124.174241295386	60.2572986653008	87.1665878016587	190.100300539523	217.453433900369	415.780896879631	143.245953301819	111.685567897845
0f4f0cd5-cbd9-4ab2-9f36-4ca99aa3e257|1139	53.2081562191467	59.8444045481747	86.2753218069503	91.3421677604306	149.643847642611	96.8949570579167	336.000455593838	493.811256749648	156.862745098039	101.73146961281	211.661116441836	203.639325662919	425.903299005062	371.005889718499	405.565608036439	244.931699774969	163.585800752495	96.7660776838072	134.196022046489	427.329675132326	240.361075749348	245.006383061032	317.869272079367	107.013867213626	82.63021144153	90.6528654546653	49.0986309665065	79.7864178967073	85.0382317717007	153.706420736393	117.178345441762	396.400347482858	362.088041036645	55.2255173447571	37.5865665611111	118.715498308304	154.610109682231	137.313387292409	131.78455108534	117.974611863527	76.9063152902573	74.5045447772314	30.1286493326504	93.3927726446343	90.523952637868	55.9165972886663	127.416726463113	312.536625385787	307.135311719073
0f5698d3-0588-4b00-9daa-fa57f7846bdd|19	5.91201735768296	0	0	0	0	0	0	0	0	0	0	0	0	0	7.79933861608536	0	0	0	0	9.71203807118924	8.90226206479066	12.8950727926859	5.57665389612924	0	0	0	0	0	7.08651931430839	0	7.81188969611749	8.43404994644378	0	0	0	0	0	0	0	15.7299482484703	0	0	0	6.22618484297562	0	6.21295525429626	0	0	4.65356532907687
0f5938b7-7f7d-4719-b36a-41cdfa1c3a69|109	5.91201735768296	0	34.5101287227801	28.1052823878248	9.97625650950737	8.80863245981061	17.0847689285002	10.7350273206445	12.5490196078431	40.692587845124	0	0	0	4.63757362148124	7.79933861608536	10.2054874906237	9.62269416191145	9.67660776838072	19.1708602923556	19.4240761423785	0	6.44753639634296	16.7299616883877	26.7534668034066	0	0	0	0	0	9.31554065069051	0	8.43404994644378	20.1160022798136	0	0	0	27.2841370027466	15.2570430324899	0	23.5949223727054	0	0	22.5964869994878	0	0	0	20.1184304941757	0	23.2678266453844
0f640e2e-d1f9-4add-9b89-bfd49eab1c60|1102	100.50429508061	51.2952038984355	103.53038616834	140.526411939124	239.430156228177	475.666152829773	341.695378570005	407.931038184492	395.294117647059	437.445319335083	663.204831517751	640.009309226316	83.7842555419794	78.8387515651811	54.5953703125975	285.753649737464	125.095024104849	145.149116525711	373.831775700934	165.104647210217	133.53393097186	90.2655095488014	128.263039610973	178.356445356044	174.441557487674	41.2058479339388	57.281736127591	30.6870838064259	63.7786738287755	535.643587414704	1374.89258651668	244.58744844687	402.320045596272	323.463744447863	263.105965927777	178.073247462456	400.16734270695	221.227123971103	150.610915526103	267.409120223994	64.0885960752144	66.2262620242057	112.982434997439	43.5832939008293	307.781438968751	447.332778309331	274.951883420401	468.804938078681	181.489047833998
0f678107-7c9e-4067-84a0-5a593214e132|4	5.91201735768296	0	17.2550643613901	7.0263205969562	0	8.80863245981061	0	0	0	0	28.2214821922447	14.5456661187799	6.98202129516495	4.63757362148124	0	0	0	19.3532155367614	0	9.71203807118924	0	0	5.57665389612924	0	9.18113460461444	41.2058479339388	16.3662103221689	18.4122502838555	7.08651931430839	0	0	0	6.7053340932712	0	9.39664164027777	0	0	7.62852151624494	0	0	0	8.27828275302571	0	0	0	0	0	6.51117969553724	4.65356532907687
0f6efb3a-3359-43ec-be50-f28421b7843c|3	17.7360520730489	0	0	21.0789617908686	89.7863085855664	8.80863245981061	17.0847689285002	0	56.4705882352941	40.692587845124	70.5537054806118	116.365328950239	13.9640425903299	13.9127208644437	46.7960316965121	30.6164624718711	0	38.7064310735229	19.1708602923556	9.71203807118924	8.90226206479066	64.4753639634296	33.4599233767755	89.178222678022	27.5434038138433	0	16.3662103221689	0	0	0	7.81188969611749	8.43404994644378	26.8213363730848	0	18.7932832805555	19.7859163847174	27.2841370027466	15.2570430324899	0	55.0548188696459	12.8177192150429	41.3914137651286	15.0643246663252	0	54.3143715827208	24.851821017185	33.5307174902929	32.5558984776862	23.2678266453844
0f7098e8-65eb-4a96-8a39-d8e3f0c5de9d|26	5.91201735768296	17.0984012994785	0	7.0263205969562	19.9525130190147	8.80863245981061	0	0	6.27450980392157	20.346293922562	14.1107410961224	0	6.98202129516495	13.9127208644437	15.5986772321707	15.3082312359356	28.8680824857344	9.67660776838072	0	9.71203807118924	17.8045241295813	32.2376819817148	0	26.7534668034066	27.5434038138433	0	8.18310516108443	6.13741676128517	14.1730386286168	27.9466219520715	15.623779392235	0	6.7053340932712	39.4467981033979	28.1899249208333	39.5718327694347	0	22.8855645487348	18.8263644407628	31.4598964969405	102.541753720343	16.5565655060514	22.5964869994878	6.22618484297562	9.0523952637868	18.6388657628888	20.1184304941757	0	0
0f720f2c-103b-45ec-acfa-d88913bab473|960044	94.5922777229274	188.082414294263	1501.29021925007	941.526959992131	1336.81837227399	1303.67760405197	313.220763689171	407.931038184492	501.960784313725	40.692587845124	649.094090421629	392.732985207058	1515.09862105079	834.763251866623	1747.05185000312	785.8816219844	490.757402257484	106.442685452188	469.686077162713	650.706550769679	302.676910202883	683.438858012354	780.731545458094	53.5069336068132	918.113460461444	939.493332893804	949.240198685793	1835.08761162427	3082.78606614423	414.6179297572	132.802124833997	219.338236154573	33.526670466356	426.025419516698	291.295890848611	39.5718327694347	409.262055041199	854.485490601665	1044.86322646234	1069.63648089598	2948.07541945986	405.63585489826	557.380012654033	174.333175603317	271.571857913604	118.046149831629	241.421165930109	306.02544569025	474.663663565841
0f7c0b7d-e9a6-4b50-89b5-0236d3002141|3	5.91201735768296	8.54920064973925	8.62753218069504	0	0	8.80863245981061	11.3898459523335	0	0	0	0	0	13.9640425903299	13.9127208644437	7.79933861608536	15.3082312359356	0	19.3532155367614	0	19.4240761423785	0	25.7901455853718	5.57665389612924	17.8356445356044	9.18113460461444	0	0	6.13741676128517	35.432596571542	13.9733109760358	15.623779392235	0	0	0	9.39664164027777	0	9.09471233424887	0	9.41318222038142	7.86497412423513	12.8177192150429	0	0	0	9.0523952637868	0	6.70614349805857	0	4.65356532907687
0f7cf938-f7de-4281-9342-f163cef5562d|9	11.8240347153659	0	0	0	0	0	0	0	0	0	0	0	0	0	0	0	9.62269416191145	0	0	0	0	0	0	0	0	0	0	0	0	0	0	0	0	7.88935962067959	0	0	0	0	0	0	0	0	0	0	0	0	13.4122869961171	0	0
0f7ee193-e977-47df-990f-2baeea2caa8e|12	5.91201735768296	8.54920064973925	8.62753218069504	35.131602984781	29.9287695285221	8.80863245981061	0	10.7350273206445	18.8235294117647	10.173146961281	14.1107410961224	14.5456661187799	0	4.63757362148124	7.79933861608536	15.3082312359356	67.3588591333802	9.67660776838072	38.3417205847112	19.4240761423785	17.8045241295813	0	5.57665389612924	8.9178222678022	55.0868076276866	0	8.18310516108443	0	7.08651931430839	18.631081301381	7.81188969611749	8.43404994644378	0	23.6680788620388	0	19.7859163847174	18.1894246684977	15.2570430324899	18.8263644407628	0	12.8177192150429	8.27828275302571	0	6.22618484297562	18.1047905275736	12.4259105085925	13.4122869961171	6.51117969553724	27.9213919744612
0f81b623-3e17-4fa9-a929-70d5efe3547b|32	11.8240347153659	8.54920064973925	0	0	0	0	0	0	6.27450980392157	0	0	0	0	0	0	56.1301811984304	125.095024104849	19.3532155367614	105.439731607956	0	0	0	0	17.8356445356044	64.2679422323011	0	0	0	0	0	0	0	13.4106681865424	0	0	0	0	0	37.6527288815257	7.86497412423513	0	0	0	0	0	0	0	0	0
0f909d6a-a706-4fe7-8903-2bbd7bf4ad53|107	17.7360520730489	17.0984012994785	17.2550643613901	70.263205969562	29.9287695285221	26.4258973794318	39.8644608331672	0	50.1960784313725	50.865734806405	56.4429643844895	29.0913322375598	6.98202129516495	27.8254417288874	23.3980158482561	35.719206217183	28.8680824857344	29.0298233051421	47.927150730889	0	35.6090482591627	19.3426091890289	16.7299616883877	17.8356445356044	55.0868076276866	74.1705262810898	73.6479464497598	42.9619173289962	56.6921545144671	18.631081301381	39.0594484805875	25.3021498393313	33.526670466356	0	37.5865665611111	19.7859163847174	45.4735616712443	129.684865776164	555.377751002504	243.814197851289	153.812630580515	82.7828275302571	67.7894609984634	43.5832939008293	27.1571857913604	31.0647762714813	20.1184304941757	13.0223593910745	37.228522632615
0fa444f1-7586-4a45-b059-c9b5d066d32f|4	5.91201735768296	0	0	0	0	0	0	0	6.27450980392157	0	0	0	0	0	7.79933861608536	0	19.2453883238229	19.3532155367614	0	0	0	0	0	0	0	0	8.18310516108443	6.13741676128517	14.1730386286168	18.631081301381	7.81188969611749	0	6.7053340932712	0	0	0	0	7.62852151624494	0	0	12.8177192150429	0	0	6.22618484297562	0	6.21295525429626	0	0	0
0fa74387-e3af-4e9c-b82f-83cd763a7b3f|93	29.5600867884148	17.0984012994785	17.2550643613901	0	29.9287695285221	8.80863245981061	5.69492297616675	10.7350273206445	40.7843137254902	81.385175690248	14.1107410961224	18.9093659544139	41.8921277709897	29.9786009102895	66.8143341444646	34.762441764937	19.2453883238229	48.3830388419036	0	2.42800951779731	8.90226206479066	12.8950727926859	7.66789910717771	53.5069336068132	9.18113460461444	16.4823391735755	16.3662103221689	0	77.9517124573923	21.6253622248173	15.623779392235	16.8680998928876	0	7.88935962067959	9.39664164027777	98.9295819235868	9.09471233424887	0	0	1.96624353105878	25.6354384300858	24.8348482590771	3.7660811665813	24.1264662665305	0	12.4259105085925	26.8245739922343	6.51117969553724	0
0fb25903-f0b4-4915-8e53-30704478f1a6|7	5.91201735768296	0	0	0	0	0	0	0	0	0	0	0	0	4.63757362148124	0	0	0	0	0	0	0	6.44753639634296	0	0	0	0	0	0	0	0	7.81188969611749	0	0	0	0	0	0	0	0	0	0	0	0	0	0	0	0	0	0
0fc8adb2-ef84-485b-b216-f8686c72cae2|332	11.8240347153659	0	43.1376609034752	21.0789617908686	19.9525130190147	8.80863245981061	22.779691904667	42.9401092825781	6.27450980392157	50.865734806405	14.1107410961224	0	34.9101064758247	64.9260307007374	31.1973544643414	5.10274374531185	0	9.67660776838072	19.1708602923556	0	106.827144777488	45.1327547744007	11.1533077922585	0	9.18113460461444	16.4823391735755	65.4648412886754	36.8245005677111	21.2595579429252	13.9733109760358	85.9307866572924	8.43404994644378	33.526670466356	0	18.7932832805555	0	9.09471233424887	7.62852151624494	28.2395466611443	15.7299482484703	0	8.27828275302571	37.660811665813	6.22618484297562	9.0523952637868	62.1295525429626	6.70614349805857	19.5335390866117	74.4570452652299
0fc9a826-a726-46c1-88f1-c1bb244a0c3d|11	11.8240347153659	0	8.62753218069504	7.0263205969562	0	17.6172649196212	0	21.4700546412891	6.27450980392157	0	14.1107410961224	14.5456661187799	13.9640425903299	51.0133098362937	38.9966930804268	5.10274374531185	0	38.7064310735229	0	0	0	25.7901455853718	11.1533077922585	26.7534668034066	0	0	0	12.2748335225703	7.08651931430839	9.31554065069051	0	0	6.7053340932712	15.7787192413592	0	0	9.09471233424887	0	18.8263644407628	15.7299482484703	51.2708768601715	8.27828275302571	15.0643246663252	18.6785545289269	9.0523952637868	6.21295525429626	40.2368609883514	6.51117969553724	13.9606959872306
0fd74a7c-2cd5-4e83-ae3b-9836d08e9db5|45	11.8240347153659	8.54920064973925	8.62753218069504	35.131602984781	19.9525130190147	44.0431622990531	17.0847689285002	21.4700546412891	37.6470588235294	10.173146961281	28.2214821922447	14.5456661187799	6.98202129516495	13.9127208644437	7.79933861608536	45.9246937078067	86.6042474572031	19.3532155367614	0	48.5601903559462	26.706786194372	25.7901455853718	22.306615584517	26.7534668034066	45.9056730230722	0	8.18310516108443	0	7.08651931430839	60.5510142294883	31.24755878447	0	20.1160022798136	55.2255173447571	18.7932832805555	19.7859163847174	0	7.62852151624494	18.8263644407628	7.86497412423513	25.6354384300858	66.2262620242057	15.0643246663252	31.1309242148781	27.1571857913604	12.4259105085925	6.70614349805857	45.5782578687607	13.9606959872306
0fda2649-b0bd-4cb2-8338-423086ded018|280	5.91201735768296	8.54920064973925	25.8825965420851	35.131602984781	29.9287695285221	17.6172649196212	22.779691904667	0	0	10.173146961281	28.2214821922447	14.5456661187799	97.7482981323093	27.8254417288874	38.9966930804268	15.3082312359356	9.62269416191145	19.3532155367614	9.58543014617781	77.6963045695139	80.120358583116	180.531019097603	94.8031162341972	26.7534668034066	9.18113460461444	16.4823391735755	8.18310516108443	6.13741676128517	28.3460772572336	0	7.81188969611749	42.1702497322189	40.2320045596272	7.88935962067959	0	0	9.09471233424887	15.2570430324899	9.41318222038142	15.7299482484703	12.8177192150429	0	0	0	36.2095810551472	6.21295525429626	46.94300448641	26.044718782149	32.5749573035381
0fddb6a0-b41b-4403-9c22-98cb27204933|3	29.5600867884148	25.6476019492177	8.62753218069504	7.0263205969562	0	0	17.0847689285002	0	25.0980392156863	0	14.1107410961224	14.5456661187799	13.9640425903299	41.7381625933312	38.9966930804268	20.4109749812474	9.62269416191145	0	28.7562904385334	58.2722284271354	71.2180965183253	58.0278275670866	50.1898850651632	26.7534668034066	27.5434038138433	0	24.5493154832533	30.6870838064259	7.08651931430839	37.2621626027621	39.0594484805875	33.7361997857751	46.9373386528984	23.6680788620388	37.5865665611111	0	54.5682740054932	15.2570430324899	18.8263644407628	31.4598964969405	12.8177192150429	16.5565655060514	0	37.3571090578537	72.4191621102944	31.0647762714813	33.5307174902929	45.5782578687607	37.228522632615
0fdf8330-c169-4b66-8f28-3785f9cdc7b6|481	5.91201735768296	8.54920064973925	17.2550643613901	7.0263205969562	9.97625650950737	44.0431622990531	45.559383809334	42.9401092825781	25.0980392156863	30.519440883843	28.2214821922447	116.365328950239	20.9460638854949	64.9260307007374	70.1940475447682	25.5137187265593	38.4907766476458	58.0596466102843	47.927150730889	106.832418783082	35.6090482591627	219.216237475661	111.533077922585	71.3425781424176	27.5434038138433	8.24116958678776	24.5493154832533	30.6870838064259	35.432596571542	41.9199329281073	70.3070072650574	84.3404994644378	67.053340932712	23.6680788620388	28.1899249208333	19.7859163847174	81.8524110082398	30.5140860649797	28.2395466611443	39.3248706211757	12.8177192150429	8.27828275302571	30.1286493326504	49.8094787438049	72.4191621102944	49.7036420343701	53.6491479844686	39.0670781732234	46.5356532907687
0fec9edf-c6cd-4837-bf56-431fe3ec9019|4	5.91201735768296	0	0	0	0	0	5.69492297616675	0	0	0	0	0	0	0	0	0	0	0	0	0	0	0	0	0	0	0	8.18310516108443	0	0	0	0	0	0	0	0	0	0	0	0	0	0	0	0	0	0	0	0	0	0
0feef68e-4f62-48a2-991f-e6a5c985d6ad|17	5.91201735768296	0	0	0	0	0	5.69492297616675	0	0	0	14.1107410961224	0	0	0	0	5.10274374531185	0	9.67660776838072	0	9.71203807118924	0	0	11.1533077922585	0	0	0	0	0	14.1730386286168	0	0	0	0	15.7787192413592	9.39664164027777	0	9.09471233424887	7.62852151624494	0	0	12.8177192150429	0	15.0643246663252	0	9.0523952637868	0	6.70614349805857	6.51117969553724	4.65356532907687
0fefbaee-eae3-4c2a-9831-634be5bf8382|569	17.7360520730489	25.6476019492177	77.6477896262553	154.579053133036	49.8812825475369	44.0431622990531	62.6441527378342	75.1451912445117	50.1960784313725	20.346293922562	28.2214821922447	29.0913322375598	55.8561703613196	78.8387515651811	23.3980158482561	45.9246937078067	28.8680824857344	58.0596466102843	47.927150730889	58.2722284271354	44.5113103239533	32.2376819817148	50.1898850651632	80.2604004102198	36.7245384184577	49.4470175207265	65.4648412886754	55.2367508515666	49.6056352001588	32.6043922774168	31.24755878447	59.0383496251065	33.526670466356	47.3361577240775	18.7932832805555	39.5718327694347	45.4735616712443	106.799301227429	94.1318222038142	86.5147153665864	76.9063152902573	16.5565655060514	45.1929739989756	31.1309242148781	54.3143715827208	0	13.4122869961171	32.5558984776862	51.1892186198456
0ff4adde-86fe-44fe-9b94-bf08afc1bb7e|1152	23.6480694307318	42.7460032486962	129.412982710426	42.1579235817372	59.8575390570442	44.0431622990531	119.593382499502	139.555355168379	125.490196078431	122.077763535372	112.885928768979	160.002327306579	69.8202129516495	41.7381625933312	77.9933861608536	51.0274374531185	0	38.7064310735229	76.6834411694225	50.0038716908527	80.120358583116	64.4753639634296	66.9198467535509	80.2604004102198	18.3622692092289	74.1705262810898	122.746577416266	79.7864178967073	56.6921545144671	102.470947157596	132.802124833997	118.076699250213	127.401347772153	47.3361577240775	37.5865665611111	19.7859163847174	72.757698673991	122.056344259919	37.6527288815257	55.0548188696459	25.6354384300858	24.8348482590771	37.660811665813	37.3571090578537	36.2095810551472	80.7684183058514	127.416726463113	104.178875128596	88.4177412524605
0ffb4987-4b2c-4b65-ae30-61f6958a520a|443	41.3841215037807	34.196802598957	43.1376609034752	14.0526411939124	19.9525130190147	70.4690596784849	56.9492297616675	10.7350273206445	18.8235294117647	142.424057457934	70.5537054806118	0	41.8921277709897	55.6508834577749	46.7960316965121	40.8219499624948	38.4907766476458	38.7064310735229	67.0980110232447	77.6963045695139	124.631668907069	96.7130459451444	111.533077922585	133.767334017033	27.5434038138433	57.6881871075143	32.7324206443377	30.6870838064259	35.432596571542	74.5243252055241	85.9307866572924	59.0383496251065	73.7586750259832	15.7787192413592	56.3798498416666	59.3577491541521	63.6629863397421	68.6566936462044	94.1318222038142	15.7299482484703	12.8177192150429	8.27828275302571	22.5964869994878	31.1309242148781	54.3143715827208	86.9813735601476	87.1798654747614	78.1341563464469	69.8034799361531
1002a2cf-86e8-42c1-a0d6-d8515cdf0221|46	11.8240347153659	8.54920064973925	0	0	0	0	0	0	0	0	0	0	153.604468493629	129.852061401475	109.190740625195	0	0	0	9.58543014617781	0	17.8045241295813	25.7901455853718	22.306615584517	8.9178222678022	0	0	8.18310516108443	6.13741676128517	21.2595579429252	4.65777032534526	0	0	0	0	9.39664164027777	0	0	0	0	0	0	0	15.0643246663252	6.22618484297562	0	0	26.8245739922343	6.51117969553724	9.30713065815374
1022bb6f-f0b8-4ab6-b8c2-55707de8a943|17	5.91201735768296	0	0	0	19.9525130190147	8.80863245981061	11.3898459523335	0	12.5490196078431	10.173146961281	18.3439634249591	14.5456661187799	0	0	0	0	19.2453883238229	0	9.58543014617781	9.71203807118924	0	0	0	8.9178222678022	27.5434038138433	0	0	0	0	9.31554065069051	0	16.8680998928876	13.4106681865424	7.88935962067959	0	19.7859163847174	2.27367808356222	15.2570430324899	18.8263644407628	15.7299482484703	12.8177192150429	33.1131310121029	22.5964869994878	0	27.1571857913604	0	26.8245739922343	19.5335390866117	9.30713065815374
10239a32-1bb4-47f8-b27d-b72dbd3abf07|8	5.91201735768296	0	0	7.0263205969562	0	0	5.69492297616675	0	0	0	0	0	0	0	0	5.10274374531185	0	0	0	0	0	6.44753639634296	0	0	9.18113460461444	0	0	0	0	4.65777032534526	7.81188969611749	8.43404994644378	0	23.6680788620388	0	0	0	0	0	0	0	0	0	0	0	0	0	0	0
102fce70-41b7-43b5-805b-0c0002fa782f|120	11.8240347153659	8.54920064973925	8.62753218069504	14.0526411939124	9.97625650950737	8.80863245981061	5.69492297616675	0	18.8235294117647	0	14.1107410961224	58.1826644751196	0	4.63757362148124	0	10.2054874906237	9.62269416191145	0	0	19.4240761423785	0	25.7901455853718	5.57665389612924	0	18.3622692092289	0	8.18310516108443	6.13741676128517	0	13.9733109760358	39.0594484805875	16.8680998928876	13.4106681865424	23.6680788620388	9.39664164027777	0	9.09471233424887	0	18.8263644407628	23.5949223727054	12.8177192150429	8.27828275302571	0	0	0	12.4259105085925	0	32.5558984776862	27.9213919744612
1033a76d-c7f3-48fd-87e1-2d532b321456|10	5.91201735768296	0	0	7.0263205969562	0	0	0	0	0	0	14.1107410961224	0	0	13.9127208644437	0	5.10274374531185	0	9.67660776838072	9.58543014617781	0	17.8045241295813	0	11.1533077922585	0	0	0	8.18310516108443	6.13741676128517	0	9.31554065069051	7.81188969611749	8.43404994644378	0	0	18.7932832805555	0	0	0	0	0	12.8177192150429	8.27828275302571	0	0	18.1047905275736	0	0	0	0
1035148f-42e6-4f7d-9069-5e9750b5c8aa|3	5.91201735768296	8.54920064973925	17.2550643613901	0	19.9525130190147	8.80863245981061	11.3898459523335	0	18.8235294117647	10.173146961281	28.2214821922447	0	6.98202129516495	51.0133098362937	38.9966930804268	20.4109749812474	19.2453883238229	19.3532155367614	0	9.71203807118924	0	19.3426091890289	0	8.9178222678022	27.5434038138433	24.7235087603633	0	6.13741676128517	0	9.31554065069051	7.81188969611749	0	0	15.7787192413592	0	0	0	0	0	7.86497412423513	12.8177192150429	49.6696965181543	37.660811665813	12.4523696859512	18.1047905275736	12.4259105085925	20.1184304941757	6.51117969553724	13.9606959872306
103b2246-758f-4701-bfdd-ccec6befc771|101	5.91201735768296	0	43.1376609034752	14.0526411939124	0	0	11.3898459523335	10.7350273206445	25.0980392156863	30.519440883843	28.2214821922447	14.5456661187799	0	9.27514724296248	15.5986772321707	10.2054874906237	9.62269416191145	29.0298233051421	9.58543014617781	0	0	0	5.57665389612924	35.6712890712088	18.3622692092289	0	8.18310516108443	12.2748335225703	7.08651931430839	18.631081301381	39.0594484805875	0	0	0	18.7932832805555	0	18.1894246684977	7.62852151624494	18.8263644407628	7.86497412423513	12.8177192150429	0	22.5964869994878	12.4523696859512	9.0523952637868	0	6.70614349805857	26.044718782149	23.2678266453844
103cfeab-36ac-4c6d-aac1-c37b985afbab|345	35.4721041460978	34.196802598957	51.7651930841702	14.0526411939124	39.9050260380295	35.2345298392425	85.4238446425012	75.1451912445117	31.3725490196078	30.519440883843	14.1107410961224	0	13.9640425903299	0	7.79933861608536	56.1301811984304	28.8680824857344	48.3830388419036	47.927150730889	19.4240761423785	8.90226206479066	19.3426091890289	5.57665389612924	62.4247558746154	55.0868076276866	74.1705262810898	0	36.8245005677111	49.6056352001588	37.2621626027621	62.4951175689399	59.0383496251065	73.7586750259832	63.1148769654367	93.9664164027777	98.9295819235868	72.757698673991	53.3996506137146	28.2395466611443	7.86497412423513	51.2708768601715	16.5565655060514	7.5321623331626	24.9047393719025	45.261976318934	6.21295525429626	26.8245739922343	91.1565157375213	79.1106105943068
103eff30-a411-414e-8303-3bb9364edefe|3	5.91201735768296	0	0	7.0263205969562	0	0	5.69492297616675	10.7350273206445	0	0	0	0	6.98202129516495	0	0	0	0	0	0	0	0	0	0	0	0	0	0	0	0	4.65777032534526	0	0	6.7053340932712	0	0	0	18.1894246684977	0	0	0	0	0	0	6.22618484297562	9.0523952637868	0	13.4122869961171	13.0223593910745	0
1040d289-5451-4061-9996-5316dba91a4a|182	17.7360520730489	0	8.62753218069504	21.0789617908686	19.9525130190147	17.6172649196212	5.69492297616675	10.7350273206445	0	10.173146961281	0	29.0913322375598	34.9101064758247	13.9127208644437	0	0	19.2453883238229	9.67660776838072	19.1708602923556	9.71203807118924	8.90226206479066	19.3426091890289	22.306615584517	8.9178222678022	9.18113460461444	16.4823391735755	32.7324206443377	18.4122502838555	0	9.31554065069051	15.623779392235	8.43404994644378	26.8213363730848	23.6680788620388	28.1899249208333	19.7859163847174	18.1894246684977	7.62852151624494	18.8263644407628	23.5949223727054	25.6354384300858	8.27828275302571	0	0	0	12.4259105085925	0	6.51117969553724	37.228522632615
1044515c-8a00-4113-a726-a9222534d059|4	5.91201735768296	0	0	0	0	0	0	0	0	0	0	0	0	0	0	0	0	0	0	0	0	0	0	0	0	0	0	0	0	0	0	0	0	0	0	0	0	0	0	0	0	0	0	0	0	0	0	0	0
104c98ec-c387-4ad9-b25f-b8f3e08322ea|11	5.91201735768296	0	0	0	0	0	5.69492297616675	0	0	0	0	0	0	0	0	10.2054874906237	0	0	0	0	0	0	16.7299616883877	0	0	0	0	0	0	0	7.81188969611749	0	0	7.88935962067959	0	0	9.09471233424887	0	0	0	0	0	0	0	0	0	0	0	0
104ff9e5-f4d4-4146-a850-c1998a710e66|487	23.6480694307318	34.196802598957	60.3927252648652	56.2105647756496	19.9525130190147	88.0863245981061	79.7289216663345	53.6751366032227	50.1960784313725	40.692587845124	14.1107410961224	72.7283305938995	83.7842555419794	55.6508834577749	70.1940475447682	45.9246937078067	48.1134708095573	96.7660776838072	38.3417205847112	97.1203807118924	169.142979231023	51.5802911707437	72.4965006496802	53.5069336068132	82.63021144153	24.7235087603633	24.5493154832533	24.5496670451407	28.3460772572336	74.5243252055241	39.0594484805875	109.642649303769	187.749354611594	39.4467981033979	46.9832082013888	39.5718327694347	45.4735616712443	45.7711290974696	75.3054577630514	62.919792993881	38.4531576451286	16.5565655060514	15.0643246663252	80.940402958683	27.1571857913604	12.4259105085925	26.8245739922343	84.6453360419841	69.8034799361531
1052b707-0a81-4248-abdb-2c3db84e898c|18135	1383.41206169781	897.666068222621	1354.52255236912	1791.71175222383	1306.88960274547	1752.91785950231	3023.98265054049	2930.66245853596	1662.74509803922	2187.22659667542	1989.61449455325	1949.11925991651	740.061323224772	955.340166025136	499.096739096525	2566.68010389186	2992.65788435446	2951.36536935612	2808.5310328301	1272.27698732579	1175.09859255237	696.304081099501	1539.1463726978	2889.36065269651	2203.47230510747	1491.62892954674	1448.40961351194	1043.36084941848	977.939665374558	2310.23530003929	2835.70519951201	3044.69203066621	4479.16317430516	1846.11015123902	2396.1251934833	2374.30996616608	2573.80359059243	1685.88599599168	1722.5866272527	1242.66591162915	1051.05297563352	1324.52524048411	1031.90623964328	1077.12997783478	1919.1077959228	1882.52544205177	1998.43076242145	3073.26991885746	3443.63834351688
1054c37f-0199-488c-9dad-53a0b270c2b4|35	11.8240347153659	8.54920064973925	34.5101287227801	7.0263205969562	9.97625650950737	26.4258973794318	28.4746148808337	10.7350273206445	12.5490196078431	20.346293922562	28.2214821922447	0	6.98202129516495	4.63757362148124	15.5986772321707	25.5137187265593	28.8680824857344	9.67660776838072	67.0980110232447	19.4240761423785	35.6090482591627	6.44753639634296	27.8832694806462	53.5069336068132	27.5434038138433	16.4823391735755	24.5493154832533	12.2748335225703	7.08651931430839	18.631081301381	7.81188969611749	25.3021498393313	33.526670466356	31.5574384827184	37.5865665611111	19.7859163847174	27.2841370027466	30.5140860649797	18.8263644407628	7.86497412423513	12.8177192150429	0	7.5321623331626	0	9.0523952637868	24.851821017185	20.1184304941757	26.044718782149	23.2678266453844
1056ac86-a1a5-4e44-a720-fbb0bfbc98ed|152	5.91201735768296	0	8.62753218069504	7.0263205969562	19.9525130190147	17.6172649196212	5.69492297616675	21.4700546412891	18.8235294117647	0	28.2214821922447	29.0913322375598	6.98202129516495	27.8254417288874	54.5953703125975	10.2054874906237	9.62269416191145	0	9.58543014617781	58.2722284271354	44.5113103239533	38.6852183780577	39.0365772729047	0	18.3622692092289	8.24116958678776	8.18310516108443	0	0	4.65777032534526	7.81188969611749	33.7361997857751	20.1160022798136	15.7787192413592	0	0	36.3788493369955	7.62852151624494	18.8263644407628	23.5949223727054	0	16.5565655060514	7.5321623331626	0	18.1047905275736	0	13.4122869961171	0	37.228522632615
1056c219-1c89-43f1-baf6-b2c27b1d0a35|5	5.91201735768296	8.54920064973925	0	0	0	0	0	0	6.27450980392157	0	0	0	0	9.27514724296248	0	0	0	0	19.1708602923556	9.71203807118924	0	12.8950727926859	0	17.8356445356044	9.18113460461444	0	0	0	7.08651931430839	0	0	0	0	7.88935962067959	0	19.7859163847174	18.1894246684977	0	0	0	12.8177192150429	0	0	0	9.0523952637868	12.4259105085925	26.8245739922343	6.51117969553724	0
10573229-216c-4ade-addf-6074be714e50|210	5.91201735768296	0	60.3927252648652	49.1842441786934	109.738821604581	52.8517947588637	22.779691904667	42.9401092825781	43.921568627451	10.173146961281	14.1107410961224	29.0913322375598	27.9280851806598	23.1878681074062	7.79933861608536	51.0274374531185	38.4907766476458	48.3830388419036	19.1708602923556	19.4240761423785	53.413572388744	12.8950727926859	27.8832694806462	8.9178222678022	18.3622692092289	24.7235087603633	0	6.13741676128517	0	32.6043922774168	15.623779392235	50.6042996786627	33.526670466356	23.6680788620388	28.1899249208333	39.5718327694347	36.3788493369955	15.2570430324899	18.8263644407628	0	64.0885960752144	8.27828275302571	0	0	63.3667668465076	37.2777315257775	26.8245739922343	26.044718782149	79.1106105943068
105c0d39-5b44-4e17-8782-9770d9969ac8|4	11.8240347153659	0	0	0	0	8.80863245981061	5.69492297616675	0	18.8235294117647	10.173146961281	0	0	13.9640425903299	13.9127208644437	31.1973544643414	15.3082312359356	9.62269416191145	9.67660776838072	9.58543014617781	29.1361142135677	8.90226206479066	19.3426091890289	16.7299616883877	8.9178222678022	9.18113460461444	8.24116958678776	0	6.13741676128517	0	9.31554065069051	15.623779392235	0	13.4106681865424	0	18.7932832805555	0	27.2841370027466	15.2570430324899	0	0	12.8177192150429	0	7.5321623331626	0	27.1571857913604	24.851821017185	6.70614349805857	13.0223593910745	13.9606959872306
10665df1-4a61-4cd5-aa72-d1260bbd536c|17	5.91201735768296	8.54920064973925	0	0	0	8.80863245981061	0	21.4700546412891	0	0	14.1107410961224	14.5456661187799	6.98202129516495	9.27514724296248	0	5.10274374531185	9.62269416191145	0	0	0	0	0	5.57665389612924	0	0	0	0	0	0	0	7.81188969611749	0	0	0	0	0	0	0	0	7.86497412423513	0	8.27828275302571	0	0	0	12.4259105085925	6.70614349805857	6.51117969553724	4.65356532907687
106df05e-5ef5-4efb-80fd-e018bf1b81c1|3	5.91201735768296	0	0	0	0	0	0	0	0	10.173146961281	0	0	6.98202129516495	0	0	5.10274374531185	9.62269416191145	9.67660776838072	0	0	0	0	5.57665389612924	8.9178222678022	0	8.24116958678776	0	0	7.08651931430839	0	7.81188969611749	0	0	7.88935962067959	9.39664164027777	0	9.09471233424887	0	0	0	0	0	0	6.22618484297562	0	0	0	0	0
1071808e-ec62-4857-9be7-df93c4c19b42|352	17.7360520730489	0	43.1376609034752	28.1052823878248	19.9525130190147	105.703589517727	39.8644608331672	42.9401092825781	62.7450980392157	10.173146961281	42.3322232883671	130.910995069019	0	4.63757362148124	23.3980158482561	40.8219499624948	48.1134708095573	38.7064310735229	105.439731607956	48.5601903559462	8.90226206479066	6.44753639634296	22.306615584517	0	73.4490768369155	16.4823391735755	24.5493154832533	36.8245005677111	35.432596571542	4.65777032534526	0	101.208599357325	80.4640091192544	23.6680788620388	28.1899249208333	0	54.5682740054932	99.1707797111842	9.41318222038142	31.4598964969405	51.2708768601715	8.27828275302571	15.0643246663252	24.9047393719025	117.681138429228	37.2777315257775	46.94300448641	52.0894375642979	60.4963492779993
10792e01-3c4e-4ea1-839f-93f6d5c15238|24	5.91201735768296	0	0	7.0263205969562	0	0	0	10.7350273206445	0	20.346293922562	0	0	0	0	0	0	0	0	0	9.71203807118924	0	0	5.57665389612924	0	0	0	0	18.4122502838555	14.1730386286168	0	7.81188969611749	0	6.7053340932712	0	0	0	0	0	0	7.86497412423513	0	8.27828275302571	0	0	9.0523952637868	6.21295525429626	0	0	4.65356532907687
107a82d3-8022-4e7e-8fbf-c162d3b198dd|177	11.8240347153659	0	8.62753218069504	7.0263205969562	0	8.80863245981061	51.2543067855007	42.9401092825781	18.8235294117647	10.173146961281	0	29.0913322375598	13.9640425903299	13.9127208644437	7.79933861608536	30.6164624718711	19.2453883238229	9.67660776838072	28.7562904385334	0	0	0	5.57665389612924	26.7534668034066	0	0	0	6.13741676128517	7.08651931430839	9.31554065069051	0	59.0383496251065	33.526670466356	15.7787192413592	28.1899249208333	0	9.09471233424887	30.5140860649797	56.4790933222885	62.919792993881	64.0885960752144	0	0	0	0	31.0647762714813	6.70614349805857	26.044718782149	4.65356532907687
107ca832-88c6-4b1f-aeaa-8b4a015d5835|11	5.91201735768296	0	0	7.0263205969562	0	0	0	10.7350273206445	0	0	0	0	0	0	0	0	0	0	9.58543014617781	0	0	0	0	8.9178222678022	0	0	0	0	0	0	0	0	0	0	9.39664164027777	0	0	0	0	0	0	0	0	0	0	0	0	0	4.65356532907687
10869077-eb24-4642-a0ff-2835e4b056e1|52	5.91201735768296	0	0	0	0	8.80863245981061	5.69492297616675	0	0	0	0	14.5456661187799	0	4.63757362148124	0	15.3082312359356	9.62269416191145	0	19.1708602923556	9.71203807118924	0	0	0	0	27.5434038138433	0	0	0	7.08651931430839	0	7.81188969611749	0	0	0	0	0	9.09471233424887	7.62852151624494	9.41318222038142	7.86497412423513	0	0	0	6.22618484297562	0	6.21295525429626	13.4122869961171	26.044718782149	4.65356532907687
108aeb49-b9e2-436c-9aa2-3b782cae6747|18	11.8240347153659	8.54920064973925	0	7.0263205969562	39.9050260380295	26.4258973794318	17.0847689285002	0	12.5490196078431	30.519440883843	14.1107410961224	14.5456661187799	13.9640425903299	23.1878681074062	23.3980158482561	10.2054874906237	28.8680824857344	48.3830388419036	0	29.1361142135677	44.5113103239533	83.8179731524584	27.8832694806462	35.6712890712088	27.5434038138433	8.24116958678776	0	12.2748335225703	0	13.9733109760358	39.0594484805875	8.43404994644378	6.7053340932712	15.7787192413592	9.39664164027777	39.5718327694347	9.09471233424887	30.5140860649797	18.8263644407628	7.86497412423513	25.6354384300858	16.5565655060514	30.1286493326504	24.9047393719025	27.1571857913604	18.6388657628888	33.5307174902929	13.0223593910745	4.65356532907687
10ad2f41-d99e-4892-ade7-f179dba33b63|5	5.91201735768296	0	0	0	9.97625650950737	0	0	0	6.27450980392157	0	0	0	0	0	0	15.3082312359356	19.2453883238229	9.67660776838072	9.58543014617781	0	0	0	0	17.8356445356044	9.18113460461444	0	0	0	0	4.65777032534526	7.81188969611749	0	0	0	9.39664164027777	19.7859163847174	9.09471233424887	7.62852151624494	9.41318222038142	0	12.8177192150429	0	0	6.22618484297562	9.0523952637868	0	0	19.5335390866117	13.9606959872306
10b94996-fcfc-4bd8-90a9-cccb394fa882|502	29.5600867884148	25.6476019492177	60.3927252648652	84.3158471634744	69.8337955665516	140.93811935697	51.2543067855007	75.1451912445117	69.0196078431373	142.424057457934	14.1107410961224	58.1826644751196	34.9101064758247	23.1878681074062	23.3980158482561	61.2329249437423	28.8680824857344	29.0298233051421	47.927150730889	48.5601903559462	53.413572388744	32.2376819817148	89.2264623380679	62.4247558746154	45.9056730230722	24.7235087603633	16.3662103221689	12.2748335225703	28.3460772572336	74.5243252055241	46.8713381767049	101.208599357325	60.3480068394408	63.1148769654367	56.3798498416666	39.5718327694347	54.5682740054932	38.1426075812247	75.3054577630514	62.919792993881	38.4531576451286	41.3914137651286	15.0643246663252	37.3571090578537	81.4715573740812	86.9813735601476	20.1184304941757	71.6229766509096	74.4570452652299
10c1528c-af5a-45e2-8938-eab205279f51|3	5.91201735768296	0	8.62753218069504	21.0789617908686	9.97625650950737	26.4258973794318	0	0	25.0980392156863	20.346293922562	14.1107410961224	0	0	4.63757362148124	7.79933861608536	10.2054874906237	0	19.3532155367614	0	9.71203807118924	8.90226206479066	6.44753639634296	5.57665389612924	8.9178222678022	0	0	0	0	0	9.31554065069051	0	8.43404994644378	26.8213363730848	0	0	0	27.2841370027466	76.2852151624494	574.204115443267	149.434508360467	115.359472935386	8.27828275302571	15.0643246663252	0	27.1571857913604	0	6.70614349805857	26.044718782149	13.9606959872306
10c500ba-7637-4b06-8950-061a3c632b84|9	5.91201735768296	0	0	0	0	0	5.69492297616675	10.7350273206445	0	0	0	0	13.9640425903299	18.550294485925	0	0	9.62269416191145	0	0	19.4240761423785	26.706786194372	19.3426091890289	27.8832694806462	0	0	0	0	0	0	0	7.81188969611749	16.8680998928876	13.4106681865424	0	9.39664164027777	19.7859163847174	0	7.62852151624494	0	0	12.8177192150429	8.27828275302571	15.0643246663252	12.4523696859512	36.2095810551472	18.6388657628888	26.8245739922343	6.51117969553724	4.65356532907687
10c6fcb4-ea2c-4495-b3df-e2c88250ce22|6	5.91201735768296	0	0	0	0	0	5.69492297616675	0	0	0	0	0	0	0	7.79933861608536	5.10274374531185	0	0	0	9.71203807118924	0	12.8950727926859	0	8.9178222678022	0	0	0	0	0	4.65777032534526	7.81188969611749	0	0	7.88935962067959	0	19.7859163847174	0	0	0	0	0	0	0	0	0	0	0	0	0
10cfded5-1f83-4bf4-b860-b943e6c3fa76|229	5.91201735768296	34.196802598957	51.7651930841702	7.0263205969562	19.9525130190147	17.6172649196212	39.8644608331672	21.4700546412891	25.0980392156863	10.173146961281	14.1107410961224	58.1826644751196	27.9280851806598	32.4630153503687	0	25.5137187265593	28.8680824857344	9.67660776838072	38.3417205847112	29.1361142135677	44.5113103239533	32.2376819817148	44.613231169034	17.8356445356044	45.9056730230722	16.4823391735755	16.3662103221689	12.2748335225703	7.08651931430839	41.9199329281073	0	42.1702497322189	13.4106681865424	47.3361577240775	9.39664164027777	0	0	15.2570430324899	9.41318222038142	15.7299482484703	12.8177192150429	57.94797927118	7.5321623331626	0	18.1047905275736	31.0647762714813	13.4122869961171	19.5335390866117	41.8820879616918
10d9df31-0e85-4551-a064-15b1478588ea|3	5.91201735768296	0	0	0	0	8.80863245981061	0	0	0	0	0	0	6.98202129516495	0	0	0	0	9.67660776838072	0	0	0	6.44753639634296	0	0	0	0	0	0	0	4.65777032534526	0	0	0	0	0	0	0	0	0	7.86497412423513	0	0	0	6.22618484297562	0	0	0	0	0
10de529b-b815-4612-8b5b-4c9550453143|15	5.91201735768296	0	0	0	0	0	5.69492297616675	10.7350273206445	0	0	0	0	6.98202129516495	4.63757362148124	7.79933861608536	0	0	0	9.58543014617781	9.71203807118924	0	14.238309541924	0	0	9.18113460461444	0	8.18310516108443	0	0	0	7.81188969611749	0	0	0	18.7932832805555	19.7859163847174	0	0	0	0	0	0	0	0	0	0	0	6.51117969553724	0
10e4e634-2df3-4706-af63-64c799821321|8	5.91201735768296	0	0	7.0263205969562	19.9525130190147	8.80863245981061	45.559383809334	21.4700546412891	56.4705882352941	30.519440883843	56.4429643844895	72.7283305938995	13.9640425903299	9.27514724296248	31.1973544643414	40.8219499624948	28.8680824857344	135.47250875733	0	9.71203807118924	0	38.6852183780577	11.1533077922585	71.3425781424176	0	16.4823391735755	24.5493154832533	24.5496670451407	92.1247510860091	27.9466219520715	23.4356690883525	33.7361997857751	26.8213363730848	15.7787192413592	28.1899249208333	39.5718327694347	18.1894246684977	30.5140860649797	28.2395466611443	39.3248706211757	51.2708768601715	0	7.5321623331626	37.3571090578537	0	0	20.1184304941757	26.044718782149	18.6142613163075
10e5038f-9e47-4a23-8152-979d8185e2b9|14	17.7360520730489	8.54920064973925	0	0	17.4584488916379	17.6172649196212	5.69492297616675	53.6751366032227	25.0980392156863	10.173146961281	0	0	6.98202129516495	18.550294485925	15.5986772321707	10.2054874906237	38.4907766476458	29.0298233051421	28.7562904385334	0	44.5113103239533	38.6852183780577	22.306615584517	0	0	0	24.5493154832533	18.4122502838555	7.08651931430839	13.9733109760358	62.4951175689399	16.8680998928876	40.2320045596272	15.7787192413592	28.1899249208333	19.7859163847174	9.09471233424887	15.2570430324899	18.8263644407628	7.86497412423513	25.6354384300858	0	22.5964869994878	0	9.0523952637868	24.851821017185	0	26.044718782149	9.30713065815374
10f01dda-a659-484d-8604-eb6d21073efb|85	11.8240347153659	0	8.62753218069504	0	29.9287695285221	0	5.69492297616675	0	18.8235294117647	0	56.4429643844895	0	6.98202129516495	4.63757362148124	7.79933861608536	15.3082312359356	0	0	0	0	0	19.3426091890289	33.4599233767755	8.9178222678022	18.3622692092289	0	8.18310516108443	6.13741676128517	14.1730386286168	9.31554065069051	0	8.43404994644378	20.1160022798136	0	18.7932832805555	19.7859163847174	0	7.62852151624494	18.8263644407628	7.86497412423513	12.8177192150429	8.27828275302571	0	12.4523696859512	45.261976318934	18.6388657628888	13.4122869961171	6.51117969553724	18.6142613163075
10f312ad-ebd6-4ec7-8e7d-6507c58e4475|4	5.91201735768296	8.54920064973925	17.2550643613901	0	0	8.80863245981061	11.3898459523335	21.4700546412891	18.8235294117647	0	14.1107410961224	14.5456661187799	6.98202129516495	9.27514724296248	15.5986772321707	0	19.2453883238229	67.736254378665	19.1708602923556	29.1361142135677	8.90226206479066	19.3426091890289	16.7299616883877	8.9178222678022	0	0	8.18310516108443	0	28.3460772572336	13.9733109760358	23.4356690883525	25.3021498393313	6.7053340932712	7.88935962067959	9.39664164027777	39.5718327694347	9.09471233424887	15.2570430324899	9.41318222038142	15.7299482484703	12.8177192150429	16.5565655060514	22.5964869994878	12.4523696859512	27.1571857913604	12.4259105085925	13.4122869961171	0	13.9606959872306
1100619a-84f5-4f8f-ad5e-95cfdfaac9ca|3	11.8240347153659	4.27460032486962	31.0591158505021	20.2006717162491	14.9643847642611	8.80863245981061	46.6545613047507	12.0769057357251	21.9607843137255	18.3116645303058	28.2214821922447	56.970525631888	12.2185372665387	24.1816338834379	13.6488425781494	20.4109749812474	39.453046063837	9.67660776838072	14.3781452192667	38.0388157788245	8.90226206479066	0	6.2737356331454	8.9178222678022	22.9528365115361	4.12058479339388	8.18310516108443	3.06870838064259	0	22.9977409813922	46.4807436918991	24.2478935960259	19.2778355181547	57.7357681331552	23.4916041006944	9.89295819235868	31.831493169871	37.6658249864594	43.9281836951133	31.4598964969405	8.54514614336192	11.0377103373676	33.3567189040058	6.22618484297562	22.630988159467	33.8260897178352	28.7406149916796	37.4392832493391	30.2481746389997
110435a1-c33b-4221-810b-aaec60985d6d|14	5.91201735768296	8.54920064973925	17.2550643613901	7.0263205969562	9.97625650950737	8.80863245981061	11.3898459523335	0	0	20.346293922562	14.1107410961224	29.0913322375598	6.98202129516495	13.9127208644437	0	5.10274374531185	19.2453883238229	29.0298233051421	0	19.4240761423785	17.8045241295813	12.8950727926859	22.306615584517	8.9178222678022	18.3622692092289	0	16.3662103221689	0	0	9.31554065069051	23.4356690883525	16.8680998928876	6.7053340932712	15.7787192413592	9.39664164027777	0	0	7.62852151624494	0	31.4598964969405	12.8177192150429	8.27828275302571	0	24.9047393719025	9.0523952637868	6.21295525429626	6.70614349805857	6.51117969553724	0
1105e8df-3608-4652-a00d-a914991835f8|88	11.8240347153659	0	8.62753218069504	7.0263205969562	0	44.0431622990531	5.69492297616675	21.4700546412891	18.8235294117647	50.865734806405	28.2214821922447	14.5456661187799	27.9280851806598	18.550294485925	23.3980158482561	10.2054874906237	9.62269416191145	9.67660776838072	9.58543014617781	9.71203807118924	35.6090482591627	25.7901455853718	22.306615584517	17.8356445356044	27.5434038138433	8.24116958678776	16.3662103221689	36.8245005677111	7.08651931430839	9.31554065069051	7.81188969611749	8.43404994644378	13.4106681865424	15.7787192413592	18.7932832805555	19.7859163847174	9.09471233424887	15.2570430324899	9.41318222038142	23.5949223727054	0	24.8348482590771	0	6.22618484297562	0	6.21295525429626	13.4122869961171	6.51117969553724	9.30713065815374
1111ec5e-9bbe-4712-99ff-4f68eda39354|125	11.8240347153659	0	17.2550643613901	7.0263205969562	9.97625650950737	0	0	10.7350273206445	25.0980392156863	0	14.1107410961224	14.5456661187799	6.98202129516495	27.8254417288874	7.79933861608536	30.6164624718711	0	0	28.7562904385334	9.71203807118924	17.8045241295813	32.2376819817148	11.1533077922585	0	9.18113460461444	0	16.3662103221689	0	0	9.31554065069051	23.4356690883525	25.3021498393313	0	7.88935962067959	0	0	9.09471233424887	22.8855645487348	18.8263644407628	47.1898447454108	0	0	15.0643246663252	12.4523696859512	9.0523952637868	6.21295525429626	0	13.0223593910745	13.9606959872306
1115de30-69e1-42e7-b675-f9bc929aac2e|29	5.91201735768296	8.54920064973925	17.2550643613901	0	9.97625650950737	0	0	10.7350273206445	6.27450980392157	0	14.1107410961224	0	0	4.63757362148124	7.79933861608536	0	19.2453883238229	0	19.1708602923556	0	0	0	0	0	9.18113460461444	0	8.18310516108443	0	0	18.631081301381	39.0594484805875	0	0	7.88935962067959	0	0	0	15.2570430324899	9.41318222038142	0	12.8177192150429	8.27828275302571	0	0	0	0	0	6.51117969553724	4.65356532907687
11176325-08fa-4409-a808-6e0a1d8d2daf|14	11.8240347153659	0	0	0	0	0	5.69492297616675	0	0	0	0	0	0	0	0	0	0	9.67660776838072	9.58543014617781	0	0	0	0	17.8356445356044	9.18113460461444	0	0	6.13741676128517	0	4.65777032534526	7.81188969611749	0	0	0	0	0	0	15.2570430324899	0	7.86497412423513	0	8.27828275302571	7.5321623331626	31.1309242148781	0	6.21295525429626	6.70614349805857	0	4.65356532907687
11198168-fe61-48a1-b692-62c9bf44ff35|84	5.91201735768296	0	8.62753218069504	7.0263205969562	0	17.6172649196212	17.0847689285002	0	25.0980392156863	20.346293922562	14.1107410961224	14.5456661187799	6.98202129516495	9.27514724296248	7.79933861608536	5.10274374531185	9.62269416191145	0	9.58543014617781	0	0	25.7901455853718	11.1533077922585	0	9.18113460461444	0	0	0	0	0	23.4356690883525	8.43404994644378	6.7053340932712	7.88935962067959	9.39664164027777	0	0	7.62852151624494	9.41318222038142	7.86497412423513	0	0	7.5321623331626	6.22618484297562	0	0	0	13.0223593910745	0
1119dbb9-7ea6-4b6c-b2ed-9b98f5260565|3	29.5600867884148	0	17.2550643613901	7.0263205969562	39.9050260380295	0	0	10.7350273206445	18.8235294117647	40.692587845124	70.5537054806118	29.0913322375598	55.8561703613196	41.7381625933312	46.7960316965121	10.2054874906237	9.62269416191145	19.3532155367614	38.3417205847112	77.6963045695139	89.0226206479066	83.8179731524584	61.3431928574217	17.8356445356044	9.18113460461444	8.24116958678776	8.18310516108443	6.13741676128517	7.08651931430839	9.31554065069051	15.623779392235	25.3021498393313	33.526670466356	0	0	0	0	38.1426075812247	9.41318222038142	62.919792993881	0	0	22.5964869994878	12.4523696859512	81.4715573740812	37.2777315257775	20.1184304941757	13.0223593910745	0
111a3850-9df6-427a-b70d-aa5fae60b82c|4	5.91201735768296	0	0	0	0	0	0	0	0	0	0	0	0	0	0	5.10274374531185	0	0	0	0	0	0	0	8.9178222678022	0	0	0	0	0	9.31554065069051	15.623779392235	0	0	23.6680788620388	0	0	0	0	0	0	0	0	0	0	0	0	0	0	0
1120d628-28be-45af-8c9c-8e43200c7c36|8	5.91201735768296	8.54920064973925	8.62753218069504	7.0263205969562	9.97625650950737	0	5.69492297616675	0	18.8235294117647	0	0	0	0	0	7.79933861608536	0	0	29.0298233051421	19.1708602923556	0	0	19.3426091890289	11.1533077922585	8.9178222678022	18.3622692092289	16.4823391735755	0	0	14.1730386286168	9.31554065069051	7.81188969611749	25.3021498393313	13.4106681865424	7.88935962067959	0	0	9.09471233424887	7.62852151624494	0	23.5949223727054	0	16.5565655060514	0	0	9.0523952637868	6.21295525429626	26.8245739922343	13.0223593910745	9.30713065815374
11230fea-2905-45a1-b727-1f456f90f21d|3	5.91201735768296	8.54920064973925	0	0	0	0	0	10.7350273206445	0	0	0	0	0	0	0	5.10274374531185	0	0	0	0	0	0	0	0	0	0	0	0	7.08651931430839	0	0	8.43404994644378	0	0	0	0	18.1894246684977	0	0	0	0	0	0	0	0	0	0	0	4.65356532907687
11294873-239e-493f-92ef-29a64fd4dafc|3	5.91201735768296	8.54920064973925	0	0	0	8.80863245981061	0	0	0	10.173146961281	0	0	0	4.63757362148124	0	0	9.62269416191145	0	0	0	8.90226206479066	6.44753639634296	5.57665389612924	0	0	0	0	6.13741676128517	0	0	0	8.43404994644378	0	0	0	0	0	7.62852151624494	9.41318222038142	7.86497412423513	0	0	0	0	9.0523952637868	12.4259105085925	0	13.0223593910745	0
113653ca-09db-45b1-9fc3-fc5f788c9d11|6	5.91201735768296	0	0	0	0	0	0	0	0	0	0	0	0	0	0	5.10274374531185	9.62269416191145	0	9.58543014617781	0	0	6.44753639634296	0	0	0	0	0	0	0	9.31554065069051	15.623779392235	0	0	0	9.39664164027777	39.5718327694347	9.09471233424887	0	0	7.86497412423513	0	0	0	0	0	6.21295525429626	13.4122869961171	0	0
113c1099-0e81-4309-9837-88ff77e77406|3	5.91201735768296	0	0	0	0	0	0	0	0	10.173146961281	0	0	0	0	0	0	0	0	0	0	0	0	0	0	0	0	0	0	0	0	0	0	0	0	0	0	2.27367808356222	0	0	0	0	0	0	0	0	0	0	0	0
113c20e9-03cf-4f90-bf54-9d83a3a81b21|104	5.91201735768296	0	0	0	9.97625650950737	8.80863245981061	5.69492297616675	0	25.0980392156863	0	0	14.5456661187799	0	9.27514724296248	15.5986772321707	0	9.62269416191145	9.67660776838072	0	0	17.8045241295813	19.3426091890289	39.0365772729047	0	9.18113460461444	0	16.3662103221689	6.13741676128517	7.08651931430839	13.9733109760358	7.81188969611749	16.8680998928876	0	7.88935962067959	0	19.7859163847174	9.09471233424887	22.8855645487348	9.41318222038142	15.7299482484703	12.8177192150429	0	7.5321623331626	0	9.0523952637868	6.21295525429626	0	13.0223593910745	13.9606959872306
114a9070-d5fe-4d60-984f-e0fc8ef370de|1685	17.7360520730489	8.54920064973925	25.8825965420851	35.131602984781	0	26.4258973794318	22.779691904667	10.7350273206445	18.8235294117647	30.519440883843	28.2214821922447	29.0913322375598	27.9280851806598	18.550294485925	31.1973544643414	0	0	0	0	0	17.8045241295813	6.44753639634296	22.306615584517	0	0	8.24116958678776	32.7324206443377	12.2748335225703	0	13.9733109760358	15.623779392235	16.8680998928876	26.8213363730848	0	9.39664164027777	0	0	30.5140860649797	18.8263644407628	0	0	16.5565655060514	7.5321623331626	6.22618484297562	36.2095810551472	49.7036420343701	20.1184304941757	6.51117969553724	23.2678266453844
115002d9-117c-4d23-b860-70dd0c4259f3|29	11.8240347153659	8.54920064973925	25.8825965420851	28.1052823878248	29.9287695285221	17.6172649196212	17.0847689285002	32.2050819619336	50.1960784313725	50.865734806405	84.6644465767342	14.5456661187799	34.9101064758247	27.8254417288874	23.3980158482561	5.10274374531185	48.1134708095573	77.4128621470457	28.7562904385334	29.1361142135677	8.90226206479066	12.8950727926859	11.1533077922585	44.589111339011	36.7245384184577	8.24116958678776	8.18310516108443	0	28.3460772572336	18.631081301381	31.24755878447	42.1702497322189	53.6426727461696	15.7787192413592	28.1899249208333	0	45.4735616712443	68.6566936462044	103.545004424196	47.1898447454108	89.7240345053001	33.1131310121029	67.7894609984634	37.3571090578537	45.261976318934	37.2777315257775	20.1184304941757	19.5335390866117	13.9606959872306
1156ffe3-4038-48f0-91e6-94dce1f973c7|5	5.91201735768296	0	0	0	9.97625650950737	0	11.3898459523335	0	0	20.346293922562	0	0	6.98202129516495	4.63757362148124	7.79933861608536	0	0	0	19.1708602923556	0	8.90226206479066	0	0	17.8356445356044	0	0	0	0	0	4.65777032534526	31.24755878447	0	0	0	0	0	0	0	0	7.86497412423513	0	0	0	0	0	0	6.70614349805857	0	0
11597f64-e53b-4558-b6a9-74720d8c0520|5	47.2961388614637	102.590407796871	431.376609034752	435.631877011284	818.053033779605	1092.27042501652	831.458754520345	1041.29765010252	219.607843137255	183.116645303058	239.88259863408	247.276324019258	188.514574969454	153.039929508881	70.1940475447682	362.294805917142	202.07657740014	116.119293220569	182.123172777378	203.952799494974	142.436193036651	148.293337115888	133.839693507102	124.849511749231	110.173615255373	222.511578843269	163.662103221688	73.6490011354221	106.297789714626	172.337502037774	124.99023513788	1315.71179164523	1703.15485969088	142.008473172233	122.156341323611	39.5718327694347	90.9471233424887	755.223630108249	357.700924374494	542.683214572224	525.526487816758	149.009089554463	218.432707661716	280.178317933903	2036.78893435203	838.748959329995	1354.64098660783	1647.32846297092	1507.75516662091
115bb4b6-ebac-427b-a690-2fb28b564705|223	5.91201735768296	8.54920064973925	17.2550643613901	28.1052823878248	9.97625650950737	17.6172649196212	5.69492297616675	32.2050819619336	18.8235294117647	10.173146961281	0	14.5456661187799	41.8921277709897	46.3757362148124	62.3947089286828	10.2054874906237	19.2453883238229	9.67660776838072	38.3417205847112	87.4083426407032	71.2180965183253	25.7901455853718	44.613231169034	8.9178222678022	9.18113460461444	32.964678347151	16.3662103221689	24.5496670451407	14.1730386286168	18.631081301381	23.4356690883525	25.3021498393313	20.1160022798136	15.7787192413592	28.1899249208333	0	0	68.6566936462044	37.6527288815257	62.919792993881	0	8.27828275302571	0	6.22618484297562	18.1047905275736	18.6388657628888	6.70614349805857	19.5335390866117	13.9606959872306
1163d597-77c7-4d6d-bba1-4e7d66cfb27a|9	5.91201735768296	0	17.2550643613901	14.0526411939124	29.9287695285221	8.80863245981061	17.0847689285002	0	18.8235294117647	20.346293922562	56.4429643844895	29.0913322375598	20.9460638854949	18.550294485925	38.9966930804268	10.2054874906237	28.8680824857344	67.736254378665	9.58543014617781	9.71203807118924	26.706786194372	25.7901455853718	27.8832694806462	44.589111339011	27.5434038138433	0	8.18310516108443	0	0	23.2888516267263	7.81188969611749	8.43404994644378	26.8213363730848	23.6680788620388	37.5865665611111	39.5718327694347	45.4735616712443	30.5140860649797	9.41318222038142	15.7299482484703	38.4531576451286	16.5565655060514	22.5964869994878	24.9047393719025	63.3667668465076	18.6388657628888	40.2368609883514	26.044718782149	4.65356532907687
1165337f-b1b6-4b2a-8bb0-ac7d16f4bbc4|31	11.8240347153659	17.0984012994785	0	0	9.97625650950737	8.80863245981061	28.4746148808337	10.7350273206445	18.8235294117647	20.346293922562	56.4429643844895	14.5456661187799	6.98202129516495	41.7381625933312	31.1973544643414	15.3082312359356	48.1134708095573	38.7064310735229	19.1708602923556	0	0	32.2376819817148	16.7299616883877	8.9178222678022	0	0	0	0	14.1730386286168	23.2888516267263	39.0594484805875	33.7361997857751	26.8213363730848	15.7787192413592	37.5865665611111	0	54.5682740054932	22.8855645487348	37.6527288815257	15.7299482484703	12.8177192150429	41.3914137651286	52.7251363321382	18.6785545289269	18.1047905275736	18.6388657628888	13.4122869961171	19.5335390866117	41.8820879616918
1170cafa-de55-421c-96ab-418fa78c4f78|40	35.4721041460978	34.196802598957	138.040514891121	168.631694326949	109.738821604581	167.364016736402	56.9492297616675	64.4101639238672	200.78431372549	122.077763535372	70.5537054806118	189.093659544139	90.7662768371444	97.389046051106	77.9933861608536	102.054874906237	76.9815532952916	116.119293220569	105.439731607956	87.4083426407032	89.0226206479066	58.0278275670866	72.4965006496802	196.192089891648	91.8113460461444	123.617543801816	32.7324206443377	73.6490011354221	99.2112704003175	284.123989846061	195.297242402937	75.906449517994	127.401347772153	197.23399051699	197.329474445833	98.9295819235868	90.9471233424887	144.941908808654	47.0659111019071	94.3796894908216	64.0885960752144	74.5045447772314	67.7894609984634	56.0356635867806	81.4715573740812	136.685015594518	60.3552914825271	71.6229766509096	83.7641759233837
11737cda-f2c2-41d0-ae68-cde793aa8ac9|4	5.91201735768296	8.54920064973925	0	0	9.97625650950737	0	0	0	0	0	0	0	0	0	0	0	0	0	0	0	0	0	0	0	0	0	0	0	0	0	0	0	0	0	0	0	0	0	0	0	12.8177192150429	0	0	0	0	0	0	0	4.65356532907687
117f38d9-9735-49af-bd9d-6115e6243a88|8	5.91201735768296	8.54920064973925	43.1376609034752	140.526411939124	109.738821604581	140.93811935697	22.779691904667	10.7350273206445	119.21568627451	152.597204419215	155.218152057346	145.456661187799	69.8202129516495	185.50294485925	218.38148125039	35.719206217183	28.8680824857344	29.0298233051421	19.1708602923556	0	0	6.44753639634296	5.57665389612924	17.8356445356044	0	24.7235087603633	32.7324206443377	0	7.08651931430839	0	23.4356690883525	0	26.8213363730848	7.88935962067959	0	19.7859163847174	18.1894246684977	61.0281721299595	84.7186399834328	47.1898447454108	38.4531576451286	24.8348482590771	45.1929739989756	68.4880332727318	45.261976318934	43.4906867800738	67.0614349805857	32.5558984776862	51.1892186198456
117f6b59-c5e2-4acf-9565-32cf352e7bf7|18	5.91201735768296	0	0	0	0	0	0	0	0	10.173146961281	14.1107410961224	0	0	0	0	0	0	0	9.58543014617781	0	0	0	0	0	9.18113460461444	0	16.3662103221689	0	0	0	0	0	6.7053340932712	0	0	0	9.09471233424887	0	9.41318222038142	0	0	16.5565655060514	7.5321623331626	12.4523696859512	0	6.21295525429626	0	6.51117969553724	0
11888f63-bbfa-4097-801c-e1c047799af7|3	5.91201735768296	0	0	7.0263205969562	9.97625650950737	0	5.69492297616675	0	12.5490196078431	0	14.1107410961224	43.6369983563397	6.98202129516495	0	0	10.2054874906237	9.62269416191145	38.7064310735229	0	19.4240761423785	8.90226206479066	12.8950727926859	5.57665389612924	17.8356445356044	18.3622692092289	0	0	0	0	4.65777032534526	0	8.43404994644378	26.8213363730848	23.6680788620388	16.4441228704861	0	9.09471233424887	7.62852151624494	0	7.86497412423513	12.8177192150429	16.5565655060514	7.5321623331626	31.1309242148781	0	0	0	13.0223593910745	9.30713065815374
1195f268-bf8f-4f8e-b3fd-956ce4536c7c|4	23.6480694307318	17.0984012994785	8.62753218069504	14.0526411939124	0	8.80863245981061	56.9492297616675	32.2050819619336	69.0196078431373	10.173146961281	28.2214821922447	43.6369983563397	90.7662768371444	185.50294485925	140.388095089536	66.3356686890541	19.2453883238229	67.736254378665	38.3417205847112	106.832418783082	123.240690459446	77.3704367561155	122.686385714843	8.9178222678022	27.5434038138433	8.24116958678776	73.6479464497598	12.2748335225703	35.432596571542	55.8932439041431	31.24755878447	33.7361997857751	46.9373386528984	15.7787192413592	37.5865665611111	19.7859163847174	36.3788493369955	45.7711290974696	37.6527288815257	55.0548188696459	102.541753720343	0	7.5321623331626	24.9047393719025	36.2095810551472	0	26.8245739922343	39.0670781732234	27.9213919744612
119c2da6-9182-49a1-a3d6-2f96bb197b72|4	5.91201735768296	0	0	0	0	0	0	10.7350273206445	6.27450980392157	0	0	0	0	0	0	0	0	0	0	9.71203807118924	0	0	0	0	0	0	0	0	7.08651931430839	0	0	8.43404994644378	6.7053340932712	0	0	0	0	15.2570430324899	0	0	0	0	0	0	0	6.21295525429626	0	0	0
11ab4046-6ab1-4803-8ef0-be195bc7e51e|783	11.8240347153659	17.0984012994785	51.7651930841702	28.1052823878248	59.8575390570442	123.320854437349	136.678151428002	139.555355168379	112.941176470588	71.212028728967	98.7751876728566	58.1826644751196	90.7662768371444	55.6508834577749	23.3980158482561	66.3356686890541	38.4907766476458	19.3532155367614	57.5125808770669	48.5601903559462	53.413572388744	83.8179731524584	50.1898850651632	35.6712890712088	55.0868076276866	65.929356694302	24.5493154832533	18.4122502838555	7.08651931430839	55.8932439041431	70.3070072650574	101.208599357325	87.1693432125256	63.1148769654367	46.9832082013888	0	27.2841370027466	129.684865776164	56.4790933222885	102.244663615057	38.4531576451286	49.6696965181543	30.1286493326504	0	144.838324220589	124.259105085925	73.7675784786443	110.690054824133	120.992698555999
11ad07ec-60f9-4f6c-ba8d-7571537f5e1d|914	29.5600867884148	34.196802598957	94.9028539876454	126.473770745212	49.8812825475369	114.512221977538	102.508613571001	128.820327847734	81.5686274509804	50.865734806405	42.3322232883671	87.2739967126795	48.8741490661547	97.389046051106	54.5953703125975	86.7466436703015	19.2453883238229	9.67660776838072	105.439731607956	145.680571067839	80.120358583116	83.8179731524584	89.2264623380679	8.9178222678022	9.18113460461444	16.4823391735755	16.3662103221689	42.9619173289962	42.5191158858504	27.9466219520715	15.623779392235	92.7745494108816	134.106681865424	31.5574384827184	9.39664164027777	19.7859163847174	54.5682740054932	83.9137366786943	65.8922755426699	141.569534236232	115.359472935386	33.1131310121029	30.1286493326504	56.0356635867806	171.995510011949	118.046149831629	73.7675784786443	32.5558984776862	79.1106105943068
11b48767-bbd3-4a11-a856-ccc307ff9ece|455	35.4721041460978	25.6476019492177	34.5101287227801	84.3158471634744	39.9050260380295	35.2345298392425	39.8644608331672	118.08530052709	56.4705882352941	40.692587845124	42.3322232883671	29.0913322375598	13.9640425903299	23.1878681074062	31.1973544643414	56.1301811984304	67.3588591333802	58.0596466102843	124.610591900312	0	26.706786194372	19.3426091890289	22.306615584517	71.3425781424176	91.8113460461444	32.964678347151	24.5493154832533	30.6870838064259	7.08651931430839	60.5510142294883	78.1188969611749	42.1702497322189	33.526670466356	102.561675068835	93.9664164027777	59.3577491541521	72.757698673991	76.2852151624494	103.545004424196	86.5147153665864	12.8177192150429	33.1131310121029	15.0643246663252	43.5832939008293	27.1571857913604	49.7036420343701	40.2368609883514	58.6006172598351	60.4963492779993
11b54c87-b8cf-454d-8240-827235d479e9|182	11.8240347153659	0	0	14.0526411939124	9.97625650950737	8.80863245981061	5.69492297616675	10.7350273206445	34.2483660130719	30.519440883843	14.1107410961224	29.0913322375598	6.98202129516495	13.9127208644437	0	5.10274374531185	38.4907766476458	9.67660776838072	47.927150730889	19.4240761423785	17.8045241295813	45.1327547744007	27.8832694806462	0	18.3622692092289	0	0	0	7.08651931430839	18.631081301381	31.24755878447	33.7361997857751	46.9373386528984	23.6680788620388	28.1899249208333	0	18.1894246684977	15.2570430324899	9.41318222038142	0	25.6354384300858	0	0	18.6785545289269	9.0523952637868	12.4259105085925	33.5307174902929	13.0223593910745	32.5749573035381
11c96285-0520-47ad-9103-bc1168c57dd8|21	5.91201735768296	8.54920064973925	0	0	0	0	0	0	0	0	0	0	13.9640425903299	0	0	5.10274374531185	0	0	0	0	0	6.44753639634296	0	0	0	0	0	0	0	0	0	0	0	0	0	0	0	0	0	0	0	0	7.5321623331626	0	0	0	0	0	0
11c9e258-41e2-46cb-9474-ff40f283da62|21	5.91201735768296	17.0984012994785	34.5101287227801	7.0263205969562	9.97625650950737	17.6172649196212	0	0	6.27450980392157	0	28.2214821922447	14.5456661187799	6.98202129516495	9.27514724296248	7.79933861608536	5.10274374531185	9.62269416191145	9.67660776838072	9.58543014617781	19.4240761423785	8.90226206479066	19.3426091890289	11.1533077922585	0	9.18113460461444	49.4470175207265	32.7324206443377	18.4122502838555	28.3460772572336	9.31554065069051	0	8.43404994644378	6.7053340932712	0	0	0	18.1894246684977	22.8855645487348	47.0659111019071	70.7847671181162	64.0885960752144	8.27828275302571	0	0	9.0523952637868	0	0	6.51117969553724	37.228522632615
11d9f9d2-c908-4199-b27b-08ec4d73a5b7|3	11.8240347153659	8.54920064973925	17.2550643613901	0	9.97625650950737	8.80863245981061	28.4746148808337	10.7350273206445	0	0	0	0	6.98202129516495	9.27514724296248	7.79933861608536	30.6164624718711	0	19.3532155367614	0	0	26.706786194372	19.3426091890289	22.306615584517	17.8356445356044	0	0	0	6.13741676128517	0	4.65777032534526	7.81188969611749	16.8680998928876	13.4106681865424	7.88935962067959	0	0	9.09471233424887	22.8855645487348	0	15.7299482484703	0	0	0	6.22618484297562	45.261976318934	6.21295525429626	6.70614349805857	26.044718782149	9.30713065815374
11e83a3f-af2f-441e-8879-99bc26e5b0ec|9	5.91201735768296	8.54920064973925	0	0	0	0	0	0	0	10.173146961281	0	0	0	0	7.79933861608536	20.4109749812474	19.2453883238229	0	0	9.71203807118924	8.90226206479066	19.3426091890289	0	0	0	0	0	0	0	4.65777032534526	15.623779392235	0	0	7.88935962067959	18.7932832805555	39.5718327694347	27.2841370027466	0	56.4790933222885	7.86497412423513	12.8177192150429	8.27828275302571	22.5964869994878	80.940402958683	0	0	0	0	0
11fdc59c-33e9-4c9f-a669-5f263090d185|4	5.91201735768296	8.54920064973925	8.62753218069504	0	0	0	17.0847689285002	32.2050819619336	0	0	0	14.5456661187799	13.9640425903299	0	15.5986772321707	15.3082312359356	0	29.0298233051421	9.58543014617781	0	8.90226206479066	19.3426091890289	16.7299616883877	8.9178222678022	0	8.24116958678776	0	0	0	4.65777032534526	0	8.43404994644378	6.7053340932712	0	0	19.7859163847174	0	7.62852151624494	0	0	12.8177192150429	16.5565655060514	0	12.4523696859512	9.0523952637868	0	20.1184304941757	6.51117969553724	0
11ff62d0-6c7f-4beb-887b-b4f343171b62|75	5.91201735768296	0	0	0	0	0	11.3898459523335	0	0	20.346293922562	14.1107410961224	29.0913322375598	34.9101064758247	46.3757362148124	23.3980158482561	5.10274374531185	0	9.67660776838072	19.1708602923556	19.4240761423785	17.8045241295813	12.8950727926859	11.1533077922585	26.7534668034066	0	8.24116958678776	8.18310516108443	6.13741676128517	14.1730386286168	0	0	0	13.4106681865424	7.88935962067959	9.39664164027777	0	9.09471233424887	0	28.2395466611443	0	0	0	0	0	9.0523952637868	18.6388657628888	0	0	9.30713065815374
120a12e1-e585-47de-94f8-bb15961b6a9a|3	47.2961388614637	34.196802598957	51.7651930841702	21.0789617908686	89.7863085855664	140.93811935697	199.322304165836	236.17060105418	87.843137254902	30.519440883843	56.4429643844895	87.2739967126795	97.7482981323093	111.30176691555	109.190740625195	112.260362396861	67.3588591333802	77.4128621470457	67.0980110232447	97.1203807118924	186.947503360604	154.740873512231	122.686385714843	44.589111339011	27.5434038138433	49.4470175207265	65.4648412886754	30.6870838064259	42.5191158858504	79.1820955308694	78.1188969611749	84.3404994644378	113.99067958561	39.4467981033979	37.5865665611111	39.5718327694347	81.8524110082398	114.427822743674	37.6527288815257	62.919792993881	64.0885960752144	49.6696965181543	15.0643246663252	68.4880332727318	153.890719484376	124.259105085925	120.710582965054	32.5558984776862	88.4177412524605
120f00ea-3dfb-4f52-9875-99fc10dcbdba|162	11.8240347153659	8.54920064973925	17.2550643613901	7.0263205969562	19.9525130190147	8.80863245981061	5.69492297616675	0	12.5490196078431	10.173146961281	14.1107410961224	14.5456661187799	0	4.63757362148124	7.79933861608536	25.5137187265593	9.62269416191145	9.67660776838072	28.7562904385334	9.71203807118924	8.90226206479066	0	5.57665389612924	0	9.18113460461444	0	8.18310516108443	0	0	27.9466219520715	39.0594484805875	8.43404994644378	6.7053340932712	23.6680788620388	18.7932832805555	19.7859163847174	9.09471233424887	0	18.8263644407628	23.5949223727054	0	8.27828275302571	7.5321623331626	0	9.0523952637868	6.21295525429626	20.1184304941757	52.0894375642979	13.9606959872306
12109502-f6ff-49bb-9acb-f600f8b739c7|3	5.91201735768296	0	0	7.0263205969562	0	0	0	0	0	0	0	0	0	0	0	0	0	0	0	0	0	0	0	0	0	0	0	0	0	4.65777032534526	7.81188969611749	0	0	0	0	0	9.09471233424887	0	0	0	0	0	0	6.22618484297562	0	0	0	0	0
12175b80-3a1c-4ac1-8b69-31656412b71b|9	11.8240347153659	8.54920064973925	0	0	9.97625650950737	0	0	0	0	10.173146961281	0	0	6.98202129516495	9.27514724296248	0	10.2054874906237	28.8680824857344	29.0298233051421	0	9.71203807118924	0	6.44753639634296	11.1533077922585	17.8356445356044	27.5434038138433	0	0	0	0	9.31554065069051	0	8.43404994644378	6.7053340932712	15.7787192413592	9.39664164027777	0	18.1894246684977	0	0	0	0	16.5565655060514	67.7894609984634	37.3571090578537	0	0	0	0	0
12215f22-0cf5-43a6-aadc-3710c1072e2b|40	5.91201735768296	0	0	0	0	8.80863245981061	0	0	0	0	0	0	0	9.27514724296248	7.79933861608536	0	0	0	19.1708602923556	9.71203807118924	8.90226206479066	6.44753639634296	0	0	0	0	0	12.2748335225703	0	4.65777032534526	0	0	6.7053340932712	0	0	19.7859163847174	0	15.2570430324899	0	0	0	8.27828275302571	0	0	0	6.21295525429626	20.1184304941757	0	0
122efaa5-a82f-4998-bdca-4cca1d1a632d|4	11.8240347153659	8.54920064973925	0	0	9.97625650950737	0	17.0847689285002	10.7350273206445	0	30.519440883843	0	0	6.98202129516495	4.63757362148124	0	0	0	0	0	0	0	0	11.1533077922585	8.9178222678022	9.18113460461444	0	0	6.13741676128517	7.08651931430839	4.65777032534526	0	8.43404994644378	6.7053340932712	0	0	0	0	0	9.41318222038142	15.7299482484703	12.8177192150429	0	0	12.4523696859512	9.0523952637868	6.21295525429626	20.1184304941757	0	4.65356532907687
1233ba20-aba2-4235-8bfd-813ed552b1fc|108	5.91201735768296	25.6476019492177	8.62753218069504	0	0	17.6172649196212	5.69492297616675	0	12.5490196078431	0	0	0	6.98202129516495	0	0	5.10274374531185	38.4907766476458	0	9.58543014617781	9.71203807118924	17.8045241295813	0	33.4599233767755	0	9.18113460461444	8.24116958678776	0	0	0	4.65777032534526	7.81188969611749	59.0383496251065	6.7053340932712	23.6680788620388	0	0	0	0	0	7.86497412423513	25.6354384300858	0	0	0	0	12.4259105085925	0	19.5335390866117	13.9606959872306
1234591d-442d-4836-abb9-cb0a6b6dd216|124	11.8240347153659	0	25.8825965420851	56.2105647756496	29.9287695285221	52.8517947588637	45.559383809334	32.2050819619336	37.6470588235294	10.173146961281	0	87.2739967126795	62.8381916564846	88.1138988081436	54.5953703125975	40.8219499624948	9.62269416191145	0	9.58543014617781	77.6963045695139	115.729406842279	51.5802911707437	61.3431928574217	0	9.18113460461444	8.24116958678776	32.7324206443377	18.4122502838555	42.5191158858504	23.2888516267263	39.0594484805875	50.6042996786627	67.053340932712	7.88935962067959	28.1899249208333	0	18.1894246684977	53.3996506137146	28.2395466611443	47.1898447454108	38.4531576451286	0	0	12.4523696859512	54.3143715827208	43.4906867800738	13.4122869961171	52.0894375642979	60.4963492779993
[truncated: 65,453 more rows]
[truncated: 33 more columns]
