# Supplementary material for: Large-Scale Multiplexing Permits Full-Length Transcriptome Annotation of 32 Bovine Tissues From a Single Nanopore Flow Cell
Source: Front Genet. 2021 May 20;12:664260. doi: 10.3389/fgene.2021.664260 (PMC8173071; doi:10.3389/fgene.2021.664260)
Supplement: Supplementary file 6 [file Data_Sheet_6.csv]

Transcript	Length	NT_ref	NT_Eval	NT_score	NT_descript	NT_species	NR_ref	NR_pident	NR_length	NR_mismatch	NR_gapopen	NR_qstart	NR_qend	NR_sstart	NR_send	NR_Eval	SP_ref	NR_bitscore	SP_pident	SP_length	SP_mismatch	SP_gapopen	SP_qstart	SP_qend	SP_sstart	SP_send	SP_Eval	SP_bitscore	Uniprot_geneName	Uniprot_species	GO_BP	GO_CC	GO_MF	KEGG	COG
349ba147-8e23-4f05-b1e9-79079b93e0bf|5	1450	XM_010828825.1	0	2591	PREDICTED:_Bison_bison_bison_immunoglobulin_omega...	Bison_bison	XP_005908564.1	82	150	27	0	21	470	1	150	1.2e-61	A0A087WSX0	248.1	65.2	132	28	3	21	389	1	123	3e-38	161	NA	NA	NA	NA	NA	NA	NA
b15de64b-5772-444d-95ec-61309c976bba|3	1026	BC134751.1	6e-145	527	Bos_taurus_hypothetical_protein_LOC785621,_mRNA_(cDNA...	Bos_taurus	MXQ99220.1	94.2	121	7	0	312	674	157	277	7.9e-60	A0A0B4J249	241.5	66.7	99	31	2	330	623	14	111	4.4e-28	126.7	NA	NA	NA	NA	NA	NA	NA
9cf65dc7-20ef-4bfb-b2d4-7617fbe5474d|3	407	BC149609.1	0	719	Bos_taurus_cDNA_clone_IMAGE:8441702	Bos_taurus	XP_010853134.1	91.9	135	11	0	2	406	28	162	3.3e-62	A0A1B0GX56	248.1	59.1	115	45	1	59	403	1	113	3.9e-28	125.6	NA	NA	NA	NA	NA	NA	NA
7434701b-45dd-4001-909c-a4f63beadfc3|5	923	CP027081.1	0	1310	Bos_mutus_isolate_yakQH1_chromosome_13	Bos_mutus	XP_014955205.2	35.6	264	24	4	856	65	328	445	9.1e-23	A0JNC1	118.2	35.6	264	24	4	856	65	328	445	1.4e-25	118.2	CDP-diacylglycerol synthase 2(CDS2)	Bos taurus	GO:0006655~phosphatidylglycerol biosynthetic process,GO:0016024~CDP-diacylglycerol biosynthetic process,	GO:0005743~mitochondrial inner membrane,GO:0005789~endoplasmic reticulum membrane,GO:0016021~integral component of membrane,	GO:0004605~phosphatidate cytidylyltransferase activity,	bta00564:Glycerophospholipid metabolism,bta01100:Metabolic pathways,bta04070:Phosphatidylinositol signaling system,	NA
fcb5c66e-4b86-41a7-abc9-3f2ff631ab94|3	1143	AC130709.3	2e-159	575	Homo_sapiens_BAC_clone_RP11-361B14_from_2,_complete_s...	Homo_sapiens	NP_001071342.1	97.4	78	2	0	235	2	241	318	1.7e-31	A0JNH9	147.5	97.4	78	2	0	235	2	241	318	2.7e-34	147.5	aprataxin and PNKP like factor(APLF)	Bos taurus	GO:0000012~single strand break repair,GO:0006302~double-strand break repair,GO:0006974~cellular response to DNA damage stimulus,GO:0045191~regulation of isotype switching,GO:0051106~positive regulation of DNA ligation,GO:0090305~nucleic acid phosphodiester bond hydrolysis,	GO:0005634~nucleus,GO:0005654~nucleoplasm,GO:0005829~cytosol,GO:0035861~site of double-strand break,	GO:0000166~nucleotide binding,GO:0003906~DNA-(apurinic or apyrimidinic site) lyase activity,GO:0004520~endodeoxyribonuclease activity,GO:0008408~3'-5' exonuclease activity,GO:0046872~metal ion binding,	NA	NA
a291a842-7339-445d-838e-8df8cd768849|4	874	CP027082.1	0	1031	Bos_mutus_isolate_yakQH1_chromosome_14	Bos_mutus	MXQ95513.1	84.4	45	7	0	135	1	817	861	1.1e-12	A1A4K5	84.7	86	43	6	0	135	7	790	832	6.2e-15	82.8	ectonucleotide pyrophosphatase/phosphodiesterase 2(ENPP2)	Bos taurus	GO:0006898~receptor-mediated endocytosis,GO:0006935~chemotaxis,GO:0006955~immune response,GO:0009395~phospholipid catabolic process,GO:0010634~positive regulation of epithelial cell migration,GO:0034638~phosphatidylcholine catabolic process,GO:0045765~regulation of angiogenesis,GO:0050731~positive regulation of peptidyl-tyrosine phosphorylation,GO:0090305~nucleic acid phosphodiester bond hydrolys…	GO:0005615~extracellular space,	GO:0003676~nucleic acid binding,GO:0004528~phosphodiesterase I activity,GO:0004551~nucleotide diphosphatase activity,GO:0004622~lysophospholipase activity,GO:0005044~scavenger receptor activity,GO:0005509~calcium ion binding,GO:0008270~zinc ion binding,GO:0030247~polysaccharide binding,GO:0047391~alkylglycerophosphoethanolamine phosphodiesterase activity,	bta00565:Ether lipid metabolism,	NA
4a06122a-648a-4358-8425-5ff817552b44|3	580	XM_027556566.1	0	1020	PREDICTED:_Bos_indicus_x_Bos_taurus_titin_(TTN),_...	Bos_indicus_x_Bos_taurus	XP_027412367.1	100	172	0	0	578	63	30529	30700	1.1e-90	A2ASS6	343.2	97.1	172	5	0	578	63	31349	31520	7.1e-92	337.8	titin(Ttn)	Mus musculus	GO:0001701~in utero embryonic development,GO:0001756~somitogenesis,GO:0003007~heart morphogenesis,GO:0003300~cardiac muscle hypertrophy,GO:0006936~muscle contraction,GO:0006941~striated muscle contraction,GO:0007507~heart development,GO:0007512~adult heart development,GO:0021591~ventricular system development,GO:0030240~skeletal muscle thin filament assembly,GO:0030241~skeletal muscle myosin thic…	GO:0000794~condensed nuclear chromosome,GO:0005859~muscle myosin complex,GO:0005865~striated muscle thin filament,GO:0030016~myofibril,GO:0030017~sarcomere,GO:0030018~Z disc,GO:0031430~M band,GO:0031672~A band,GO:0031674~I band,GO:0070062~extracellular exosome,	GO:0002020~protease binding,GO:0004672~protein kinase activity,GO:0004674~protein serine/threonine kinase activity,GO:0004713~protein tyrosine kinase activity,GO:0005200~structural constituent of cytoskeleton,GO:0005509~calcium ion binding,GO:0005515~protein binding,GO:0005516~calmodulin binding,GO:0005524~ATP binding,GO:0008307~structural constituent of muscle,GO:0019899~enzyme binding,GO:001990…	mmu05410:Hypertrophic cardiomyopathy (HCM),mmu05414:Dilated cardiomyopathy,	NA
61d22aa2-9e75-444d-89db-761c6258bc6d|1010	385	XM_024979891.1	0	712	PREDICTED:_Bos_taurus_titin_(TTN),_transcript_var...	Bos_taurus	XP_024835655.1	100	127	0	0	384	4	16874	17000	4e-65	A2ASS6	257.7	95.3	127	6	0	384	4	25141	25267	2e-66	252.7	titin(Ttn)	Mus musculus	GO:0001701~in utero embryonic development,GO:0001756~somitogenesis,GO:0003007~heart morphogenesis,GO:0003300~cardiac muscle hypertrophy,GO:0006936~muscle contraction,GO:0006941~striated muscle contraction,GO:0007507~heart development,GO:0007512~adult heart development,GO:0021591~ventricular system development,GO:0030240~skeletal muscle thin filament assembly,GO:0030241~skeletal muscle myosin thic…	GO:0000794~condensed nuclear chromosome,GO:0005859~muscle myosin complex,GO:0005865~striated muscle thin filament,GO:0030016~myofibril,GO:0030017~sarcomere,GO:0030018~Z disc,GO:0031430~M band,GO:0031672~A band,GO:0031674~I band,GO:0070062~extracellular exosome,	GO:0002020~protease binding,GO:0004672~protein kinase activity,GO:0004674~protein serine/threonine kinase activity,GO:0004713~protein tyrosine kinase activity,GO:0005200~structural constituent of cytoskeleton,GO:0005509~calcium ion binding,GO:0005515~protein binding,GO:0005516~calmodulin binding,GO:0005524~ATP binding,GO:0008307~structural constituent of muscle,GO:0019899~enzyme binding,GO:001990…	mmu05410:Hypertrophic cardiomyopathy (HCM),mmu05414:Dilated cardiomyopathy,	NA
67f0e87e-fc4a-45c5-b2c1-2d75ad795efa|4	235	XM_027556566.1	6e-89	339	PREDICTED:_Bos_indicus_x_Bos_taurus_titin_(TTN),_...	Bos_indicus_x_Bos_taurus	XP_027412367.1	100	52	0	0	158	3	15186	15237	7.4e-22	A2ASS6	113.2	96.2	52	2	0	158	3	16006	16057	9.7e-24	110.2	titin(Ttn)	Mus musculus	GO:0001701~in utero embryonic development,GO:0001756~somitogenesis,GO:0003007~heart morphogenesis,GO:0003300~cardiac muscle hypertrophy,GO:0006936~muscle contraction,GO:0006941~striated muscle contraction,GO:0007507~heart development,GO:0007512~adult heart development,GO:0021591~ventricular system development,GO:0030240~skeletal muscle thin filament assembly,GO:0030241~skeletal muscle myosin thic…	GO:0000794~condensed nuclear chromosome,GO:0005859~muscle myosin complex,GO:0005865~striated muscle thin filament,GO:0030016~myofibril,GO:0030017~sarcomere,GO:0030018~Z disc,GO:0031430~M band,GO:0031672~A band,GO:0031674~I band,GO:0070062~extracellular exosome,	GO:0002020~protease binding,GO:0004672~protein kinase activity,GO:0004674~protein serine/threonine kinase activity,GO:0004713~protein tyrosine kinase activity,GO:0005200~structural constituent of cytoskeleton,GO:0005509~calcium ion binding,GO:0005515~protein binding,GO:0005516~calmodulin binding,GO:0005524~ATP binding,GO:0008307~structural constituent of muscle,GO:0019899~enzyme binding,GO:001990…	mmu05410:Hypertrophic cardiomyopathy (HCM),mmu05414:Dilated cardiomyopathy,	NA
7d31c365-7483-4854-860d-47633db507ee|3	190	XM_002691603.5	2e-77	300	PREDICTED:_Bos_taurus_olfactomedin_like_2A_(OLFML...	Bos_taurus	DAA24325.1	90.4	52	5	0	158	3	513	564	5.4e-15	A2BD09	90.1	71.7	53	14	1	158	3	225	277	4e-12	71.2	olfactomedin like 2A(OLFML2A)	Sus scrofa	GO:0030198~extracellular matrix organization,	GO:0005578~proteinaceous extracellular matrix,	GO:0042803~protein homodimerization activity,GO:0050840~extracellular matrix binding,	NA	NA
3cb58cb1-65fb-4651-a4b7-8cf31e1584d7|5	465	XM_019970215.1	8e-165	592	PREDICTED:_Bos_indicus_phosphodiesterase_11A_(PDE...	Bos_indicus	XP_006054568.2	97.9	48	1	0	146	3	111	158	1.2e-15	A2VE45	93.6	97.9	48	1	0	146	3	111	158	1.9e-18	93.6	tetratricopeptide repeat domain 30A(TTC30A)	Bos taurus	GO:0042073~intraciliary transport,GO:0042384~cilium assembly,	GO:0005929~cilium,GO:0030992~intraciliary transport particle B,		NA	NA
5bbca5d9-6f20-461c-b1cd-990b637ccfdb|4	718	CP027086.1	0	1098	Bos_mutus_isolate_yakQH1_chromosome_18	Bos_mutus	XP_012903098.1	57.5	134	5	1	249	4	390	523	4.3e-28	A3KMV1	135.6	100	56	0	0	249	82	390	445	5.4e-25	115.9	SH3KBP1 binding protein 1(SHKBP1)	Bos taurus	GO:0045742~positive regulation of epidermal growth factor receptor signaling pathway,GO:0051260~protein homooligomerization,			NA	NA
3897fe9b-a5ef-4172-9ff7-ccce71a0a7e9|3	933	CP027088.1	0	1306	Bos_mutus_isolate_yakQH1_chromosome_20	Bos_mutus	XP_017921120.1	100	38	0	0	385	272	707	744	2.8e-11	A3KN33	80.1	97.4	38	1	0	385	272	694	731	3.6e-13	77	EGF-like, fibronectin type III and laminin G domains(EGFLAM)	Bos taurus	GO:0010811~positive regulation of cell-substrate adhesion,GO:0019800~peptide cross-linking via chondroitin 4-sulfate glycosaminoglycan,GO:0030198~extracellular matrix organization,	GO:0005578~proteinaceous extracellular matrix,GO:0005604~basement membrane,GO:0005614~interstitial matrix,GO:0030054~cell junction,GO:0045202~synapse,	GO:0005509~calcium ion binding,GO:0005539~glycosaminoglycan binding,	NA	NA
4844726f-1355-4c3d-817f-56b8fc960839|3	944	CP027088.1	0	1306	Bos_mutus_isolate_yakQH1_chromosome_20	Bos_mutus	XP_017921120.1	100	38	0	0	393	280	707	744	2.8e-11	A3KN33	80.1	97.4	38	1	0	393	280	694	731	3.7e-13	77	EGF-like, fibronectin type III and laminin G domains(EGFLAM)	Bos taurus	GO:0010811~positive regulation of cell-substrate adhesion,GO:0019800~peptide cross-linking via chondroitin 4-sulfate glycosaminoglycan,GO:0030198~extracellular matrix organization,	GO:0005578~proteinaceous extracellular matrix,GO:0005604~basement membrane,GO:0005614~interstitial matrix,GO:0030054~cell junction,GO:0045202~synapse,	GO:0005509~calcium ion binding,GO:0005539~glycosaminoglycan binding,	NA	NA
d781ac12-da6b-46c4-916c-6188d8149fe9|3	555	BC146113.1	2e-157	568	Bos_taurus_kinesin_family_member_2B,_mRNA_(cDNA_clone...	Bos_taurus	NP_001094651.1	99	102	1	0	308	3	10	111	1.9e-47	A6H750	199.5	99	102	1	0	308	3	10	111	2.9e-50	199.5	kinesin family member 2B(KIF2B)	Bos taurus	GO:0007018~microtubule-based movement,GO:0007019~microtubule depolymerization,GO:0007067~mitotic nuclear division,GO:0051301~cell division,GO:0051310~metaphase plate congression,GO:0051983~regulation of chromosome segregation,	GO:0000777~condensed chromosome kinetochore,GO:0005730~nucleolus,GO:0005737~cytoplasm,GO:0005815~microtubule organizing center,GO:0005819~spindle,GO:0005871~kinesin complex,GO:0005874~microtubule,	GO:0003777~microtubule motor activity,GO:0005524~ATP binding,GO:0008017~microtubule binding,GO:0016887~ATPase activity,	NA	NA
6e5a43d5-2e14-428f-8d3d-dbd9e339c94c|6	657	XR_003506979.1	0	1197	PREDICTED:_Bos_indicus_x_Bos_taurus_uncharacteriz...	Bos_indicus_x_Bos_taurus	ELR50133.1	100	83	0	0	2	250	13	95	1.6e-37	A6NJY4	166.8	70.9	79	23	0	17	253	1	79	3e-22	106.7	NA	NA	NA	NA	NA	NA	NA
f1555fa8-355f-44bf-bf6d-ef2af3ee4ff0|6	1312	XR_003506979.1	0	2327	PREDICTED:_Bos_indicus_x_Bos_taurus_uncharacteriz...	Bos_indicus_x_Bos_taurus	ELR50133.1	100	83	0	0	2	250	13	95	3.2e-37	A6NJY4	166.8	70.9	79	23	0	17	253	1	79	6e-22	106.7	NA	NA	NA	NA	NA	NA	NA
54b40c0a-8b19-409b-9757-cf8fc2d62efa|3	2005	CP011893.1	0	1308	Ovis_canadensis_canadensis_isolate_43U_chromosome_8_s...	Ovis_canadensis	XP_010846817.1	96.8	62	2	0	1999	1814	494	555	4e-23	A6QNT4	120.6	96.8	62	2	0	1999	1814	494	555	6.2e-26	120.6	family with sequence similarity 120B(FAM120B)	Bos taurus	GO:0006351~transcription, DNA-templated,GO:0006355~regulation of transcription, DNA-templated,GO:0030154~cell differentiation,GO:0035357~peroxisome proliferator activated receptor signaling pathway,GO:0045444~fat cell differentiation,	GO:0005634~nucleus,		NA	NA
8babe60b-0848-4e50-8c8e-34b12a6c4777|3	451	XM_005899593.2	1e-172	617	PREDICTED:_Bos_mutus_keratin_20,_type_I_(KRT20),_...	Bos_mutus	XP_010840890.1	100	71	0	0	301	89	310	380	3.7e-30	A6QQQ9	141.7	100	71	0	0	301	89	310	380	5.8e-33	141.7	keratin 20(KRT20)	Bos taurus	GO:0006915~apoptotic process,GO:0033554~cellular response to stress,GO:0045109~intermediate filament organization,GO:0050708~regulation of protein secretion,	GO:0005737~cytoplasm,GO:0005882~intermediate filament,	GO:0005198~structural molecule activity,	NA	NA
2cb3e990-8a2d-4f77-bbe0-0eea58dedf89|6	579	XM_027514018.1	7e-82	316	PREDICTED:_Bos_indicus_x_Bos_taurus_myosin_heavy_...	Bos_indicus_x_Bos_taurus	DAA33524.1	88.4	69	4	1	547	341	460	524	2.3e-24	A7E2Y1	122.9	82.8	58	10	0	544	371	514	571	5.4e-23	109	myosin heavy chain 7B(MYH7B)	Homo sapiens		GO:0016020~membrane,GO:0016459~myosin complex,GO:0032982~myosin filament,GO:0097512~cardiac myofibril,	GO:0003774~motor activity,GO:0003779~actin binding,GO:0005515~protein binding,GO:0005524~ATP binding,	hsa04530:Tight junction,	NA
3e450add-2433-471d-9e78-e3fc1f71973f|126	496	XM_027519205.1	0	917	PREDICTED:_Bos_indicus_x_Bos_taurus_protein_inter...	Bos_indicus_x_Bos_taurus	XP_015314053.1	100	164	0	0	495	4	112	275	4.6e-66	A7E371	261.2	100	164	0	0	495	4	204	367	7.2e-69	261.2	protein interacting with cyclin A1(PROCA1)	Bos taurus	GO:0006644~phospholipid metabolic process,GO:0050482~arachidonic acid secretion,		GO:0004623~phospholipase A2 activity,	NA	NA
79238d85-f92a-474f-aa5c-a478c2b30cc5|3	NA	NA	NA	NA	NA	NA	NA	NA	NA	NA	NA	NA	NA	NA	NA	NA	A7E3Q8	NA	63.8	58	20	1	111	281	446	503	1.3e-12	74.3	plastin 3(PLS3)	Bos taurus	GO:0051017~actin filament bundle assembly,GO:0051639~actin filament network formation,GO:0051764~actin crosslink formation,GO:0060348~bone development,	GO:0005737~cytoplasm,GO:0005884~actin filament,GO:0032432~actin filament bundle,	GO:0005509~calcium ion binding,GO:0051015~actin filament binding,	NA	Cytoskeleton,
5aee7ad8-bc41-406c-8365-745bebcd2258|4	391	XR_003104736.1	1e-87	335	PREDICTED:_Bubalus_bubalis_uncharacterized_LOC112...	Bubalus_bubalis	XP_024833991.1	60.3	121	37	3	390	31	87	197	8.3e-26	A7MBB3	127.1	91.7	48	4	0	174	31	66	113	4.4e-21	102.1	transmembrane protein 150B(TMEM150B)	Bos taurus		GO:0005764~lysosome,GO:0005887~integral component of plasma membrane,		NA	NA
fe35bd84-4e77-4176-8f0f-76c49d4fafb0|142	320	KX592814.1	6e-165	592	Bos_taurus_isolate_Dominette_000065F_genomic_sequence	Bos_taurus	XP_028017853.1	100	40	0	0	318	199	296	335	1.8e-15	A7YVH9	92.4	100	38	0	0	318	205	296	333	4.1e-17	88.6	pyridine nucleotide-disulphide oxidoreductase domain 1(PYROXD1)	Bos taurus	GO:0055114~oxidation-reduction process,		GO:0016491~oxidoreductase activity,	NA	General function prediction only,
43ace8b8-186c-4a5f-9963-1c0cb21c5f98|47	587	XR_002310594.1	2e-116	431	PREDICTED:_Odocoileus_virginianus_texanus_unchara...	Odocoileus_virginianus	AAX46352.1	94.7	57	3	0	311	141	120	176	1.5e-23	A8D8X1	120.2	93.2	44	3	0	312	181	171	214	1.2e-19	97.8	ribosomal protein L10(RPL10)	Ovis aries	GO:0006412~translation,	GO:0005840~ribosome,	GO:0003735~structural constituent of ribosome,	oas03010:Ribosome,	NA
64c0e241-f2c6-4ef2-a52f-47c5f2384065|21	512	XR_002310594.1	2e-116	431	PREDICTED:_Odocoileus_virginianus_texanus_unchara...	Odocoileus_virginianus	AAX46352.1	94.7	57	3	0	236	66	120	176	1.7e-23	A8D8X1	119.8	93.2	44	3	0	237	106	171	214	8.3e-20	98.2	ribosomal protein L10(RPL10)	Ovis aries	GO:0006412~translation,	GO:0005840~ribosome,	GO:0003735~structural constituent of ribosome,	oas03010:Ribosome,	NA
0c06e8b2-8474-46f6-8129-fb82b48dea0c|11	1678	KM040762.1	0	2606	Bos_taurus_haplotype_2_KIR_region_genomic_sequence	Bos_taurus	XP_005911504.1	77.1	131	30	0	207	599	12	142	2.7e-49	A8MWS1	207.2	40.6	128	64	1	207	590	12	127	3e-18	94.7	killer cell immunoglobulin like receptor, three Ig domains pseudogene 1(KIR3DP1)	Homo sapiens		GO:0005576~extracellular region,		NA	NA
63b54d71-fed1-47d0-828d-449390f05a89|4	535	CP027090.1	4e-149	540	Bos_mutus_isolate_yakQH1_chromosome_22	Bos_mutus	XP_016851481.1	89.6	48	5	0	220	77	141	188	6.2e-16	A8WGF4	94.7	85.4	48	7	0	220	77	150	197	1.8e-17	90.5	intraflagellar transport 122(ift122)	Xenopus tropicalis	GO:0007275~multicellular organism development,GO:0035721~intraciliary retrograde transport,GO:0042384~cilium assembly,GO:0045879~negative regulation of smoothened signaling pathway,GO:0061512~protein localization to cilium,	GO:0005737~cytoplasm,GO:0005856~cytoskeleton,GO:0005929~cilium,GO:0030991~intraciliary transport particle A,GO:0072372~primary cilium,		NA	NA
fe659277-8d50-4bc9-97b2-93d8ac31826d	435	XM_005206325.4	0	665	PREDICTED:_Bos_taurus_LIM_domain_and_actin_bindin...	Bos_taurus	XP_010856107.1	88.7	142	10	1	410	3	1	142	5.2e-61	B0KYV5	244.2	69	142	34	3	410	3	1	138	3.7e-45	182.2	LIM domain and actin binding 1(LIMA1)	Sus scrofa	GO:0030835~negative regulation of actin filament depolymerization,GO:0051017~actin filament bundle assembly,	GO:0005737~cytoplasm,GO:0005856~cytoskeleton,GO:0005925~focal adhesion,GO:0032154~cleavage furrow,	GO:0008270~zinc ion binding,GO:0051015~actin filament binding,	NA	NA
362c13f6-30a4-4445-a72a-bf2c0965afe0|5	1011	XM_027553123.1	0	1844	PREDICTED:_Bos_indicus_x_Bos_taurus_myosin_IXA_(M...	Bos_indicus_x_Bos_taurus	XP_019823773.1	100	274	0	0	823	2	1162	1435	3.5e-145	B2RTY4	525	75.9	274	56	1	823	2	1161	1424	1.4e-106	387.5	myosin IXA(MYO9A)	Homo sapiens	GO:0007165~signal transduction,GO:0007601~visual perception,GO:0035556~intracellular signal transduction,GO:0043547~positive regulation of GTPase activity,GO:0051056~regulation of small GTPase mediated signal transduction,	GO:0005622~intracellular,GO:0005829~cytosol,GO:0016021~integral component of membrane,GO:0016459~myosin complex,GO:0016461~unconventional myosin complex,	GO:0003774~motor activity,GO:0003779~actin binding,GO:0005096~GTPase activator activity,GO:0005515~protein binding,GO:0005524~ATP binding,GO:0046872~metal ion binding,	NA	Cytoskeleton,
e2cd57f9-fae1-4ae1-b3b1-9b4d99f1e9fe|36	355	XM_027553752.1	1e-82	318	PREDICTED:_Bos_indicus_x_Bos_taurus_nidogen_2_(NI...	Bos_indicus_x_Bos_taurus	XP_019824236.1	96.6	59	2	0	312	136	159	217	1.8e-24	B5DFC9	122.5	93.2	59	4	0	312	136	178	236	7e-26	117.9	nidogen 2(Nid2)	Rattus norvegicus	GO:0007160~cell-matrix adhesion,	GO:0005578~proteinaceous extracellular matrix,GO:0005604~basement membrane,GO:0009986~cell surface,GO:0031012~extracellular matrix,GO:0070062~extracellular exosome,	GO:0005509~calcium ion binding,GO:0005515~protein binding,	NA	NA
066e4ef0-3281-4639-88dd-f3e4c2b8f5ed|139	479	XM_027524747.1	0	885	PREDICTED:_Bos_indicus_x_Bos_taurus_histone_H2A_t...	Bos_indicus_x_Bos_taurus	VFV25766.1	97.1	137	4	0	453	43	39	175	3.2e-64	C0HKE1	255	100	130	0	0	432	43	1	130	2.5e-66	252.7	histone cluster 1, H2ac(Hist1h2ac)	Mus musculus	GO:0006342~chromatin silencing,GO:0008285~negative regulation of cell proliferation,	GO:0000786~nucleosome,GO:0000790~nuclear chromatin,GO:0005634~nucleus,GO:0070062~extracellular exosome,	GO:0003677~DNA binding,GO:0019899~enzyme binding,	mmu05034:Alcoholism,mmu05322:Systemic lupus erythematosus,	NA
76709baf-8319-45a7-bd0b-5f66d955e8b4|3	1424	CP027080.1	0	1467	Bos_mutus_isolate_yakQH1_chromosome_12	Bos_mutus	KAB0372707.1	74	77	20	0	915	1145	1	77	6.5e-20	D0VWQ4	109.4	71.2	73	17	2	888	1094	1	73	5.7e-18	93.6	ribosomal protein L36a like(RPL36AL)	Canis lupus familiaris	GO:0006412~translation,	GO:0022625~cytosolic large ribosomal subunit,	GO:0003735~structural constituent of ribosome,	cfa03010:Ribosome,	NA
de44f91e-5a58-4f10-b176-bbdbcf9d7ecc|3	675	XR_003507031.1	0	1225	PREDICTED:_Bos_indicus_x_Bos_taurus_cyclin_depend...	Bos_indicus_x_Bos_taurus	XP_024835725.1	100	188	0	0	660	97	349	536	1.1e-83	E1BB50	320.1	100	188	0	0	660	97	349	536	1.8e-86	320.1	cyclin dependent kinase 12(CDK12)	Bos taurus	GO:0006397~mRNA processing,GO:0008380~RNA splicing,GO:0043405~regulation of MAP kinase activity,GO:0046777~protein autophosphorylation,GO:0051726~regulation of cell cycle,GO:0070816~phosphorylation of RNA polymerase II C-terminal domain,	GO:0002944~cyclin K-CDK12 complex,GO:0005730~nucleolus,GO:0016607~nuclear speck,GO:0019908~nuclear cyclin-dependent protein kinase holoenzyme complex,	GO:0004693~cyclin-dependent protein serine/threonine kinase activity,GO:0005524~ATP binding,GO:0008353~RNA polymerase II carboxy-terminal domain kinase activity,	NA	NA
6f6869ba-8d0f-40af-bb86-e8d154600972	323	XR_001352032.1	8e-99	372	PREDICTED:_Bos_mutus_uncharacterized_LOC106701757...	Bos_mutus	XP_004593614.1	100	64	0	0	321	130	69	132	7.3e-28	E2RR58	133.7	100	64	0	0	321	130	102	165	1.1e-30	133.7	ribosomal protein L12(RPL12)	Canis lupus familiaris	GO:0000027~ribosomal large subunit assembly,GO:0006412~translation,	GO:0005840~ribosome,GO:0022625~cytosolic large ribosomal subunit,	GO:0003735~structural constituent of ribosome,GO:0019843~rRNA binding,	cfa03010:Ribosome,	NA
d636fce4-9c3a-422f-9821-d88fd157f37c|114	672	XM_027542266.1	0	1201	PREDICTED:_Bos_indicus_x_Bos_taurus_nascent_polyp...	Bos_indicus_x_Bos_taurus	XP_024847419.1	100	216	0	0	648	1	24	239	3.3e-107	E9PAV3	398.3	63.9	216	76	1	648	1	24	237	9.2e-59	228	nascent polypeptide-associated complex alpha subunit(NACA)	Homo sapiens	GO:0003231~cardiac ventricle development,GO:0006351~transcription, DNA-templated,GO:0006355~regulation of transcription, DNA-templated,GO:0006412~translation,GO:0010664~negative regulation of striated muscle cell apoptotic process,GO:0015031~protein transport,GO:0016032~viral process,GO:0043403~skeletal muscle tissue regeneration,GO:0048633~positive regulation of skeletal muscle tissue growth,GO:…	GO:0005634~nucleus,GO:0005737~cytoplasm,GO:0005854~nascent polypeptide-associated complex,GO:0070062~extracellular exosome,	GO:0003677~DNA binding,GO:0003713~transcription coactivator activity,	NA	Transcription,
1ed82a43-fa4a-43d1-9308-fbf8471249a3|3	487	XM_010813739.2	7e-156	562	PREDICTED:_Bos_taurus_inturned_planar_cell_polari...	Bos_taurus	XP_010812041.1	100	101	0	0	485	183	100	200	5.6e-48	F1MDL2	201.1	100	101	0	0	485	183	119	219	8.7e-51	201.1	inturned planar cell polarity protein(INTU)	Bos taurus	GO:0007399~nervous system development,GO:0008589~regulation of smoothened signaling pathway,GO:0010839~negative regulation of keratinocyte proliferation,GO:0021513~spinal cord dorsal/ventral patterning,GO:0021915~neural tube development,GO:0030216~keratinocyte differentiation,GO:0030278~regulation of ossification,GO:0031069~hair follicle morphogenesis,GO:0042384~cilium assembly,GO:0042733~embryon…	GO:0005737~cytoplasm,GO:0009986~cell surface,GO:0031514~motile cilium,GO:0036064~ciliary basal body,		NA	NA
fea16f96-fb97-4342-a8ad-d56250f82f41|4	1239	LR862364.1	1e-127	470	Pipistrellus_pipistrellus_genome_assembly,_chromosome:_8	Pipistrellus_pipistrellus	XP_023388703.1	67	100	26	1	461	162	1555	1647	5.8e-25	F1RCR6	125.9	64.5	93	26	1	440	162	1573	1658	1e-23	112.5	thyroid hormone receptor interactor 12(trip12)	Danio rerio	GO:0006281~DNA repair,GO:0006974~cellular response to DNA damage stimulus,GO:0009790~embryo development,GO:0042787~protein ubiquitination involved in ubiquitin-dependent protein catabolic process,GO:1901315~negative regulation of histone H2A K63-linked ubiquitination,GO:2000780~negative regulation of double-strand break repair,	GO:0005634~nucleus,GO:0005654~nucleoplasm,GO:0005737~cytoplasm,	GO:0004842~ubiquitin-protein transferase activity,GO:0008270~zinc ion binding,GO:0016874~ligase activity,	dre04120:Ubiquitin mediated proteolysis,	Intracellular trafficking and secretion,
b2024cd1-7764-4ad7-9969-ce6123bceaaf|3	220	XM_027560298.1	5e-94	355	PREDICTED:_Bos_indicus_x_Bos_taurus_BTB_domain_co...	Bos_indicus_x_Bos_taurus	XP_028354930.1	86.7	45	6	0	137	3	138	182	1.1e-11	M3XQV7	79.3	84.4	45	7	0	137	3	144	188	5e-14	77.8	BTB domain containing 3(BTBD3)	Mustela putorius furo	GO:0021987~cerebral cortex development,GO:0048813~dendrite morphogenesis,	GO:0005634~nucleus,GO:0005829~cytosol,		NA	NA
ef94e93d-c2dc-4648-abc1-b7c5306d65b1|3	1196	CP011900.1	2e-105	396	Ovis_canadensis_canadensis_isolate_43U_chromosome_15_...	Ovis_canadensis	KAB0341346.1	88.2	76	8	1	13	237	208	283	2.8e-24	O00370	123.6	52.7	55	26	0	1076	912	1168	1222	5.7e-11	70.1	putative p150(LOC100128274)	Homo sapiens	GO:0006310~DNA recombination,GO:0032197~transposition, RNA-mediated,GO:0032199~reverse transcription involved in RNA-mediated transposition,GO:0090305~nucleic acid phosphodiester bond hydrolysis,		GO:0003964~RNA-directed DNA polymerase activity,GO:0009036~Type II site-specific deoxyribonuclease activity,GO:0046872~metal ion binding,	NA	NA
ce10b268-6a32-42bc-a0b1-8ab1a864f9d8|10	898	CP011895.1	6e-179	640	Ovis_canadensis_canadensis_isolate_43U_chromosome_10_...	Ovis_canadensis	WP_117218654.1	59.8	246	75	3	2	736	937	1159	7.6e-75	O00370	291.2	48	246	104	2	2	736	938	1160	3.6e-58	226.5	putative p150(LOC100128274)	Homo sapiens	GO:0006310~DNA recombination,GO:0032197~transposition, RNA-mediated,GO:0032199~reverse transcription involved in RNA-mediated transposition,GO:0090305~nucleic acid phosphodiester bond hydrolysis,		GO:0003964~RNA-directed DNA polymerase activity,GO:0009036~Type II site-specific deoxyribonuclease activity,GO:0046872~metal ion binding,	NA	NA
c9a5a4e2-3e58-4f0f-bcf2-3f6d9dae25cc|3	996	KX592814.1	0	1094	Bos_taurus_isolate_Dominette_000065F_genomic_sequence	Bos_taurus	WP_117225165.1	87.5	208	26	0	6	629	937	1144	1.6e-97	O00370	366.7	59.8	209	84	0	3	629	939	1147	4.7e-67	256.1	putative p150(LOC100128274)	Homo sapiens	GO:0006310~DNA recombination,GO:0032197~transposition, RNA-mediated,GO:0032199~reverse transcription involved in RNA-mediated transposition,GO:0090305~nucleic acid phosphodiester bond hydrolysis,		GO:0003964~RNA-directed DNA polymerase activity,GO:0009036~Type II site-specific deoxyribonuclease activity,GO:0046872~metal ion binding,	NA	NA
8f16428a-8aa4-4c43-81c3-ed8170b65caf|8	519	XR_003512882.1	0	918	PREDICTED:_Bos_indicus_x_Bos_taurus_uncharacteriz...	Bos_indicus_x_Bos_taurus	KAF6289962.1	60.5	86	33	1	480	223	1	85	2.9e-18	O00370	102.4	62.5	64	24	0	414	223	595	658	5.7e-16	85.5	putative p150(LOC100128274)	Homo sapiens	GO:0006310~DNA recombination,GO:0032197~transposition, RNA-mediated,GO:0032199~reverse transcription involved in RNA-mediated transposition,GO:0090305~nucleic acid phosphodiester bond hydrolysis,		GO:0003964~RNA-directed DNA polymerase activity,GO:0009036~Type II site-specific deoxyribonuclease activity,GO:0046872~metal ion binding,	NA	NA
fbbea543-19b7-4d7a-931b-a6ef7aef3fcf|3	1168	CP027096.1	5e-91	348	Bos_mutus_isolate_yakQH1_chromosome_28	Bos_mutus	ELR44776.1	93.9	66	4	0	199	2	1105	1170	8.8e-31	O00370	145.2	72.7	66	18	0	199	2	1106	1171	1.6e-26	121.7	putative p150(LOC100128274)	Homo sapiens	GO:0006310~DNA recombination,GO:0032197~transposition, RNA-mediated,GO:0032199~reverse transcription involved in RNA-mediated transposition,GO:0090305~nucleic acid phosphodiester bond hydrolysis,		GO:0003964~RNA-directed DNA polymerase activity,GO:0009036~Type II site-specific deoxyribonuclease activity,GO:0046872~metal ion binding,	NA	NA
92583126-83d4-4bb7-85f1-16a29ed7a9ee|3	839	CP027087.1	0	1072	Bos_mutus_isolate_yakQH1_chromosome_19	Bos_mutus	KAF6355252.1	56.3	96	36	2	1	270	39	134	6.5e-20	O00370	108.6	59.4	64	24	1	82	267	1164	1227	1.6e-15	84.7	putative p150(LOC100128274)	Homo sapiens	GO:0006310~DNA recombination,GO:0032197~transposition, RNA-mediated,GO:0032199~reverse transcription involved in RNA-mediated transposition,GO:0090305~nucleic acid phosphodiester bond hydrolysis,		GO:0003964~RNA-directed DNA polymerase activity,GO:0009036~Type II site-specific deoxyribonuclease activity,GO:0046872~metal ion binding,	NA	NA
0a96a044-4f37-46ba-92ca-e2c0b0222ee4|3	1119	CP027080.1	0	1668	Bos_mutus_isolate_yakQH1_chromosome_12	Bos_mutus	WP_188530340.1	98.3	121	2	0	355	717	110	230	1.7e-60	O00370	243.8	45	80	34	2	406	197	1073	1152	7e-11	69.7	putative p150(LOC100128274)	Homo sapiens	GO:0006310~DNA recombination,GO:0032197~transposition, RNA-mediated,GO:0032199~reverse transcription involved in RNA-mediated transposition,GO:0090305~nucleic acid phosphodiester bond hydrolysis,		GO:0003964~RNA-directed DNA polymerase activity,GO:0009036~Type II site-specific deoxyribonuclease activity,GO:0046872~metal ion binding,	NA	NA
7e1ad463-340d-4481-8313-fab0ed785bf0|113	805	AB989436.1	5e-105	394	Pseudorca_crassidens_genes_for_major_histocompatibili...	Pseudorca_crassidens	KAF6477949.1	46.2	236	118	2	15	695	20	255	4.2e-40	O00370	175.6	43.3	171	88	2	15	500	78	248	1.8e-29	131	putative p150(LOC100128274)	Homo sapiens	GO:0006310~DNA recombination,GO:0032197~transposition, RNA-mediated,GO:0032199~reverse transcription involved in RNA-mediated transposition,GO:0090305~nucleic acid phosphodiester bond hydrolysis,		GO:0003964~RNA-directed DNA polymerase activity,GO:0009036~Type II site-specific deoxyribonuclease activity,GO:0046872~metal ion binding,	NA	NA
daa01016-3a3c-43fc-9ff7-0079e60006b0|3	1475	CP011907.1	0	1293	Ovis_canadensis_canadensis_isolate_43U_chromosome_22_...	Ovis_canadensis	GBY25448.1	68.8	215	58	3	2	631	348	558	2.1e-66	O00370	263.8	50.6	174	74	2	1388	903	1055	1228	4.7e-39	163.7	putative p150(LOC100128274)	Homo sapiens	GO:0006310~DNA recombination,GO:0032197~transposition, RNA-mediated,GO:0032199~reverse transcription involved in RNA-mediated transposition,GO:0090305~nucleic acid phosphodiester bond hydrolysis,		GO:0003964~RNA-directed DNA polymerase activity,GO:0009036~Type II site-specific deoxyribonuclease activity,GO:0046872~metal ion binding,	NA	NA
926e9e8e-0700-4220-8998-eff3fedddf00|3	1578	CP011894.1	0	1784	Ovis_canadensis_canadensis_isolate_43U_chromosome_9_s...	Ovis_canadensis	AIE45854.1	36.8	378	201	10	1112	3	846	1193	4.2e-44	O00370	189.9	35.5	383	196	12	1112	6	846	1191	7e-41	169.9	putative p150(LOC100128274)	Homo sapiens	GO:0006310~DNA recombination,GO:0032197~transposition, RNA-mediated,GO:0032199~reverse transcription involved in RNA-mediated transposition,GO:0090305~nucleic acid phosphodiester bond hydrolysis,		GO:0003964~RNA-directed DNA polymerase activity,GO:0009036~Type II site-specific deoxyribonuclease activity,GO:0046872~metal ion binding,	NA	NA
f31c4d31-ded6-449a-93a7-2c426f5f115b|5	1101	AC233562.7	0	1951	Bos_taurus_Y_Chr_BAC_CH240-231K19_(Children's_Hospita...	Bos_taurus	XP_028869771.1	95.6	295	13	0	6	890	794	1088	9.1e-163	O00370	583.6	63.3	297	107	1	6	890	946	1242	3.4e-111	402.9	putative p150(LOC100128274)	Homo sapiens	GO:0006310~DNA recombination,GO:0032197~transposition, RNA-mediated,GO:0032199~reverse transcription involved in RNA-mediated transposition,GO:0090305~nucleic acid phosphodiester bond hydrolysis,		GO:0003964~RNA-directed DNA polymerase activity,GO:0009036~Type II site-specific deoxyribonuclease activity,GO:0046872~metal ion binding,	NA	NA
b214a483-1d6a-47a7-8e4a-017c963aa182|3	836	NG_046330.1	7e-39	174	Homo_sapiens_desmin_locus_control_region_(DES-LCR)_o...	Homo_sapiens	KAF6407343.1	55.1	98	43	1	53	343	67	164	1.1e-19	O00370	107.8	61.2	67	26	0	631	831	1054	1120	1.9e-13	77.8	putative p150(LOC100128274)	Homo sapiens	GO:0006310~DNA recombination,GO:0032197~transposition, RNA-mediated,GO:0032199~reverse transcription involved in RNA-mediated transposition,GO:0090305~nucleic acid phosphodiester bond hydrolysis,		GO:0003964~RNA-directed DNA polymerase activity,GO:0009036~Type II site-specific deoxyribonuclease activity,GO:0046872~metal ion binding,	NA	NA
9b3d1016-7b5e-4e5c-8899-cc7080d229aa|102	1655	AC149783.4	0	1624	Bos_taurus_BAC_CH240-3K17_(Children's_Hospital_Oaklan...	Bos_taurus	ELR58410.1	66.1	251	76	4	405	1136	971	1219	2.2e-88	O00370	337	48.1	270	122	6	375	1136	955	1222	2.5e-65	251.1	putative p150(LOC100128274)	Homo sapiens	GO:0006310~DNA recombination,GO:0032197~transposition, RNA-mediated,GO:0032199~reverse transcription involved in RNA-mediated transposition,GO:0090305~nucleic acid phosphodiester bond hydrolysis,		GO:0003964~RNA-directed DNA polymerase activity,GO:0009036~Type II site-specific deoxyribonuclease activity,GO:0046872~metal ion binding,	NA	NA
9f2f92e6-5b75-4961-b790-8af6275cfd9e|4	639	JQ711177.1	0	660	Bos_taurus_growth_hormone_receptor_gene,_complete_cds	Bos_taurus	WP_142758458.1	77.3	66	15	0	3	200	81	146	1.8e-17	O00370	100.1	57.4	54	23	0	411	572	928	981	3.6e-12	73.2	putative p150(LOC100128274)	Homo sapiens	GO:0006310~DNA recombination,GO:0032197~transposition, RNA-mediated,GO:0032199~reverse transcription involved in RNA-mediated transposition,GO:0090305~nucleic acid phosphodiester bond hydrolysis,		GO:0003964~RNA-directed DNA polymerase activity,GO:0009036~Type II site-specific deoxyribonuclease activity,GO:0046872~metal ion binding,	NA	NA
0edfd7fc-4c3b-404d-bf21-764b81c03a7b|10	916	CP027092.1	7e-69	274	Bos_mutus_isolate_yakQH1_chromosome_24	Bos_mutus	WP_120714517.1	77.8	54	12	0	3	164	20	73	1e-18	O00370	104.8	62.5	56	19	1	3	164	1138	1193	1.5e-16	88.2	putative p150(LOC100128274)	Homo sapiens	GO:0006310~DNA recombination,GO:0032197~transposition, RNA-mediated,GO:0032199~reverse transcription involved in RNA-mediated transposition,GO:0090305~nucleic acid phosphodiester bond hydrolysis,		GO:0003964~RNA-directed DNA polymerase activity,GO:0009036~Type II site-specific deoxyribonuclease activity,GO:0046872~metal ion binding,	NA	NA
2da46d77-a740-4a6e-afe3-d5e43ae91d1e|6	1288	CP027086.1	0	1297	Bos_mutus_isolate_yakQH1_chromosome_18	Bos_mutus	GBX53683.1	67.4	227	57	3	2	661	127	343	2.3e-72	O00370	283.5	55.7	221	87	3	2	652	939	1152	4.6e-59	229.9	putative p150(LOC100128274)	Homo sapiens	GO:0006310~DNA recombination,GO:0032197~transposition, RNA-mediated,GO:0032199~reverse transcription involved in RNA-mediated transposition,GO:0090305~nucleic acid phosphodiester bond hydrolysis,		GO:0003964~RNA-directed DNA polymerase activity,GO:0009036~Type II site-specific deoxyribonuclease activity,GO:0046872~metal ion binding,	NA	NA
4208844a-dd5f-4748-b8b6-e43036b117bb|3	857	KX592814.1	0	699	Bos_taurus_isolate_Dominette_000065F_genomic_sequence	Bos_taurus	WP_117218654.1	88.7	150	17	0	2	451	938	1087	3.3e-67	O00370	265.8	58.7	150	62	0	2	451	939	1088	2.4e-43	177.2	putative p150(LOC100128274)	Homo sapiens	GO:0006310~DNA recombination,GO:0032197~transposition, RNA-mediated,GO:0032199~reverse transcription involved in RNA-mediated transposition,GO:0090305~nucleic acid phosphodiester bond hydrolysis,		GO:0003964~RNA-directed DNA polymerase activity,GO:0009036~Type II site-specific deoxyribonuclease activity,GO:0046872~metal ion binding,	NA	NA
d9f9aa94-63a7-4dd9-874f-d96895b83520|595	363	CP027083.1	0	665	Bos_mutus_isolate_yakQH1_chromosome_15	Bos_mutus	WP_147509621.1	71.4	84	24	0	22	273	157	240	4.7e-23	O00370	117.9	48.8	80	41	0	28	267	947	1026	1.1e-13	77.4	putative p150(LOC100128274)	Homo sapiens	GO:0006310~DNA recombination,GO:0032197~transposition, RNA-mediated,GO:0032199~reverse transcription involved in RNA-mediated transposition,GO:0090305~nucleic acid phosphodiester bond hydrolysis,		GO:0003964~RNA-directed DNA polymerase activity,GO:0009036~Type II site-specific deoxyribonuclease activity,GO:0046872~metal ion binding,	NA	NA
72ad457a-0a99-48a2-a861-da21c0b3aa25|16	1041	CP027096.1	0	1258	Bos_mutus_isolate_yakQH1_chromosome_28	Bos_mutus	AIE45854.1	48.7	152	66	6	99	530	427	574	3.5e-23	O00370	119.8	44	150	76	5	99	530	427	574	2.5e-23	110.9	putative p150(LOC100128274)	Homo sapiens	GO:0006310~DNA recombination,GO:0032197~transposition, RNA-mediated,GO:0032199~reverse transcription involved in RNA-mediated transposition,GO:0090305~nucleic acid phosphodiester bond hydrolysis,		GO:0003964~RNA-directed DNA polymerase activity,GO:0009036~Type II site-specific deoxyribonuclease activity,GO:0046872~metal ion binding,	NA	NA
2dc58b82-d137-4274-92b5-b420e0b671d8|3	1122	FQ482089.2	0	1168	B.taurus_DNA_sequence_from_clone_CH240-103G5,_complet...	B.taurus_DNA	WP_117218654.1	97.8	134	3	0	2	403	937	1070	1.2e-66	O00370	264.2	57.5	134	57	0	2	403	938	1071	8.7e-38	159.1	putative p150(LOC100128274)	Homo sapiens	GO:0006310~DNA recombination,GO:0032197~transposition, RNA-mediated,GO:0032199~reverse transcription involved in RNA-mediated transposition,GO:0090305~nucleic acid phosphodiester bond hydrolysis,		GO:0003964~RNA-directed DNA polymerase activity,GO:0009036~Type II site-specific deoxyribonuclease activity,GO:0046872~metal ion binding,	NA	NA
394d7078-c996-4f8e-b9e0-1915e5f2e6a9|4	1098	KX592814.1	0	1720	Bos_taurus_isolate_Dominette_000065F_genomic_sequence	Bos_taurus	GBX53683.1	71.3	335	6	1	2	736	127	461	5.2e-126	O00370	461.5	63.4	224	80	1	68	733	1051	1274	2.5e-82	307	putative p150(LOC100128274)	Homo sapiens	GO:0006310~DNA recombination,GO:0032197~transposition, RNA-mediated,GO:0032199~reverse transcription involved in RNA-mediated transposition,GO:0090305~nucleic acid phosphodiester bond hydrolysis,		GO:0003964~RNA-directed DNA polymerase activity,GO:0009036~Type II site-specific deoxyribonuclease activity,GO:0046872~metal ion binding,	NA	NA
2805af7c-473e-44fe-92a9-9401a4b1aa9e|5	1275	KX592814.1	0	2215	Bos_taurus_isolate_Dominette_000065F_genomic_sequence	Bos_taurus	WP_117433898.1	97.6	327	8	0	2	982	937	1263	1.6e-187	O00370	666	63.2	326	118	1	2	973	938	1263	5.3e-124	445.7	putative p150(LOC100128274)	Homo sapiens	GO:0006310~DNA recombination,GO:0032197~transposition, RNA-mediated,GO:0032199~reverse transcription involved in RNA-mediated transposition,GO:0090305~nucleic acid phosphodiester bond hydrolysis,		GO:0003964~RNA-directed DNA polymerase activity,GO:0009036~Type II site-specific deoxyribonuclease activity,GO:0046872~metal ion binding,	NA	NA
79954869-9053-4f26-891f-8fc4d3807f09|3	1758	LR738418.1	3e-65	263	Lutra_lutra_genome_assembly,_chromosome:_16	Lutra_lutra	KAF6344959.1	51.3	238	109	3	156	851	55	291	2.9e-54	O00370	223.8	46.8	237	119	4	156	848	1001	1236	2.8e-46	188	putative p150(LOC100128274)	Homo sapiens	GO:0006310~DNA recombination,GO:0032197~transposition, RNA-mediated,GO:0032199~reverse transcription involved in RNA-mediated transposition,GO:0090305~nucleic acid phosphodiester bond hydrolysis,		GO:0003964~RNA-directed DNA polymerase activity,GO:0009036~Type II site-specific deoxyribonuclease activity,GO:0046872~metal ion binding,	NA	NA
4e8336c5-2566-42fa-96a5-909f1d1729c1|218	572	CP027097.1	0	1013	Bos_mutus_isolate_yakQH1_chromosome_29	Bos_mutus	KAF6317422.1	61.2	121	46	1	188	547	41	161	2e-28	O00370	136.3	68.8	77	23	1	188	415	635	711	3.1e-23	109.8	putative p150(LOC100128274)	Homo sapiens	GO:0006310~DNA recombination,GO:0032197~transposition, RNA-mediated,GO:0032199~reverse transcription involved in RNA-mediated transposition,GO:0090305~nucleic acid phosphodiester bond hydrolysis,		GO:0003964~RNA-directed DNA polymerase activity,GO:0009036~Type II site-specific deoxyribonuclease activity,GO:0046872~metal ion binding,	NA	NA
0827fca5-a77f-4bb3-8387-e92b8f30763d|3	819	CP027096.1	0	1158	Bos_mutus_isolate_yakQH1_chromosome_28	Bos_mutus	AIE45854.1	48.7	152	66	6	96	527	427	574	2.8e-23	O00370	119.8	44	150	76	5	96	527	427	574	2e-23	110.9	putative p150(LOC100128274)	Homo sapiens	GO:0006310~DNA recombination,GO:0032197~transposition, RNA-mediated,GO:0032199~reverse transcription involved in RNA-mediated transposition,GO:0090305~nucleic acid phosphodiester bond hydrolysis,		GO:0003964~RNA-directed DNA polymerase activity,GO:0009036~Type II site-specific deoxyribonuclease activity,GO:0046872~metal ion binding,	NA	NA
fa7b655b-36c1-4fd1-9864-7b62b4756ada|12	1154	CP050574.1	2e-69	276	Canis_lupus_familiaris_breed_Labrador_retriever_chrom...	Canis_lupus	AIE45854.1	51.7	116	54	2	771	1118	929	1042	2.4e-25	O00370	127.1	45.3	106	54	1	807	1112	935	1040	6.5e-20	99.8	putative p150(LOC100128274)	Homo sapiens	GO:0006310~DNA recombination,GO:0032197~transposition, RNA-mediated,GO:0032199~reverse transcription involved in RNA-mediated transposition,GO:0090305~nucleic acid phosphodiester bond hydrolysis,		GO:0003964~RNA-directed DNA polymerase activity,GO:0009036~Type II site-specific deoxyribonuclease activity,GO:0046872~metal ion binding,	NA	NA
c245d37b-3561-4983-a251-8e773638645d|3	1624	CP027087.1	0	861	Bos_mutus_isolate_yakQH1_chromosome_19	Bos_mutus	WP_183075694.1	60.6	213	72	3	923	1543	374	580	1.9e-55	O00370	227.6	49.2	195	83	3	929	1489	377	563	1.1e-38	162.5	putative p150(LOC100128274)	Homo sapiens	GO:0006310~DNA recombination,GO:0032197~transposition, RNA-mediated,GO:0032199~reverse transcription involved in RNA-mediated transposition,GO:0090305~nucleic acid phosphodiester bond hydrolysis,		GO:0003964~RNA-directed DNA polymerase activity,GO:0009036~Type II site-specific deoxyribonuclease activity,GO:0046872~metal ion binding,	NA	NA
9d4dab98-eb17-4c63-a936-cf688222bb4b|118	1388	KX592814.1	0	2150	Bos_taurus_isolate_Dominette_000065F_genomic_sequence	Bos_taurus	WP_117218283.1	94	335	19	1	2	1003	938	1272	1.7e-182	O00370	649.4	60	335	132	1	2	1000	939	1273	3.3e-119	429.9	putative p150(LOC100128274)	Homo sapiens	GO:0006310~DNA recombination,GO:0032197~transposition, RNA-mediated,GO:0032199~reverse transcription involved in RNA-mediated transposition,GO:0090305~nucleic acid phosphodiester bond hydrolysis,		GO:0003964~RNA-directed DNA polymerase activity,GO:0009036~Type II site-specific deoxyribonuclease activity,GO:0046872~metal ion binding,	NA	NA
6bbd8f82-18f2-49a9-b33c-ba45a0de04e9|4	872	AP009418.1	0	684	Pseudorca_crassidens_genomic_DNA,_clone:_QGB1-102L23,...	Pseudorca_crassidens	WP_147509621.1	55.1	147	52	4	251	667	66	206	7.2e-30	O00370	141.7	39	146	75	2	257	670	856	995	3.7e-20	100.1	putative p150(LOC100128274)	Homo sapiens	GO:0006310~DNA recombination,GO:0032197~transposition, RNA-mediated,GO:0032199~reverse transcription involved in RNA-mediated transposition,GO:0090305~nucleic acid phosphodiester bond hydrolysis,		GO:0003964~RNA-directed DNA polymerase activity,GO:0009036~Type II site-specific deoxyribonuclease activity,GO:0046872~metal ion binding,	NA	NA
8bef2e07-0d41-4241-af16-28317210c13a|124	1095	CP027076.1	0	1978	Bos_mutus_isolate_yakQH1_chromosome_8	Bos_mutus	KAF4018272.1	71.4	56	16	0	347	180	58	113	5.4e-14	O00370	89.4	61.8	55	21	0	181	345	1112	1166	4.3e-13	77	putative p150(LOC100128274)	Homo sapiens	GO:0006310~DNA recombination,GO:0032197~transposition, RNA-mediated,GO:0032199~reverse transcription involved in RNA-mediated transposition,GO:0090305~nucleic acid phosphodiester bond hydrolysis,		GO:0003964~RNA-directed DNA polymerase activity,GO:0009036~Type II site-specific deoxyribonuclease activity,GO:0046872~metal ion binding,	NA	NA
0c864ebe-a689-42ae-82b7-06e6d2679f29|3	862	CP027096.1	4e-81	315	Bos_mutus_isolate_yakQH1_chromosome_28	Bos_mutus	XP_012770936.1	89.2	65	6	1	13	204	77	141	5.7e-19	O00370	105.5	52.7	55	26	0	737	573	1168	1222	4.1e-11	70.1	putative p150(LOC100128274)	Homo sapiens	GO:0006310~DNA recombination,GO:0032197~transposition, RNA-mediated,GO:0032199~reverse transcription involved in RNA-mediated transposition,GO:0090305~nucleic acid phosphodiester bond hydrolysis,		GO:0003964~RNA-directed DNA polymerase activity,GO:0009036~Type II site-specific deoxyribonuclease activity,GO:0046872~metal ion binding,	NA	NA
7526e4bb-b729-429c-88de-b7e77c379ad2|8	616	CP027080.1	2e-87	335	Bos_mutus_isolate_yakQH1_chromosome_12	Bos_mutus	KAB0352478.1	78.5	65	14	0	243	49	181	245	1.6e-20	O00370	110.2	39.3	117	58	3	615	289	694	805	2.6e-12	73.6	putative p150(LOC100128274)	Homo sapiens	GO:0006310~DNA recombination,GO:0032197~transposition, RNA-mediated,GO:0032199~reverse transcription involved in RNA-mediated transposition,GO:0090305~nucleic acid phosphodiester bond hydrolysis,		GO:0003964~RNA-directed DNA polymerase activity,GO:0009036~Type II site-specific deoxyribonuclease activity,GO:0046872~metal ion binding,	NA	NA
aa12f611-f936-40cf-afb4-d53e4e4473fd|7	1102	CP027096.1	2e-79	309	Bos_mutus_isolate_yakQH1_chromosome_28	Bos_mutus	KAB0349612.1	83.8	68	10	1	10	210	153	220	9.5e-19	O00370	105.1	52.7	55	26	0	974	810	1168	1222	5.2e-11	70.1	putative p150(LOC100128274)	Homo sapiens	GO:0006310~DNA recombination,GO:0032197~transposition, RNA-mediated,GO:0032199~reverse transcription involved in RNA-mediated transposition,GO:0090305~nucleic acid phosphodiester bond hydrolysis,		GO:0003964~RNA-directed DNA polymerase activity,GO:0009036~Type II site-specific deoxyribonuclease activity,GO:0046872~metal ion binding,	NA	NA
a9b6b1c4-b268-45f6-8eaa-6c61b157e667|19	1376	KX592814.1	0	2372	Bos_taurus_isolate_Dominette_000065F_genomic_sequence	Bos_taurus	WP_117218654.1	97.6	335	8	0	3	1007	938	1272	7.5e-191	O00370	677.2	61.3	336	128	1	3	1004	939	1274	5.4e-122	439.1	putative p150(LOC100128274)	Homo sapiens	GO:0006310~DNA recombination,GO:0032197~transposition, RNA-mediated,GO:0032199~reverse transcription involved in RNA-mediated transposition,GO:0090305~nucleic acid phosphodiester bond hydrolysis,		GO:0003964~RNA-directed DNA polymerase activity,GO:0009036~Type II site-specific deoxyribonuclease activity,GO:0046872~metal ion binding,	NA	NA
e8921e8a-98b4-4b92-a083-7b08a7883e25|3	2248	CP027080.1	0	2130	Bos_mutus_isolate_yakQH1_chromosome_12	Bos_mutus	ABR01162.1	75	80	18	1	924	1157	1059	1138	2.4e-21	O00370	114.8	61.6	86	28	2	915	1157	1054	1139	3.7e-19	98.2	putative p150(LOC100128274)	Homo sapiens	GO:0006310~DNA recombination,GO:0032197~transposition, RNA-mediated,GO:0032199~reverse transcription involved in RNA-mediated transposition,GO:0090305~nucleic acid phosphodiester bond hydrolysis,		GO:0003964~RNA-directed DNA polymerase activity,GO:0009036~Type II site-specific deoxyribonuclease activity,GO:0046872~metal ion binding,	NA	NA
7b873497-678a-44e7-b4df-43d499438519|100	695	AP011079.1	4e-135	494	Pseudorca_crassidens_genomic_DNA,_clone:_QGB1-075L02,...	Pseudorca_crassidens	ELR46271.1	60.2	161	53	4	208	666	1004	1161	1.3e-34	O00370	157.1	52.6	156	63	2	223	666	1010	1162	1.5e-32	141	putative p150(LOC100128274)	Homo sapiens	GO:0006310~DNA recombination,GO:0032197~transposition, RNA-mediated,GO:0032199~reverse transcription involved in RNA-mediated transposition,GO:0090305~nucleic acid phosphodiester bond hydrolysis,		GO:0003964~RNA-directed DNA polymerase activity,GO:0009036~Type II site-specific deoxyribonuclease activity,GO:0046872~metal ion binding,	NA	NA
d5582ab8-ffcb-4a5f-abce-b5a4299389aa|50	1401	CP027086.1	0	1297	Bos_mutus_isolate_yakQH1_chromosome_18	Bos_mutus	GBX53683.1	67.4	227	57	3	2	661	127	343	2.5e-72	O00370	283.5	55.7	221	87	3	2	652	939	1152	5e-59	229.9	putative p150(LOC100128274)	Homo sapiens	GO:0006310~DNA recombination,GO:0032197~transposition, RNA-mediated,GO:0032199~reverse transcription involved in RNA-mediated transposition,GO:0090305~nucleic acid phosphodiester bond hydrolysis,		GO:0003964~RNA-directed DNA polymerase activity,GO:0009036~Type II site-specific deoxyribonuclease activity,GO:0046872~metal ion binding,	NA	NA
726034bb-4b37-46d2-b4b6-bfd6725812c4|3	404	CP027090.1	2e-105	394	Bos_mutus_isolate_yakQH1_chromosome_22	Bos_mutus	ELR58510.1	98.6	70	1	0	2	211	937	1006	6.1e-32	O00370	147.5	52.9	70	33	0	2	211	938	1007	4.9e-15	82	putative p150(LOC100128274)	Homo sapiens	GO:0006310~DNA recombination,GO:0032197~transposition, RNA-mediated,GO:0032199~reverse transcription involved in RNA-mediated transposition,GO:0090305~nucleic acid phosphodiester bond hydrolysis,		GO:0003964~RNA-directed DNA polymerase activity,GO:0009036~Type II site-specific deoxyribonuclease activity,GO:0046872~metal ion binding,	NA	NA
a8f69851-23b6-4602-877e-bbac3067e642|331	338	CP027096.1	2e-41	182	Bos_mutus_isolate_yakQH1_chromosome_28	Bos_mutus	KAF6285949.1	70.9	55	16	0	165	1	92	146	6.9e-13	O00370	84	58.2	55	23	0	165	1	514	568	1.1e-12	73.9	putative p150(LOC100128274)	Homo sapiens	GO:0006310~DNA recombination,GO:0032197~transposition, RNA-mediated,GO:0032199~reverse transcription involved in RNA-mediated transposition,GO:0090305~nucleic acid phosphodiester bond hydrolysis,		GO:0003964~RNA-directed DNA polymerase activity,GO:0009036~Type II site-specific deoxyribonuclease activity,GO:0046872~metal ion binding,	NA	NA
ee59237f-041c-4858-9474-292a5b97f013|3	771	CP027080.1	3e-116	431	Bos_mutus_isolate_yakQH1_chromosome_12	Bos_mutus	KAB0340697.1	89.3	56	6	0	248	81	39	94	6.6e-19	O00370	105.1	58.5	65	26	1	656	465	1166	1230	2.3e-13	77.4	putative p150(LOC100128274)	Homo sapiens	GO:0006310~DNA recombination,GO:0032197~transposition, RNA-mediated,GO:0032199~reverse transcription involved in RNA-mediated transposition,GO:0090305~nucleic acid phosphodiester bond hydrolysis,		GO:0003964~RNA-directed DNA polymerase activity,GO:0009036~Type II site-specific deoxyribonuclease activity,GO:0046872~metal ion binding,	NA	NA
eada69f3-ffaf-4664-bb08-351eb41325a3|105	1428	CU856385.7	3e-139	508	Pig_DNA_sequence_from_clone_CH242-161G23_on_chromosom...	Pig_DNA	WP_183075694.1	31.7	445	221	15	1	1320	209	575	3.7e-31	O00370	146.7	36.9	176	104	5	721	1245	384	553	4.9e-17	90.5	putative p150(LOC100128274)	Homo sapiens	GO:0006310~DNA recombination,GO:0032197~transposition, RNA-mediated,GO:0032199~reverse transcription involved in RNA-mediated transposition,GO:0090305~nucleic acid phosphodiester bond hydrolysis,		GO:0003964~RNA-directed DNA polymerase activity,GO:0009036~Type II site-specific deoxyribonuclease activity,GO:0046872~metal ion binding,	NA	NA
f011bad3-a140-4057-a74c-1deb8559ebaf|3	741	KX592814.1	0	662	Bos_taurus_isolate_Dominette_000065F_genomic_sequence	Bos_taurus	ELR44776.1	64.8	88	31	0	277	540	1106	1193	5.2e-29	O00370	138.7	60	90	34	1	277	540	1107	1196	2.7e-27	123.6	putative p150(LOC100128274)	Homo sapiens	GO:0006310~DNA recombination,GO:0032197~transposition, RNA-mediated,GO:0032199~reverse transcription involved in RNA-mediated transposition,GO:0090305~nucleic acid phosphodiester bond hydrolysis,		GO:0003964~RNA-directed DNA polymerase activity,GO:0009036~Type II site-specific deoxyribonuclease activity,GO:0046872~metal ion binding,	NA	NA
89072f5f-307f-4429-ab02-22918ca867cf|135	403	CP027087.1	1e-103	388	Bos_mutus_isolate_yakQH1_chromosome_19	Bos_mutus	ELR44776.1	95.8	71	3	0	215	3	1099	1169	6.5e-34	O00370	154.1	75.7	70	17	0	212	3	1101	1170	2.7e-29	129.4	putative p150(LOC100128274)	Homo sapiens	GO:0006310~DNA recombination,GO:0032197~transposition, RNA-mediated,GO:0032199~reverse transcription involved in RNA-mediated transposition,GO:0090305~nucleic acid phosphodiester bond hydrolysis,		GO:0003964~RNA-directed DNA polymerase activity,GO:0009036~Type II site-specific deoxyribonuclease activity,GO:0046872~metal ion binding,	NA	NA
cf090baa-7266-4d6e-a893-9f3057fad12f|5	2200	CP027085.1	0	2423	Bos_mutus_isolate_yakQH1_chromosome_17	Bos_mutus	KAF6384930.1	35.1	174	90	5	560	1039	7	171	1.3e-11	O00370	82.4	51.4	70	31	1	560	760	1093	1162	6.1e-11	70.9	putative p150(LOC100128274)	Homo sapiens	GO:0006310~DNA recombination,GO:0032197~transposition, RNA-mediated,GO:0032199~reverse transcription involved in RNA-mediated transposition,GO:0090305~nucleic acid phosphodiester bond hydrolysis,		GO:0003964~RNA-directed DNA polymerase activity,GO:0009036~Type II site-specific deoxyribonuclease activity,GO:0046872~metal ion binding,	NA	NA
a1e42f4c-1521-47e4-84ca-6ee614e54dd4|3	1011	AC226437.5	0	992	Bos_taurus_Y_Chr_BAC_CH240-278G19_(Children's_Hospita...	Bos_taurus	ELR48978.1	98.7	153	2	0	460	2	1028	1180	1.5e-82	O00370	317	68.8	154	48	0	466	5	1027	1180	7.8e-62	238.8	putative p150(LOC100128274)	Homo sapiens	GO:0006310~DNA recombination,GO:0032197~transposition, RNA-mediated,GO:0032199~reverse transcription involved in RNA-mediated transposition,GO:0090305~nucleic acid phosphodiester bond hydrolysis,		GO:0003964~RNA-directed DNA polymerase activity,GO:0009036~Type II site-specific deoxyribonuclease activity,GO:0046872~metal ion binding,	NA	NA
1fc3a945-7c15-46ae-b932-dd3145acb740|6	634	KX592814.1	1e-139	508	Bos_taurus_isolate_Dominette_000065F_genomic_sequence	Bos_taurus	KAB0337559.1	71.7	92	26	0	2	277	417	508	5.8e-29	O00370	138.3	41.8	91	53	0	2	274	939	1029	7.7e-15	82	putative p150(LOC100128274)	Homo sapiens	GO:0006310~DNA recombination,GO:0032197~transposition, RNA-mediated,GO:0032199~reverse transcription involved in RNA-mediated transposition,GO:0090305~nucleic acid phosphodiester bond hydrolysis,		GO:0003964~RNA-directed DNA polymerase activity,GO:0009036~Type II site-specific deoxyribonuclease activity,GO:0046872~metal ion binding,	NA	NA
1710e0a2-10d4-4aba-b117-d06ca045a3c4|3	1360	CP027092.1	2e-80	313	Bos_mutus_isolate_yakQH1_chromosome_24	Bos_mutus	KAF6351649.1	44.6	177	90	3	837	1355	156	328	5.2e-27	O00370	132.9	41.6	173	99	2	837	1352	1103	1274	2.9e-27	124.4	putative p150(LOC100128274)	Homo sapiens	GO:0006310~DNA recombination,GO:0032197~transposition, RNA-mediated,GO:0032199~reverse transcription involved in RNA-mediated transposition,GO:0090305~nucleic acid phosphodiester bond hydrolysis,		GO:0003964~RNA-directed DNA polymerase activity,GO:0009036~Type II site-specific deoxyribonuclease activity,GO:0046872~metal ion binding,	NA	NA
09af3724-8018-421d-83d2-8f539d596626|4	1257	CP027086.1	0	1375	Bos_mutus_isolate_yakQH1_chromosome_18	Bos_mutus	KAB0379339.1	61.2	98	29	3	1245	967	52	145	5.9e-25	O00370	125.9	40.6	133	66	3	3	371	1137	1266	1.2e-19	99	putative p150(LOC100128274)	Homo sapiens	GO:0006310~DNA recombination,GO:0032197~transposition, RNA-mediated,GO:0032199~reverse transcription involved in RNA-mediated transposition,GO:0090305~nucleic acid phosphodiester bond hydrolysis,		GO:0003964~RNA-directed DNA polymerase activity,GO:0009036~Type II site-specific deoxyribonuclease activity,GO:0046872~metal ion binding,	NA	NA
0ea6aed2-88ec-4893-a4f2-910529ff9234|112	1318	CP011894.1	0	1467	Ovis_canadensis_canadensis_isolate_43U_chromosome_9_s...	Ovis_canadensis	ELR55746.1	70.7	290	80	3	5	859	939	1228	3.1e-109	O00370	406	53.2	295	127	5	2	859	939	1231	1.1e-84	315.1	putative p150(LOC100128274)	Homo sapiens	GO:0006310~DNA recombination,GO:0032197~transposition, RNA-mediated,GO:0032199~reverse transcription involved in RNA-mediated transposition,GO:0090305~nucleic acid phosphodiester bond hydrolysis,		GO:0003964~RNA-directed DNA polymerase activity,GO:0009036~Type II site-specific deoxyribonuclease activity,GO:0046872~metal ion binding,	NA	NA
8b698e76-5ac1-4a34-b9d0-4d35729644d1|3	2543	CP027097.1	0	2665	Bos_mutus_isolate_yakQH1_chromosome_29	Bos_mutus	GBY53495.1	93.8	321	20	0	2535	1573	855	1175	1.1e-171	O00370	614.4	59	322	130	1	2535	1576	953	1274	2.1e-108	394.8	putative p150(LOC100128274)	Homo sapiens	GO:0006310~DNA recombination,GO:0032197~transposition, RNA-mediated,GO:0032199~reverse transcription involved in RNA-mediated transposition,GO:0090305~nucleic acid phosphodiester bond hydrolysis,		GO:0003964~RNA-directed DNA polymerase activity,GO:0009036~Type II site-specific deoxyribonuclease activity,GO:0046872~metal ion binding,	NA	NA
ca9840c9-7011-4948-b60e-1bc86618f6f8|3	826	FQ482089.2	0	891	B.taurus_DNA_sequence_from_clone_CH240-103G5,_complet...	B.taurus_DNA	WP_117218654.1	97.8	134	3	0	3	404	937	1070	9.2e-67	O00370	264.2	57.5	134	57	0	3	404	938	1071	6.4e-38	159.1	putative p150(LOC100128274)	Homo sapiens	GO:0006310~DNA recombination,GO:0032197~transposition, RNA-mediated,GO:0032199~reverse transcription involved in RNA-mediated transposition,GO:0090305~nucleic acid phosphodiester bond hydrolysis,		GO:0003964~RNA-directed DNA polymerase activity,GO:0009036~Type II site-specific deoxyribonuclease activity,GO:0046872~metal ion binding,	NA	NA
4118f7ee-f071-4efc-9ee4-1dc152cdb79f|132	1306	AC150482.4	0	2333	Bos_taurus_BAC_CH240-308E11_(Children's_Hospital_Oakl...	Bos_taurus	XP_028869771.1	98.6	281	4	0	3	845	788	1068	1e-160	O00370	577	64.7	283	98	1	3	845	940	1222	4.9e-109	396	putative p150(LOC100128274)	Homo sapiens	GO:0006310~DNA recombination,GO:0032197~transposition, RNA-mediated,GO:0032199~reverse transcription involved in RNA-mediated transposition,GO:0090305~nucleic acid phosphodiester bond hydrolysis,		GO:0003964~RNA-directed DNA polymerase activity,GO:0009036~Type II site-specific deoxyribonuclease activity,GO:0046872~metal ion binding,	NA	NA
e0c1dd0a-1c69-4bb5-8d95-0bc2defc8ba9|18	1375	CP027778.1	0	798	Clostridium_botulinum_strain_Mfbjulcb6_chromosome,_co...	Clostridium_botulinum	ELR44776.1	87	115	13	1	464	808	604	716	1.3e-44	O00370	191.4	75.7	107	26	0	464	784	605	711	3.3e-39	164.1	putative p150(LOC100128274)	Homo sapiens	GO:0006310~DNA recombination,GO:0032197~transposition, RNA-mediated,GO:0032199~reverse transcription involved in RNA-mediated transposition,GO:0090305~nucleic acid phosphodiester bond hydrolysis,		GO:0003964~RNA-directed DNA polymerase activity,GO:0009036~Type II site-specific deoxyribonuclease activity,GO:0046872~metal ion binding,	NA	NA
5eb23f2f-8bcf-45f3-bcee-6a5d3b2b0db7|4	1661	AC233216.3	0	2193	Bos_taurus_Y_Chr_BAC_CH240-246E9_(Children's_Hospital...	Bos_taurus	GCA24362.1	95	298	12	1	420	1304	878	1175	1.5e-161	O00370	580.1	58.8	306	119	2	390	1301	974	1274	3.3e-102	373.6	putative p150(LOC100128274)	Homo sapiens	GO:0006310~DNA recombination,GO:0032197~transposition, RNA-mediated,GO:0032199~reverse transcription involved in RNA-mediated transposition,GO:0090305~nucleic acid phosphodiester bond hydrolysis,		GO:0003964~RNA-directed DNA polymerase activity,GO:0009036~Type II site-specific deoxyribonuclease activity,GO:0046872~metal ion binding,	NA	NA
7647804d-1f95-4360-bb67-2a587e79f774|3	1336	KX592814.1	0	2364	Bos_taurus_isolate_Dominette_000065F_genomic_sequence	Bos_taurus	WP_117221994.1	98.5	336	5	0	1	1008	935	1270	1.6e-193	O00370	686	62	337	126	1	1	1005	938	1274	5e-125	449.1	putative p150(LOC100128274)	Homo sapiens	GO:0006310~DNA recombination,GO:0032197~transposition, RNA-mediated,GO:0032199~reverse transcription involved in RNA-mediated transposition,GO:0090305~nucleic acid phosphodiester bond hydrolysis,		GO:0003964~RNA-directed DNA polymerase activity,GO:0009036~Type II site-specific deoxyribonuclease activity,GO:0046872~metal ion binding,	NA	NA
82564c21-1fd3-4240-b556-a1dd5501fca8|3	1620	KX592814.1	0	2665	Bos_taurus_isolate_Dominette_000065F_genomic_sequence	Bos_taurus	WP_117221994.1	98.2	392	7	0	116	1291	879	1270	1.8e-231	O00370	812.4	62.3	393	146	1	116	1288	882	1274	1.4e-150	534.3	putative p150(LOC100128274)	Homo sapiens	GO:0006310~DNA recombination,GO:0032197~transposition, RNA-mediated,GO:0032199~reverse transcription involved in RNA-mediated transposition,GO:0090305~nucleic acid phosphodiester bond hydrolysis,		GO:0003964~RNA-directed DNA polymerase activity,GO:0009036~Type II site-specific deoxyribonuclease activity,GO:0046872~metal ion binding,	NA	NA
37045f73-00c3-462f-b8d1-1b83c1a61deb|109	1362	KX592814.1	0	1840	Bos_taurus_isolate_Dominette_000065F_genomic_sequence	Bos_taurus	WP_117225165.1	87.7	236	28	1	298	1002	1035	1270	3.7e-113	O00370	419.1	63.3	226	80	2	298	966	1038	1263	6.1e-78	292.7	putative p150(LOC100128274)	Homo sapiens	GO:0006310~DNA recombination,GO:0032197~transposition, RNA-mediated,GO:0032199~reverse transcription involved in RNA-mediated transposition,GO:0090305~nucleic acid phosphodiester bond hydrolysis,		GO:0003964~RNA-directed DNA polymerase activity,GO:0009036~Type II site-specific deoxyribonuclease activity,GO:0046872~metal ion binding,	NA	NA
46c9ef17-ede8-4658-b04f-ee9996a4a86f|9	1619	KX592814.1	0	2663	Bos_taurus_isolate_Dominette_000065F_genomic_sequence	Bos_taurus	WP_117221994.1	98.2	392	7	0	116	1291	879	1270	1.8e-231	O00370	812.4	62.3	393	146	1	116	1288	882	1274	1.4e-150	534.3	putative p150(LOC100128274)	Homo sapiens	GO:0006310~DNA recombination,GO:0032197~transposition, RNA-mediated,GO:0032199~reverse transcription involved in RNA-mediated transposition,GO:0090305~nucleic acid phosphodiester bond hydrolysis,		GO:0003964~RNA-directed DNA polymerase activity,GO:0009036~Type II site-specific deoxyribonuclease activity,GO:0046872~metal ion binding,	NA	NA
d03f792e-7666-4ec3-af63-3dd7ace4ed2c|149	422	AB989436.1	1e-102	385	Pseudorca_crassidens_genes_for_major_histocompatibili...	Pseudorca_crassidens	WP_147509621.1	80.3	71	14	0	2	214	151	221	7.5e-25	O00370	124	35.7	157	69	4	2	409	939	1084	1.3e-13	77.4	putative p150(LOC100128274)	Homo sapiens	GO:0006310~DNA recombination,GO:0032197~transposition, RNA-mediated,GO:0032199~reverse transcription involved in RNA-mediated transposition,GO:0090305~nucleic acid phosphodiester bond hydrolysis,		GO:0003964~RNA-directed DNA polymerase activity,GO:0009036~Type II site-specific deoxyribonuclease activity,GO:0046872~metal ion binding,	NA	NA
d09e06ab-c273-44f5-add8-ed0212728d1a|3	1391	AP011079.1	3e-99	375	Pseudorca_crassidens_genomic_DNA,_clone:_QGB1-075L02,...	Pseudorca_crassidens	ELR59055.1	44.2	269	103	10	1356	586	1004	1237	5.7e-37	O00370	166	51.2	164	69	2	1365	898	1002	1162	8e-33	142.9	putative p150(LOC100128274)	Homo sapiens	GO:0006310~DNA recombination,GO:0032197~transposition, RNA-mediated,GO:0032199~reverse transcription involved in RNA-mediated transposition,GO:0090305~nucleic acid phosphodiester bond hydrolysis,		GO:0003964~RNA-directed DNA polymerase activity,GO:0009036~Type II site-specific deoxyribonuclease activity,GO:0046872~metal ion binding,	NA	NA
9f6f7a8f-29d8-4990-821f-3a982a46cdb4|4	1240	CP011911.1	0	989	Ovis_canadensis_canadensis_isolate_43U_chromosome_26_...	Ovis_canadensis	WP_117440075.1	88.1	194	23	0	3	584	401	594	1.7e-88	O00370	337	47.4	152	80	0	620	1075	320	471	1.5e-30	135.2	putative p150(LOC100128274)	Homo sapiens	GO:0006310~DNA recombination,GO:0032197~transposition, RNA-mediated,GO:0032199~reverse transcription involved in RNA-mediated transposition,GO:0090305~nucleic acid phosphodiester bond hydrolysis,		GO:0003964~RNA-directed DNA polymerase activity,GO:0009036~Type II site-specific deoxyribonuclease activity,GO:0046872~metal ion binding,	NA	NA
65ea7dcf-c3e6-4e6a-b6d8-08cd1ec5e6a3|3	1844	CP027092.1	0	2102	Bos_mutus_isolate_yakQH1_chromosome_24	Bos_mutus	GCA24362.1	49.4	346	126	6	14	970	840	1163	1.3e-73	O00370	288.1	39.2	342	169	5	14	970	938	1263	2.4e-56	221.5	putative p150(LOC100128274)	Homo sapiens	GO:0006310~DNA recombination,GO:0032197~transposition, RNA-mediated,GO:0032199~reverse transcription involved in RNA-mediated transposition,GO:0090305~nucleic acid phosphodiester bond hydrolysis,		GO:0003964~RNA-directed DNA polymerase activity,GO:0009036~Type II site-specific deoxyribonuclease activity,GO:0046872~metal ion binding,	NA	NA
3294385a-3932-4486-bb59-7600de464dda|10	1128	CP027086.1	0	1286	Bos_mutus_isolate_yakQH1_chromosome_18	Bos_mutus	ELR59055.1	67.9	224	55	3	3	653	941	1154	6.4e-71	O00370	278.5	55.8	215	84	3	12	644	945	1152	1.7e-57	224.6	putative p150(LOC100128274)	Homo sapiens	GO:0006310~DNA recombination,GO:0032197~transposition, RNA-mediated,GO:0032199~reverse transcription involved in RNA-mediated transposition,GO:0090305~nucleic acid phosphodiester bond hydrolysis,		GO:0003964~RNA-directed DNA polymerase activity,GO:0009036~Type II site-specific deoxyribonuclease activity,GO:0046872~metal ion binding,	NA	NA
f32a0ff7-3d97-4be7-82b8-dc927d954834|4	1196	CU856395.7	0	664	Pig_DNA_sequence_from_clone_CH242-127I21_on_chromosom...	Pig_DNA	KAF6293123.1	51.9	131	58	3	462	842	17	146	1.8e-31	O00370	147.5	59.5	84	32	1	453	698	1123	1206	1e-23	112.5	putative p150(LOC100128274)	Homo sapiens	GO:0006310~DNA recombination,GO:0032197~transposition, RNA-mediated,GO:0032199~reverse transcription involved in RNA-mediated transposition,GO:0090305~nucleic acid phosphodiester bond hydrolysis,		GO:0003964~RNA-directed DNA polymerase activity,GO:0009036~Type II site-specific deoxyribonuclease activity,GO:0046872~metal ion binding,	NA	NA
89c73b61-1145-4f05-ae1e-caf6cb031a29|3	358	CP027083.1	5e-91	346	Bos_mutus_isolate_yakQH1_chromosome_15	Bos_mutus	KAB0345000.1	76	50	12	0	196	47	28	77	1.1e-13	O00370	86.7	66	53	18	0	357	199	1063	1115	2.6e-12	72.8	putative p150(LOC100128274)	Homo sapiens	GO:0006310~DNA recombination,GO:0032197~transposition, RNA-mediated,GO:0032199~reverse transcription involved in RNA-mediated transposition,GO:0090305~nucleic acid phosphodiester bond hydrolysis,		GO:0003964~RNA-directed DNA polymerase activity,GO:0009036~Type II site-specific deoxyribonuclease activity,GO:0046872~metal ion binding,	NA	NA
56eb5d49-94ff-4bee-8793-e7c4b184bcaf|5	1520	CP027097.1	0	1214	Bos_mutus_isolate_yakQH1_chromosome_29	Bos_mutus	KAB1282652.1	63.3	90	31	1	927	664	22	111	3.3e-22	O00370	117.1	51.6	93	41	2	927	661	1146	1238	2.5e-19	98.2	putative p150(LOC100128274)	Homo sapiens	GO:0006310~DNA recombination,GO:0032197~transposition, RNA-mediated,GO:0032199~reverse transcription involved in RNA-mediated transposition,GO:0090305~nucleic acid phosphodiester bond hydrolysis,		GO:0003964~RNA-directed DNA polymerase activity,GO:0009036~Type II site-specific deoxyribonuclease activity,GO:0046872~metal ion binding,	NA	NA
98ae5d07-794f-43dc-a996-62188d3378c9|100	1348	KX592814.1	0	2324	Bos_taurus_isolate_Dominette_000065F_genomic_sequence	Bos_taurus	WP_117221994.1	97.3	336	9	0	1	1008	935	1270	1.3e-190	O00370	676.4	61.7	337	127	1	1	1005	938	1274	1.6e-123	444.1	putative p150(LOC100128274)	Homo sapiens	GO:0006310~DNA recombination,GO:0032197~transposition, RNA-mediated,GO:0032199~reverse transcription involved in RNA-mediated transposition,GO:0090305~nucleic acid phosphodiester bond hydrolysis,		GO:0003964~RNA-directed DNA polymerase activity,GO:0009036~Type II site-specific deoxyribonuclease activity,GO:0046872~metal ion binding,	NA	NA
5922441c-27ed-4880-b815-5d3962f94e25|171	1325	NG_012771.2	4e-28	139	Homo_sapiens_TATA-box_binding_protein_associated_fac...	Homo_sapiens	KAF0885597.1	34.3	210	109	10	19	600	45	241	6.1e-12	O00370	82.8	31.8	211	116	9	19	600	946	1145	2.2e-11	71.6	putative p150(LOC100128274)	Homo sapiens	GO:0006310~DNA recombination,GO:0032197~transposition, RNA-mediated,GO:0032199~reverse transcription involved in RNA-mediated transposition,GO:0090305~nucleic acid phosphodiester bond hydrolysis,		GO:0003964~RNA-directed DNA polymerase activity,GO:0009036~Type II site-specific deoxyribonuclease activity,GO:0046872~metal ion binding,	NA	NA
7f6630e6-a64f-4912-aca8-d61533be89e5|5	795	CP027087.1	0	723	Bos_mutus_isolate_yakQH1_chromosome_19	Bos_mutus	KAB0362243.1	69.4	85	26	0	2	256	393	477	1.6e-23	O00370	120.6	47.1	85	45	0	2	256	939	1023	3.7e-14	80.1	putative p150(LOC100128274)	Homo sapiens	GO:0006310~DNA recombination,GO:0032197~transposition, RNA-mediated,GO:0032199~reverse transcription involved in RNA-mediated transposition,GO:0090305~nucleic acid phosphodiester bond hydrolysis,		GO:0003964~RNA-directed DNA polymerase activity,GO:0009036~Type II site-specific deoxyribonuclease activity,GO:0046872~metal ion binding,	NA	NA
79c6897e-585a-49d2-9d31-4f3c051c73d3|3	1883	CU207306.4	2e-76	300	Pig_DNA_sequence_from_clone_CH242-228B14_on_chromosom...	Pig_DNA	KAB0374414.1	27.4	675	379	17	11	1825	143	776	1.1e-38	O00370	172.2	27.3	686	368	23	11	1828	421	1055	1.9e-32	142.1	putative p150(LOC100128274)	Homo sapiens	GO:0006310~DNA recombination,GO:0032197~transposition, RNA-mediated,GO:0032199~reverse transcription involved in RNA-mediated transposition,GO:0090305~nucleic acid phosphodiester bond hydrolysis,		GO:0003964~RNA-directed DNA polymerase activity,GO:0009036~Type II site-specific deoxyribonuclease activity,GO:0046872~metal ion binding,	NA	NA
e5ef0b6b-74f4-4e56-9bf9-a4eb6bc55d87|106	983	CP027084.1	0	1794	Bos_mutus_isolate_yakQH1_chromosome_16	Bos_mutus	KAB0341760.1	30.3	251	152	6	56	742	101	350	3.9e-16	O00370	96.3	26.7	363	206	13	34	981	886	1235	3.5e-14	80.5	putative p150(LOC100128274)	Homo sapiens	GO:0006310~DNA recombination,GO:0032197~transposition, RNA-mediated,GO:0032199~reverse transcription involved in RNA-mediated transposition,GO:0090305~nucleic acid phosphodiester bond hydrolysis,		GO:0003964~RNA-directed DNA polymerase activity,GO:0009036~Type II site-specific deoxyribonuclease activity,GO:0046872~metal ion binding,	NA	NA
bb0de309-d5ee-4789-93f8-edecde7bad6c|112	775	CP027097.1	0	904	Bos_mutus_isolate_yakQH1_chromosome_29	Bos_mutus	ELR58510.1	76.6	192	34	1	52	594	955	1146	6.1e-73	O00370	284.6	65.7	172	59	0	52	567	956	1127	3.4e-57	223	putative p150(LOC100128274)	Homo sapiens	GO:0006310~DNA recombination,GO:0032197~transposition, RNA-mediated,GO:0032199~reverse transcription involved in RNA-mediated transposition,GO:0090305~nucleic acid phosphodiester bond hydrolysis,		GO:0003964~RNA-directed DNA polymerase activity,GO:0009036~Type II site-specific deoxyribonuclease activity,GO:0046872~metal ion binding,	NA	NA
435104e2-7d96-457a-985e-f61d31cc8e61|150	699	CP027092.1	0	1253	Bos_mutus_isolate_yakQH1_chromosome_24	Bos_mutus	KAF0885212.1	37.2	156	78	6	11	427	272	424	1.3e-13	O00370	87.4	34.5	229	119	10	78	692	939	1160	7.2e-14	79	putative p150(LOC100128274)	Homo sapiens	GO:0006310~DNA recombination,GO:0032197~transposition, RNA-mediated,GO:0032199~reverse transcription involved in RNA-mediated transposition,GO:0090305~nucleic acid phosphodiester bond hydrolysis,		GO:0003964~RNA-directed DNA polymerase activity,GO:0009036~Type II site-specific deoxyribonuclease activity,GO:0046872~metal ion binding,	NA	NA
89efa55e-2b40-4aac-9bca-5eea5a7d294c|169	585	CP011895.1	0	686	Ovis_canadensis_canadensis_isolate_43U_chromosome_10_...	Ovis_canadensis	ELR59055.1	77.2	101	21	2	24	320	944	1044	5.2e-32	O00370	148.3	56.8	95	40	1	24	305	945	1039	1.7e-21	104	putative p150(LOC100128274)	Homo sapiens	GO:0006310~DNA recombination,GO:0032197~transposition, RNA-mediated,GO:0032199~reverse transcription involved in RNA-mediated transposition,GO:0090305~nucleic acid phosphodiester bond hydrolysis,		GO:0003964~RNA-directed DNA polymerase activity,GO:0009036~Type II site-specific deoxyribonuclease activity,GO:0046872~metal ion binding,	NA	NA
1eff71c0-c720-4a0d-bab5-1ee7f358d168|3	713	XM_010808803.3	0	1273	PREDICTED:_Bos_taurus_delta_like_canonical_Notch_...	Bos_taurus	KAB0363705.1	100	100	0	0	301	2	18	117	1.5e-54	O00548	223.4	97	100	3	0	301	2	18	117	2.2e-55	216.9	delta like canonical Notch ligand 1(DLL1)	Homo sapiens	GO:0001709~cell fate determination,GO:0001756~somitogenesis,GO:0001757~somite specification,GO:0001947~heart looping,GO:0002315~marginal zone B cell differentiation,GO:0003323~type B pancreatic cell development,GO:0007219~Notch signaling pathway,GO:0007220~Notch receptor processing,GO:0007275~multicellular organism development,GO:0007368~determination of left/right symmetry,GO:0007386~compartment…	GO:0005576~extracellular region,GO:0005886~plasma membrane,GO:0005887~integral component of plasma membrane,GO:0005912~adherens junction,GO:0016021~integral component of membrane,GO:0016324~apical plasma membrane,GO:0031410~cytoplasmic vesicle,GO:0045121~membrane raft,	GO:0005112~Notch binding,GO:0005509~calcium ion binding,GO:0005515~protein binding,GO:0030957~Tat protein binding,GO:0097110~scaffold protein binding,	hsa04330:Notch signaling pathway,	NA
b20002b5-5c8a-49e9-8f64-1fb63122561c|67	550	CP027085.1	1e-134	492	Bos_mutus_isolate_yakQH1_chromosome_17	Bos_mutus	KAF5929198.1	94.3	53	3	0	437	279	489	541	1.5e-20	O00763	110.2	97.8	46	1	0	416	279	660	705	8.1e-21	101.7	acetyl-CoA carboxylase beta(ACACB)	Homo sapiens	GO:0006084~acetyl-CoA metabolic process,GO:0006633~fatty acid biosynthetic process,GO:0006768~biotin metabolic process,GO:0006853~carnitine shuttle,GO:0010629~negative regulation of gene expression,GO:0010884~positive regulation of lipid storage,GO:0010906~regulation of glucose metabolic process,GO:0014070~response to organic cyclic compound,GO:0031325~positive regulation of cellular metabolic pr…	GO:0005634~nucleus,GO:0005739~mitochondrion,GO:0005741~mitochondrial outer membrane,GO:0005829~cytosol,GO:0012505~endomembrane system,	GO:0003989~acetyl-CoA carboxylase activity,GO:0004075~biotin carboxylase activity,GO:0005515~protein binding,GO:0005524~ATP binding,GO:0009374~biotin binding,GO:0046872~metal ion binding,	hsa00061:Fatty acid biosynthesis,hsa00620:Pyruvate metabolism,hsa00640:Propanoate metabolism,hsa01100:Metabolic pathways,hsa04152:AMPK signaling pathway,hsa04910:Insulin signaling pathway,hsa04920:Adipocytokine signaling pathway,hsa04922:Glucagon signaling pathway,hsa04931:Insulin resistance,	Lipid metabolism,
25cc6412-8893-4ace-9792-36a41a958264|3	722	CP027085.1	4e-135	494	Bos_mutus_isolate_yakQH1_chromosome_17	Bos_mutus	KAF5929198.1	94.3	53	3	0	609	451	489	541	1.5e-20	O00763	110.5	97.8	46	1	0	588	451	660	705	8.1e-21	102.1	acetyl-CoA carboxylase beta(ACACB)	Homo sapiens	GO:0006084~acetyl-CoA metabolic process,GO:0006633~fatty acid biosynthetic process,GO:0006768~biotin metabolic process,GO:0006853~carnitine shuttle,GO:0010629~negative regulation of gene expression,GO:0010884~positive regulation of lipid storage,GO:0010906~regulation of glucose metabolic process,GO:0014070~response to organic cyclic compound,GO:0031325~positive regulation of cellular metabolic pr…	GO:0005634~nucleus,GO:0005739~mitochondrion,GO:0005741~mitochondrial outer membrane,GO:0005829~cytosol,GO:0012505~endomembrane system,	GO:0003989~acetyl-CoA carboxylase activity,GO:0004075~biotin carboxylase activity,GO:0005515~protein binding,GO:0005524~ATP binding,GO:0009374~biotin binding,GO:0046872~metal ion binding,	hsa00061:Fatty acid biosynthesis,hsa00620:Pyruvate metabolism,hsa00640:Propanoate metabolism,hsa01100:Metabolic pathways,hsa04152:AMPK signaling pathway,hsa04910:Insulin signaling pathway,hsa04920:Adipocytokine signaling pathway,hsa04922:Glucagon signaling pathway,hsa04931:Insulin resistance,	Lipid metabolism,
8db5f5e7-1d68-4592-b76c-21c0e4de9e5e|19	592	CP011905.1	0	658	Ovis_canadensis_canadensis_isolate_43U_chromosome_20_...	Ovis_canadensis	GCA42426.1	89.3	121	13	0	187	549	125	245	5.2e-56	O02751	228	79.4	68	14	0	181	384	431	498	9e-26	118.2	craniofacial development protein 2(CFDP2)	Bos taurus		GO:0005634~nucleus,GO:0005737~cytoplasm,		NA	NA
b072365d-e964-43b1-9892-783d2409dc04|3	856	CP011901.1	0	1208	Ovis_canadensis_canadensis_isolate_43U_chromosome_16_...	Ovis_canadensis	GCA06567.1	94.1	238	14	0	142	855	177	414	2e-125	O02751	459.1	78.2	165	36	0	142	636	334	498	1.3e-73	277.7	craniofacial development protein 2(CFDP2)	Bos taurus		GO:0005634~nucleus,GO:0005737~cytoplasm,		NA	NA
1566c24b-dc60-439b-aabc-6563f3acd5e2|173	450	CP027081.1	9e-100	375	Bos_mutus_isolate_yakQH1_chromosome_13	Bos_mutus	GBZ73406.1	66.1	127	38	2	32	397	152	278	1.6e-36	O02751	162.9	63.5	126	41	2	32	394	229	354	4.3e-36	152.1	craniofacial development protein 2(CFDP2)	Bos taurus		GO:0005634~nucleus,GO:0005737~cytoplasm,		NA	NA
87bb3b2c-82cc-4773-8a7e-b0d13b67ae92|135	460	CP011894.1	9e-145	525	Ovis_canadensis_canadensis_isolate_43U_chromosome_9_s...	Ovis_canadensis	WP_117433675.1	63.4	153	55	1	4	459	69	221	5.5e-45	O02751	191	57.8	154	64	1	1	459	218	371	1.6e-41	170.2	craniofacial development protein 2(CFDP2)	Bos taurus		GO:0005634~nucleus,GO:0005737~cytoplasm,		NA	NA
a0f60002-0ce8-4b1e-a48b-7aa2b705dd16|5	719	AC150492.4	0	972	Bos_taurus_BAC_CH240-454H24_(Children's_Hospital_Oakl...	Bos_taurus	WP_117433675.1	93.1	144	10	0	128	559	230	373	2.6e-73	O02751	285.8	76.5	119	28	0	128	484	380	498	4.9e-50	199.1	craniofacial development protein 2(CFDP2)	Bos taurus		GO:0005634~nucleus,GO:0005737~cytoplasm,		NA	NA
67e54027-f939-482f-8be9-881492b6f474|5	665	CP027081.1	0	974	Bos_mutus_isolate_yakQH1_chromosome_13	Bos_mutus	WP_183075700.1	96.8	187	5	1	107	664	111	297	1.2e-98	O02751	369.8	74.3	183	44	1	113	652	187	369	5.8e-74	278.5	craniofacial development protein 2(CFDP2)	Bos taurus		GO:0005634~nucleus,GO:0005737~cytoplasm,		NA	NA
7cc18019-7473-4617-8ac6-8659d469f5bf|8	1010	CP011907.1	0	1275	Ovis_canadensis_canadensis_isolate_43U_chromosome_22_...	Ovis_canadensis	WP_117433675.1	47.5	360	148	8	1	1008	54	396	4.2e-66	O02751	262.3	67.4	138	44	1	273	683	295	432	8.7e-45	182.2	craniofacial development protein 2(CFDP2)	Bos taurus		GO:0005634~nucleus,GO:0005737~cytoplasm,		NA	NA
bfc3ab3f-dd2f-4e5a-9d89-5cefe54cfb45|5	649	CP011907.1	0	673	Ovis_canadensis_canadensis_isolate_43U_chromosome_22_...	Ovis_canadensis	WP_181935965.1	86.5	89	12	0	321	587	129	217	3.5e-37	O02751	165.6	77	61	14	0	321	503	437	497	5.1e-22	105.9	craniofacial development protein 2(CFDP2)	Bos taurus		GO:0005634~nucleus,GO:0005737~cytoplasm,		NA	NA
2049b4db-ffe9-45b2-a440-081977ff99c3|5	1350	KX592814.1	0	1550	Bos_taurus_isolate_Dominette_000065F_genomic_sequence	Bos_taurus	WP_117433675.1	44.3	424	188	10	157	1350	1	402	1.8e-72	O02751	283.9	32.4	327	162	10	151	1035	145	444	1.2e-28	129	craniofacial development protein 2(CFDP2)	Bos taurus		GO:0005634~nucleus,GO:0005737~cytoplasm,		NA	NA
4ae3fbbe-c9cd-42c4-b194-bb2300cb936d|8	654	CP011893.1	0	957	Ovis_canadensis_canadensis_isolate_43U_chromosome_8_s...	Ovis_canadensis	WP_183080346.1	67.8	202	50	3	73	654	165	359	2e-61	O02751	246.1	44	125	55	3	73	423	381	498	3.2e-16	86.7	craniofacial development protein 2(CFDP2)	Bos taurus		GO:0005634~nucleus,GO:0005737~cytoplasm,		NA	NA
bf805c17-00ad-40af-8f0c-a1c8738586e6|255	462	CP027081.1	0	837	Bos_mutus_isolate_yakQH1_chromosome_13	Bos_mutus	WP_117433675.1	68.9	151	47	0	3	455	69	219	3.3e-50	O02751	208.4	67.3	150	49	0	6	455	220	369	2.4e-50	199.5	craniofacial development protein 2(CFDP2)	Bos taurus		GO:0005634~nucleus,GO:0005737~cytoplasm,		NA	NA
fa5306bf-f5f6-455e-aa04-04b4e8b095aa|3	1702	KX592814.1	0	1238	Bos_taurus_isolate_Dominette_000065F_genomic_sequence	Bos_taurus	GGD47979.1	51.2	326	146	5	391	1341	48	369	4.1e-69	O02751	273.1	46.8	190	86	4	391	933	315	498	2.9e-32	141.4	craniofacial development protein 2(CFDP2)	Bos taurus		GO:0005634~nucleus,GO:0005737~cytoplasm,		NA	NA
fcb3b7ac-30ca-42b6-8b29-ae07078d0214|6	1302	CP027090.1	0	839	Bos_mutus_isolate_yakQH1_chromosome_22	Bos_mutus	WP_142758366.1	86.3	153	21	0	701	1159	38	190	1.6e-70	O02751	277.3	69.4	134	41	0	701	1102	365	498	2.6e-49	197.6	craniofacial development protein 2(CFDP2)	Bos taurus		GO:0005634~nucleus,GO:0005737~cytoplasm,		NA	NA
dfda9bc2-e9a7-4d9f-a18b-5e4f282075f6|204	1096	CP027096.1	0	1808	Bos_mutus_isolate_yakQH1_chromosome_28	Bos_mutus	GBZ48220.1	68.6	105	33	0	125	439	29	133	2.6e-29	O02751	140.2	63.8	80	26	1	209	439	185	264	7.5e-18	92.8	craniofacial development protein 2(CFDP2)	Bos taurus		GO:0005634~nucleus,GO:0005737~cytoplasm,		NA	NA
3ddad438-94e9-4e47-9dcc-852107106589|4	548	CP011905.1	0	651	Ovis_canadensis_canadensis_isolate_43U_chromosome_20_...	Ovis_canadensis	GCA42426.1	89.3	121	13	0	147	509	125	245	4.8e-56	O02751	228	79.4	68	14	0	141	344	431	498	8.3e-26	118.2	craniofacial development protein 2(CFDP2)	Bos taurus		GO:0005634~nucleus,GO:0005737~cytoplasm,		NA	NA
c2dccec1-ca54-4800-bd1e-d3cca6fc1139|4	1839	CP011898.1	0	2237	Ovis_canadensis_canadensis_isolate_43U_chromosome_13_...	Ovis_canadensis	WP_183080346.1	66.8	497	129	6	58	1494	82	560	1.7e-166	O02751	596.7	80	115	23	0	58	402	298	412	7.6e-47	189.9	craniofacial development protein 2(CFDP2)	Bos taurus		GO:0005634~nucleus,GO:0005737~cytoplasm,		NA	NA
529e2a24-5d0b-4c37-80d3-1e36efc832d2|3	342	CP027092.1	1e-101	381	Bos_mutus_isolate_yakQH1_chromosome_24	Bos_mutus	WP_181935452.1	91	78	7	0	44	277	117	194	5.4e-29	O02751	137.5	75	76	19	0	47	274	298	373	2.6e-25	115.9	craniofacial development protein 2(CFDP2)	Bos taurus		GO:0005634~nucleus,GO:0005737~cytoplasm,		NA	NA
d3151213-6118-4b96-a02d-20da8cfa6fcb|20	1624	CP011899.1	0	1424	Ovis_canadensis_canadensis_isolate_43U_chromosome_14_...	Ovis_canadensis	WP_181935965.1	83.6	219	35	1	188	841	26	244	2.8e-99	O02751	373.2	72	164	45	1	188	676	334	497	3.9e-63	243.8	craniofacial development protein 2(CFDP2)	Bos taurus		GO:0005634~nucleus,GO:0005737~cytoplasm,		NA	NA
b287b7cf-f455-4ba1-a0e7-058b9283b93b|14	1096	CP011897.1	0	791	Ovis_canadensis_canadensis_isolate_43U_chromosome_12_...	Ovis_canadensis	GBY84123.1	70	170	50	1	523	1029	197	366	3.5e-58	O02751	236.1	56.6	145	62	1	523	954	354	498	3.8e-38	160.2	craniofacial development protein 2(CFDP2)	Bos taurus		GO:0005634~nucleus,GO:0005737~cytoplasm,		NA	NA
e56381e4-74ba-479f-ac55-1cac32a1f0ec|3	3039	KX592814.1	0	1583	Bos_taurus_isolate_Dominette_000065F_genomic_sequence	Bos_taurus	WP_142758366.1	73.2	302	75	3	696	1589	38	337	9.7e-114	O02751	422.2	69.4	134	41	0	696	1097	365	498	6e-49	197.6	craniofacial development protein 2(CFDP2)	Bos taurus		GO:0005634~nucleus,GO:0005737~cytoplasm,		NA	NA
81979673-945d-418d-94b3-d8b9679e13fa|3	939	CP011893.1	0	1242	Ovis_canadensis_canadensis_isolate_43U_chromosome_8_s...	Ovis_canadensis	WP_183078250.1	87.9	173	20	1	517	2	98	270	5e-77	O02751	298.5	78.4	74	16	0	517	296	425	498	1.2e-27	125.2	craniofacial development protein 2(CFDP2)	Bos taurus		GO:0005634~nucleus,GO:0005737~cytoplasm,		NA	NA
2b188356-b1ae-45fc-8e6d-9b835c4974dd|15	309	CP027085.1	1e-111	414	Bos_mutus_isolate_yakQH1_chromosome_17	Bos_mutus	GCA06567.1	96.2	79	3	0	71	307	224	302	4.8e-37	O02751	164.1	75.9	79	19	0	71	307	381	459	2.2e-31	136	craniofacial development protein 2(CFDP2)	Bos taurus		GO:0005634~nucleus,GO:0005737~cytoplasm,		NA	NA
97ba0402-279f-4f9d-932e-a0860fcffc41|3	743	NG_005068.4	0	935	Bos_taurus_DR-beta_chain_pseudogene_(LA-DRB)_on_chro...	Bos_taurus	WP_183075780.1	94.1	187	11	0	181	741	53	239	1.3e-96	O02751	363.2	76.5	119	28	0	181	537	380	498	7.3e-49	195.3	craniofacial development protein 2(CFDP2)	Bos taurus		GO:0005634~nucleus,GO:0005737~cytoplasm,		NA	NA
93111238-a025-434d-b312-e540de885fd8|8	932	CP011899.1	0	1195	Ovis_canadensis_canadensis_isolate_43U_chromosome_14_...	Ovis_canadensis	WP_181935965.1	57.6	255	100	6	174	923	105	356	2.6e-62	O02751	249.6	68.6	86	27	0	174	431	413	498	5.2e-28	126.3	craniofacial development protein 2(CFDP2)	Bos taurus		GO:0005634~nucleus,GO:0005737~cytoplasm,		NA	NA
22248a30-d67c-42ec-8ec6-e70a95f430da|3	616	CP027092.1	7e-107	399	Bos_mutus_isolate_yakQH1_chromosome_24	Bos_mutus	KAF7243677.1	52.4	208	61	3	3	512	359	566	1.3e-44	O02751	190.3	66.2	133	44	1	3	398	202	334	1.9e-39	163.7	craniofacial development protein 2(CFDP2)	Bos taurus		GO:0005634~nucleus,GO:0005737~cytoplasm,		NA	NA
bbe8f981-5bfb-41a1-8bfe-5e1a07d9688f|3	1177	CP011897.1	0	804	Ovis_canadensis_canadensis_isolate_43U_chromosome_12_...	Ovis_canadensis	GBY84123.1	70	170	50	1	592	1098	197	366	3.8e-58	O02751	236.1	56.6	145	62	1	592	1023	354	498	4.1e-38	160.2	craniofacial development protein 2(CFDP2)	Bos taurus		GO:0005634~nucleus,GO:0005737~cytoplasm,		NA	NA
1093e2f2-e048-41cc-a619-585142798cb7|6	660	CP011899.1	0	795	Ovis_canadensis_canadensis_isolate_43U_chromosome_14_...	Ovis_canadensis	GBY84123.1	82.9	111	19	0	184	516	256	366	3e-44	O02751	189.1	68.6	86	27	0	184	441	413	498	3.7e-28	126.3	craniofacial development protein 2(CFDP2)	Bos taurus		GO:0005634~nucleus,GO:0005737~cytoplasm,		NA	NA
9dabb1aa-4512-49ef-afa5-50833eda4c81|3	2141	CP011898.1	0	1635	Ovis_canadensis_canadensis_isolate_43U_chromosome_13_...	Ovis_canadensis	WP_142758401.1	73.6	348	74	4	1617	604	87	426	1.4e-135	O02751	494.2	58.2	287	105	5	1629	793	219	498	6.9e-84	313.2	craniofacial development protein 2(CFDP2)	Bos taurus		GO:0005634~nucleus,GO:0005737~cytoplasm,		NA	NA
ab241594-55fd-4a0e-8ae6-5d18c96f34ba|3	1910	CP027097.1	0	837	Bos_mutus_isolate_yakQH1_chromosome_29	Bos_mutus	GGD47979.1	86.5	163	22	0	573	85	243	405	2e-69	O02751	274.2	59.5	74	27	1	719	931	195	268	1.8e-14	82.4	craniofacial development protein 2(CFDP2)	Bos taurus		GO:0005634~nucleus,GO:0005737~cytoplasm,		NA	NA
41d75e3f-3bb1-4a03-b3c2-edb9866440f0|287	545	CP027090.1	8e-146	529	Bos_mutus_isolate_yakQH1_chromosome_22	Bos_mutus	WP_117433675.1	88.4	95	11	0	259	543	129	223	3.3e-41	O02751	178.7	78.9	95	20	0	259	543	279	373	2.5e-38	159.8	craniofacial development protein 2(CFDP2)	Bos taurus		GO:0005634~nucleus,GO:0005737~cytoplasm,		NA	NA
595312f1-5ab7-43c2-b22f-13e7d1dc50ff|13	1497	CP011898.1	0	2237	Ovis_canadensis_canadensis_isolate_43U_chromosome_13_...	Ovis_canadensis	WP_183080346.1	66.8	497	129	6	55	1491	82	560	2.4e-166	O02751	595.9	80	115	23	0	55	399	298	412	6.2e-47	189.9	craniofacial development protein 2(CFDP2)	Bos taurus		GO:0005634~nucleus,GO:0005737~cytoplasm,		NA	NA
d4c4fa9e-5ba2-4364-8913-07bc18dd5f95|5	364	BC149351.1	5e-106	396	Bos_taurus_cDNA_clone_IMAGE:8254504	Bos_taurus	WP_181935965.1	84.3	51	8	0	211	363	26	76	3.2e-16	O02751	95.1	68.6	51	16	0	211	363	334	384	9.2e-13	74.3	craniofacial development protein 2(CFDP2)	Bos taurus		GO:0005634~nucleus,GO:0005737~cytoplasm,		NA	NA
45aca03d-4413-480d-8e65-49f8740c5ce5|6	1347	CP027778.1	0	1332	Clostridium_botulinum_strain_Mfbjulcb6_chromosome,_co...	Clostridium_botulinum	GCA42426.1	88.3	307	35	1	918	1	117	423	4.5e-148	O02751	535	78.4	74	16	0	918	697	425	498	1.7e-27	125.2	craniofacial development protein 2(CFDP2)	Bos taurus		GO:0005634~nucleus,GO:0005737~cytoplasm,		NA	NA
bc764866-d932-42ef-9ab6-fb9b82be5b6f|7	1415	CP027090.1	0	966	Bos_mutus_isolate_yakQH1_chromosome_22	Bos_mutus	WP_142758366.1	68.6	239	69	3	707	1411	38	274	3.6e-79	O02751	306.2	69.4	134	41	0	707	1108	365	498	2.8e-49	197.6	craniofacial development protein 2(CFDP2)	Bos taurus		GO:0005634~nucleus,GO:0005737~cytoplasm,		NA	NA
ca920b3b-e278-4069-afd8-a5dfba5a2301|14	878	CP011901.1	0	1338	Ovis_canadensis_canadensis_isolate_43U_chromosome_16_...	Ovis_canadensis	WP_117433675.1	80.9	157	30	0	341	811	247	403	8e-69	O02751	271.2	80	115	23	0	43	387	298	412	6.2e-47	189.1	craniofacial development protein 2(CFDP2)	Bos taurus		GO:0005634~nucleus,GO:0005737~cytoplasm,		NA	NA
29380258-ae9a-404e-8e6b-085a5f3bb96f|17	1179	CP011895.1	0	811	Ovis_canadensis_canadensis_isolate_43U_chromosome_10_...	Ovis_canadensis	GBY84123.1	71.5	144	40	1	686	1114	223	366	8.5e-50	O02751	208.4	57.1	119	50	1	686	1039	380	498	1.1e-30	135.6	craniofacial development protein 2(CFDP2)	Bos taurus		GO:0005634~nucleus,GO:0005737~cytoplasm,		NA	NA
437fe3cc-60e2-4ca6-a5bf-1818a9379941|21	619	CP027092.1	7e-107	399	Bos_mutus_isolate_yakQH1_chromosome_24	Bos_mutus	KAF7243677.1	52.4	208	61	3	3	512	359	566	1.3e-44	O02751	190.3	66.2	133	44	1	3	398	202	334	2e-39	163.7	craniofacial development protein 2(CFDP2)	Bos taurus		GO:0005634~nucleus,GO:0005737~cytoplasm,		NA	NA
a6628f6c-76c0-49e5-94ac-e21ee8244421|14	906	CP011899.1	0	1053	Ovis_canadensis_canadensis_isolate_43U_chromosome_14_...	Ovis_canadensis	WP_181935965.1	83.6	219	35	1	214	867	26	244	1.5e-99	O02751	373.2	72	164	45	1	214	702	334	497	2.2e-63	243.8	craniofacial development protein 2(CFDP2)	Bos taurus		GO:0005634~nucleus,GO:0005737~cytoplasm,		NA	NA
06c65680-311b-4377-8417-7eaef38c1d56|4	714	CP011893.1	0	1013	Ovis_canadensis_canadensis_isolate_43U_chromosome_8_s...	Ovis_canadensis	WP_181935965.1	75.7	214	48	2	83	712	44	257	7.4e-81	O02751	310.8	63.3	158	57	1	89	559	354	511	1e-47	191.4	craniofacial development protein 2(CFDP2)	Bos taurus		GO:0005634~nucleus,GO:0005737~cytoplasm,		NA	NA
262d0589-3349-4505-854b-531e03a497b8|4	2520	CP027090.1	0	1986	Bos_mutus_isolate_yakQH1_chromosome_22	Bos_mutus	WP_142759868.1	91.3	241	21	0	1035	1757	188	428	6.5e-124	O02751	455.7	80.6	232	45	0	1041	1736	267	498	3.3e-109	397.5	craniofacial development protein 2(CFDP2)	Bos taurus		GO:0005634~nucleus,GO:0005737~cytoplasm,		NA	NA
7ea68ba0-7f5c-41a5-bb75-781f2ed430d2|8	1032	CP011899.1	0	1194	Ovis_canadensis_canadensis_isolate_43U_chromosome_14_...	Ovis_canadensis	WP_181935965.1	57.6	250	99	5	286	1023	105	351	8.5e-62	O02751	248.1	68.6	86	27	0	286	543	413	498	5.8e-28	126.3	craniofacial development protein 2(CFDP2)	Bos taurus		GO:0005634~nucleus,GO:0005737~cytoplasm,		NA	NA
74962cb0-4a61-4f26-b64c-394108fc9ca3|3	1394	CP027087.1	0	730	Bos_mutus_isolate_yakQH1_chromosome_19	Bos_mutus	KAB0368172.1	56.3	288	85	7	3	776	74	350	2.2e-68	O02751	270.4	72.4	76	21	0	911	1138	423	498	3.3e-26	120.9	craniofacial development protein 2(CFDP2)	Bos taurus		GO:0005634~nucleus,GO:0005737~cytoplasm,		NA	NA
c9f660a8-9b98-4128-8376-e108bdb5158a|462	457	CP011901.1	0	652	Ovis_canadensis_canadensis_isolate_43U_chromosome_16_...	Ovis_canadensis	WP_181935965.1	87.5	112	13	1	121	453	126	237	1.9e-45	O02751	192.6	73.8	65	17	0	121	315	434	498	1.4e-21	104	craniofacial development protein 2(CFDP2)	Bos taurus		GO:0005634~nucleus,GO:0005737~cytoplasm,		NA	NA
fc803984-946a-458c-92e8-1d997d847c69|311	522	CP027096.1	0	900	Bos_mutus_isolate_yakQH1_chromosome_28	Bos_mutus	XP_035760053.1	71.4	119	30	2	521	177	5	123	2.6e-35	O03198	159.1	70.8	113	30	1	497	168	8	120	1e-36	154.5	cytochrome c oxidase subunit I(COX1)	Ceratotherium simum	GO:0006119~oxidative phosphorylation,GO:0009060~aerobic respiration,	GO:0005743~mitochondrial inner membrane,GO:0016021~integral component of membrane,GO:0045277~respiratory chain complex IV,	GO:0004129~cytochrome-c oxidase activity,GO:0005506~iron ion binding,GO:0020037~heme binding,	NA	Energy production and conversion,
f679ac7e-ca6f-4a28-b47f-72a82fc2993e|3	3186	CP011907.1	0	1781	Ovis_canadensis_canadensis_isolate_43U_chromosome_22_...	Ovis_canadensis	XP_008538924.1	95.9	49	2	0	3182	3036	96	144	5.7e-16	O09015	97.4	97.8	45	1	0	3170	3036	25	69	3.7e-17	92	MAX interactor 1, dimerization protein(Mxi1)	Rattus norvegicus	GO:0000122~negative regulation of transcription from RNA polymerase II promoter,GO:0006351~transcription, DNA-templated,GO:0006355~regulation of transcription, DNA-templated,	GO:0005634~nucleus,GO:0005730~nucleolus,GO:0005737~cytoplasm,	GO:0003677~DNA binding,GO:0046983~protein dimerization activity,	NA	NA
03b6e196-90a1-499f-b8ff-57da8d29042b|290	818	XM_027521743.1	0	1511	PREDICTED:_Bos_indicus_x_Bos_taurus_synemin_(SYNM...	Bos_indicus_x_Bos_taurus	XP_010844157.1	99.6	272	1	0	818	3	315	586	4.1e-136	O15061	494.6	76.8	272	62	1	818	3	480	750	1.1e-103	377.5	synemin(SYNM)	Homo sapiens	GO:0031443~fast-twitch skeletal muscle fiber contraction,GO:0045104~intermediate filament cytoskeleton organization,	GO:0005882~intermediate filament,GO:0005912~adherens junction,GO:0042383~sarcolemma,GO:0043034~costamere,GO:0060053~neurofilament cytoskeleton,	GO:0005200~structural constituent of cytoskeleton,GO:0005515~protein binding,GO:0008307~structural constituent of muscle,GO:0017166~vinculin binding,GO:0019215~intermediate filament binding,	NA	NA
283afab6-9995-4b87-a4d3-d4b2cad23baa|8	1343	AC226434.3	0	1291	Bos_taurus_Y_Chr_BAC_CH240-332G3_(Children's_Hospital...	Bos_taurus	KAF4008060.1	91.3	103	9	0	775	467	1	103	5.1e-43	O15439	186	65.5	119	33	2	799	467	144	262	3.5e-33	144.1	ATP binding cassette subfamily C member 4(ABCC4)	Homo sapiens	GO:0002576~platelet degranulation,GO:0010243~response to organonitrogen compound,GO:0014070~response to organic cyclic compound,GO:0032310~prostaglandin secretion,GO:0042384~cilium assembly,GO:0042493~response to drug,GO:0048661~positive regulation of smooth muscle cell proliferation,GO:0055085~transmembrane transport,GO:0055114~oxidation-reduction process,GO:0098656~anion transmembrane transport,	GO:0005886~plasma membrane,GO:0016020~membrane,GO:0016021~integral component of membrane,GO:0016323~basolateral plasma membrane,GO:0031088~platelet dense granule membrane,	GO:0005524~ATP binding,GO:0015662~ATPase activity, coupled to transmembrane movement of ions, phosphorylative mechanism,GO:0016404~15-hydroxyprostaglandin dehydrogenase (NAD+) activity,GO:0042626~ATPase activity, coupled to transmembrane movement of substances,GO:0043225~anion transmembrane-transporting ATPase activity,	hsa02010:ABC transporters,hsa04024:cAMP signaling pathway,hsa04976:Bile secretion,	Defense mechanisms,
3f5fa9bb-4e71-4b47-a103-846fa5e0792b|4	443	XM_024989092.1	0	819	PREDICTED:_Bos_taurus_multidrug_resistance-associ...	Bos_taurus	XP_024844860.1	100	147	0	0	1	441	345	491	5.4e-74	O15439	287.3	83	147	25	0	1	441	460	606	6.4e-61	234.6	ATP binding cassette subfamily C member 4(ABCC4)	Homo sapiens	GO:0002576~platelet degranulation,GO:0010243~response to organonitrogen compound,GO:0014070~response to organic cyclic compound,GO:0032310~prostaglandin secretion,GO:0042384~cilium assembly,GO:0042493~response to drug,GO:0048661~positive regulation of smooth muscle cell proliferation,GO:0055085~transmembrane transport,GO:0055114~oxidation-reduction process,GO:0098656~anion transmembrane transport,	GO:0005886~plasma membrane,GO:0016020~membrane,GO:0016021~integral component of membrane,GO:0016323~basolateral plasma membrane,GO:0031088~platelet dense granule membrane,	GO:0005524~ATP binding,GO:0015662~ATPase activity, coupled to transmembrane movement of ions, phosphorylative mechanism,GO:0016404~15-hydroxyprostaglandin dehydrogenase (NAD+) activity,GO:0042626~ATPase activity, coupled to transmembrane movement of substances,GO:0043225~anion transmembrane-transporting ATPase activity,	hsa02010:ABC transporters,hsa04024:cAMP signaling pathway,hsa04976:Bile secretion,	Defense mechanisms,
791fd321-37aa-449e-8117-0ce90d3ebc34|61	1184	XM_024989092.1	0	2187	PREDICTED:_Bos_taurus_multidrug_resistance-associ...	Bos_taurus	XP_027391380.1	96.4	394	14	0	3	1184	103	496	5.8e-208	O15439	733.8	75.9	394	95	0	3	1184	103	496	2e-162	573.2	ATP binding cassette subfamily C member 4(ABCC4)	Homo sapiens	GO:0002576~platelet degranulation,GO:0010243~response to organonitrogen compound,GO:0014070~response to organic cyclic compound,GO:0032310~prostaglandin secretion,GO:0042384~cilium assembly,GO:0042493~response to drug,GO:0048661~positive regulation of smooth muscle cell proliferation,GO:0055085~transmembrane transport,GO:0055114~oxidation-reduction process,GO:0098656~anion transmembrane transport,	GO:0005886~plasma membrane,GO:0016020~membrane,GO:0016021~integral component of membrane,GO:0016323~basolateral plasma membrane,GO:0031088~platelet dense granule membrane,	GO:0005524~ATP binding,GO:0015662~ATPase activity, coupled to transmembrane movement of ions, phosphorylative mechanism,GO:0016404~15-hydroxyprostaglandin dehydrogenase (NAD+) activity,GO:0042626~ATPase activity, coupled to transmembrane movement of substances,GO:0043225~anion transmembrane-transporting ATPase activity,	hsa02010:ABC transporters,hsa04024:cAMP signaling pathway,hsa04976:Bile secretion,	Defense mechanisms,
1e7e2143-d7d2-4a54-8edc-4cee5fc8998c|11	1895	XM_015473885.2	0	3500	PREDICTED:_Bos_taurus_multidrug_resistance-associ...	Bos_taurus	XP_010809214.2	100	492	0	0	419	1894	1	492	3.6e-276	O15439	961.1	73.8	492	129	0	419	1894	1	492	1.3e-203	710.7	ATP binding cassette subfamily C member 4(ABCC4)	Homo sapiens	GO:0002576~platelet degranulation,GO:0010243~response to organonitrogen compound,GO:0014070~response to organic cyclic compound,GO:0032310~prostaglandin secretion,GO:0042384~cilium assembly,GO:0042493~response to drug,GO:0048661~positive regulation of smooth muscle cell proliferation,GO:0055085~transmembrane transport,GO:0055114~oxidation-reduction process,GO:0098656~anion transmembrane transport,	GO:0005886~plasma membrane,GO:0016020~membrane,GO:0016021~integral component of membrane,GO:0016323~basolateral plasma membrane,GO:0031088~platelet dense granule membrane,	GO:0005524~ATP binding,GO:0015662~ATPase activity, coupled to transmembrane movement of ions, phosphorylative mechanism,GO:0016404~15-hydroxyprostaglandin dehydrogenase (NAD+) activity,GO:0042626~ATPase activity, coupled to transmembrane movement of substances,GO:0043225~anion transmembrane-transporting ATPase activity,	hsa02010:ABC transporters,hsa04024:cAMP signaling pathway,hsa04976:Bile secretion,	Defense mechanisms,
26012de9-e7cf-4391-809b-e429e1fc9181|3	2123	XM_024989078.1	0	3921	PREDICTED:_Bos_taurus_multidrug_resistance-associ...	Bos_taurus	XP_014338208.1	87.1	70	9	0	2	211	821	890	7.2e-23	O15439	119.8	67.1	70	23	0	2	211	1246	1315	5e-18	94.4	ATP binding cassette subfamily C member 4(ABCC4)	Homo sapiens	GO:0002576~platelet degranulation,GO:0010243~response to organonitrogen compound,GO:0014070~response to organic cyclic compound,GO:0032310~prostaglandin secretion,GO:0042384~cilium assembly,GO:0042493~response to drug,GO:0048661~positive regulation of smooth muscle cell proliferation,GO:0055085~transmembrane transport,GO:0055114~oxidation-reduction process,GO:0098656~anion transmembrane transport,	GO:0005886~plasma membrane,GO:0016020~membrane,GO:0016021~integral component of membrane,GO:0016323~basolateral plasma membrane,GO:0031088~platelet dense granule membrane,	GO:0005524~ATP binding,GO:0015662~ATPase activity, coupled to transmembrane movement of ions, phosphorylative mechanism,GO:0016404~15-hydroxyprostaglandin dehydrogenase (NAD+) activity,GO:0042626~ATPase activity, coupled to transmembrane movement of substances,GO:0043225~anion transmembrane-transporting ATPase activity,	hsa02010:ABC transporters,hsa04024:cAMP signaling pathway,hsa04976:Bile secretion,	Defense mechanisms,
7c6f3b55-0c22-406f-8afb-dae97311bc9d|6	667	XM_024989090.1	0	1232	PREDICTED:_Bos_taurus_multidrug_resistance-associ...	Bos_taurus	XP_024844858.1	100	107	0	0	3	323	250	356	4.4e-51	O15439	211.8	71.2	111	32	0	3	335	1190	1300	3.4e-37	156.4	ATP binding cassette subfamily C member 4(ABCC4)	Homo sapiens	GO:0002576~platelet degranulation,GO:0010243~response to organonitrogen compound,GO:0014070~response to organic cyclic compound,GO:0032310~prostaglandin secretion,GO:0042384~cilium assembly,GO:0042493~response to drug,GO:0048661~positive regulation of smooth muscle cell proliferation,GO:0055085~transmembrane transport,GO:0055114~oxidation-reduction process,GO:0098656~anion transmembrane transport,	GO:0005886~plasma membrane,GO:0016020~membrane,GO:0016021~integral component of membrane,GO:0016323~basolateral plasma membrane,GO:0031088~platelet dense granule membrane,	GO:0005524~ATP binding,GO:0015662~ATPase activity, coupled to transmembrane movement of ions, phosphorylative mechanism,GO:0016404~15-hydroxyprostaglandin dehydrogenase (NAD+) activity,GO:0042626~ATPase activity, coupled to transmembrane movement of substances,GO:0043225~anion transmembrane-transporting ATPase activity,	hsa02010:ABC transporters,hsa04024:cAMP signaling pathway,hsa04976:Bile secretion,	Defense mechanisms,
5e27821d-b008-4e40-8fbd-93cfd2fd3306|3	213	XM_027535579.1	1e-105	394	PREDICTED:_Bos_indicus_x_Bos_taurus_multidrug_res...	Bos_indicus_x_Bos_taurus	XP_027391355.1	100	70	0	0	2	211	469	538	2.1e-31	O15439	144.8	77.1	70	16	0	2	211	469	538	3e-24	111.7	ATP binding cassette subfamily C member 4(ABCC4)	Homo sapiens	GO:0002576~platelet degranulation,GO:0010243~response to organonitrogen compound,GO:0014070~response to organic cyclic compound,GO:0032310~prostaglandin secretion,GO:0042384~cilium assembly,GO:0042493~response to drug,GO:0048661~positive regulation of smooth muscle cell proliferation,GO:0055085~transmembrane transport,GO:0055114~oxidation-reduction process,GO:0098656~anion transmembrane transport,	GO:0005886~plasma membrane,GO:0016020~membrane,GO:0016021~integral component of membrane,GO:0016323~basolateral plasma membrane,GO:0031088~platelet dense granule membrane,	GO:0005524~ATP binding,GO:0015662~ATPase activity, coupled to transmembrane movement of ions, phosphorylative mechanism,GO:0016404~15-hydroxyprostaglandin dehydrogenase (NAD+) activity,GO:0042626~ATPase activity, coupled to transmembrane movement of substances,GO:0043225~anion transmembrane-transporting ATPase activity,	hsa02010:ABC transporters,hsa04024:cAMP signaling pathway,hsa04976:Bile secretion,	Defense mechanisms,
00be1726-bf7b-4aae-9d36-eb7c9987ea84|3	775	XM_015473885.2	0	1432	PREDICTED:_Bos_taurus_multidrug_resistance-associ...	Bos_taurus	XP_027829661.1	67.5	243	37	2	170	775	1	242	8.3e-78	O15439	300.8	71.4	119	34	0	419	775	1	119	4.9e-48	192.6	ATP binding cassette subfamily C member 4(ABCC4)	Homo sapiens	GO:0002576~platelet degranulation,GO:0010243~response to organonitrogen compound,GO:0014070~response to organic cyclic compound,GO:0032310~prostaglandin secretion,GO:0042384~cilium assembly,GO:0042493~response to drug,GO:0048661~positive regulation of smooth muscle cell proliferation,GO:0055085~transmembrane transport,GO:0055114~oxidation-reduction process,GO:0098656~anion transmembrane transport,	GO:0005886~plasma membrane,GO:0016020~membrane,GO:0016021~integral component of membrane,GO:0016323~basolateral plasma membrane,GO:0031088~platelet dense granule membrane,	GO:0005524~ATP binding,GO:0015662~ATPase activity, coupled to transmembrane movement of ions, phosphorylative mechanism,GO:0016404~15-hydroxyprostaglandin dehydrogenase (NAD+) activity,GO:0042626~ATPase activity, coupled to transmembrane movement of substances,GO:0043225~anion transmembrane-transporting ATPase activity,	hsa02010:ABC transporters,hsa04024:cAMP signaling pathway,hsa04976:Bile secretion,	Defense mechanisms,
a6918666-985c-4e70-9d8d-dbdc61fe1447|5	932	XM_024989092.1	0	1122	PREDICTED:_Bos_taurus_multidrug_resistance-associ...	Bos_taurus	XP_027391380.1	96	201	8	0	3	605	103	303	5.8e-102	O15439	381.3	78.2	202	44	0	3	608	103	304	1.5e-83	310.8	ATP binding cassette subfamily C member 4(ABCC4)	Homo sapiens	GO:0002576~platelet degranulation,GO:0010243~response to organonitrogen compound,GO:0014070~response to organic cyclic compound,GO:0032310~prostaglandin secretion,GO:0042384~cilium assembly,GO:0042493~response to drug,GO:0048661~positive regulation of smooth muscle cell proliferation,GO:0055085~transmembrane transport,GO:0055114~oxidation-reduction process,GO:0098656~anion transmembrane transport,	GO:0005886~plasma membrane,GO:0016020~membrane,GO:0016021~integral component of membrane,GO:0016323~basolateral plasma membrane,GO:0031088~platelet dense granule membrane,	GO:0005524~ATP binding,GO:0015662~ATPase activity, coupled to transmembrane movement of ions, phosphorylative mechanism,GO:0016404~15-hydroxyprostaglandin dehydrogenase (NAD+) activity,GO:0042626~ATPase activity, coupled to transmembrane movement of substances,GO:0043225~anion transmembrane-transporting ATPase activity,	hsa02010:ABC transporters,hsa04024:cAMP signaling pathway,hsa04976:Bile secretion,	Defense mechanisms,
5ab92774-8658-4c96-b3f3-e558f62b1ab1|3	526	XM_024989164.1	0	972	PREDICTED:_Bos_taurus_multidrug_resistance-associ...	Bos_taurus	XP_024844931.1	100	174	0	0	3	524	959	1132	3.1e-92	O15439	348.2	74.7	174	44	0	3	524	1036	1209	2.9e-68	259.2	ATP binding cassette subfamily C member 4(ABCC4)	Homo sapiens	GO:0002576~platelet degranulation,GO:0010243~response to organonitrogen compound,GO:0014070~response to organic cyclic compound,GO:0032310~prostaglandin secretion,GO:0042384~cilium assembly,GO:0042493~response to drug,GO:0048661~positive regulation of smooth muscle cell proliferation,GO:0055085~transmembrane transport,GO:0055114~oxidation-reduction process,GO:0098656~anion transmembrane transport,	GO:0005886~plasma membrane,GO:0016020~membrane,GO:0016021~integral component of membrane,GO:0016323~basolateral plasma membrane,GO:0031088~platelet dense granule membrane,	GO:0005524~ATP binding,GO:0015662~ATPase activity, coupled to transmembrane movement of ions, phosphorylative mechanism,GO:0016404~15-hydroxyprostaglandin dehydrogenase (NAD+) activity,GO:0042626~ATPase activity, coupled to transmembrane movement of substances,GO:0043225~anion transmembrane-transporting ATPase activity,	hsa02010:ABC transporters,hsa04024:cAMP signaling pathway,hsa04976:Bile secretion,	Defense mechanisms,
abe2ac75-b2fc-428f-a8cd-7de76c2aa3c8|4	928	XM_024989092.1	0	1297	PREDICTED:_Bos_taurus_multidrug_resistance-associ...	Bos_taurus	XP_024844860.1	99.2	237	2	0	217	927	144	380	1.9e-121	O15439	446	73.4	237	63	0	217	927	259	495	1.5e-88	327.4	ATP binding cassette subfamily C member 4(ABCC4)	Homo sapiens	GO:0002576~platelet degranulation,GO:0010243~response to organonitrogen compound,GO:0014070~response to organic cyclic compound,GO:0032310~prostaglandin secretion,GO:0042384~cilium assembly,GO:0042493~response to drug,GO:0048661~positive regulation of smooth muscle cell proliferation,GO:0055085~transmembrane transport,GO:0055114~oxidation-reduction process,GO:0098656~anion transmembrane transport,	GO:0005886~plasma membrane,GO:0016020~membrane,GO:0016021~integral component of membrane,GO:0016323~basolateral plasma membrane,GO:0031088~platelet dense granule membrane,	GO:0005524~ATP binding,GO:0015662~ATPase activity, coupled to transmembrane movement of ions, phosphorylative mechanism,GO:0016404~15-hydroxyprostaglandin dehydrogenase (NAD+) activity,GO:0042626~ATPase activity, coupled to transmembrane movement of substances,GO:0043225~anion transmembrane-transporting ATPase activity,	hsa02010:ABC transporters,hsa04024:cAMP signaling pathway,hsa04976:Bile secretion,	Defense mechanisms,
c899632d-d081-436f-b8af-567763787180|6	2202	AC175128.5	0	2146	Bos_taurus_Y_Chr_BAC_CH240-459J2_(Children's_Hospital...	Bos_taurus	XP_024844931.1	100	116	0	0	636	289	930	1045	9e-61	O15439	245.7	69	116	36	0	636	289	1007	1122	4.5e-38	161	ATP binding cassette subfamily C member 4(ABCC4)	Homo sapiens	GO:0002576~platelet degranulation,GO:0010243~response to organonitrogen compound,GO:0014070~response to organic cyclic compound,GO:0032310~prostaglandin secretion,GO:0042384~cilium assembly,GO:0042493~response to drug,GO:0048661~positive regulation of smooth muscle cell proliferation,GO:0055085~transmembrane transport,GO:0055114~oxidation-reduction process,GO:0098656~anion transmembrane transport,	GO:0005886~plasma membrane,GO:0016020~membrane,GO:0016021~integral component of membrane,GO:0016323~basolateral plasma membrane,GO:0031088~platelet dense granule membrane,	GO:0005524~ATP binding,GO:0015662~ATPase activity, coupled to transmembrane movement of ions, phosphorylative mechanism,GO:0016404~15-hydroxyprostaglandin dehydrogenase (NAD+) activity,GO:0042626~ATPase activity, coupled to transmembrane movement of substances,GO:0043225~anion transmembrane-transporting ATPase activity,	hsa02010:ABC transporters,hsa04024:cAMP signaling pathway,hsa04976:Bile secretion,	Defense mechanisms,
afa145e1-1e82-4bda-b583-e669f20945d7|3	539	XM_024989092.1	0	651	PREDICTED:_Bos_taurus_multidrug_resistance-associ...	Bos_taurus	XP_024844860.1	99.2	118	1	0	185	538	249	366	7.3e-57	O15439	230.7	76.3	118	28	0	185	538	364	481	3e-44	179.5	ATP binding cassette subfamily C member 4(ABCC4)	Homo sapiens	GO:0002576~platelet degranulation,GO:0010243~response to organonitrogen compound,GO:0014070~response to organic cyclic compound,GO:0032310~prostaglandin secretion,GO:0042384~cilium assembly,GO:0042493~response to drug,GO:0048661~positive regulation of smooth muscle cell proliferation,GO:0055085~transmembrane transport,GO:0055114~oxidation-reduction process,GO:0098656~anion transmembrane transport,	GO:0005886~plasma membrane,GO:0016020~membrane,GO:0016021~integral component of membrane,GO:0016323~basolateral plasma membrane,GO:0031088~platelet dense granule membrane,	GO:0005524~ATP binding,GO:0015662~ATPase activity, coupled to transmembrane movement of ions, phosphorylative mechanism,GO:0016404~15-hydroxyprostaglandin dehydrogenase (NAD+) activity,GO:0042626~ATPase activity, coupled to transmembrane movement of substances,GO:0043225~anion transmembrane-transporting ATPase activity,	hsa02010:ABC transporters,hsa04024:cAMP signaling pathway,hsa04976:Bile secretion,	Defense mechanisms,
3dafab33-efdd-4e96-8f96-b40c6c26040e|5	679	XM_010810937.3	0	1254	PREDICTED:_Bos_taurus_multidrug_resistance-associ...	Bos_taurus	XP_010809239.3	100	88	0	0	414	677	1	88	7.6e-43	O15439	184.5	78.4	88	19	0	414	677	1	88	6e-34	145.6	ATP binding cassette subfamily C member 4(ABCC4)	Homo sapiens	GO:0002576~platelet degranulation,GO:0010243~response to organonitrogen compound,GO:0014070~response to organic cyclic compound,GO:0032310~prostaglandin secretion,GO:0042384~cilium assembly,GO:0042493~response to drug,GO:0048661~positive regulation of smooth muscle cell proliferation,GO:0055085~transmembrane transport,GO:0055114~oxidation-reduction process,GO:0098656~anion transmembrane transport,	GO:0005886~plasma membrane,GO:0016020~membrane,GO:0016021~integral component of membrane,GO:0016323~basolateral plasma membrane,GO:0031088~platelet dense granule membrane,	GO:0005524~ATP binding,GO:0015662~ATPase activity, coupled to transmembrane movement of ions, phosphorylative mechanism,GO:0016404~15-hydroxyprostaglandin dehydrogenase (NAD+) activity,GO:0042626~ATPase activity, coupled to transmembrane movement of substances,GO:0043225~anion transmembrane-transporting ATPase activity,	hsa02010:ABC transporters,hsa04024:cAMP signaling pathway,hsa04976:Bile secretion,	Defense mechanisms,
92f3b8ff-bba8-4f39-80be-0d89458e9f13|8	967	XM_010810937.3	0	1319	PREDICTED:_Bos_taurus_multidrug_resistance-associ...	Bos_taurus	XP_027829514.1	89.9	119	12	0	408	764	1	119	2.5e-55	O15439	226.5	76.5	102	24	0	408	713	1	102	2.8e-40	167.2	ATP binding cassette subfamily C member 4(ABCC4)	Homo sapiens	GO:0002576~platelet degranulation,GO:0010243~response to organonitrogen compound,GO:0014070~response to organic cyclic compound,GO:0032310~prostaglandin secretion,GO:0042384~cilium assembly,GO:0042493~response to drug,GO:0048661~positive regulation of smooth muscle cell proliferation,GO:0055085~transmembrane transport,GO:0055114~oxidation-reduction process,GO:0098656~anion transmembrane transport,	GO:0005886~plasma membrane,GO:0016020~membrane,GO:0016021~integral component of membrane,GO:0016323~basolateral plasma membrane,GO:0031088~platelet dense granule membrane,	GO:0005524~ATP binding,GO:0015662~ATPase activity, coupled to transmembrane movement of ions, phosphorylative mechanism,GO:0016404~15-hydroxyprostaglandin dehydrogenase (NAD+) activity,GO:0042626~ATPase activity, coupled to transmembrane movement of substances,GO:0043225~anion transmembrane-transporting ATPase activity,	hsa02010:ABC transporters,hsa04024:cAMP signaling pathway,hsa04976:Bile secretion,	Defense mechanisms,
c314defe-d54a-4101-9445-f1fc54c5cdf7|4	688	XM_024989092.1	0	1271	PREDICTED:_Bos_taurus_multidrug_resistance-associ...	Bos_taurus	XP_025118901.1	96.6	203	7	0	2	610	1119	1321	6.6e-103	O15439	384	76.8	203	47	0	2	610	1123	1325	4.9e-84	312	ATP binding cassette subfamily C member 4(ABCC4)	Homo sapiens	GO:0002576~platelet degranulation,GO:0010243~response to organonitrogen compound,GO:0014070~response to organic cyclic compound,GO:0032310~prostaglandin secretion,GO:0042384~cilium assembly,GO:0042493~response to drug,GO:0048661~positive regulation of smooth muscle cell proliferation,GO:0055085~transmembrane transport,GO:0055114~oxidation-reduction process,GO:0098656~anion transmembrane transport,	GO:0005886~plasma membrane,GO:0016020~membrane,GO:0016021~integral component of membrane,GO:0016323~basolateral plasma membrane,GO:0031088~platelet dense granule membrane,	GO:0005524~ATP binding,GO:0015662~ATPase activity, coupled to transmembrane movement of ions, phosphorylative mechanism,GO:0016404~15-hydroxyprostaglandin dehydrogenase (NAD+) activity,GO:0042626~ATPase activity, coupled to transmembrane movement of substances,GO:0043225~anion transmembrane-transporting ATPase activity,	hsa02010:ABC transporters,hsa04024:cAMP signaling pathway,hsa04976:Bile secretion,	Defense mechanisms,
042256e6-63b7-45ba-a4de-8b5cedba197a|7	491	XM_027535572.1	1e-103	388	PREDICTED:_Bos_indicus_x_Bos_taurus_multidrug_res...	Bos_indicus_x_Bos_taurus	XP_024844840.1	98.3	60	1	0	345	166	511	570	9.7e-24	O15439	120.6	77	61	13	1	345	166	515	575	9.8e-18	91.3	ATP binding cassette subfamily C member 4(ABCC4)	Homo sapiens	GO:0002576~platelet degranulation,GO:0010243~response to organonitrogen compound,GO:0014070~response to organic cyclic compound,GO:0032310~prostaglandin secretion,GO:0042384~cilium assembly,GO:0042493~response to drug,GO:0048661~positive regulation of smooth muscle cell proliferation,GO:0055085~transmembrane transport,GO:0055114~oxidation-reduction process,GO:0098656~anion transmembrane transport,	GO:0005886~plasma membrane,GO:0016020~membrane,GO:0016021~integral component of membrane,GO:0016323~basolateral plasma membrane,GO:0031088~platelet dense granule membrane,	GO:0005524~ATP binding,GO:0015662~ATPase activity, coupled to transmembrane movement of ions, phosphorylative mechanism,GO:0016404~15-hydroxyprostaglandin dehydrogenase (NAD+) activity,GO:0042626~ATPase activity, coupled to transmembrane movement of substances,GO:0043225~anion transmembrane-transporting ATPase activity,	hsa02010:ABC transporters,hsa04024:cAMP signaling pathway,hsa04976:Bile secretion,	Defense mechanisms,
ee6023da-2201-4b22-9e8f-0716c7d06e10|5	482	XM_024989092.1	0	869	PREDICTED:_Bos_taurus_multidrug_resistance-associ...	Bos_taurus	XP_025118901.1	96.3	135	5	0	2	406	1187	1321	2.3e-62	O15439	248.8	69.6	135	41	0	2	406	1191	1325	2.4e-45	183	ATP binding cassette subfamily C member 4(ABCC4)	Homo sapiens	GO:0002576~platelet degranulation,GO:0010243~response to organonitrogen compound,GO:0014070~response to organic cyclic compound,GO:0032310~prostaglandin secretion,GO:0042384~cilium assembly,GO:0042493~response to drug,GO:0048661~positive regulation of smooth muscle cell proliferation,GO:0055085~transmembrane transport,GO:0055114~oxidation-reduction process,GO:0098656~anion transmembrane transport,	GO:0005886~plasma membrane,GO:0016020~membrane,GO:0016021~integral component of membrane,GO:0016323~basolateral plasma membrane,GO:0031088~platelet dense granule membrane,	GO:0005524~ATP binding,GO:0015662~ATPase activity, coupled to transmembrane movement of ions, phosphorylative mechanism,GO:0016404~15-hydroxyprostaglandin dehydrogenase (NAD+) activity,GO:0042626~ATPase activity, coupled to transmembrane movement of substances,GO:0043225~anion transmembrane-transporting ATPase activity,	hsa02010:ABC transporters,hsa04024:cAMP signaling pathway,hsa04976:Bile secretion,	Defense mechanisms,
858de285-38d7-48c0-9d64-a56fe055fbd5|4	1818	XM_024989306.1	0	3164	PREDICTED:_Bos_taurus_melanoma-associated_antigen...	Bos_taurus	XP_024845074.1	100	343	0	0	169	1197	1	343	4.1e-184	O15481	655.2	51.3	345	162	4	169	1191	1	343	2e-79	298.1	MAGE family member B4(MAGEB4)	Homo sapiens		GO:0005737~cytoplasm,	GO:0005515~protein binding,	NA	NA
68042e59-9b4d-4809-99e6-a2b84e0f54c0|3	426	XM_027517000.1	5e-167	599	PREDICTED:_Bos_indicus_x_Bos_taurus_calcium_bindi...	Bos_indicus_x_Bos_taurus	XP_010841049.1	57.7	137	40	2	381	1	233	361	3.3e-28	O18737	135.2	57.7	137	40	2	381	1	305	433	6.7e-31	134.8	calcium binding and coiled-coil domain 2(CALCOCO2)	Bos taurus	GO:0034341~response to interferon-gamma,GO:0098792~xenophagy,GO:1901098~positive regulation of autophagosome maturation,	GO:0000421~autophagosome membrane,GO:0005776~autophagosome,GO:0005856~cytoskeleton,GO:0016020~membrane,GO:0031410~cytoplasmic vesicle,GO:0048471~perinuclear region of cytoplasm,	GO:0042803~protein homodimerization activity,	NA	NA
969f9c19-c601-41ca-90ee-71ab8085c498|3	646	XM_027558789.1	2e-163	588	PREDICTED:_Bos_indicus_x_Bos_taurus_CBFA2/RUNX1_t...	Bos_indicus_x_Bos_taurus	XP_028340663.1	99	100	1	0	319	20	53	152	2.3e-49	O43439	206.1	96	100	4	0	319	20	505	604	3.4e-50	199.5	CBFA2/RUNX1 translocation partner 2(CBFA2T2)	Homo sapiens	GO:0006351~transcription, DNA-templated,GO:0010976~positive regulation of neuron projection development,GO:0010977~negative regulation of neuron projection development,GO:0030855~epithelial cell differentiation,GO:0045746~negative regulation of Notch signaling pathway,GO:0045892~negative regulation of transcription, DNA-templated,GO:0045944~positive regulation of transcription from RNA polymerase…	GO:0005634~nucleus,	GO:0003700~transcription factor activity, sequence-specific DNA binding,GO:0003714~transcription corepressor activity,GO:0005515~protein binding,GO:0046872~metal ion binding,	NA	NA
71c4fce0-3585-4dcd-a4a7-bdc2ff758c7b|9	593	XR_002183503.1	0	785	PREDICTED:_Bos_indicus_uncharacterized_LOC1095772...	Bos_indicus	XP_024838980.1	85.4	82	11	1	165	407	134	215	1.4e-32	O43488	150.2	91	67	6	0	165	365	198	264	4.9e-32	139	aldo-keto reductase family 7 member A2(AKR7A2)	Homo sapiens	GO:0005975~carbohydrate metabolic process,GO:0006081~cellular aldehyde metabolic process,GO:0006805~xenobiotic metabolic process,GO:0044597~daunorubicin metabolic process,GO:0044598~doxorubicin metabolic process,GO:0055114~oxidation-reduction process,	GO:0005739~mitochondrion,GO:0005794~Golgi apparatus,GO:0005829~cytosol,GO:0070062~extracellular exosome,	GO:0000252~C-3 sterol dehydrogenase (C-4 sterol decarboxylase) activity,GO:0004032~alditol:NADP+ 1-oxidoreductase activity,GO:0004033~aldo-keto reductase (NADP) activity,GO:0004448~isocitrate dehydrogenase activity,GO:0004495~mevaldate reductase activity,GO:0005515~protein binding,GO:0008875~gluconate dehydrogenase activity,GO:0009055~electron carrier activity,GO:0018451~epoxide dehydrogenase act…	hsa00980:Metabolism of xenobiotics by cytochrome P450,	NA
bfabad0b-511c-4957-9318-b73908e8b993|3	487	XM_027518249.1	0	861	PREDICTED:_Bos_indicus_x_Bos_taurus_kinesin_famil...	Bos_indicus_x_Bos_taurus	XP_010845715.1	100	105	0	0	317	3	878	982	1.4e-51	O43896	213	91.4	105	9	0	317	3	879	983	8.1e-49	194.5	kinesin family member 1C(KIF1C)	Homo sapiens	GO:0006890~retrograde vesicle-mediated transport, Golgi to ER,GO:0007018~microtubule-based movement,GO:0030705~cytoskeleton-dependent intracellular transport,	GO:0005783~endoplasmic reticulum,GO:0005794~Golgi apparatus,GO:0005871~kinesin complex,GO:0005874~microtubule,	GO:0003774~motor activity,GO:0003777~microtubule motor activity,GO:0005515~protein binding,GO:0005524~ATP binding,GO:0008017~microtubule binding,GO:0016887~ATPase activity,GO:0044822~poly(A) RNA binding,	NA	NA
ee2e9992-a6ce-45d0-a078-762be222b15d|5	274	XM_028167179.1	7e-99	372	PREDICTED:_Balaenoptera_acutorostrata_scammoni_AD...	Balaenoptera_acutorostrata	O46382.1	100	63	0	0	274	86	646	708	9.2e-24	O46382	119.8	100	63	0	0	274	86	646	708	1.4e-26	119.8	ADP ribosylation factor guanine nucleotide exchange factor 1(ARFGEF1)	Bos taurus	GO:0007030~Golgi organization,GO:0010256~endomembrane system organization,GO:0015031~protein transport,GO:0016192~vesicle-mediated transport,GO:0030837~negative regulation of actin filament polymerization,GO:0032012~regulation of ARF protein signal transduction,GO:0034260~negative regulation of GTPase activity,GO:0043547~positive regulation of GTPase activity,GO:0090284~positive regulation of pro…	GO:0000139~Golgi membrane,GO:0005654~nucleoplasm,GO:0005730~nucleolus,GO:0005802~trans-Golgi network,GO:0005829~cytosol,GO:0016363~nuclear matrix,GO:0030532~small nuclear ribonucleoprotein complex,GO:0048471~perinuclear region of cytoplasm,	GO:0005086~ARF guanyl-nucleotide exchange factor activity,GO:0034237~protein kinase A regulatory subunit binding,	bta04144:Endocytosis,	General function prediction only,
a925e440-b7f6-418f-a743-be3894aaa1d2|5	349	XM_027559762.1	5e-96	363	PREDICTED:_Bos_indicus_x_Bos_taurus_supervillin_(...	Bos_indicus_x_Bos_taurus	XP_025120055.1	100	64	0	0	195	4	327	390	1.5e-26	O46385	129.4	100	64	0	0	195	4	327	390	2.3e-29	129.4	supervillin(SVIL)	Bos taurus	GO:0007010~cytoskeleton organization,GO:0032467~positive regulation of cytokinesis,	GO:0002102~podosome,GO:0005737~cytoplasm,GO:0005886~plasma membrane,GO:0030054~cell junction,GO:0030496~midbody,GO:0032154~cleavage furrow,GO:0036449~microtubule minus-end,GO:0071437~invadopodium,	GO:0005515~protein binding,GO:0051015~actin filament binding,	NA	NA
612ca7e7-948e-492a-86b2-b7cf0f5bf575	326	XM_027559762.1	6e-80	309	PREDICTED:_Bos_indicus_x_Bos_taurus_supervillin_(...	Bos_indicus_x_Bos_taurus	XP_025120055.1	100	56	0	0	170	3	325	380	7.8e-22	O46385	113.6	98.2	56	1	0	170	3	325	380	3.5e-24	112.1	supervillin(SVIL)	Bos taurus	GO:0007010~cytoskeleton organization,GO:0032467~positive regulation of cytokinesis,	GO:0002102~podosome,GO:0005737~cytoplasm,GO:0005886~plasma membrane,GO:0030054~cell junction,GO:0030496~midbody,GO:0032154~cleavage furrow,GO:0036449~microtubule minus-end,GO:0071437~invadopodium,	GO:0005515~protein binding,GO:0051015~actin filament binding,	NA	NA
2b15ad2c-3349-41dc-9b6f-67f769a7c04d|179	472	CP011898.1	0	798	Ovis_canadensis_canadensis_isolate_43U_chromosome_13_...	Ovis_canadensis	NA	NA	NA	NA	NA	NA	NA	NA	NA	NA	O46385	NA	97	33	1	0	204	106	727	759	6.5e-11	68.6	supervillin(SVIL)	Bos taurus	GO:0007010~cytoskeleton organization,GO:0032467~positive regulation of cytokinesis,	GO:0002102~podosome,GO:0005737~cytoplasm,GO:0005886~plasma membrane,GO:0030054~cell junction,GO:0030496~midbody,GO:0032154~cleavage furrow,GO:0036449~microtubule minus-end,GO:0071437~invadopodium,	GO:0005515~protein binding,GO:0051015~actin filament binding,	NA	NA
c46d4b5b-63b2-4e25-a566-b5b226710b91|6	260	XM_027559769.1	3e-67	267	PREDICTED:_Bos_indicus_x_Bos_taurus_supervillin_(...	Bos_indicus_x_Bos_taurus	NA	NA	NA	NA	NA	NA	NA	NA	NA	NA	O46385	NA	100	36	0	0	110	3	3	38	2.2e-13	75.9	supervillin(SVIL)	Bos taurus	GO:0007010~cytoskeleton organization,GO:0032467~positive regulation of cytokinesis,	GO:0002102~podosome,GO:0005737~cytoplasm,GO:0005886~plasma membrane,GO:0030054~cell junction,GO:0030496~midbody,GO:0032154~cleavage furrow,GO:0036449~microtubule minus-end,GO:0071437~invadopodium,	GO:0005515~protein binding,GO:0051015~actin filament binding,	NA	NA
4057e190-ebdf-4524-a5d8-88dc75438e1c|6	399	XR_004521854.1	6e-66	263	PREDICTED:_Tursiops_truncatus_uncharacterized_LOC...	Tursiops_truncatus	XP_014402095.1	97.2	36	1	0	213	106	1436	1471	6.9e-12	O54728	80.9	88.2	34	4	0	207	106	1339	1372	3.2e-11	69.3	phospholipase B1(Plb1)	Rattus norvegicus	GO:0006629~lipid metabolic process,GO:0006644~phospholipid metabolic process,GO:0016042~lipid catabolic process,GO:0042572~retinol metabolic process,GO:2000344~positive regulation of acrosome reaction,	GO:0016021~integral component of membrane,GO:0016324~apical plasma membrane,GO:0031526~brush border membrane,	GO:0004622~lysophospholipase activity,GO:0004623~phospholipase A2 activity,GO:0016298~lipase activity,GO:0050253~retinyl-palmitate esterase activity,	rno00564:Glycerophospholipid metabolism,rno00565:Ether lipid metabolism,rno00590:Arachidonic acid metabolism,rno00591:Linoleic acid metabolism,rno00592:alpha-Linolenic acid metabolism,rno01100:Metabolic pathways,rno04977:Vitamin digestion and absorption,	NA
6019218f-e34b-46e9-9b3a-0fed262d8e99|6	413	CP027084.1	2e-141	514	Bos_mutus_isolate_yakQH1_chromosome_16	Bos_mutus	KAB1258647.1	93.8	96	6	0	413	126	664	759	1.4e-44	O54874	189.5	95.2	83	4	0	413	165	1515	1597	8.4e-39	161	CDC42 binding protein kinase alpha(Cdc42bpa)	Rattus norvegicus	GO:0000226~microtubule cytoskeleton organization,GO:0006468~protein phosphorylation,GO:0007010~cytoskeleton organization,GO:0007097~nuclear migration,GO:0016477~cell migration,GO:0031032~actomyosin structure organization,GO:0031532~actin cytoskeleton reorganization,GO:0035556~intracellular signal transduction,GO:0051056~regulation of small GTPase mediated signal transduction,	GO:0005622~intracellular,GO:0005737~cytoplasm,GO:0005911~cell-cell junction,GO:0031252~cell leading edge,GO:0042641~actomyosin,GO:0070062~extracellular exosome,	GO:0000287~magnesium ion binding,GO:0004674~protein serine/threonine kinase activity,GO:0005515~protein binding,GO:0005524~ATP binding,GO:0042802~identical protein binding,GO:0046872~metal ion binding,	NA	DNA replication, recombination, and repair,Function unknown,
fc6758f9-0457-4d58-919f-3d6bf3430402|3	433	XM_027557984.1	4e-178	636	PREDICTED:_Bos_indicus_x_Bos_taurus_Rho_guanine_n...	Bos_indicus_x_Bos_taurus	XP_036010059.1	100	41	0	0	277	155	879	919	2.6e-12	O55043	82.4	100	41	0	0	277	155	606	646	4e-15	82.4	Rho guanine nucleotide exchange factor 7(Arhgef7)	Rattus norvegicus	GO:0002244~hematopoietic progenitor cell differentiation,GO:0007030~Golgi organization,GO:0007264~small GTPase mediated signal transduction,GO:0010763~positive regulation of fibroblast migration,GO:0030032~lamellipodium assembly,GO:0032092~positive regulation of protein binding,GO:0035023~regulation of Rho protein signal transduction,GO:0035556~intracellular signal transduction,GO:0043065~positiv…	GO:0000322~storage vacuole,GO:0001726~ruffle,GO:0005622~intracellular,GO:0005737~cytoplasm,GO:0005829~cytosol,GO:0005886~plasma membrane,GO:0005925~focal adhesion,GO:0005938~cell cortex,GO:0030027~lamellipodium,GO:0030426~growth cone,GO:0043005~neuron projection,GO:0043025~neuronal cell body,GO:0043234~protein complex,	GO:0005085~guanyl-nucleotide exchange factor activity,GO:0005089~Rho guanyl-nucleotide exchange factor activity,GO:0005515~protein binding,GO:0019901~protein kinase binding,	rno04810:Regulation of actin cytoskeleton,	NA
fd32336e-bea0-479f-a661-f54c95c20e93|6	1949	CP027090.1	0	1563	Bos_mutus_isolate_yakQH1_chromosome_22	Bos_mutus	WP_117440075.1	78.4	125	26	1	903	532	388	512	2.6e-43	O55128	187.6	87.7	65	7	1	444	253	1	65	2.3e-25	118.6	Sin3-associated polypeptide 18(Sap18)	Mus musculus	GO:0000183~chromatin silencing at rDNA,GO:0000381~regulation of alternative mRNA splicing, via spliceosome,GO:0006351~transcription, DNA-templated,GO:0006355~regulation of transcription, DNA-templated,GO:0006397~mRNA processing,GO:0008380~RNA splicing,GO:0043065~positive regulation of apoptotic process,GO:0048025~negative regulation of mRNA splicing, via spliceosome,	GO:0000118~histone deacetylase complex,GO:0005654~nucleoplasm,GO:0005667~transcription factor complex,GO:0005737~cytoplasm,GO:0016607~nuclear speck,GO:0035145~exon-exon junction complex,GO:0061574~ASAP complex,	GO:0005515~protein binding,GO:0044822~poly(A) RNA binding,	mmu03013:RNA transport,mmu03015:mRNA surveillance pathway,	NA
bd2a64eb-f0ec-42a1-a0c1-6285539c42c8|3	393	XM_005202085.4	1e-83	322	PREDICTED:_Bos_taurus_minichromosome_maintenance_...	Bos_taurus	XP_005902392.1	100	53	0	0	350	192	1928	1980	2.2e-18	O60318	102.4	77.4	53	12	0	350	192	1928	1980	6.2e-15	81.6	minichromosome maintenance complex component 3 associated protein(MCM3AP)	Homo sapiens	GO:0002376~immune system process,GO:0006260~DNA replication,GO:0006606~protein import into nucleus,GO:0051028~mRNA transport,	GO:0005634~nucleus,GO:0005643~nuclear pore,GO:0005654~nucleoplasm,GO:0005737~cytoplasm,GO:0005829~cytosol,GO:0016021~integral component of membrane,GO:0031965~nuclear membrane,	GO:0000166~nucleotide binding,GO:0003677~DNA binding,GO:0016746~transferase activity, transferring acyl groups,	NA	NA
d79e427b-fe2f-4de6-86cd-6de53ac844e5|13	264	XM_019956365.1	8e-133	484	PREDICTED:_Bos_indicus_protein_diaphanous_homolog...	Bos_indicus	XP_019811924.1	84.2	76	12	0	230	3	1	76	6.4e-22	O60879	113.6	74.5	55	3	1	134	3	32	86	4.3e-12	71.6	diaphanous related formin 2(DIAPH2)	Homo sapiens	GO:0000910~cytokinesis,GO:0007015~actin filament organization,GO:0007275~multicellular organism development,GO:0007292~female gamete generation,GO:0048477~oogenesis,	GO:0005730~nucleolus,GO:0005739~mitochondrion,GO:0005769~early endosome,GO:0005794~Golgi apparatus,GO:0005829~cytosol,GO:0043231~intracellular membrane-bounded organelle,	GO:0003779~actin binding,GO:0005102~receptor binding,GO:0017048~Rho GTPase binding,	hsa04810:Regulation of actin cytoskeleton,	NA
d44284fb-500c-49f9-b6b2-8c792e865c72|4	637	XR_003506325.1	6e-113	420	PREDICTED:_Bos_indicus_x_Bos_taurus_obscurin_like...	Bos_indicus_x_Bos_taurus	XP_024856499.1	100	75	0	0	477	253	1279	1353	1e-33	O75147	154.1	84	75	12	0	477	253	1371	1445	1.3e-30	134.4	obscurin like 1(OBSL1)	Homo sapiens	GO:0000226~microtubule cytoskeleton organization,GO:0007010~cytoskeleton organization,GO:0007030~Golgi organization,GO:0007088~regulation of mitotic nuclear division,GO:0034067~protein localization to Golgi apparatus,GO:0050775~positive regulation of dendrite morphogenesis,GO:0055003~cardiac myofibril assembly,	GO:0005737~cytoplasm,GO:0005794~Golgi apparatus,GO:0005813~centrosome,GO:0014704~intercalated disc,GO:0030018~Z disc,GO:0031430~M band,GO:0048471~perinuclear region of cytoplasm,GO:1990393~3M complex,	GO:0005515~protein binding,GO:0008093~cytoskeletal adaptor activity,GO:0016301~kinase activity,	NA	NA
d37e0819-3b87-474b-8aea-346bcecd637e|5	588	XR_003506325.1	5e-113	420	PREDICTED:_Bos_indicus_x_Bos_taurus_obscurin_like...	Bos_indicus_x_Bos_taurus	XP_024856499.1	82.7	98	15	1	425	132	1279	1374	1.9e-34	O75147	156.4	70.4	98	27	1	425	132	1371	1466	2.4e-31	136.7	obscurin like 1(OBSL1)	Homo sapiens	GO:0000226~microtubule cytoskeleton organization,GO:0007010~cytoskeleton organization,GO:0007030~Golgi organization,GO:0007088~regulation of mitotic nuclear division,GO:0034067~protein localization to Golgi apparatus,GO:0050775~positive regulation of dendrite morphogenesis,GO:0055003~cardiac myofibril assembly,	GO:0005737~cytoplasm,GO:0005794~Golgi apparatus,GO:0005813~centrosome,GO:0014704~intercalated disc,GO:0030018~Z disc,GO:0031430~M band,GO:0048471~perinuclear region of cytoplasm,GO:1990393~3M complex,	GO:0005515~protein binding,GO:0008093~cytoskeletal adaptor activity,GO:0016301~kinase activity,	NA	NA
4f6fe759-50a4-4d81-a56d-3397257070cb|12	579	XR_003506325.1	5e-113	420	PREDICTED:_Bos_indicus_x_Bos_taurus_obscurin_like...	Bos_indicus_x_Bos_taurus	XP_024856499.1	100	75	0	0	419	195	1279	1353	7.2e-34	O75147	154.5	84	75	12	0	419	195	1371	1445	9.1e-31	134.8	obscurin like 1(OBSL1)	Homo sapiens	GO:0000226~microtubule cytoskeleton organization,GO:0007010~cytoskeleton organization,GO:0007030~Golgi organization,GO:0007088~regulation of mitotic nuclear division,GO:0034067~protein localization to Golgi apparatus,GO:0050775~positive regulation of dendrite morphogenesis,GO:0055003~cardiac myofibril assembly,	GO:0005737~cytoplasm,GO:0005794~Golgi apparatus,GO:0005813~centrosome,GO:0014704~intercalated disc,GO:0030018~Z disc,GO:0031430~M band,GO:0048471~perinuclear region of cytoplasm,GO:1990393~3M complex,	GO:0005515~protein binding,GO:0008093~cytoskeletal adaptor activity,GO:0016301~kinase activity,	NA	NA
0436c09d-e52d-426a-9982-f739fdad002a|3	839	XM_027517673.1	2e-129	475	PREDICTED:_Bos_indicus_x_Bos_taurus_endoplasmic_r...	Bos_indicus_x_Bos_taurus	XP_024428872.1	96.3	54	2	0	376	215	739	792	2e-21	O75460	113.6	92.3	52	4	0	376	221	752	803	1.1e-21	105.1	endoplasmic reticulum to nucleus signaling 1(ERN1)	Homo sapiens	GO:0001935~endothelial cell proliferation,GO:0006351~transcription, DNA-templated,GO:0006355~regulation of transcription, DNA-templated,GO:0006379~mRNA cleavage,GO:0006402~mRNA catabolic process,GO:0006468~protein phosphorylation,GO:0006987~activation of signaling protein activity involved in unfolded protein response,GO:0007050~cell cycle arrest,GO:0007257~activation of JUN kinase activity,GO:00…	GO:0005637~nuclear inner membrane,GO:0005737~cytoplasm,GO:0005739~mitochondrion,GO:0005783~endoplasmic reticulum,GO:0005789~endoplasmic reticulum membrane,GO:0030176~integral component of endoplasmic reticulum membrane,GO:1990332~Ire1 complex,GO:1990597~AIP1-IRE1 complex,GO:1990604~IRE1-TRAF2-ASK1 complex,GO:1990630~IRE1-RACK1-PP2A complex,	GO:0000287~magnesium ion binding,GO:0004521~endoribonuclease activity,GO:0004674~protein serine/threonine kinase activity,GO:0005161~platelet-derived growth factor receptor binding,GO:0005515~protein binding,GO:0005524~ATP binding,GO:0019899~enzyme binding,GO:0030544~Hsp70 protein binding,GO:0042802~identical protein binding,GO:0042803~protein homodimerization activity,GO:0043531~ADP binding,GO:0…	hsa04141:Protein processing in endoplasmic reticulum,hsa04932:Non-alcoholic fatty liver disease (NAFLD),hsa05010:Alzheimer's disease,	Function unknown,
6f7a7838-ab92-4b6b-ae52-4ea52baff8bd|106	616	XM_027549944.1	0	1138	PREDICTED:_Bos_indicus_x_Bos_taurus_neurofilament...	Bos_indicus_x_Bos_taurus	XP_005903043.1	100	194	0	0	616	35	427	620	9.3e-48	O77788	200.7	100	194	0	0	616	35	430	623	1.4e-50	200.7	neurofilament, medium polypeptide(NEFM)	Bos taurus	GO:0061564~axon development,GO:0098779~mitophagy in response to mitochondrial depolarization,	GO:0005883~neurofilament,GO:0097418~neurofibrillary tangle,	GO:0005198~structural molecule activity,	bta05014:Amyotrophic lateral sclerosis (ALS),	NA
f38c264d-6255-45d5-9bd6-4307ae86b987|16743	508	CP027078.1	0	804	Bos_mutus_isolate_yakQH1_chromosome_10	Bos_mutus	AEP21820.1	81.5	124	23	0	135	506	168	291	1.9e-43	O78748	186	79	124	26	0	135	506	168	291	1.7e-44	180.3	NADH dehydrogenase subunit 2(ND2)	Ovis aries	GO:0006120~mitochondrial electron transport, NADH to ubiquinone,GO:0072593~reactive oxygen species metabolic process,	GO:0005739~mitochondrion,GO:0005743~mitochondrial inner membrane,GO:0005747~mitochondrial respiratory chain complex I,GO:0016021~integral component of membrane,GO:0070469~respiratory chain,	GO:0008137~NADH dehydrogenase (ubiquinone) activity,	oas00190:Oxidative phosphorylation,oas01100:Metabolic pathways,oas05012:Parkinson's disease,	NA
2cca3afb-e0f1-410f-8b64-e3dea6569001|87727	608	CP027078.1	0	1061	Bos_mutus_isolate_yakQH1_chromosome_10	Bos_mutus	AEF98135.1	89.6	202	21	0	3	608	140	341	2.3e-91	O78749	345.5	88.1	202	24	0	3	608	159	360	1.8e-93	343.2	cytochrome c oxidase subunit I(COX1)	Ovis aries	GO:0006119~oxidative phosphorylation,GO:0009060~aerobic respiration,	GO:0005743~mitochondrial inner membrane,GO:0005751~mitochondrial respiratory chain complex IV,GO:0016021~integral component of membrane,GO:0045277~respiratory chain complex IV,GO:0070469~respiratory chain,	GO:0004129~cytochrome-c oxidase activity,GO:0005506~iron ion binding,GO:0020037~heme binding,	oas00190:Oxidative phosphorylation,oas01100:Metabolic pathways,oas04260:Cardiac muscle contraction,oas04932:Non-alcoholic fatty liver disease (NAFLD),oas05010:Alzheimer's disease,oas05012:Parkinson's disease,oas05016:Huntington's disease,	Energy production and conversion,
122d2ea5-6caa-4551-8ffd-b91aacaa2dde|275	382	JN632615.1	3e-129	473	Cephalophus_dorsalis_isolate_CAR35_mitochondrion,_com...	Cephalophus_dorsalis	YP_007626080.1	92.5	106	8	0	380	63	70	175	9.2e-46	O78757	193.4	87.7	106	13	0	380	63	70	175	1e-46	187.2	NADH dehydrogenase subunit 6(ND6)	Ovis aries		GO:0005739~mitochondrion,GO:0016021~integral component of membrane,GO:0031966~mitochondrial membrane,GO:0070469~respiratory chain,	GO:0008137~NADH dehydrogenase (ubiquinone) activity,	oas00190:Oxidative phosphorylation,oas01100:Metabolic pathways,oas05012:Parkinson's disease,	NA
9ecb89fe-6e92-46ed-97ca-3a2bf72a18ac|180	2143	JN632687.1	0	2134	Philantomba_monticola_isolate_E11-14_mitochondrion,_c...	Philantomba_monticola	YP_007626080.1	89.7	175	18	0	938	414	1	175	8.7e-77	O78757	298.9	86.9	175	23	0	938	414	1	175	1.6e-77	292	NADH dehydrogenase subunit 6(ND6)	Ovis aries		GO:0005739~mitochondrion,GO:0016021~integral component of membrane,GO:0031966~mitochondrial membrane,GO:0070469~respiratory chain,	GO:0008137~NADH dehydrogenase (ubiquinone) activity,	oas00190:Oxidative phosphorylation,oas01100:Metabolic pathways,oas05012:Parkinson's disease,	NA
0b79cb41-f2a8-4ac1-8cae-b305cfdc194c|113	521	JN632653.1	0	652	Litocranius_walleri_isolate_AWWP_mitochondrion,_compl...	Litocranius_walleri	YP_007626080.1	78	173	38	0	1	519	1	173	6.2e-61	O78757	244.2	75.1	173	43	0	1	519	1	173	1.2e-61	237.3	NADH dehydrogenase subunit 6(ND6)	Ovis aries		GO:0005739~mitochondrion,GO:0016021~integral component of membrane,GO:0031966~mitochondrial membrane,GO:0070469~respiratory chain,	GO:0008137~NADH dehydrogenase (ubiquinone) activity,	oas00190:Oxidative phosphorylation,oas01100:Metabolic pathways,oas05012:Parkinson's disease,	NA
6be33fe7-4d91-475a-9456-ed08b4d38fdf|5	497	XR_002180675.1	1e-163	588	PREDICTED:_Bos_indicus_uncharacterized_LOC1095589...	Bos_indicus	OWK63035.1	89.5	57	6	0	173	3	1720	1776	6.2e-18	O88488	101.3	97.8	46	1	0	173	36	1930	1975	1.3e-17	90.9	protein tyrosine phosphatase, receptor type, Q(Ptprq)	Rattus norvegicus	GO:0002244~hematopoietic progenitor cell differentiation,GO:0030154~cell differentiation,GO:0035335~peptidyl-tyrosine dephosphorylation,GO:0042472~inner ear morphogenesis,GO:0045598~regulation of fat cell differentiation,GO:0046856~phosphatidylinositol dephosphorylation,GO:0050885~neuromuscular process controlling balance,GO:0050910~detection of mechanical stimulus involved in sensory perception …	GO:0005886~plasma membrane,GO:0016021~integral component of membrane,GO:0032421~stereocilium bundle,	GO:0004725~protein tyrosine phosphatase activity,	NA	NA
7a8ac52b-f760-46dc-a63e-9607e0539ba9|5	798	XM_027542497.1	1e-150	545	PREDICTED:_Bos_indicus_x_Bos_taurus_listerin_E3_u...	Bos_indicus_x_Bos_taurus	KFO21571.1	86.1	72	10	0	359	144	155	226	7.6e-26	O94822	128.3	93.2	59	4	0	320	144	210	268	1.2e-25	118.2	listerin E3 ubiquitin protein ligase 1(LTN1)	Homo sapiens	GO:0051865~protein autoubiquitination,		GO:0005515~protein binding,GO:0008270~zinc ion binding,GO:0016874~ligase activity,GO:0061630~ubiquitin protein ligase activity,	NA	General function prediction only,
a83970bd-b03f-4c4e-aa36-7c9dc2730c19|5	534	XM_027967385.1	3e-150	544	PREDICTED:_Ovis_aries_dendrin_(DDN),_mRNA	Ovis_aries	TKC33891.1	95.2	105	5	0	317	3	123	227	5.8e-38	O94850	167.9	90.7	97	9	0	293	3	71	167	2e-32	140.2	dendrin(DDN)	Homo sapiens	GO:0045944~positive regulation of transcription from RNA polymerase II promoter,	GO:0005634~nucleus,GO:0005737~cytoplasm,GO:0005789~endoplasmic reticulum membrane,GO:0032591~dendritic spine membrane,GO:0042995~cell projection,GO:0043204~perikaryon,	GO:0000978~RNA polymerase II core promoter proximal region sequence-specific DNA binding,GO:0000982~transcription factor activity, RNA polymerase II core promoter proximal region sequence-specific binding,GO:0005515~protein binding,	NA	NA
ed2687a6-bffb-4e51-a9d7-91556eb62e12|5	433	CP050586.1	4e-103	387	Canis_lupus_familiaris_breed_Labrador_retriever_chrom...	Canis_lupus	XP_017533568.1	100	47	0	0	243	103	677	723	7.5e-20	O94967	107.5	100	45	0	0	243	109	756	800	2.2e-21	103.2	WD repeat domain 47(WDR47)	Homo sapiens	GO:0007275~multicellular organism development,	GO:0005737~cytoplasm,GO:0005874~microtubule,	GO:0005515~protein binding,	NA	NA
4ef51670-9a8d-4c17-aca4-c13ac2ca55e1|8	1093	CP027087.1	0	1256	Bos_mutus_isolate_yakQH1_chromosome_19	Bos_mutus	XP_027372689.1	100	204	0	0	614	3	698	901	3.4e-101	O95153	379	81.9	204	37	0	614	3	700	903	5.3e-88	325.9	TSPO associated protein 1(TSPOAP1)	Homo sapiens	GO:0007269~neurotransmitter secretion,GO:0014047~glutamate secretion,	GO:0005737~cytoplasm,GO:0005739~mitochondrion,GO:0005829~cytosol,GO:0098793~presynapse,	GO:0005515~protein binding,GO:0030156~benzodiazepine receptor binding,	NA	NA
49e1f03a-9705-4eb8-a2d8-edacc3d3ea29|3	775	CP011907.1	0	854	Ovis_canadensis_canadensis_isolate_43U_chromosome_22_...	Ovis_canadensis	XP_024841818.1	97.5	120	1	1	361	2	1949	2066	8.9e-56	O95359	227.6	84.2	76	12	0	361	134	1991	2066	1.1e-28	128.3	transforming acidic coiled-coil containing protein 2(TACC2)	Homo sapiens	GO:0000226~microtubule cytoskeleton organization,GO:0008283~cell proliferation,GO:0021987~cerebral cortex development,	GO:0005634~nucleus,GO:0005730~nucleolus,GO:0005737~cytoplasm,GO:0005815~microtubule organizing center,GO:0015630~microtubule cytoskeleton,	GO:0035257~nuclear hormone receptor binding,	NA	NA
8a45a506-47bd-4567-adc5-d48696e47a20|3	698	XM_027563231.1	0	791	PREDICTED:_Bos_indicus_x_Bos_taurus_caveolae_asso...	Bos_indicus_x_Bos_taurus	AAI18102.1	100	142	0	0	427	2	28	169	4.5e-67	O95810	265	90.7	129	12	0	388	2	1	129	4.9e-55	215.7	serum deprivation response(SDPR)	Homo sapiens		GO:0005737~cytoplasm,GO:0005829~cytosol,GO:0005901~caveola,GO:0045121~membrane raft,	GO:0001786~phosphatidylserine binding,GO:0005080~protein kinase C binding,GO:0005515~protein binding,GO:0005543~phospholipid binding,	NA	NA
e45acb67-5e52-4403-937d-f16e1516d250|3	814	XM_027563231.1	0	1173	PREDICTED:_Bos_indicus_x_Bos_taurus_caveolae_asso...	Bos_indicus_x_Bos_taurus	AAI18102.1	100	169	0	0	508	2	1	169	1.1e-83	O95810	320.5	90.7	129	12	0	388	2	1	129	5.7e-55	215.7	serum deprivation response(SDPR)	Homo sapiens		GO:0005737~cytoplasm,GO:0005829~cytosol,GO:0005901~caveola,GO:0045121~membrane raft,	GO:0001786~phosphatidylserine binding,GO:0005080~protein kinase C binding,GO:0005515~protein binding,GO:0005543~phospholipid binding,	NA	NA
2a8d9ddd-be45-482b-9abf-81a7f7efc86d|3	636	XM_002685467.5	0	1144	PREDICTED:_Bos_taurus_caveolae_associated_protein...	Bos_taurus	XP_005907336.2	98.6	211	2	1	635	3	150	359	3.1e-99	O95810	371.7	85.3	211	29	2	635	3	110	318	1.9e-82	306.6	serum deprivation response(SDPR)	Homo sapiens		GO:0005737~cytoplasm,GO:0005829~cytosol,GO:0005901~caveola,GO:0045121~membrane raft,	GO:0001786~phosphatidylserine binding,GO:0005080~protein kinase C binding,GO:0005515~protein binding,GO:0005543~phospholipid binding,	NA	NA
bf9fc6a5-7b15-4a14-bff0-fa9714ef311c|149	340	XM_024983735.1	5e-176	628	PREDICTED:_Bos_taurus_G-patch_domain_and_ankyrin_...	Bos_taurus	MXQ97358.1	94.6	111	6	0	339	7	125	235	3e-48	O95872	201.4	68.9	103	27	1	297	4	1	103	2.5e-28	125.9	G-patch domain and ankyrin repeats 1(GPANK1)	Homo sapiens			GO:0003676~nucleic acid binding,GO:0005515~protein binding,	NA	NA
9ad82205-fd47-419c-b8d6-3c6655ad4463|258	550	XR_003033762.1	0	1016	PREDICTED:_Bos_taurus_uncharacterized_LOC11244571...	Bos_taurus	ELR46410.1	98.2	110	2	0	27	356	1	110	1.1e-47	O97965	200.3	80	110	22	0	27	356	1	110	1.1e-36	154.5	spermatid transition protein 3(LOC443035)	Ovis aries	GO:0007275~multicellular organism development,GO:0007283~spermatogenesis,GO:0030154~cell differentiation,	GO:0000786~nucleosome,GO:0005634~nucleus,	GO:0003677~DNA binding,	NA	NA
3151efca-1ced-4fe8-b481-75d6cfdef565|15	555	XR_003033739.1	0	1026	PREDICTED:_Bos_taurus_uncharacterized_LOC11244146...	Bos_taurus	XP_019811102.1	100	94	0	0	27	308	1	94	2e-41	O97965	179.5	82.8	93	16	0	27	305	1	93	5.5e-33	142.1	spermatid transition protein 3(LOC443035)	Ovis aries	GO:0007275~multicellular organism development,GO:0007283~spermatogenesis,GO:0030154~cell differentiation,	GO:0000786~nucleosome,GO:0005634~nucleus,	GO:0003677~DNA binding,	NA	NA
0e55448e-3d06-4de6-8690-d0c877100002|11	331	XR_003033762.1	4e-171	612	PREDICTED:_Bos_taurus_uncharacterized_LOC11244571...	Bos_taurus	ELR46410.1	98	102	2	0	25	330	1	102	3.9e-45	O97965	191	80.4	102	20	0	25	330	1	102	2.7e-35	149.1	spermatid transition protein 3(LOC443035)	Ovis aries	GO:0007275~multicellular organism development,GO:0007283~spermatogenesis,GO:0030154~cell differentiation,	GO:0000786~nucleosome,GO:0005634~nucleus,	GO:0003677~DNA binding,	NA	NA
e36b3d2d-e5b9-4441-98e7-747c98c2ecf4|9	547	XR_816759.2	0	1011	PREDICTED:_Bos_taurus_uncharacterized_LOC100847348_(...	Bos_taurus	DAA13252.1	47.3	188	9	1	31	324	108	295	5e-29	O97965	138.3	82.1	56	10	0	29	196	3	58	7.8e-16	85.1	spermatid transition protein 3(LOC443035)	Ovis aries	GO:0007275~multicellular organism development,GO:0007283~spermatogenesis,GO:0030154~cell differentiation,	GO:0000786~nucleosome,GO:0005634~nucleus,	GO:0003677~DNA binding,	NA	NA
c26a5a4c-df81-49f4-9608-f4e7af8b5f56|3	319	XR_003033688.1	2e-164	590	PREDICTED:_Bos_taurus_uncharacterized_LOC11244546...	Bos_taurus	DAA13253.1	84.6	104	16	0	6	317	55	158	1.8e-39	O97965	172.2	73.5	98	26	0	24	317	3	100	2.2e-31	136	spermatid transition protein 3(LOC443035)	Ovis aries	GO:0007275~multicellular organism development,GO:0007283~spermatogenesis,GO:0030154~cell differentiation,	GO:0000786~nucleosome,GO:0005634~nucleus,	GO:0003677~DNA binding,	NA	NA
f24733bc-cd2a-4384-a9f4-2b2970f54d89|10	555	XR_003033688.1	0	1020	PREDICTED:_Bos_taurus_uncharacterized_LOC11244546...	Bos_taurus	DAA13253.1	85.1	114	17	0	11	352	55	168	7.3e-44	O97965	187.6	74.1	108	28	0	29	352	3	110	1e-34	147.9	spermatid transition protein 3(LOC443035)	Ovis aries	GO:0007275~multicellular organism development,GO:0007283~spermatogenesis,GO:0030154~cell differentiation,	GO:0000786~nucleosome,GO:0005634~nucleus,	GO:0003677~DNA binding,	NA	NA
9dabb49e-9c19-409c-9723-ea61bf513259|6	556	XR_003033734.1	0	1027	PREDICTED:_Bos_taurus_uncharacterized_LOC11244564...	Bos_taurus	DAA13253.1	80.7	114	22	0	11	352	55	168	1.1e-39	O97965	173.7	68.5	108	34	0	29	352	3	110	4.8e-29	129	spermatid transition protein 3(LOC443035)	Ovis aries	GO:0007275~multicellular organism development,GO:0007283~spermatogenesis,GO:0030154~cell differentiation,	GO:0000786~nucleosome,GO:0005634~nucleus,	GO:0003677~DNA binding,	NA	NA
b35cdb0a-6e1b-4eb9-b175-82b11a3503da|3	358	XR_003033689.1	0	662	PREDICTED:_Bos_taurus_uncharacterized_LOC11244546...	Bos_taurus	DAA13253.1	84.2	114	18	0	3	344	55	168	2.8e-44	O97965	188.3	73.1	108	29	0	21	344	3	110	7.8e-33	141	spermatid transition protein 3(LOC443035)	Ovis aries	GO:0007275~multicellular organism development,GO:0007283~spermatogenesis,GO:0030154~cell differentiation,	GO:0000786~nucleosome,GO:0005634~nucleus,	GO:0003677~DNA binding,	NA	NA
20caecb2-3363-4301-9d15-e90f70f93ba3|39	558	XM_024989347.1	0	1031	PREDICTED:_Bos_taurus_spermatid_nuclear_transitio...	Bos_taurus	XP_024845115.1	100	95	0	0	27	311	1	95	4e-42	O97965	181.8	82.1	95	17	0	27	311	1	95	1.9e-33	143.7	spermatid transition protein 3(LOC443035)	Ovis aries	GO:0007275~multicellular organism development,GO:0007283~spermatogenesis,GO:0030154~cell differentiation,	GO:0000786~nucleosome,GO:0005634~nucleus,	GO:0003677~DNA binding,	NA	NA
212623fb-52bd-4512-93aa-22c8772492cd|24	308	XR_816759.2	2e-158	569	PREDICTED:_Bos_taurus_uncharacterized_LOC100847348_(...	Bos_taurus	DAA13252.1	46.4	183	8	1	29	307	108	290	2e-27	O97965	132.1	82.1	56	10	0	27	194	3	58	5.7e-16	84.7	spermatid transition protein 3(LOC443035)	Ovis aries	GO:0007275~multicellular organism development,GO:0007283~spermatogenesis,GO:0030154~cell differentiation,	GO:0000786~nucleosome,GO:0005634~nucleus,	GO:0003677~DNA binding,	NA	NA
58ca9642-9805-4644-b684-3a8086045f91|27	273	XR_003033740.1	6e-139	505	PREDICTED:_Bos_taurus_uncharacterized_LOC10033673...	Bos_taurus	DAA13250.1	100	76	0	0	30	257	1	76	5.8e-34	O97965	153.7	73	89	24	0	7	273	1	89	3.5e-25	115.2	spermatid transition protein 3(LOC443035)	Ovis aries	GO:0007275~multicellular organism development,GO:0007283~spermatogenesis,GO:0030154~cell differentiation,	GO:0000786~nucleosome,GO:0005634~nucleus,	GO:0003677~DNA binding,	NA	NA
d5468a13-ebc2-49b9-9e42-5d411ba1e315|4	552	XR_001495537.2	0	1020	PREDICTED:_Bos_taurus_uncharacterized_LOC10190298...	Bos_taurus	ELR51709.1	82.9	111	13	3	27	356	1	106	5.2e-34	O97965	154.8	71.6	109	30	1	30	356	3	110	7.4e-30	131.7	spermatid transition protein 3(LOC443035)	Ovis aries	GO:0007275~multicellular organism development,GO:0007283~spermatogenesis,GO:0030154~cell differentiation,	GO:0000786~nucleosome,GO:0005634~nucleus,	GO:0003677~DNA binding,	NA	NA
c0a11720-8576-4b6e-8318-f645761f6f5a|7	194	XR_816759.2	3e-95	359	PREDICTED:_Bos_taurus_uncharacterized_LOC100847348_(...	Bos_taurus	DAA13253.1	90	60	6	0	13	192	54	113	1.4e-21	O97965	112.1	81.1	53	10	0	34	192	3	55	1.2e-14	79.7	spermatid transition protein 3(LOC443035)	Ovis aries	GO:0007275~multicellular organism development,GO:0007283~spermatogenesis,GO:0030154~cell differentiation,	GO:0000786~nucleosome,GO:0005634~nucleus,	GO:0003677~DNA binding,	NA	NA
7aaaaf44-4258-4aa5-bd96-8e61cd7bdc61|24	544	NM_001078135.2	0	989	Bos_taurus_uncharacterized_LOC768323_(LOC768323),...	Bos_taurus	NP_001071603.1	95.5	110	5	0	27	356	1	110	5.3e-47	O97965	198	79.1	110	23	0	27	356	1	110	1e-36	154.5	spermatid transition protein 3(LOC443035)	Ovis aries	GO:0007275~multicellular organism development,GO:0007283~spermatogenesis,GO:0030154~cell differentiation,	GO:0000786~nucleosome,GO:0005634~nucleus,	GO:0003677~DNA binding,	NA	NA
a3fa7393-7ec0-4783-89c3-35b2bbd7f71f|21	541	XR_003033689.1	0	1000	PREDICTED:_Bos_taurus_uncharacterized_LOC11244546...	Bos_taurus	DAA13253.1	87.6	105	13	0	4	318	55	159	4.6e-43	O97965	184.9	75.8	99	24	0	22	318	3	101	1e-31	137.9	spermatid transition protein 3(LOC443035)	Ovis aries	GO:0007275~multicellular organism development,GO:0007283~spermatogenesis,GO:0030154~cell differentiation,	GO:0000786~nucleosome,GO:0005634~nucleus,	GO:0003677~DNA binding,	NA	NA
7bfe69f0-727c-4c46-bf6e-526ab3e37bdb|6	247	XR_003033734.1	2e-124	457	PREDICTED:_Bos_taurus_uncharacterized_LOC11244564...	Bos_taurus	DAA13253.1	79.7	79	16	0	9	245	55	133	9.8e-25	O97965	122.9	67.1	73	24	0	27	245	3	75	8.4e-18	90.5	spermatid transition protein 3(LOC443035)	Ovis aries	GO:0007275~multicellular organism development,GO:0007283~spermatogenesis,GO:0030154~cell differentiation,	GO:0000786~nucleosome,GO:0005634~nucleus,	GO:0003677~DNA binding,	NA	NA
5c79e19d-3261-44c3-b96d-fabc995be72e|125	554	XR_003033740.1	0	1024	PREDICTED:_Bos_taurus_uncharacterized_LOC10033673...	Bos_taurus	XP_010831516.1	88	92	11	0	25	300	1	92	1.5e-33	O97965	153.3	72.8	92	25	0	25	300	1	92	3.8e-26	119.4	spermatid transition protein 3(LOC443035)	Ovis aries	GO:0007275~multicellular organism development,GO:0007283~spermatogenesis,GO:0030154~cell differentiation,	GO:0000786~nucleosome,GO:0005634~nucleus,	GO:0003677~DNA binding,	NA	NA
a313397d-9184-4671-bad1-929bef7372a8|16	719	CP027092.1	0	1090	Bos_mutus_isolate_yakQH1_chromosome_24	Bos_mutus	TEA30850.1	85.2	81	8	1	719	489	48	128	7.3e-28	P00171	134.8	78.2	87	9	2	719	489	48	134	8.9e-28	125.2	cytochrome b5 type A (microsomal)(CYB5A)	Bos taurus	GO:0055114~oxidation-reduction process,	GO:0005739~mitochondrion,GO:0005789~endoplasmic reticulum membrane,GO:0016021~integral component of membrane,GO:0031090~organelle membrane,GO:0070062~extracellular exosome,	GO:0019899~enzyme binding,GO:0020037~heme binding,GO:0046872~metal ion binding,	NA	NA
1ab083cc-ec39-4fdd-874d-55a528f5e6a3|3	251	NC_039093.1	6e-84	322	Capreolus_pygargus_tianschanicus_mitochondrion,_comp...	Capreolus_pygargus	YP_007626461.1	81	84	15	1	1	249	392	475	5.6e-28	P00396	133.7	81	84	15	1	1	249	392	475	5.7e-30	131	NA	NA	NA	NA	NA	NA	NA
6e14fe0a-9be5-4847-9635-38039c46b7c1|12	779	AY488491.1	0	1245	Bubalus_bubalis_mitochondrion,_complete_genome	Bubalus_bubalis	AEP20937.1	88.4	233	27	0	9	707	282	514	5.9e-108	P00396	401	88	233	28	0	9	707	282	514	2e-110	399.8	NA	NA	NA	NA	NA	NA	NA
512dc7a1-7dc6-4a7b-af20-2f38a0dd3265|1421	299	CP027078.1	5e-125	459	Bos_mutus_isolate_yakQH1_chromosome_10	Bos_mutus	AEP20937.1	89.3	75	8	0	3	227	440	514	3.9e-28	P00396	134.4	88	75	9	0	3	227	440	514	1.4e-30	133.3	NA	NA	NA	NA	NA	NA	NA
be946624-b5b9-4c59-b050-cb58c738398b|6	300	CP027096.1	5e-140	508	Bos_mutus_isolate_yakQH1_chromosome_28	Bos_mutus	WP_185939083.1	83	100	17	0	1	300	11	110	2.7e-37	P00396	164.9	81.8	99	18	0	4	300	1	99	2.8e-39	162.2	NA	NA	NA	NA	NA	NA	NA
baa1e5f5-0448-4daa-9ccf-fa4c02d691b8|3	549	AY488491.1	2e-176	630	Bubalus_bubalis_mitochondrion,_complete_genome	Bubalus_bubalis	YP_009004000.1	84.7	163	23	2	2	484	352	514	1.8e-66	P00396	262.7	84	163	24	2	2	484	352	514	1.4e-68	260.4	NA	NA	NA	NA	NA	NA	NA
2bfb4c38-a339-46c1-b9cd-ec0c8df7deec|4	1413	XM_027549145.1	0	1759	PREDICTED:_Bos_indicus_x_Bos_taurus_interferon_be...	Bos_indicus_x_Bos_taurus	NP_001015617.1	100	186	0	0	1093	536	1	186	1.5e-96	P01576	364	100	186	0	0	1093	536	1	186	2.3e-99	364	interleukin 6 (interferon, beta 2)(IL6)	Bos taurus	GO:0002250~adaptive immune response,GO:0002286~T cell activation involved in immune response,GO:0002323~natural killer cell activation involved in immune response,GO:0006959~humoral immune response,GO:0019221~cytokine-mediated signaling pathway,GO:0030183~B cell differentiation,GO:0033141~positive regulation of peptidyl-serine phosphorylation of STAT protein,GO:0042100~B cell proliferation,GO:004…	GO:0005615~extracellular space,	GO:0005125~cytokine activity,GO:0005132~type I interferon receptor binding,	bta04060:Cytokine-cytokine receptor interaction,bta04151:PI3K-Akt signaling pathway,bta04380:Osteoclast differentiation,bta04620:Toll-like receptor signaling pathway,bta04622:RIG-I-like receptor signaling pathway,bta04623:Cytosolic DNA-sensing pathway,bta04630:Jak-STAT signaling pathway,bta04650:Natural killer cell mediated cytotoxicity,bta05142:Chagas disease (American trypanosomiasis),bta05152:…	NA
4a1f3860-a825-49f0-ae8c-3668c7f0913a|3	1132	XM_027549145.1	0	1749	PREDICTED:_Bos_indicus_x_Bos_taurus_interferon_be...	Bos_indicus_x_Bos_taurus	NP_001015617.1	100	186	0	0	815	258	1	186	1.2e-96	P01576	364	100	186	0	0	815	258	1	186	1.8e-99	364	interleukin 6 (interferon, beta 2)(IL6)	Bos taurus	GO:0002250~adaptive immune response,GO:0002286~T cell activation involved in immune response,GO:0002323~natural killer cell activation involved in immune response,GO:0006959~humoral immune response,GO:0019221~cytokine-mediated signaling pathway,GO:0030183~B cell differentiation,GO:0033141~positive regulation of peptidyl-serine phosphorylation of STAT protein,GO:0042100~B cell proliferation,GO:004…	GO:0005615~extracellular space,	GO:0005125~cytokine activity,GO:0005132~type I interferon receptor binding,	bta04060:Cytokine-cytokine receptor interaction,bta04151:PI3K-Akt signaling pathway,bta04380:Osteoclast differentiation,bta04620:Toll-like receptor signaling pathway,bta04622:RIG-I-like receptor signaling pathway,bta04623:Cytosolic DNA-sensing pathway,bta04630:Jak-STAT signaling pathway,bta04650:Natural killer cell mediated cytotoxicity,bta05142:Chagas disease (American trypanosomiasis),bta05152:…	NA
2cd1c24a-54fc-47cf-8257-d1e389322531|4	359	XM_024989147.1	5e-166	595	PREDICTED:_Bos_taurus_immunoglobulin_lambda-1_lig...	Bos_taurus	AAN77333.1	93.7	95	6	0	285	1	9	103	1.7e-41	P01706	179.1	70.5	95	28	0	285	1	17	111	1.1e-31	137.1	immunoglobulin lambda variable 2-11(IGLV2-11)	Homo sapiens	GO:0006508~proteolysis,GO:0006898~receptor-mediated endocytosis,GO:0006955~immune response,GO:0006956~complement activation,GO:0006958~complement activation, classical pathway,GO:0038095~Fc-epsilon receptor signaling pathway,GO:0038096~Fc-gamma receptor signaling pathway involved in phagocytosis,GO:0050776~regulation of immune response,	GO:0005576~extracellular region,GO:0005886~plasma membrane,GO:0070062~extracellular exosome,	GO:0003823~antigen binding,GO:0004252~serine-type endopeptidase activity,	NA	NA
5b7e0d87-a2aa-471b-98e4-02c3844ef84d|5	330	XM_027539649.1	3e-153	553	PREDICTED:_Bos_indicus_x_Bos_taurus_laminin_subun...	Bos_indicus_x_Bos_taurus	XP_032340122.1	93.1	87	5	1	330	70	1425	1510	1.1e-34	P02469	156.4	79.2	101	6	2	330	70	1411	1510	5e-34	144.8	laminin B1(Lamb1)	Mus musculus	GO:0007155~cell adhesion,GO:0007162~negative regulation of cell adhesion,GO:0007411~axon guidance,GO:0007566~embryo implantation,GO:0007611~learning or memory,GO:0016477~cell migration,GO:0021812~neuronal-glial interaction involved in cerebral cortex radial glia guided migration,GO:0022617~extracellular matrix disassembly,GO:0030198~extracellular matrix organization,GO:0030335~positive regulation…	GO:0005576~extracellular region,GO:0005578~proteinaceous extracellular matrix,GO:0005604~basement membrane,GO:0005605~basal lamina,GO:0005606~laminin-1 complex,GO:0005607~laminin-2 complex,GO:0005615~extracellular space,GO:0005634~nucleus,GO:0031012~extracellular matrix,GO:0043256~laminin complex,GO:0043257~laminin-8 complex,GO:0043259~laminin-10 complex,GO:0048471~perinuclear region of cytoplasm…	GO:0005178~integrin binding,GO:0005201~extracellular matrix structural constituent,GO:0005515~protein binding,GO:0019899~enzyme binding,GO:0043208~glycosphingolipid binding,	mmu04151:PI3K-Akt signaling pathway,mmu04510:Focal adhesion,mmu04512:ECM-receptor interaction,mmu05145:Toxoplasmosis,mmu05146:Amoebiasis,mmu05200:Pathways in cancer,mmu05222:Small cell lung cancer,	NA
ad5fe2fc-d8dd-47ce-84f1-d045083d792e|549	226	NM_001206174.3	7e-113	418	Bos_taurus_myosin_heavy_chain_8_(MYH8),_mRNA	Bos_taurus	EPY83616.1	100	75	0	0	226	2	1193	1267	3.9e-28	P02565	134	92	75	6	0	226	2	1161	1235	9.6e-29	126.7	myosin, heavy chain 1B, skeletal muscle (similar to human myosin, heavy chain 1, skeletal muscle, adult)(MYH1B)	Gallus gallus		GO:0016459~myosin complex,GO:0030016~myofibril,GO:0032982~myosin filament,	GO:0003774~motor activity,GO:0003779~actin binding,GO:0005516~calmodulin binding,GO:0005524~ATP binding,	gga04530:Tight junction,	NA
e68a0ad1-3882-48bb-a95b-c21617ae2884|22	395	CP027084.1	0	645	Bos_mutus_isolate_yakQH1_chromosome_16	Bos_mutus	AEY72529.1	85.1	101	15	0	1	303	170	270	5e-39	P03887	171	84.2	101	16	0	1	303	170	270	5e-41	168.3	NA	NA	NA	NA	NA	NA	NA
98d7925c-1501-482f-b970-ffa2d697e5f5|321	473	CP027078.1	0	806	Bos_mutus_isolate_yakQH1_chromosome_10	Bos_mutus	YP_009663537.1	78.6	112	24	0	338	3	168	279	7.9e-39	P03892	170.6	75.9	112	27	0	338	3	168	279	8.7e-40	164.5	NA	NA	NA	NA	NA	NA	NA
e9965649-e60e-469e-b62e-700376b088f2|3	671	AY488491.1	0	972	Bubalus_bubalis_mitochondrion,_complete_genome	Bubalus_bubalis	AEP21820.1	79.1	177	37	0	139	669	168	344	5.9e-64	P03892	254.6	75.1	177	44	0	139	669	168	344	2.5e-64	246.5	NA	NA	NA	NA	NA	NA	NA
ea47bcd1-393c-424e-8d0f-11b5c43c2500|32	445	MH047347.1	3e-134	490	Moschus_berezovskii_mitochondrion,_complete_genome	Moschus_berezovskii	AEP21828.1	83.3	126	21	0	380	3	2	127	1.4e-42	P03910	183	78.6	126	27	0	380	3	2	127	1.4e-42	173.7	NADH dehydrogenase subunit 4(ND4)	Bos taurus	GO:0006120~mitochondrial electron transport, NADH to ubiquinone,GO:0042773~ATP synthesis coupled electron transport,	GO:0005739~mitochondrion,GO:0005747~mitochondrial respiratory chain complex I,GO:0016021~integral component of membrane,	GO:0008137~NADH dehydrogenase (ubiquinone) activity,	bta00190:Oxidative phosphorylation,bta01100:Metabolic pathways,bta05012:Parkinson's disease,	NA
2c337715-f508-476f-9067-e8a35721be6f|2993	958	JN632674.1	0	1031	Okapia_johnstoni_isolate_CYTO_mitochondrion,_complete...	Okapia_johnstoni	YP_007626078.1	85.3	319	47	0	2	958	136	454	1e-138	P03910	503.4	84.3	319	50	0	2	958	136	454	3.4e-139	495.7	NADH dehydrogenase subunit 4(ND4)	Bos taurus	GO:0006120~mitochondrial electron transport, NADH to ubiquinone,GO:0042773~ATP synthesis coupled electron transport,	GO:0005739~mitochondrion,GO:0005747~mitochondrial respiratory chain complex I,GO:0016021~integral component of membrane,	GO:0008137~NADH dehydrogenase (ubiquinone) activity,	bta00190:Oxidative phosphorylation,bta01100:Metabolic pathways,bta05012:Parkinson's disease,	NA
a25761bc-fb30-499b-bb67-50022a7beeb4|842	794	JN632674.1	0	889	Okapia_johnstoni_isolate_CYTO_mitochondrion,_complete...	Okapia_johnstoni	YP_007626078.1	81.3	268	43	2	1	792	192	456	4.8e-105	P03910	391.3	79.9	268	47	2	1	792	192	456	5.9e-105	381.7	NADH dehydrogenase subunit 4(ND4)	Bos taurus	GO:0006120~mitochondrial electron transport, NADH to ubiquinone,GO:0042773~ATP synthesis coupled electron transport,	GO:0005739~mitochondrion,GO:0005747~mitochondrial respiratory chain complex I,GO:0016021~integral component of membrane,	GO:0008137~NADH dehydrogenase (ubiquinone) activity,	bta00190:Oxidative phosphorylation,bta01100:Metabolic pathways,bta05012:Parkinson's disease,	NA
cb125dcf-93bf-498a-a5de-dc17a7bcd6e0|7	1835	JN632643.1	0	1989	Gazella_subgutturosa_isolate_AWWP_mitochondrion,_comp...	Gazella_subgutturosa	AYA51937.1	81.6	283	52	0	404	1252	324	606	4.3e-117	P03920	432.6	79.2	283	59	0	404	1252	324	606	8.5e-115	415.6	NA	NA	NA	NA	NA	NA	NA
28fb5738-89c0-4e20-bd5b-28807065ea38|4	898	CP027084.1	0	682	Bos_mutus_isolate_yakQH1_chromosome_16	Bos_mutus	XP_015338822.1	55.8	120	53	0	429	788	67	186	2.5e-33	P04025	153.3	45.2	124	67	1	417	788	1497	1619	1.4e-25	118.2	NA	NA	NA	NA	NA	NA	NA
9741ba6c-9bf8-4af9-a297-379b2bf6f6aa|4	835	CP027084.1	6e-174	623	Bos_mutus_isolate_yakQH1_chromosome_16	Bos_mutus	XP_015338822.1	54.1	109	50	0	399	725	78	186	3.8e-28	P04025	136	42.7	124	62	2	378	725	1497	1619	9.1e-24	112.1	NA	NA	NA	NA	NA	NA	NA
ca6c3460-9aec-481f-987a-5181b3250e0b|11	729	CP027084.1	2e-122	451	Bos_mutus_isolate_yakQH1_chromosome_16	Bos_mutus	XP_015338822.1	54.1	109	50	0	398	724	78	186	3.3e-28	P04025	136	42.7	124	62	2	377	724	1497	1619	8e-24	112.1	NA	NA	NA	NA	NA	NA	NA
d02a7768-90ab-4568-b84a-97cc9a76af91|5	688	KT723008.1	0	1062	Bos_taurus_immunoglobulin_heavy_chain_region,_genomic...	Bos_taurus	XP_014396142.1	53.7	123	51	3	402	46	43	163	8e-24	P04025	121.3	47.1	136	60	5	402	19	1141	1272	1.1e-19	98.2	NA	NA	NA	NA	NA	NA	NA
57f459b8-0622-4a28-81b5-f98fc20dcfed|5	690	XR_003506585.1	0	1086	PREDICTED:_Bos_indicus_x_Bos_taurus_uncharacteriz...	Bos_indicus_x_Bos_taurus	NA	NA	NA	NA	NA	NA	NA	NA	NA	NA	P04759	NA	95	40	2	0	176	57	310	349	1.3e-12	74.7	cholinergic receptor nicotinic delta subunit(CHRND)	Bos taurus	GO:0007165~signal transduction,GO:0007271~synaptic transmission, cholinergic,GO:0007274~neuromuscular synaptic transmission,GO:0035094~response to nicotine,GO:0042391~regulation of membrane potential,GO:0048630~skeletal muscle tissue growth,GO:0050881~musculoskeletal movement,GO:0098655~cation transmembrane transport,	GO:0005892~acetylcholine-gated channel complex,GO:0016021~integral component of membrane,GO:0030054~cell junction,GO:0045211~postsynaptic membrane,	GO:0004889~acetylcholine-activated cation-selective channel activity,GO:0015464~acetylcholine receptor activity,GO:0042166~acetylcholine binding,	bta04080:Neuroactive ligand-receptor interaction,	NA
f570cfb4-4cb2-4710-956f-65782be42309|15	249	BC149622.1	6e-124	455	Bos_taurus_T_cell_receptor_gamma_C3,_mRNA_(cDNA_clone...	Bos_taurus	BAA14405.1	97.6	82	2	0	247	2	66	147	6e-38	P06335	166.8	65.3	49	17	0	244	98	67	115	4.8e-13	74.7	NA	NA	NA	NA	NA	NA	NA
e12538ed-872d-4994-a926-3260c4ff914a|3	387	X02870.1	7e-155	558	Bovine_gene_for_cytokeratin_VIb	Bovine_gene	XP_020755409.1	97.4	76	2	0	313	86	274	349	1.2e-29	P06394	139.8	79.8	89	17	1	349	86	344	432	6.3e-28	124.8	keratin 10(KRT10)	Bos taurus	GO:0030216~keratinocyte differentiation,	GO:0005615~extracellular space,GO:0005634~nucleus,GO:0005737~cytoplasm,GO:0005882~intermediate filament,GO:0016020~membrane,GO:0070062~extracellular exosome,	GO:0005198~structural molecule activity,	NA	NA
1cc7e8e0-aadf-4911-b902-16afa4fc5a3f|19	555	XR_003512419.1	0	1009	PREDICTED:_Bos_indicus_x_Bos_taurus_uncharacteriz...	Bos_indicus_x_Bos_taurus	XP_025138140.1	66.7	69	23	0	158	364	156	224	6.5e-16	P06684	94.7	87.8	41	5	0	239	361	180	220	3e-15	83.2	hemolytic complement(Hc)	Mus musculus	GO:0001701~in utero embryonic development,GO:0002376~immune system process,GO:0006954~inflammatory response,GO:0006956~complement activation,GO:0006957~complement activation, alternative pathway,GO:0006958~complement activation, classical pathway,GO:0010575~positive regulation of vascular endothelial growth factor production,GO:0010760~negative regulation of macrophage chemotaxis,GO:0019835~cytol…	GO:0005576~extracellular region,GO:0005579~membrane attack complex,GO:0005615~extracellular space,GO:0070062~extracellular exosome,	GO:0004866~endopeptidase inhibitor activity,	mmu04610:Complement and coagulation cascades,mmu05020:Prion diseases,mmu05133:Pertussis,mmu05150:Staphylococcus aureus infection,mmu05168:Herpes simplex infection,mmu05322:Systemic lupus erythematosus,	NA
d28de16a-62e1-4c10-915d-649bfa7c75d4|48	1033	CP027087.1	0	1548	Bos_mutus_isolate_yakQH1_chromosome_19	Bos_mutus	XP_028340620.1	87.6	113	13	1	718	380	9	120	9.7e-50	P08514	208	55.8	104	16	1	691	380	64	137	2.1e-22	107.8	integrin subunit alpha 2b(ITGA2B)	Homo sapiens	GO:0002576~platelet degranulation,GO:0002687~positive regulation of leukocyte migration,GO:0007155~cell adhesion,GO:0007160~cell-matrix adhesion,GO:0007229~integrin-mediated signaling pathway,GO:0030198~extracellular matrix organization,GO:0070527~platelet aggregation,	GO:0005886~plasma membrane,GO:0005887~integral component of plasma membrane,GO:0005925~focal adhesion,GO:0008305~integrin complex,GO:0009897~external side of plasma membrane,GO:0009986~cell surface,GO:0031092~platelet alpha granule membrane,GO:0070062~extracellular exosome,GO:0072562~blood microparticle,	GO:0005515~protein binding,GO:0042802~identical protein binding,GO:0046872~metal ion binding,GO:0050840~extracellular matrix binding,GO:0070051~fibrinogen binding,	hsa04015:Rap1 signaling pathway,hsa04151:PI3K-Akt signaling pathway,hsa04510:Focal adhesion,hsa04512:ECM-receptor interaction,hsa04611:Platelet activation,hsa04640:Hematopoietic cell lineage,hsa04810:Regulation of actin cytoskeleton,hsa05200:Pathways in cancer,hsa05222:Small cell lung cancer,hsa05410:Hypertrophic cardiomyopathy (HCM),hsa05412:Arrhythmogenic right ventricular cardiomyopathy (ARVC)…	NA
0567d2d6-6374-442f-a9f2-221bf6128e95|11	463	CP027084.1	6e-166	595	Bos_mutus_isolate_yakQH1_chromosome_16	Bos_mutus	WP_117219293.1	60.5	76	30	0	234	461	163	238	5.9e-15	P08548	91.3	49.3	75	38	0	234	458	163	237	1.4e-13	77.4	NA	NA	NA	NA	NA	NA	NA
726cd3fb-2237-4262-bc95-9b8537482738|123	461	KX592814.1	1e-138	505	Bos_taurus_isolate_Dominette_000065F_genomic_sequence	Bos_taurus	WP_117224667.1	91.1	101	8	1	302	3	574	674	5.1e-43	P08548	184.5	73.8	103	27	0	311	3	572	674	6.1e-38	158.3	NA	NA	NA	NA	NA	NA	NA
454beaf2-e897-46ec-8625-fbf57697b379|126	609	FN674876.1	4e-65	261	Sus_scrofa_contig_sequence,_clone_KNP_1814F9_Contig10	Sus_scrofa	XP_032458646.1	58.9	112	43	1	185	511	199	310	5.8e-18	P08548	101.7	39.6	154	90	1	122	574	231	384	5.1e-16	85.9	NA	NA	NA	NA	NA	NA	NA
a58ea3d6-1879-47bc-bcbc-808b32427f0a|990	516	CP027083.1	0	942	Bos_mutus_isolate_yakQH1_chromosome_15	Bos_mutus	KAB0364761.1	52.4	145	66	2	87	515	239	382	6.6e-23	P08548	117.9	41.7	139	78	2	105	515	245	382	1.1e-16	87.8	NA	NA	NA	NA	NA	NA	NA
570bab78-a302-4818-94e7-4ff6a47d9222|4	590	CP027092.1	0	896	Bos_mutus_isolate_yakQH1_chromosome_24	Bos_mutus	KAF6313929.1	65.6	93	32	0	432	154	8	100	2.3e-24	P08548	122.9	53.3	92	43	0	429	154	436	527	3.3e-20	99.8	NA	NA	NA	NA	NA	NA	NA
a359a429-6fab-4940-b80e-2564fcff6360|3	421	CP027092.1	0	732	Bos_mutus_isolate_yakQH1_chromosome_24	Bos_mutus	WP_147509621.1	81.4	70	13	0	213	4	44	113	7.5e-25	P08548	124	55.2	67	30	0	204	4	834	900	1.6e-16	87	NA	NA	NA	NA	NA	NA	NA
796cd1dd-e44f-4de8-8e47-3c99174ddeee|7	1668	CP011893.1	0	2148	Ovis_canadensis_canadensis_isolate_43U_chromosome_8_s...	Ovis_canadensis	KAB0363109.1	36.3	259	120	9	900	1541	313	571	2.5e-15	P08548	94.4	30.9	272	140	8	900	1571	313	584	1.4e-12	75.9	NA	NA	NA	NA	NA	NA	NA
7bc36d0c-4b23-4e44-abce-30286e0febd0|5	1879	CP011893.1	0	2158	Ovis_canadensis_canadensis_isolate_43U_chromosome_8_s...	Ovis_canadensis	KAB0363240.1	35.7	297	138	11	907	1752	313	571	5.9e-21	P08548	113.2	31.8	321	141	12	907	1782	313	584	4e-19	97.8	NA	NA	NA	NA	NA	NA	NA
9312e558-638b-43d0-a104-75bb24217a6e|5	1968	CP011893.1	0	2148	Ovis_canadensis_canadensis_isolate_43U_chromosome_8_s...	Ovis_canadensis	KAB0363240.1	32.2	329	138	11	900	1841	313	571	2.9e-18	P08548	104.4	28.9	343	154	13	900	1871	313	584	5.5e-11	70.9	NA	NA	NA	NA	NA	NA	NA
95d4aeae-2f17-421f-8746-2e65c61a8044|3	344	CP027097.1	2e-155	560	Bos_mutus_isolate_yakQH1_chromosome_29	Bos_mutus	ELR44776.1	96.2	106	4	0	27	344	655	760	8.8e-48	P08548	199.9	70.8	106	31	0	27	344	655	760	4.5e-38	158.3	NA	NA	NA	NA	NA	NA	NA
97035703-7b55-4a02-b12b-c03cc5975601|134	369	CP027092.1	0	660	Bos_mutus_isolate_yakQH1_chromosome_24	Bos_mutus	ELR44776.1	95.8	96	4	0	290	3	578	673	1.1e-43	P08548	186.4	79.2	96	20	0	290	3	578	673	1.7e-38	159.8	NA	NA	NA	NA	NA	NA	NA
a165e277-1e8b-4847-89bc-0c98383b8492|3	396	FQ482120.8	2e-135	494	B.taurus_DNA_sequence_from_clone_CH240-441L4,_complet...	B.taurus_DNA	WP_117219690.1	90	110	6	1	333	4	570	674	2.1e-45	P08548	192.2	75.5	110	22	1	333	4	570	674	3.6e-39	162.2	NA	NA	NA	NA	NA	NA	NA
c50f49dd-0c24-4a05-aec0-3bafecab4d50|281	483	CP027083.1	0	856	Bos_mutus_isolate_yakQH1_chromosome_15	Bos_mutus	ABR01162.1	52.9	138	61	2	14	424	460	594	5.4e-27	P08548	131.3	50	136	64	2	20	424	462	594	3.9e-27	122.5	NA	NA	NA	NA	NA	NA	NA
bda9acf1-f2d1-4e73-8a98-a328e07035c4|31	1125	AC233174.4	0	1251	Bos_taurus_Y_Chr_BAC_CH240-495E4_(Children's_Hospital...	Bos_taurus	AAY53484.1	99.3	139	1	0	419	3	677	815	4.9e-71	P08548	278.9	67.1	140	46	0	422	3	676	815	1.9e-53	211.1	NA	NA	NA	NA	NA	NA	NA
cb7734ba-70ae-4fc5-bb01-b63b2097f987|6	1991	CP027083.1	1e-173	623	Bos_mutus_isolate_yakQH1_chromosome_15	Bos_mutus	WP_142759374.1	93.9	114	7	0	71	412	453	566	1.1e-49	P08548	208.8	41.1	141	62	4	1570	1953	466	598	1.1e-14	83.2	NA	NA	NA	NA	NA	NA	NA
d33c0036-f0f2-438c-b000-2a6609d13295|31	580	CP027084.1	0	797	Bos_mutus_isolate_yakQH1_chromosome_16	Bos_mutus	WP_117219293.1	61	77	30	0	350	580	163	239	2e-15	P08548	93.2	49.3	75	38	0	350	574	163	237	1.7e-13	77.4	NA	NA	NA	NA	NA	NA	NA
23835bb7-7b00-400d-abb2-e8e2f7e16f22|4	366	CP027088.1	2e-105	394	Bos_mutus_isolate_yakQH1_chromosome_20	Bos_mutus	KAF1498129.1	70.4	71	21	0	214	2	132	202	8.9e-22	P08908	113.6	70.4	71	21	0	214	2	138	208	3.1e-24	112.5	5-hydroxytryptamine receptor 1A(HTR1A)	Homo sapiens	GO:0001662~behavioral fear response,GO:0007186~G-protein coupled receptor signaling pathway,GO:0007198~adenylate cyclase-inhibiting serotonin receptor signaling pathway,GO:0007210~serotonin receptor signaling pathway,GO:0007268~chemical synaptic transmission,GO:0008283~cell proliferation,GO:0008284~positive regulation of cell proliferation,GO:0014062~regulation of serotonin secretion,GO:0035640~e…	GO:0005886~plasma membrane,GO:0005887~integral component of plasma membrane,GO:0030425~dendrite,	GO:0004993~G-protein coupled serotonin receptor activity,GO:0005515~protein binding,GO:0030594~neurotransmitter receptor activity,GO:0051378~serotonin binding,	hsa04024:cAMP signaling pathway,hsa04080:Neuroactive ligand-receptor interaction,hsa04726:Serotonergic synapse,	NA
b2d1f431-997d-403c-9c48-b9a7d7ec3d48|18	519	XM_027537074.1	0	931	PREDICTED:_Bos_indicus_x_Bos_taurus_nuclear_facto...	Bos_indicus_x_Bos_taurus	ELR59617.1	100	169	0	0	517	11	30	198	3.4e-91	P09414	344.7	100	165	0	0	517	23	22	186	9.2e-91	334	nuclear factor I/A(Nfia)	Rattus norvegicus	GO:0000122~negative regulation of transcription from RNA polymerase II promoter,GO:0006260~DNA replication,GO:0006351~transcription, DNA-templated,GO:0006355~regulation of transcription, DNA-templated,GO:0006366~transcription from RNA polymerase II promoter,GO:0014070~response to organic cyclic compound,GO:0045893~positive regulation of transcription, DNA-templated,GO:0045944~positive regulation …	GO:0005634~nucleus,GO:0005654~nucleoplasm,GO:0030054~cell junction,	GO:0000978~RNA polymerase II core promoter proximal region sequence-specific DNA binding,GO:0000981~RNA polymerase II transcription factor activity, sequence-specific DNA binding,GO:0001077~transcriptional activator activity, RNA polymerase II core promoter proximal region sequence-specific binding,GO:0003677~DNA binding,GO:0003682~chromatin binding,GO:0003700~transcription factor activity, seque…	NA	NA
3794e262-c380-43e5-bc80-782a776fbcee|3	926	BC149624.1	0	1463	Bos_taurus_cDNA_clone_IMAGE:8451349	Bos_taurus	KAB0376107.1	93.4	197	13	0	113	703	36	232	6.8e-103	P0DSE2	384.4	79.4	194	39	1	122	703	116	308	6e-85	315.5	NA	NA	NA	NA	NA	NA	NA
648dbf59-076b-45ef-85ef-c5f389dc918b|29	799	BC149611.1	0	1393	Bos_taurus_cDNA_clone_MGC:159577_IMAGE:8440059,_compl...	Bos_taurus	XP_010853336.1	99	193	2	0	2	580	234	426	1.1e-104	P0DSE2	390.2	82.7	191	32	1	8	580	119	308	5.5e-87	322	NA	NA	NA	NA	NA	NA	NA
81df87ea-0740-44a8-ba1d-3ac05fae606b|8	746	BC149611.1	0	1330	Bos_taurus_cDNA_clone_MGC:159577_IMAGE:8440059,_compl...	Bos_taurus	XP_010830955.1	99.3	135	1	0	3	407	59	193	1.4e-74	P0DSE2	290	79.2	130	26	1	3	392	132	260	5.6e-57	222.2	NA	NA	NA	NA	NA	NA	NA
c5049173-863f-470f-a7b1-1c47b3e992e7|3	928	BC149611.1	0	1376	Bos_taurus_cDNA_clone_MGC:159577_IMAGE:8440059,_compl...	Bos_taurus	AAI51251.1	100	178	0	0	185	718	136	313	2.8e-96	P0DSE2	362.5	82.6	178	30	1	185	718	132	308	7.6e-80	298.5	NA	NA	NA	NA	NA	NA	NA
c54a3722-9e5d-45ce-9380-57fc91fe9904|4	890	BC149611.1	0	1399	Bos_taurus_cDNA_clone_MGC:159577_IMAGE:8440059,_compl...	Bos_taurus	XP_010853336.1	100	179	0	0	130	666	248	426	3.1e-97	P0DSE2	365.5	82.7	179	30	1	130	666	131	308	8.6e-81	301.6	NA	NA	NA	NA	NA	NA	NA
fe1bc377-41e4-4ac4-a9ce-13a072f66e7b|5	846	BC149611.1	0	1399	Bos_taurus_cDNA_clone_MGC:159577_IMAGE:8440059,_compl...	Bos_taurus	AAI51251.1	100	178	0	0	88	621	136	313	1.1e-96	P0DSE2	363.6	82.6	178	30	1	88	621	132	308	3.1e-80	299.7	NA	NA	NA	NA	NA	NA	NA
92ea5e1c-b093-4862-b89c-5e90ddbe7014|4	620	XR_003107271.1	1e-163	588	PREDICTED:_Bubalus_bubalis_uncharacterized_LOC112...	Bubalus_bubalis	MXQ79332.1	87.2	78	10	0	186	419	1	78	2.8e-28	P0DSO2	136	80.7	88	10	2	70	333	1	81	4.1e-13	76.3	NA	NA	NA	NA	NA	NA	NA
4730ddc5-1cf9-4c85-ba9d-85659107e632|35	806	BC149611.1	0	1415	Bos_taurus_cDNA_clone_MGC:159577_IMAGE:8440059,_compl...	Bos_taurus	XP_010853336.1	95.9	195	8	0	6	590	232	426	1.7e-102	P0DTU4	382.9	82.2	191	33	1	18	590	124	313	2.8e-86	319.7	NA	NA	NA	NA	NA	NA	NA
e69e1614-cd61-4149-837f-88ac439224d1|5	853	BC149624.1	0	1456	Bos_taurus_cDNA_clone_IMAGE:8451349	Bos_taurus	KAB0376107.1	93.4	197	13	0	44	634	36	232	8.2e-103	P0DTU4	384	81.5	189	34	1	68	634	126	313	5.5e-85	315.5	NA	NA	NA	NA	NA	NA	NA
7fbbacd4-5279-4f5c-a41d-7c85c7bfe985|4	676	CP050571.1	0	689	Canis_lupus_familiaris_breed_Labrador_retriever_chrom...	Canis_lupus	XP_031545310.1	63.9	119	25	3	671	357	2	116	1.4e-28	P10588	137.1	96.7	61	2	0	539	357	33	93	9.9e-29	128.3	nuclear receptor subfamily 2 group F member 6(NR2F6)	Homo sapiens	GO:0000122~negative regulation of transcription from RNA polymerase II promoter,GO:0006351~transcription, DNA-templated,GO:0006367~transcription initiation from RNA polymerase II promoter,GO:0007165~signal transduction,GO:0030522~intracellular receptor signaling pathway,GO:0043153~entrainment of circadian clock by photoperiod,GO:0043401~steroid hormone mediated signaling pathway,GO:0048666~neuron…	GO:0005634~nucleus,GO:0005654~nucleoplasm,	GO:0000980~RNA polymerase II distal enhancer sequence-specific DNA binding,GO:0001227~transcriptional repressor activity, RNA polymerase II transcription regulatory region sequence-specific binding,GO:0003677~DNA binding,GO:0003700~transcription factor activity, sequence-specific DNA binding,GO:0003707~steroid hormone receptor activity,GO:0004879~RNA polymerase II transcription factor activity, l…	NA	NA
99a381e6-7547-4fe3-80b5-4bfa90ef9271|5	1671	CP027081.1	0	1411	Bos_mutus_isolate_yakQH1_chromosome_13	Bos_mutus	WP_181935453.1	71.4	112	32	0	338	3	137	248	3.5e-33	P11260	153.7	47.3	110	58	0	332	3	194	303	9.1e-23	109.8	NA	NA	NA	NA	NA	NA	NA
30c42e85-cf03-4cf3-80dc-4697a92a59af|3	1016	AC226437.5	0	1447	Bos_taurus_Y_Chr_BAC_CH240-278G19_(Children's_Hospita...	Bos_taurus	GCA24362.1	94.4	162	9	0	204	689	1014	1175	2.2e-86	P11369	329.7	61.8	157	59	1	219	686	1124	1280	3.8e-56	219.9	NA	NA	NA	NA	NA	NA	NA
08e09554-b46b-4cbd-8a29-ff5f88f170e5|3	1303	AC231520.5	0	1297	Bos_taurus_Y_Chr_BAC_CH240-381N8_(Children's_Hospital...	Bos_taurus	GCA24362.1	97.6	123	3	0	596	964	1053	1175	3e-64	P11369	256.5	61	123	47	1	596	961	1158	1280	8.3e-40	166	NA	NA	NA	NA	NA	NA	NA
09d8b458-42f8-4179-9e7d-1d2c9a610f07|7	457	CP027088.1	6e-166	595	Bos_mutus_isolate_yakQH1_chromosome_20	Bos_mutus	KAB0370213.1	72.6	95	26	0	1	285	87	181	3.4e-31	P11369	145.2	40.9	93	41	2	25	282	1195	1280	1.4e-13	77.4	NA	NA	NA	NA	NA	NA	NA
1662cd44-a25f-4942-adbb-9613aa928ce8|3	953	KM040762.1	7e-154	556	Bos_taurus_haplotype_2_KIR_region_genomic_sequence	Bos_taurus	GCA24362.1	100	89	0	0	687	953	1063	1151	4.3e-44	P11369	189.1	68.9	90	27	1	687	953	1168	1257	3.3e-30	133.7	NA	NA	NA	NA	NA	NA	NA
17175838-890a-449a-84e3-bd5a410e5a42|8	762	CP027081.1	0	1192	Bos_mutus_isolate_yakQH1_chromosome_13	Bos_mutus	KAB0338717.1	33.7	163	87	5	615	175	15	172	2.9e-14	P11369	89.7	60	55	20	1	333	175	1122	1176	2.7e-14	80.5	NA	NA	NA	NA	NA	NA	NA
207c02ae-a290-4ba2-a02f-c0c8372802ba|4	637	CP027083.1	0	1042	Bos_mutus_isolate_yakQH1_chromosome_15	Bos_mutus	ELR55746.1	89.5	95	10	0	1	285	1178	1272	1.2e-42	P11369	183.7	57.9	95	39	1	1	282	1186	1280	5.7e-26	119	NA	NA	NA	NA	NA	NA	NA
4f884b2e-961c-49f3-b00f-e0f9793b5b07|6	588	CP027095.1	0	987	Bos_mutus_isolate_yakQH1_chromosome_27	Bos_mutus	GCA21803.1	98.9	95	1	0	1	285	319	413	1.2e-47	P11369	200.3	60.5	86	34	0	25	282	1195	1280	5.3e-26	119	NA	NA	NA	NA	NA	NA	NA
208f16f3-904f-4635-96c3-a7abc148654d|4	528	CP027090.1	0	876	Bos_mutus_isolate_yakQH1_chromosome_22	Bos_mutus	AVQ44153.1	83.1	83	14	0	271	519	1	83	2.2e-34	P11369	156	56.1	66	29	0	2	199	1215	1280	4.4e-16	85.9	NA	NA	NA	NA	NA	NA	NA
216f9228-8d70-4dcd-bdb0-699dc4e4b01f|4	852	JQ711177.1	0	1550	Bos_taurus_growth_hormone_receptor_gene,_complete_cds	Bos_taurus	GCA24362.1	97.9	96	2	0	1	288	1080	1175	1.3e-47	P11369	200.7	56.3	96	41	1	1	285	1185	1280	9.9e-26	118.6	NA	NA	NA	NA	NA	NA	NA
50e79a85-3546-4b60-aa9a-2a544d8c9d2c|5	1511	CP027093.1	0	771	Bos_mutus_isolate_yakQH1_chromosome_25	Bos_mutus	AAY53484.1	63	162	59	1	700	1182	1111	1272	1.4e-52	P11369	218	38.5	239	135	4	496	1179	1043	1280	2.4e-38	161.4	NA	NA	NA	NA	NA	NA	NA
2d50f9ff-81a7-436f-9f42-b9eb76789199|12	613	KX592814.1	0	915	Bos_taurus_isolate_Dominette_000065F_genomic_sequence	Bos_taurus	ELR53960.1	96.8	95	3	0	1	285	1157	1251	1e-46	P11369	197.2	59.3	86	35	0	25	282	1195	1280	2.1e-25	117.1	NA	NA	NA	NA	NA	NA	NA
3a2f12f9-edf2-4a88-9850-4bbdf23a39d6|5	988	CP011905.1	9e-123	453	Ovis_canadensis_canadensis_isolate_43U_chromosome_20_...	Ovis_canadensis	XP_032467534.1	46.4	138	70	3	579	986	105	240	3.3e-23	P11369	119.8	37.4	139	75	3	579	977	815	947	1.4e-18	95.1	NA	NA	NA	NA	NA	NA	NA
3cd1fef8-0182-405f-844f-035193e33e76|118	617	KX592814.1	0	1024	Bos_taurus_isolate_Dominette_000065F_genomic_sequence	Bos_taurus	GCA21803.1	97.9	97	2	0	1	291	317	413	1.9e-48	P11369	203	58.8	97	39	1	1	288	1184	1280	1.7e-27	124	NA	NA	NA	NA	NA	NA	NA
3dd36ae3-c943-4454-8ae2-f64918157c6a|3	756	CP027086.1	0	1059	Bos_mutus_isolate_yakQH1_chromosome_18	Bos_mutus	KAF6285928.1	37.8	148	79	4	288	713	19	159	1.1e-13	P11369	87.8	38.4	138	79	3	303	698	1133	1270	2.9e-13	77	NA	NA	NA	NA	NA	NA	NA
3fe2eba6-4658-4f6b-b7f0-8e763402dd90|129	433	KX592814.1	0	793	Bos_taurus_isolate_Dominette_000065F_genomic_sequence	Bos_taurus	ABR01162.1	62.8	94	35	0	102	383	971	1064	1.2e-22	P11369	116.7	38	100	62	0	102	401	979	1078	2.2e-13	76.6	NA	NA	NA	NA	NA	NA	NA
40c8eca1-0589-4b3c-97a9-59623efb64b9|4	2007	CP011893.1	0	1092	Ovis_canadensis_canadensis_isolate_43U_chromosome_8_s...	Ovis_canadensis	WP_117220824.1	75	56	14	0	1	168	111	166	1.9e-12	P11369	85.1	64.4	45	16	0	1670	1536	1196	1240	9.6e-11	70.1	NA	NA	NA	NA	NA	NA	NA
48560375-28d0-46d1-a47f-6c0f88afc05f|11	268	CP027083.1	2e-78	303	Bos_mutus_isolate_yakQH1_chromosome_15	Bos_mutus	KAB0374414.1	83	53	9	0	177	19	2	54	2.2e-17	P11369	98.6	83.9	31	5	0	5	97	1140	1170	4.4e-12	71.6	NA	NA	NA	NA	NA	NA	NA
79581274-8c7b-4b67-8d2a-c6b002438cee|3	439	XM_029013938.1	7e-101	379	Babesia_ovata_Retrovirus-related_Pol_poly_LINE-1,...	Babesia_ovata	GCA24362.1	100	70	0	0	230	439	1081	1150	2.1e-33	P11369	152.5	72.6	62	17	0	254	439	1195	1256	3.4e-22	105.9	NA	NA	NA	NA	NA	NA	NA
570d2023-786b-4d28-8d90-a64d4972f5a0|7	1957	CP027080.1	0	2154	Bos_mutus_isolate_yakQH1_chromosome_12	Bos_mutus	KAF6324823.1	48.2	110	57	0	1570	1241	51	160	5.8e-19	P11369	106.7	45.7	116	51	2	1570	1244	1144	1254	5.6e-16	87.4	NA	NA	NA	NA	NA	NA	NA
5b043198-a812-4f19-b48b-efbc0f1f12a4|4	615	CU463174.9	8e-52	217	Pig_DNA_sequence_from_clone_CH242-513L1_on_chromosome...	Pig_DNA	KAB0337559.1	62.7	67	24	1	601	404	616	682	2.5e-13	P11369	86.3	40.7	135	70	5	601	224	1145	1278	7.7e-12	72	NA	NA	NA	NA	NA	NA	NA
bc7a50db-ffb2-4a03-a106-1bf2f9860b78|193	604	XM_010598109.2	3e-16	99	PREDICTED:_Loxodonta_africana_RNA_polymerase_II_a...	Loxodonta_africana	KAB0355445.1	37.2	137	79	2	412	2	167	296	9.2e-16	P11369	94.4	29.8	141	92	1	424	2	705	838	2.1e-14	80.5	NA	NA	NA	NA	NA	NA	NA
5e58da25-1e42-4b29-b557-ceac6f1463e9|3	886	AC150569.4	0	850	Bos_taurus_BAC_CH240-223K16_(Children's_Hospital_Oakl...	Bos_taurus	AVQ44153.1	84.3	83	13	0	571	323	1	83	1.3e-34	P11369	157.5	47.8	67	35	0	843	643	1214	1280	1.4e-11	71.6	NA	NA	NA	NA	NA	NA	NA
60fa080a-40fa-49b3-806c-8f0e7f7771b4|10	634	KX592814.1	0	1094	Bos_taurus_isolate_Dominette_000065F_genomic_sequence	Bos_taurus	GCA24362.1	98.9	95	1	0	3	287	1081	1175	2.8e-47	P11369	199.1	60.5	86	34	0	27	284	1195	1280	9.6e-26	118.2	NA	NA	NA	NA	NA	NA	NA
66436968-849b-4b33-98e3-5dc32272fad1|6	1264	KX592814.1	0	1306	Bos_taurus_isolate_Dominette_000065F_genomic_sequence	Bos_taurus	WP_117196721.1	95.9	171	7	0	433	945	1102	1272	1.8e-93	P11369	353.6	63.2	171	62	1	433	942	1110	1280	3e-63	243.8	NA	NA	NA	NA	NA	NA	NA
71f4aa6a-dbe3-425c-b53c-2a0c0eb1c946|3	449	CP027092.1	5e-112	416	Bos_mutus_isolate_yakQH1_chromosome_24	Bos_mutus	ELR48758.1	92.6	81	6	0	3	245	1132	1212	3.3e-39	P11369	171.8	69.5	82	24	1	3	245	1140	1221	1.6e-30	133.7	NA	NA	NA	NA	NA	NA	NA
75489d47-8d90-49b6-860f-72a55a5ed82d|200	579	CP027095.1	0	1053	Bos_mutus_isolate_yakQH1_chromosome_27	Bos_mutus	XP_032458647.1	67.2	64	21	0	369	560	111	174	1.2e-12	P11369	84	60	65	25	1	369	560	653	717	2.5e-12	73.6	NA	NA	NA	NA	NA	NA	NA
76b25f66-baa4-492e-800f-aa248b30bba8|3	632	FP015826.5	8e-112	416	Pig_DNA_sequence_from_clone_CH242-138J17_on_chromosom...	Pig_DNA	KAB0378044.1	41.7	199	86	9	1	540	44	231	3.2e-19	P11369	105.9	37.7	183	90	9	4	501	401	576	1.9e-13	77.4	NA	NA	NA	NA	NA	NA	NA
7a54577f-f9c5-49b7-ae2a-b2e3bc78bc40|222	669	CP027083.1	0	904	Bos_mutus_isolate_yakQH1_chromosome_15	Bos_mutus	ELR44776.1	95.3	64	3	0	149	340	1209	1272	1.7e-26	P11369	130.2	52.4	63	30	0	149	337	1218	1280	9.9e-13	75.1	NA	NA	NA	NA	NA	NA	NA
7b127109-ec18-41a0-b6a8-cf6bf2311663|4	498	AC150516.4	3e-120	444	Bos_taurus_BAC_CH240-117L9_(Children's_Hospital_Oakla...	Bos_taurus	KAB0362176.1	73.1	104	21	1	1	312	12	108	8.1e-34	P11369	154.1	57.1	63	26	1	1	186	1213	1275	2.3e-14	80.1	NA	NA	NA	NA	NA	NA	NA
8683163f-5043-4d23-b488-0f9c1d42d717|3	631	CP027087.1	0	1085	Bos_mutus_isolate_yakQH1_chromosome_19	Bos_mutus	GCA21803.1	97.9	95	2	0	1	285	319	413	1e-46	P11369	197.2	59.3	86	35	0	25	282	1195	1280	2.8e-25	116.7	NA	NA	NA	NA	NA	NA	NA
ba0082f8-a823-4067-a180-e4b4b46b9a44|7	560	JX848345.1	0	961	Bos_taurus_LILR1_(LILR1)_and_LILR2_(LILR2)_genes,_com...	Bos_taurus	KAB0388131.1	56.6	159	22	1	1	477	87	198	7.1e-39	P11369	171	69.7	66	20	0	25	222	1195	1260	5.7e-22	105.5	NA	NA	NA	NA	NA	NA	NA
ba759c2d-6fad-4724-924a-7997cff1834f|3	876	KX592814.1	0	1009	Bos_taurus_isolate_Dominette_000065F_genomic_sequence	Bos_taurus	ELR53960.1	91.7	96	8	0	1	288	1156	1251	5.2e-44	P11369	188.7	51	96	46	1	1	285	1185	1280	8.1e-23	109	NA	NA	NA	NA	NA	NA	NA
8e76e36f-6438-4ec9-b90f-6d7ae1ca2c26|3	789	CP027087.1	0	1075	Bos_mutus_isolate_yakQH1_chromosome_19	Bos_mutus	GCA21803.1	97.9	95	2	0	1	285	319	413	1.3e-46	P11369	197.2	60.5	86	34	0	25	282	1195	1280	2.1e-25	117.5	NA	NA	NA	NA	NA	NA	NA
c06fbecd-5174-4603-95d3-820b1f17bd08|4	457	CP027080.1	1e-148	538	Bos_mutus_isolate_yakQH1_chromosome_12	Bos_mutus	GBX53683.1	93.5	62	4	0	399	214	400	461	8.2e-25	P11369	124	50.8	61	30	0	399	217	1220	1280	9.7e-12	71.2	NA	NA	NA	NA	NA	NA	NA
910b39f1-7dbb-44c2-8367-9d94411180c3|3	1207	CP027088.1	0	1153	Bos_mutus_isolate_yakQH1_chromosome_20	Bos_mutus	GCA21803.1	88.8	125	6	2	489	857	295	413	1.2e-54	P11369	224.6	61.1	108	41	1	534	854	1173	1280	1.7e-31	138.3	NA	NA	NA	NA	NA	NA	NA
918abec6-dceb-4fd0-8d52-85643aefb65e|4	1713	CP027082.1	3e-144	525	Bos_mutus_isolate_yakQH1_chromosome_14	Bos_mutus	KAB0342503.1	63.9	83	28	1	1386	1634	12	92	5.6e-18	P11369	103.2	48.6	70	36	0	557	766	1209	1278	1.3e-13	79.3	NA	NA	NA	NA	NA	NA	NA
c39f58d1-0682-444f-9008-b6f71253ccea|4	463	KX592814.1	0	688	Bos_taurus_isolate_Dominette_000065F_genomic_sequence	Bos_taurus	ELR48937.1	94.4	108	6	0	87	410	1160	1267	9.4e-53	P11369	216.9	61.7	107	40	1	87	404	1168	1274	2e-33	143.3	NA	NA	NA	NA	NA	NA	NA
a195d0ce-cf83-4627-a6c7-48296e8e5d84|7	2213	FP101892.5	1e-94	361	Pig_DNA_sequence_from_clone_CH242-238P2_on_chromosome...	Pig_DNA	VFV23952.1	61.2	85	33	0	402	656	92	176	2.7e-20	P11369	111.3	33.1	181	108	6	93	614	1069	1243	6.8e-18	94	NA	NA	NA	NA	NA	NA	NA
a5d1293f-2000-41d8-86fe-2dd65b3ab826|3	2388	CP027084.1	0	963	Bos_mutus_isolate_yakQH1_chromosome_16	Bos_mutus	AVQ44153.1	92.8	83	5	1	2134	2379	1	83	3.6e-39	P11369	174.1	58.4	77	32	0	1832	2062	1204	1280	1.6e-20	102.8	NA	NA	NA	NA	NA	NA	NA
a6896cde-d9be-4c6a-ad76-9f609c0d4030|10	1719	XM_032653102.1	0	682	PREDICTED:_Phocoena_sinus_actin_gamma_2,_smooth_m...	Phocoena_sinus	AVQ44153.1	85.2	81	12	0	1423	1665	3	83	5.6e-34	P11369	156.4	53.1	64	30	0	1445	1254	1217	1280	2.5e-12	75.1	NA	NA	NA	NA	NA	NA	NA
ac718945-ba73-442e-846f-8b124d0281ab|5	705	AC149774.4	0	880	Bos_taurus_BAC_CH240-10G15_(Children's_Hospital_Oakla...	Bos_taurus	KAB0343721.1	71.3	167	45	2	44	541	168	332	2.1e-51	P11369	213	46.9	113	55	3	705	376	510	620	2.2e-15	84	NA	NA	NA	NA	NA	NA	NA
dc33f7eb-86ac-4ce0-9913-c5f4b0b73e7f|3	1693	CP027090.1	0	2952	Bos_mutus_isolate_yakQH1_chromosome_22	Bos_mutus	ELR60459.1	92.9	70	5	0	1144	1353	1201	1270	3.1e-29	P11369	140.6	56.5	62	27	0	1147	1332	1213	1274	1.9e-15	85.5	NA	NA	NA	NA	NA	NA	NA
c05861b3-7c1d-4b59-adc4-34b905e78ff6|156	1592	CP027095.1	0	937	Bos_mutus_isolate_yakQH1_chromosome_27	Bos_mutus	ELR44776.1	97.2	72	2	0	1033	1248	1201	1272	2.2e-32	P11369	151	56.3	71	31	0	1033	1245	1210	1280	8.3e-18	93.2	NA	NA	NA	NA	NA	NA	NA
e5c073e9-6e48-41c3-a4f3-4101d817d154|3	1797	CP034500.1	2e-31	150	Eukaryotic_synthetic_construct_chromosome_21	Eukaryotic_synthetic	WP_117219293.1	38.4	138	79	3	1255	1656	94	229	2.3e-14	P11369	91.3	32.6	138	87	3	1255	1656	102	237	1e-11	73.2	NA	NA	NA	NA	NA	NA	NA
b8651a5f-5ebd-4f7d-a46c-45365019093f|3	1716	CP027097.1	3e-119	442	Bos_mutus_isolate_yakQH1_chromosome_29	Bos_mutus	ELR57077.1	97.5	81	2	0	1472	1714	351	431	8.6e-43	P11369	185.7	60.5	81	32	0	1472	1714	893	973	1.7e-29	132.1	NA	NA	NA	NA	NA	NA	NA
b9b76e94-7c0f-4a72-9bbc-6b60f349fa2f|3	1242	CP027088.1	0	1190	Bos_mutus_isolate_yakQH1_chromosome_20	Bos_mutus	GCA21803.1	97.9	96	2	0	1	288	318	413	1.2e-46	P11369	198	56.3	96	41	1	1	285	1185	1280	9.4e-25	115.9	NA	NA	NA	NA	NA	NA	NA
c8c68fb2-3da4-4a66-9dfd-a2f26b0d91f8|9	615	CP027087.1	0	1026	Bos_mutus_isolate_yakQH1_chromosome_19	Bos_mutus	GCA21803.1	96.9	96	3	0	1	288	318	413	1.2e-47	P11369	200.3	56.3	96	41	1	1	285	1185	1280	7.2e-26	118.6	NA	NA	NA	NA	NA	NA	NA
cd3318c9-254f-4ca1-bfab-93c158894f98|3	632	KX592814.1	0	1118	Bos_taurus_isolate_Dominette_000065F_genomic_sequence	Bos_taurus	GCA21803.1	99	96	1	0	1	288	318	413	3.3e-48	P11369	202.2	57.3	96	40	1	1	285	1185	1280	2.5e-26	120.2	NA	NA	NA	NA	NA	NA	NA
c5ec5503-6410-4562-8757-f43c1a259a88|108	665	AC150530.4	0	1114	Bos_taurus_BAC_CH240-86O22_(Children's_Hospital_Oakla...	Bos_taurus	WP_183076445.1	97.9	95	2	0	3	287	770	864	8.5e-47	P11369	197.6	59.3	86	35	0	27	284	1195	1280	6.5e-25	115.5	NA	NA	NA	NA	NA	NA	NA
c6ccbb7b-f9aa-4472-b21b-888a304ec113|6	1894	CP027090.1	0	926	Bos_mutus_isolate_yakQH1_chromosome_22	Bos_mutus	XP_028869780.1	78.2	165	36	0	223	717	437	601	2.1e-66	P11369	264.2	55.2	58	26	0	1376	1549	1223	1280	8.1e-12	73.6	NA	NA	NA	NA	NA	NA	NA
dc358405-bd04-4d2c-8104-9da071ca764a|3	712	CP027093.1	0	990	Bos_mutus_isolate_yakQH1_chromosome_25	Bos_mutus	ELR60873.1	77.9	86	19	0	122	379	1186	1271	3e-34	P11369	156	52.3	88	39	1	89	352	1188	1272	5e-23	109.4	NA	NA	NA	NA	NA	NA	NA
fd0e1771-1dae-4943-98a0-8b5bebcc0c62|8	698	CP027090.1	2e-133	488	Bos_mutus_isolate_yakQH1_chromosome_22	Bos_mutus	AAY53484.1	77	113	26	0	698	360	1156	1268	1.5e-41	P11369	180.3	58.6	111	45	1	698	369	1164	1274	2.1e-29	130.6	NA	NA	NA	NA	NA	NA	NA
d5022e82-c4b7-4d58-af53-5e27ad743d9d|3	1596	CP027095.1	2e-111	416	Bos_mutus_isolate_yakQH1_chromosome_27	Bos_mutus	ELR54311.1	81.4	97	18	0	291	1	45	141	1.8e-34	P11369	157.9	69.1	97	30	0	291	1	587	683	3.9e-31	137.5	NA	NA	NA	NA	NA	NA	NA
e7d4383f-2a24-4f70-abc5-4f614c27b0bb|6	941	CP027089.1	0	922	Bos_mutus_isolate_yakQH1_chromosome_21	Bos_mutus	ELR47522.1	99.2	122	1	0	368	3	62	183	3.8e-69	P11369	272.3	62.3	114	43	0	371	30	882	995	4.7e-45	183	NA	NA	NA	NA	NA	NA	NA
ed648f61-76f8-4a91-90c0-90150935e5c9|157	1904	CP027096.1	0	2285	Bos_mutus_isolate_yakQH1_chromosome_28	Bos_mutus	WP_183076445.1	97	100	3	0	1257	1556	765	864	3.4e-48	P11369	203.8	58	100	41	1	1257	1553	1181	1280	2e-26	122.1	NA	NA	NA	NA	NA	NA	NA
ffc3ec70-131f-4e45-965b-9d81a2435a05|4	2058	KX592814.1	0	2314	Bos_taurus_isolate_Dominette_000065F_genomic_sequence	Bos_taurus	KAB0358234.1	88.9	45	5	0	1375	1241	106	150	6.3e-16	P11369	96.7	50.7	75	35	1	279	61	1087	1161	3.6e-13	78.2	NA	NA	NA	NA	NA	NA	NA
c6a54ce4-e358-4602-a25f-e2e4cfc8f55b|41	645	NG_029136.2	0	900	Bos_taurus_cytochrome_c_oxidase_subunit_VIIb_pseudog...	Bos_taurus	NP_786989.3	81.4	86	15	1	229	486	1	85	3.7e-31	P13183	145.6	81.5	81	14	1	244	486	1	80	2e-31	137.1	cytochrome c oxidase subunit VIIb(COX7B)	Bos taurus	GO:0007417~central nervous system development,GO:1902600~hydrogen ion transmembrane transport,	GO:0005739~mitochondrion,GO:0005746~mitochondrial respiratory chain,GO:0016021~integral component of membrane,GO:0045277~respiratory chain complex IV,	GO:0004129~cytochrome-c oxidase activity,	bta00190:Oxidative phosphorylation,bta01100:Metabolic pathways,bta04260:Cardiac muscle contraction,bta04932:Non-alcoholic fatty liver disease (NAFLD),bta05010:Alzheimer's disease,bta05012:Parkinson's disease,bta05016:Huntington's disease,	NA
491237ae-6c6c-4d33-b219-2c295a66fb41|10	488	NG_029136.2	0	791	Bos_taurus_cytochrome_c_oxidase_subunit_VIIb_pseudog...	Bos_taurus	NP_786989.3	81.4	86	15	1	128	385	1	85	2.8e-31	P13183	145.6	81.5	81	14	1	143	385	1	80	1.5e-31	137.1	cytochrome c oxidase subunit VIIb(COX7B)	Bos taurus	GO:0007417~central nervous system development,GO:1902600~hydrogen ion transmembrane transport,	GO:0005739~mitochondrion,GO:0005746~mitochondrial respiratory chain,GO:0016021~integral component of membrane,GO:0045277~respiratory chain complex IV,	GO:0004129~cytochrome-c oxidase activity,	bta00190:Oxidative phosphorylation,bta01100:Metabolic pathways,bta04260:Cardiac muscle contraction,bta04932:Non-alcoholic fatty liver disease (NAFLD),bta05010:Alzheimer's disease,bta05012:Parkinson's disease,bta05016:Huntington's disease,	NA
bdbfcdca-4c47-4fd3-a4d4-30cc4e04afa7|166	374	BC102664.1	0	676	Bos_taurus_cytochrome_c_oxidase_subunit_VIIa_polypept...	Bos_taurus	XP_005902874.1	100	69	0	0	3	209	15	83	4e-30	P13184	141.4	98.6	69	1	0	3	209	15	83	1.4e-32	140.2	cytochrome c oxidase subunit VIIa polypeptide 2 (liver)(COX7A2)	Bos taurus	GO:1902600~hydrogen ion transmembrane transport,	GO:0005746~mitochondrial respiratory chain,GO:0016021~integral component of membrane,	GO:0004129~cytochrome-c oxidase activity,	bta00190:Oxidative phosphorylation,bta04260:Cardiac muscle contraction,bta04932:Non-alcoholic fatty liver disease (NAFLD),bta05010:Alzheimer's disease,bta05012:Parkinson's disease,bta05016:Huntington's disease,	NA
f5579232-f82d-48b0-9af2-f3b8620c294c|3	263	CP027091.1	1e-91	348	Bos_mutus_isolate_yakQH1_chromosome_23	Bos_mutus	XP_007449292.1	100	62	0	0	186	1	173	234	2.1e-25	P14373	125.2	98.4	62	1	0	186	1	173	234	1.2e-27	123.2	tripartite motif containing 27(TRIM27)	Homo sapiens	GO:0000122~negative regulation of transcription from RNA polymerase II promoter,GO:0002820~negative regulation of adaptive immune response,GO:0006351~transcription, DNA-templated,GO:0006469~negative regulation of protein kinase activity,GO:0007283~spermatogenesis,GO:0008283~cell proliferation,GO:0018108~peptidyl-tyrosine phosphorylation,GO:0032720~negative regulation of tumor necrosis factor prod…	GO:0005622~intracellular,GO:0005634~nucleus,GO:0005654~nucleoplasm,GO:0005737~cytoplasm,GO:0005768~endosome,GO:0005769~early endosome,GO:0005829~cytosol,GO:0005887~integral component of plasma membrane,GO:0016020~membrane,GO:0016605~PML body,GO:0030904~retromer complex,GO:0031965~nuclear membrane,	GO:0003676~nucleic acid binding,GO:0003677~DNA binding,GO:0004714~transmembrane receptor protein tyrosine kinase activity,GO:0004842~ubiquitin-protein transferase activity,GO:0005515~protein binding,GO:0008270~zinc ion binding,GO:0016874~ligase activity,GO:0042802~identical protein binding,GO:0046872~metal ion binding,	NA	NA
d150907a-518a-4baa-9bf7-f0c23df292f5|20	507	FQ482129.3	0	730	B.taurus_DNA_sequence_from_clone_CH240-512N8,_complet...	B.taurus_DNA	XP_013832514.2	57.5	80	33	1	239	3	6	85	4e-12	P15978	82	96.9	32	1	0	98	3	25	56	5.4e-11	68.9	RT1 class Ib, locus EC2(RT1-EC2)	Rattus norvegicus	GO:0002474~antigen processing and presentation of peptide antigen via MHC class I,GO:0006955~immune response,	GO:0005886~plasma membrane,GO:0016021~integral component of membrane,GO:0042612~MHC class I protein complex,	GO:0005102~receptor binding,GO:0042605~peptide antigen binding,	rno04144:Endocytosis,rno04145:Phagosome,rno04514:Cell adhesion molecules (CAMs),rno04612:Antigen processing and presentation,rno04940:Type I diabetes mellitus,rno05166:HTLV-I infection,rno05168:Herpes simplex infection,rno05169:Epstein-Barr virus infection,rno05203:Viral carcinogenesis,rno05320:Autoimmune thyroid disease,rno05330:Allograft rejection,rno05332:Graft-versus-host disease,rno05416:Vir…	NA
408d5536-df70-4ec3-9767-1b77b4de78a4|4	274	XM_027556473.1	1e-126	464	PREDICTED:_Bos_indicus_x_Bos_taurus_spectrin_alph...	Bos_indicus_x_Bos_taurus	AAI50942.1	100	52	0	0	159	4	731	782	1.2e-18	P16086	102.8	100	52	0	0	159	4	731	782	1.8e-21	102.8	spectrin, alpha, non-erythrocytic 1(Sptan1)	Rattus norvegicus	GO:0031532~actin cytoskeleton reorganization,GO:0051693~actin filament capping,GO:0098609~cell-cell adhesion,	GO:0005829~cytosol,GO:0005886~plasma membrane,GO:0005913~cell-cell adherens junction,GO:0005916~fascia adherens,GO:0008091~spectrin,GO:0015630~microtubule cytoskeleton,GO:0016020~membrane,GO:0016328~lateral plasma membrane,GO:0030018~Z disc,GO:0030863~cortical cytoskeleton,GO:0032437~cuticular plate,GO:0033270~paranode region of axon,GO:0043209~myelin sheath,GO:0043231~intracellular membrane-boun…	GO:0003779~actin binding,GO:0005509~calcium ion binding,GO:0005515~protein binding,GO:0005516~calmodulin binding,GO:0019905~syntaxin binding,GO:0030507~spectrin binding,GO:0032403~protein complex binding,GO:0046982~protein heterodimerization activity,GO:0047485~protein N-terminus binding,GO:0098641~cadherin binding involved in cell-cell adhesion,	NA	NA
e2b669d6-83ef-4b05-b400-b8f7cefa780a|8	377	EF015889.1	6e-101	379	Bos_taurus_muscle-specific_calpain_gene,_exons_10,_11...	Bos_taurus	KAF3830441.1	96.9	64	2	0	260	69	517	580	1.4e-27	P16259	132.9	90.9	66	3	1	266	69	447	509	6.1e-28	124.8	calpain 3(Capn3)	Rattus norvegicus	GO:0001896~autolysis,GO:0006461~protein complex assembly,GO:0006508~proteolysis,GO:0014718~positive regulation of satellite cell activation involved in skeletal muscle regeneration,GO:0014850~response to muscle activity,GO:0030239~myofibril assembly,GO:0033234~negative regulation of protein sumoylation,GO:0042493~response to drug,GO:0043066~negative regulation of apoptotic process,GO:0043122~regu…	GO:0005622~intracellular,GO:0005634~nucleus,GO:0005737~cytoplasm,GO:0005829~cytosol,GO:0005886~plasma membrane,GO:0030016~myofibril,GO:0030018~Z disc,GO:0030315~T-tubule,GO:0043234~protein complex,	GO:0003824~catalytic activity,GO:0004198~calcium-dependent cysteine-type endopeptidase activity,GO:0005102~receptor binding,GO:0005509~calcium ion binding,GO:0005515~protein binding,GO:0008233~peptidase activity,GO:0008307~structural constituent of muscle,GO:0019899~enzyme binding,GO:0031402~sodium ion binding,GO:0031432~titin binding,GO:0032947~protein complex scaffold,GO:0055103~ligase regulato…	NA	NA
dfd9323b-02c6-4cf1-b4c6-4950eb3c0a0b|3	1198	CP011899.1	0	702	Ovis_canadensis_canadensis_isolate_43U_chromosome_14_...	Ovis_canadensis	XP_027370673.1	93.6	47	3	0	404	544	5	51	7.4e-17	P17035	99	59	61	24	1	401	583	4	63	1.8e-12	75.1	zinc finger protein 28(ZNF28)	Homo sapiens	GO:0006351~transcription, DNA-templated,GO:0006355~regulation of transcription, DNA-templated,	GO:0005622~intracellular,GO:0005634~nucleus,	GO:0003676~nucleic acid binding,GO:0003677~DNA binding,GO:0003700~transcription factor activity, sequence-specific DNA binding,GO:0046872~metal ion binding,	NA	General function prediction only,
f68b0cd5-95ab-4873-b8e1-ae9704842427|15	1276	XM_025269531.1	0	654	PREDICTED:_Bubalus_bubalis_SIGLEC_family-like_pro...	Bubalus_bubalis	XP_027833757.1	90.4	83	8	0	372	124	212	294	8.1e-30	P17035	142.1	59	61	24	1	596	778	4	63	1.9e-12	75.1	zinc finger protein 28(ZNF28)	Homo sapiens	GO:0006351~transcription, DNA-templated,GO:0006355~regulation of transcription, DNA-templated,	GO:0005622~intracellular,GO:0005634~nucleus,	GO:0003676~nucleic acid binding,GO:0003677~DNA binding,GO:0003700~transcription factor activity, sequence-specific DNA binding,GO:0046872~metal ion binding,	NA	General function prediction only,
be9d9f78-e3f2-4f71-a15a-e3c109438582|3	1332	CP011899.1	0	702	Ovis_canadensis_canadensis_isolate_43U_chromosome_14_...	Ovis_canadensis	XP_027833757.1	90.4	83	8	0	311	63	212	294	8.5e-30	P17035	142.1	59	61	24	1	535	717	4	63	2e-12	75.1	zinc finger protein 28(ZNF28)	Homo sapiens	GO:0006351~transcription, DNA-templated,GO:0006355~regulation of transcription, DNA-templated,	GO:0005622~intracellular,GO:0005634~nucleus,	GO:0003676~nucleic acid binding,GO:0003677~DNA binding,GO:0003700~transcription factor activity, sequence-specific DNA binding,GO:0046872~metal ion binding,	NA	General function prediction only,
76d2b241-7b1b-453d-8461-c4d1e62d507a|11	608	CP027083.1	0	981	Bos_mutus_isolate_yakQH1_chromosome_15	Bos_mutus	XP_003129826.2	42.7	164	55	3	35	517	334	461	8.1e-20	P17508	107.8	44.9	89	45	2	35	292	334	421	2.2e-11	70.5	elongation factor 1 alpha, oocyte form(eef1a-o1)	Xenopus laevis		GO:0005737~cytoplasm,	GO:0003746~translation elongation factor activity,GO:0003924~GTPase activity,GO:0005525~GTP binding,	xla03013:RNA transport,	NA
3fdc9261-1cb5-4922-960a-0bbcd93b554f|4	1360	FQ482120.8	0	2285	B.taurus_DNA_sequence_from_clone_CH240-441L4,_complet...	B.taurus_DNA	XP_025119480.1	95.8	212	9	0	1	636	75	286	3e-115	P18892	426	53.9	178	82	0	100	633	295	472	2.4e-50	201.1	butyrophilin, subfamily 1, member A1(BTN1A1)	Bos taurus		GO:0016021~integral component of membrane,		NA	NA
3b5765e5-0603-4c84-a9b6-a73566b59196|5	1368	FQ482120.8	0	2285	B.taurus_DNA_sequence_from_clone_CH240-441L4,_complet...	B.taurus_DNA	DAA16447.1	99	205	2	0	39	653	207	411	5e-118	P18892	435.3	53.9	178	82	0	108	641	295	472	2.4e-50	201.1	butyrophilin, subfamily 1, member A1(BTN1A1)	Bos taurus		GO:0016021~integral component of membrane,		NA	NA
88d0169a-5f24-4eaf-bd65-cbe38fba5274|262	629	BC133478.1	0	1075	Bos_taurus_thymosin_beta_4,_X-linked,_mRNA_(cDNA_clon...	Bos_taurus	XP_014959023.1	93.8	65	3	1	6	197	4	68	7.1e-19	P20065	104.8	95.7	46	1	1	63	197	5	50	6.4e-14	79	thymosin, beta 4, X chromosome(Tmsb4x)	Mus musculus	GO:0001649~osteoblast differentiation,GO:0007015~actin filament organization,GO:0014911~positive regulation of smooth muscle cell migration,GO:0030036~actin cytoskeleton organization,GO:0030334~regulation of cell migration,GO:0042989~sequestering of actin monomers,GO:0045893~positive regulation of transcription, DNA-templated,GO:0051152~positive regulation of smooth muscle cell differentiation,	GO:0005634~nucleus,GO:0005737~cytoplasm,GO:0005829~cytosol,GO:0005856~cytoskeleton,GO:0031941~filamentous actin,	GO:0003779~actin binding,GO:0003785~actin monomer binding,GO:0005515~protein binding,	mmu04810:Regulation of actin cytoskeleton,	NA
134f6ffb-18a1-4f68-bbd2-491a6174cd22|6	294	XM_027560980.1	4e-141	512	PREDICTED:_Bos_indicus_x_Bos_taurus_nebulin_(NEB)...	Bos_indicus_x_Bos_taurus	XP_025117311.1	98.5	65	1	0	195	1	1326	1390	1.1e-27	P20929	132.9	95.4	65	3	0	195	1	1331	1395	1.5e-29	129.8	nebulin(NEB)	Homo sapiens	GO:0007517~muscle organ development,GO:0007525~somatic muscle development,GO:0030049~muscle filament sliding,GO:0030832~regulation of actin filament length,	GO:0005829~cytosol,GO:0005865~striated muscle thin filament,GO:0015629~actin cytoskeleton,GO:0030018~Z disc,GO:0043234~protein complex,GO:0070062~extracellular exosome,	GO:0003779~actin binding,GO:0005515~protein binding,GO:0008307~structural constituent of muscle,	NA	NA
745d6a5d-8391-467e-a5bc-1b3dc841a483|10	293	XM_020906201.1	5e-115	425	PREDICTED:_Odocoileus_virginianus_texanus_horneri...	Odocoileus_virginianus	DAA31737.1	100	72	0	0	76	291	1	72	2.2e-31	P20930	145.2	72.2	72	20	0	76	291	1	72	1.6e-20	99.8	filaggrin(FLG)	Homo sapiens	GO:0007275~multicellular organism development,GO:0030216~keratinocyte differentiation,GO:0061436~establishment of skin barrier,	GO:0005634~nucleus,GO:0005882~intermediate filament,GO:0036457~keratohyalin granule,GO:0043231~intracellular membrane-bounded organelle,	GO:0005198~structural molecule activity,GO:0005509~calcium ion binding,GO:0005515~protein binding,	NA	NA
0a6f8bbf-9e3b-45cf-820d-338f92b0719d|5	241	NM_001372007.1	3e-121	446	Bos_taurus_neurofibromin_1_(NF1),_transcript_vari...	Bos_taurus	XP_033279312.1	100	80	0	0	1	240	985	1064	1.6e-35	P21359	158.7	100	80	0	0	1	240	984	1063	2.4e-38	158.7	neurofibromin 1(NF1)	Homo sapiens	GO:0000165~MAPK cascade,GO:0001649~osteoblast differentiation,GO:0001656~metanephros development,GO:0001666~response to hypoxia,GO:0001889~liver development,GO:0001937~negative regulation of endothelial cell proliferation,GO:0001938~positive regulation of endothelial cell proliferation,GO:0001952~regulation of cell-matrix adhesion,GO:0001953~negative regulation of cell-matrix adhesion,GO:0006469~…	GO:0005634~nucleus,GO:0005730~nucleolus,GO:0005737~cytoplasm,GO:0005829~cytosol,GO:0016020~membrane,GO:0030424~axon,GO:0030425~dendrite,GO:0031235~intrinsic component of the cytoplasmic side of the plasma membrane,GO:0098793~presynapse,	GO:0005096~GTPase activator activity,GO:0005515~protein binding,GO:0008429~phosphatidylethanolamine binding,GO:0031210~phosphatidylcholine binding,	hsa04010:MAPK signaling pathway,hsa04014:Ras signaling pathway,	NA
85269ffd-9aa1-4a0c-b5fe-b90306fc0aac|3	1199	NM_001122728.2	0	2215	Bos_taurus_neurofibromin_1_(NF1),_transcript_vari...	Bos_taurus	XP_010859759.1	100	399	0	0	1	1197	1010	1408	2.1e-221	P21359	778.5	99.2	399	3	0	1	1197	984	1382	8e-223	773.9	neurofibromin 1(NF1)	Homo sapiens	GO:0000165~MAPK cascade,GO:0001649~osteoblast differentiation,GO:0001656~metanephros development,GO:0001666~response to hypoxia,GO:0001889~liver development,GO:0001937~negative regulation of endothelial cell proliferation,GO:0001938~positive regulation of endothelial cell proliferation,GO:0001952~regulation of cell-matrix adhesion,GO:0001953~negative regulation of cell-matrix adhesion,GO:0006469~…	GO:0005634~nucleus,GO:0005730~nucleolus,GO:0005737~cytoplasm,GO:0005829~cytosol,GO:0016020~membrane,GO:0030424~axon,GO:0030425~dendrite,GO:0031235~intrinsic component of the cytoplasmic side of the plasma membrane,GO:0098793~presynapse,	GO:0005096~GTPase activator activity,GO:0005515~protein binding,GO:0008429~phosphatidylethanolamine binding,GO:0031210~phosphatidylcholine binding,	hsa04010:MAPK signaling pathway,hsa04014:Ras signaling pathway,	NA
db1e0d1d-35dc-4f95-bca6-e1c9bdec933f|116	275	XM_027513397.1	1e-131	481	PREDICTED:_Bos_indicus_x_Bos_taurus_endothelin_re...	Bos_indicus_x_Bos_taurus	ABF57335.1	100	59	0	0	177	1	1	59	1.4e-24	P21450	122.5	100	59	0	0	177	1	1	59	2.2e-27	122.5	endothelin receptor type A(EDNRA)	Bos taurus	GO:0001569~patterning of blood vessels,GO:0001666~response to hypoxia,GO:0001701~in utero embryonic development,GO:0007507~heart development,GO:0007585~respiratory gaseous exchange,GO:0008217~regulation of blood pressure,GO:0014032~neural crest cell development,GO:0014824~artery smooth muscle contraction,GO:0015758~glucose transport,GO:0030818~negative regulation of cAMP biosynthetic process,GO:0…	GO:0005886~plasma membrane,GO:0016021~integral component of membrane,	GO:0004962~endothelin receptor activity,	bta04020:Calcium signaling pathway,bta04022:cGMP-PKG signaling pathway,bta04024:cAMP signaling pathway,bta04080:Neuroactive ligand-receptor interaction,bta04270:Vascular smooth muscle contraction,bta04924:Renin secretion,bta05200:Pathways in cancer,	NA
815000f8-4abe-47ba-8fb5-7b231228f69c|6	280	CP027080.1	7e-79	305	Bos_mutus_isolate_yakQH1_chromosome_12	Bos_mutus	NA	NA	NA	NA	NA	NA	NA	NA	NA	NA	P23467	NA	97	33	1	0	278	180	1465	1497	3.9e-11	68.6	protein tyrosine phosphatase, receptor type B(PTPRB)	Homo sapiens	GO:0001525~angiogenesis,GO:0006470~protein dephosphorylation,GO:0006796~phosphate-containing compound metabolic process,GO:0016311~dephosphorylation,GO:0035335~peptidyl-tyrosine dephosphorylation,	GO:0005887~integral component of plasma membrane,GO:0043235~receptor complex,	GO:0004725~protein tyrosine phosphatase activity,GO:0005001~transmembrane receptor protein tyrosine phosphatase activity,GO:0005515~protein binding,	hsa04520:Adherens junction,	NA
acb1fe61-c073-456d-af1d-b3a512dc22dd|109	320	CP027087.1	4e-161	579	Bos_mutus_isolate_yakQH1_chromosome_19	Bos_mutus	XP_005902214.1	100	59	0	0	3	179	552	610	3.1e-23	P23588	118.2	86.7	60	7	1	3	179	552	611	2.1e-21	102.8	eukaryotic translation initiation factor 4B(EIF4B)	Homo sapiens	GO:0000289~nuclear-transcribed mRNA poly(A) tail shortening,GO:0001731~formation of translation preinitiation complex,GO:0002181~cytoplasmic translation,GO:0006413~translational initiation,GO:0006446~regulation of translational initiation,GO:0097010~eukaryotic translation initiation factor 4F complex assembly,	GO:0005829~cytosol,GO:0005844~polysome,GO:0016281~eukaryotic translation initiation factor 4F complex,GO:0030425~dendrite,GO:0043025~neuronal cell body,	GO:0000166~nucleotide binding,GO:0003723~RNA binding,GO:0003743~translation initiation factor activity,GO:0004386~helicase activity,GO:0005515~protein binding,GO:0033592~RNA strand annealing activity,GO:0034057~RNA strand-exchange activity,GO:0043024~ribosomal small subunit binding,GO:0044822~poly(A) RNA binding,	hsa03013:RNA transport,hsa04150:mTOR signaling pathway,hsa04151:PI3K-Akt signaling pathway,hsa05205:Proteoglycans in cancer,	NA
ed8e74e6-9bf7-45a8-9df6-770fb2174f9e|6	792	XR_003506516.1	0	1223	PREDICTED:_Bos_indicus_x_Bos_taurus_uncharacteriz...	Bos_indicus_x_Bos_taurus	NA	NA	NA	NA	NA	NA	NA	NA	NA	NA	P24461	NA	89.5	38	4	0	444	331	165	202	6.4e-11	69.3	cytochrome P450 2G1(CYP2G1)	Oryctolagus cuniculus	GO:0007608~sensory perception of smell,GO:0050896~response to stimulus,	GO:0005789~endoplasmic reticulum membrane,GO:0031090~organelle membrane,	GO:0005506~iron ion binding,GO:0020037~heme binding,GO:0070330~aromatase activity,	NA	NA
b74958aa-63fa-426a-b264-c4273bdad99c|5	216	CP027089.1	1e-75	294	Bos_mutus_isolate_yakQH1_chromosome_21	Bos_mutus	KAF5914296.1	100	50	0	0	152	3	87	136	2.6e-21	P25490	111.3	84.4	45	7	0	137	3	293	337	2.4e-16	85.5	YY1 transcription factor(YY1)	Homo sapiens	GO:0000122~negative regulation of transcription from RNA polymerase II promoter,GO:0000724~double-strand break repair via homologous recombination,GO:0006351~transcription, DNA-templated,GO:0006357~regulation of transcription from RNA polymerase II promoter,GO:0006403~RNA localization,GO:0006974~cellular response to DNA damage stimulus,GO:0007283~spermatogenesis,GO:0009952~anterior/posterior patt…	GO:0005634~nucleus,GO:0005667~transcription factor complex,GO:0005737~cytoplasm,GO:0016363~nuclear matrix,GO:0031011~Ino80 complex,GO:0031519~PcG protein complex,	GO:0000400~four-way junction DNA binding,GO:0001078~transcriptional repressor activity, RNA polymerase II core promoter proximal region sequence-specific binding,GO:0001158~enhancer sequence-specific DNA binding,GO:0003676~nucleic acid binding,GO:0003677~DNA binding,GO:0003700~transcription factor activity, sequence-specific DNA binding,GO:0003713~transcription coactivator activity,GO:0003714~tra…	NA	General function prediction only,
b753e70c-e460-4e8c-971d-bc35a78ebd8e|7	212	XM_028162567.1	8e-77	298	PREDICTED:_Balaenoptera_acutorostrata_scammoni_ta...	Balaenoptera_acutorostrata	XP_017907630.1	94.3	70	2	1	210	1	404	471	3.4e-26	P26039	127.5	94.3	70	2	1	210	1	404	471	5.3e-29	127.5	talin 1(Tln1)	Mus musculus	GO:0007016~cytoskeletal anchoring at plasma membrane,GO:0007044~cell-substrate junction assembly,GO:0007155~cell adhesion,GO:0030866~cortical actin cytoskeleton organization,GO:0070527~platelet aggregation,GO:0098609~cell-cell adhesion,	GO:0001726~ruffle,GO:0005737~cytoplasm,GO:0005815~microtubule organizing center,GO:0005856~cytoskeleton,GO:0005886~plasma membrane,GO:0005913~cell-cell adherens junction,GO:0005925~focal adhesion,GO:0009986~cell surface,GO:0016020~membrane,GO:0030054~cell junction,GO:0032587~ruffle membrane,GO:0042995~cell projection,GO:0070062~extracellular exosome,	GO:0003779~actin binding,GO:0005178~integrin binding,GO:0005200~structural constituent of cytoskeleton,GO:0005515~protein binding,GO:0017166~vinculin binding,GO:0030274~LIM domain binding,GO:0032403~protein complex binding,GO:0051015~actin filament binding,GO:0098641~cadherin binding involved in cell-cell adhesion,	mmu04015:Rap1 signaling pathway,mmu04510:Focal adhesion,mmu04611:Platelet activation,mmu05166:HTLV-I infection,	NA
dedc756b-ae70-4d20-bac1-b752438d1a67|3	291	CP027084.1	1e-66	265	Bos_mutus_isolate_yakQH1_chromosome_16	Bos_mutus	XP_010852520.1	98	51	1	0	155	3	365	415	1.9e-19	P26285	105.5	97.7	44	1	0	155	24	365	408	3.8e-17	88.6	6-phosphofructo-2-kinase/fructose-2,6-biphosphatase 2(PFKFB2)	Bos taurus	GO:0006000~fructose metabolic process,GO:0006003~fructose 2,6-bisphosphate metabolic process,GO:0006096~glycolytic process,GO:0016311~dephosphorylation,GO:0046835~carbohydrate phosphorylation,		GO:0003873~6-phosphofructo-2-kinase activity,GO:0004331~fructose-2,6-bisphosphate 2-phosphatase activity,GO:0005524~ATP binding,GO:0019901~protein kinase binding,	bta00051:Fructose and mannose metabolism,bta04152:AMPK signaling pathway,bta04919:Thyroid hormone signaling pathway,	NA
1ff158a1-9aef-4e08-a61c-a63b758671c1|4	767	CP027084.1	5e-144	523	Bos_mutus_isolate_yakQH1_chromosome_16	Bos_mutus	XP_019832099.1	52.7	146	38	3	402	1	249	375	1.1e-21	P28906	114.4	48.9	135	58	3	402	4	252	377	4.3e-20	99.8	CD34 molecule(CD34)	Homo sapiens	GO:0001894~tissue homeostasis,GO:0001935~endothelial cell proliferation,GO:0003094~glomerular filtration,GO:0003158~endothelium development,GO:0007155~cell adhesion,GO:0007160~cell-matrix adhesion,GO:0007165~signal transduction,GO:0008217~regulation of blood pressure,GO:0008283~cell proliferation,GO:0010628~positive regulation of gene expression,GO:0010629~negative regulation of gene expression,G…	GO:0005737~cytoplasm,GO:0005764~lysosome,GO:0005886~plasma membrane,GO:0005887~integral component of plasma membrane,GO:0009897~external side of plasma membrane,GO:0009925~basal plasma membrane,GO:0016021~integral component of membrane,GO:0016324~apical plasma membrane,GO:0036053~glomerular endothelium fenestra,GO:0045171~intercellular bridge,GO:0048471~perinuclear region of cytoplasm,	GO:0008134~transcription factor binding,GO:0030246~carbohydrate binding,GO:0043199~sulfate binding,	hsa04514:Cell adhesion molecules (CAMs),hsa04640:Hematopoietic cell lineage,	NA
9f93f0d4-944b-42ae-90d6-ff486ede3070|4	794	XM_019959948.1	2e-173	621	PREDICTED:_Bos_indicus_antigen_WC1.1-like_(LOC109...	Bos_indicus	XP_019815507.1	96.6	117	4	0	667	317	421	537	1.3e-62	P30205	250.4	80.5	113	22	0	655	317	128	240	1.8e-50	200.7	CD163 molecule-like 1(CD163L1)	Bos taurus	GO:0006898~receptor-mediated endocytosis,	GO:0005576~extracellular region,GO:0016020~membrane,	GO:0005044~scavenger receptor activity,	NA	NA
775e7025-c11f-4c1d-b4a4-51b4d08d1932|3	1099	XM_027967905.1	3e-173	621	PREDICTED:_Ovis_aries_antigen_WC1.1-like_(LOC1141...	Ovis_aries	XP_027399212.1	92.9	113	8	0	684	346	132	244	2.5e-56	P30205	229.9	86.7	113	15	0	684	346	132	244	1.1e-53	211.8	CD163 molecule-like 1(CD163L1)	Bos taurus	GO:0006898~receptor-mediated endocytosis,	GO:0005576~extracellular region,GO:0016020~membrane,	GO:0005044~scavenger receptor activity,	NA	NA
f664826f-5b2f-4fdd-8010-2c607dde763b|12	245	DQ153071.1	2e-84	324	Bos_taurus_isolate_DV102_WC1_tail-like_mRNA,_partial_...	Bos_taurus	NP_788824.1	100	47	0	0	73	213	1390	1436	2.6e-17	P30205	98.2	100	47	0	0	73	213	1390	1436	4e-20	98.2	CD163 molecule-like 1(CD163L1)	Bos taurus	GO:0006898~receptor-mediated endocytosis,	GO:0005576~extracellular region,GO:0016020~membrane,	GO:0005044~scavenger receptor activity,	NA	NA
11e8484d-6230-4d6c-a275-beb9797bb055|3	870	CP027088.1	0	780	Bos_mutus_isolate_yakQH1_chromosome_20	Bos_mutus	GCA42426.1	89.9	159	16	0	287	763	717	875	1.1e-75	P30679	293.9	86.1	36	5	0	110	3	5	40	1.3e-12	75.1	G protein subunit alpha 15(GNA15)	Homo sapiens	GO:0007186~G-protein coupled receptor signaling pathway,GO:0007202~activation of phospholipase C activity,GO:0007204~positive regulation of cytosolic calcium ion concentration,GO:0007207~phospholipase C-activating G-protein coupled acetylcholine receptor signaling pathway,GO:0030168~platelet activation,GO:0060158~phospholipase C-activating dopamine receptor signaling pathway,	GO:0005834~heterotrimeric G-protein complex,GO:0005886~plasma membrane,	GO:0001664~G-protein coupled receptor binding,GO:0003924~GTPase activity,GO:0004871~signal transducer activity,GO:0005525~GTP binding,GO:0019001~guanyl nucleotide binding,GO:0031683~G-protein beta/gamma-subunit complex binding,GO:0046872~metal ion binding,	hsa04020:Calcium signaling pathway,hsa05142:Chagas disease (American trypanosomiasis),hsa05146:Amoebiasis,	NA
89ca4457-1460-4e72-b358-e9b6da78c499|3	529	XM_003585981.5	0	928	PREDICTED:_Bos_taurus_homeobox_A6_(HOXA6),_mRNA	Bos_taurus	XP_022358798.1	97.6	82	2	0	443	198	152	233	2.4e-36	P31267	162.5	96.3	82	3	0	443	198	152	233	8.3e-39	161.4	homeobox A6(HOXA6)	Homo sapiens	GO:0006351~transcription, DNA-templated,GO:0006355~regulation of transcription, DNA-templated,GO:0009952~anterior/posterior pattern specification,GO:0048704~embryonic skeletal system morphogenesis,	GO:0005634~nucleus,	GO:0003700~transcription factor activity, sequence-specific DNA binding,GO:0043565~sequence-specific DNA binding,	NA	NA
62c693d0-d187-4310-89b6-32e3466c0d62|132	521	XM_003585981.5	0	843	PREDICTED:_Bos_taurus_homeobox_A6_(HOXA6),_mRNA	Bos_taurus	XP_031530042.1	95.4	108	5	0	521	198	32	139	2.6e-51	P31267	212.2	98.9	87	1	0	458	198	147	233	3.2e-43	176	homeobox A6(HOXA6)	Homo sapiens	GO:0006351~transcription, DNA-templated,GO:0006355~regulation of transcription, DNA-templated,GO:0009952~anterior/posterior pattern specification,GO:0048704~embryonic skeletal system morphogenesis,	GO:0005634~nucleus,	GO:0003700~transcription factor activity, sequence-specific DNA binding,GO:0043565~sequence-specific DNA binding,	NA	NA
f9bf5fbb-9b45-46de-8991-7a9d6af947cf|6	2486	CP027093.1	0	3749	Bos_mutus_isolate_yakQH1_chromosome_25	Bos_mutus	XP_027417765.1	88.1	360	43	0	380	1459	102	461	1.8e-182	P31621	650.2	33.1	257	156	5	590	1333	258	507	4.6e-31	137.9	envelope protein(env)	Jaagsiekte sheep retrovirus	GO:0016032~viral process,GO:0019062~virion attachment to host cell,GO:0019064~fusion of virus membrane with host plasma membrane,	GO:0016021~integral component of membrane,GO:0019031~viral envelope,GO:0055036~virion membrane,	GO:0003964~RNA-directed DNA polymerase activity,GO:0005198~structural molecule activity,GO:0019899~enzyme binding,	NA	NA
1c236d89-a7cd-459c-bcc8-71ddefaa2b3f|4	2277	XM_019969795.1	0	3938	PREDICTED:_Bos_indicus_endogenous_retrovirus_grou...	Bos_indicus	XP_010855499.1	91.9	360	29	0	487	1566	145	504	4.2e-194	P31621	688.7	48.4	335	167	5	571	1563	164	496	8.7e-85	316.2	envelope protein(env)	Jaagsiekte sheep retrovirus	GO:0016032~viral process,GO:0019062~virion attachment to host cell,GO:0019064~fusion of virus membrane with host plasma membrane,	GO:0016021~integral component of membrane,GO:0019031~viral envelope,GO:0055036~virion membrane,	GO:0003964~RNA-directed DNA polymerase activity,GO:0005198~structural molecule activity,GO:0019899~enzyme binding,	NA	NA
f7525007-b0c7-49b7-9a9a-2945e85dacf9|11	1932	XR_003512133.1	0	3446	PREDICTED:_Bos_indicus_x_Bos_taurus_uncharacteriz...	Bos_indicus_x_Bos_taurus	XP_027417765.1	81.9	376	56	2	384	1487	101	472	9.3e-179	P31621	637.5	31.8	261	162	5	585	1340	254	507	1e-30	136.3	envelope protein(env)	Jaagsiekte sheep retrovirus	GO:0016032~viral process,GO:0019062~virion attachment to host cell,GO:0019064~fusion of virus membrane with host plasma membrane,	GO:0016021~integral component of membrane,GO:0019031~viral envelope,GO:0055036~virion membrane,	GO:0003964~RNA-directed DNA polymerase activity,GO:0005198~structural molecule activity,GO:0019899~enzyme binding,	NA	NA
a50cc2fd-9af3-4336-8087-4404ed0e1ecf|6	753	CP011893.1	0	1173	Ovis_canadensis_canadensis_isolate_43U_chromosome_8_s...	Ovis_canadensis	XP_005901267.1	91.4	198	10	2	639	64	1856	2052	1.2e-76	P31629	297	85.8	197	21	2	639	67	1855	2050	1.3e-72	274.2	human immunodeficiency virus type I enhancer binding protein 2(HIVEP2)	Homo sapiens	GO:0006355~regulation of transcription, DNA-templated,GO:0006366~transcription from RNA polymerase II promoter,GO:0007165~signal transduction,GO:0007275~multicellular organism development,	GO:0005634~nucleus,GO:0005654~nucleoplasm,	GO:0003677~DNA binding,GO:0003700~transcription factor activity, sequence-specific DNA binding,GO:0043565~sequence-specific DNA binding,GO:0044212~transcription regulatory region DNA binding,GO:0046872~metal ion binding,	NA	NA
c4067632-e1a9-498e-bbfb-2bc090635ee1|5	636	BC112872.1	7e-137	499	Bos_taurus_uridine_monophosphate_synthetase,_mRNA_(cD...	Bos_taurus	XP_027392232.1	100	90	0	0	382	113	104	193	1.1e-40	P31754	177.2	98.9	90	1	0	382	113	104	193	1.5e-42	174.1	uridine monophosphate synthetase(UMPS)	Bos taurus	GO:0006207~'de novo' pyrimidine nucleobase biosynthetic process,GO:0044205~'de novo' UMP biosynthetic process,		GO:0004588~orotate phosphoribosyltransferase activity,GO:0004590~orotidine-5'-phosphate decarboxylase activity,	bta00240:Pyrimidine metabolism,bta00983:Drug metabolism - other enzymes,bta01100:Metabolic pathways,	NA
de03aa2d-561e-445d-aa0c-f87bbf75745e|14	781	XR_003511190.1	0	734	PREDICTED:_Bos_indicus_x_Bos_taurus_dual_specific...	Bos_indicus_x_Bos_taurus	XP_009512041.1	89.2	157	14	2	557	87	2	155	4.3e-66	P31938	261.9	99.2	132	1	0	482	87	30	161	1.1e-66	254.6	mitogen-activated protein kinase kinase 1(Map2k1)	Mus musculus	GO:0000165~MAPK cascade,GO:0000187~activation of MAPK activity,GO:0001932~regulation of protein phosphorylation,GO:0003056~regulation of vascular smooth muscle contraction,GO:0006468~protein phosphorylation,GO:0006979~response to oxidative stress,GO:0007050~cell cycle arrest,GO:0007067~mitotic nuclear division,GO:0007507~heart development,GO:0008283~cell proliferation,GO:0008285~negative regulati…	GO:0005634~nucleus,GO:0005737~cytoplasm,GO:0005739~mitochondrion,GO:0005769~early endosome,GO:0005770~late endosome,GO:0005783~endoplasmic reticulum,GO:0005794~Golgi apparatus,GO:0005816~spindle pole body,GO:0005829~cytosol,GO:0005856~cytoskeleton,GO:0005874~microtubule,GO:0005886~plasma membrane,GO:0005925~focal adhesion,GO:0005938~cell cortex,GO:0016020~membrane,GO:0030424~axon,GO:0030425~dendr…	GO:0000166~nucleotide binding,GO:0004672~protein kinase activity,GO:0004674~protein serine/threonine kinase activity,GO:0004702~receptor signaling protein serine/threonine kinase activity,GO:0004708~MAP kinase kinase activity,GO:0004712~protein serine/threonine/tyrosine kinase activity,GO:0004713~protein tyrosine kinase activity,GO:0004728~receptor signaling protein tyrosine phosphatase activity,…	mmu04010:MAPK signaling pathway,mmu04012:ErbB signaling pathway,mmu04014:Ras signaling pathway,mmu04015:Rap1 signaling pathway,mmu04022:cGMP-PKG signaling pathway,mmu04024:cAMP signaling pathway,mmu04062:Chemokine signaling pathway,mmu04066:HIF-1 signaling pathway,mmu04068:FoxO signaling pathway,mmu04071:Sphingolipid signaling pathway,mmu04114:Oocyte meiosis,mmu04151:PI3K-Akt signaling pathway,mm…	NA
d5d09976-a51b-4302-8f32-1935b71a11f5|3	1958	CP027091.1	0	3338	Bos_mutus_isolate_yakQH1_chromosome_23	Bos_mutus	XP_031544218.1	88.5	104	10	1	1953	1642	257	358	5.2e-44	P33610	189.9	92.1	89	5	1	1953	1687	254	340	5.1e-41	170.6	DNA primase, p58 subunit(Prim2)	Mus musculus	GO:0006260~DNA replication,GO:0006269~DNA replication, synthesis of RNA primer,GO:0006351~transcription, DNA-templated,	GO:0005658~alpha DNA polymerase:primase complex,GO:1990077~primosome complex,	GO:0003677~DNA binding,GO:0003697~single-stranded DNA binding,GO:0003887~DNA-directed DNA polymerase activity,GO:0003896~DNA primase activity,GO:0003899~DNA-directed RNA polymerase activity,GO:0016740~transferase activity,GO:0016779~nucleotidyltransferase activity,GO:0046872~metal ion binding,GO:0051536~iron-sulfur cluster binding,GO:0051539~4 iron, 4 sulfur cluster binding,	mmu00230:Purine metabolism,mmu00240:Pyrimidine metabolism,mmu01100:Metabolic pathways,mmu03030:DNA replication,	NA
5c18074c-8b24-4ad3-aca2-aedff5f129b3|8	1249	CP027080.1	0	2037	Bos_mutus_isolate_yakQH1_chromosome_12	Bos_mutus	KAB0372122.1	73.5	68	15	1	623	420	282	346	5.3e-18	P36888	102.8	88.4	43	5	0	325	197	807	849	6.1e-16	86.7	fms related tyrosine kinase 3(FLT3)	Homo sapiens	GO:0001776~leukocyte homeostasis,GO:0002318~myeloid progenitor cell differentiation,GO:0002328~pro-B cell differentiation,GO:0007169~transmembrane receptor protein tyrosine kinase signaling pathway,GO:0008284~positive regulation of cell proliferation,GO:0010243~response to organonitrogen compound,GO:0014068~positive regulation of phosphatidylinositol 3-kinase signaling,GO:0018108~peptidyl-tyrosin…	GO:0005634~nucleus,GO:0005788~endoplasmic reticulum lumen,GO:0005829~cytosol,GO:0005886~plasma membrane,GO:0005887~integral component of plasma membrane,GO:0016021~integral component of membrane,GO:0043234~protein complex,	GO:0004714~transmembrane receptor protein tyrosine kinase activity,GO:0004896~cytokine receptor activity,GO:0005021~vascular endothelial growth factor-activated receptor activity,GO:0005515~protein binding,GO:0005524~ATP binding,GO:0032403~protein complex binding,GO:0035259~glucocorticoid receptor binding,GO:0042803~protein homodimerization activity,	hsa04640:Hematopoietic cell lineage,hsa05200:Pathways in cancer,hsa05202:Transcriptional misregulation in cancer,hsa05221:Acute myeloid leukemia,hsa05230:Central carbon metabolism in cancer,	NA
6badaa51-cf5a-488e-b399-dc5a1b8809bc|5	388	XR_314867.2	4e-117	433	PREDICTED:_Bos_mutus_60S_ribosomal_protein_L3_pseudo...	Bos_mutus	XP_006071361.2	95	80	4	0	4	243	45	124	2.8e-34	P39872	155.2	97.2	72	2	0	28	243	1	72	2.2e-33	142.9	ribosomal protein L3(RPL3)	Bos taurus	GO:0000027~ribosomal large subunit assembly,GO:0006412~translation,	GO:0005730~nucleolus,GO:0022625~cytosolic large ribosomal subunit,	GO:0003735~structural constituent of ribosome,	bta03010:Ribosome,	NA
c4004802-00d7-430b-b205-6fc4883a2d7c|3	677	AC149756.4	1e-160	579	Bos_taurus_BAC_CH240-361I2_(Children's_Hospital_Oakla...	Bos_taurus	XP_019840458.1	53.9	191	51	4	675	205	16	203	9.9e-35	P41226	157.5	40.9	159	57	5	579	205	1	156	2.6e-13	77	ubiquitin like modifier activating enzyme 7(UBA7)	Homo sapiens	GO:0006464~cellular protein modification process,GO:0016567~protein ubiquitination,GO:0019941~modification-dependent protein catabolic process,GO:0019985~translesion synthesis,GO:0032020~ISG15-protein conjugation,GO:0032480~negative regulation of type I interferon production,	GO:0005634~nucleus,GO:0005654~nucleoplasm,GO:0005829~cytosol,	GO:0004839~ubiquitin activating enzyme activity,GO:0004842~ubiquitin-protein transferase activity,GO:0005515~protein binding,GO:0005524~ATP binding,GO:0019782~ISG15 activating enzyme activity,	hsa04120:Ubiquitin mediated proteolysis,hsa05012:Parkinson's disease,	NA
645a59d5-6806-4226-b733-32543c3fff2f|4	1450	XM_027550431.1	4e-43	189	PREDICTED:_Bos_indicus_x_Bos_taurus_ATP_binding_c...	Bos_indicus_x_Bos_taurus	XP_010841833.1	94.6	37	2	0	1299	1189	1392	1428	7.3e-11	P41233	79.3	83.8	37	6	0	1299	1189	1392	1428	4e-11	70.9	ATP-binding cassette, sub-family A (ABC1), member 1(Abca1)	Mus musculus	GO:0002790~peptide secretion,GO:0006497~protein lipidation,GO:0006810~transport,GO:0006911~phagocytosis, engulfment,GO:0007040~lysosome organization,GO:0007186~G-protein coupled receptor signaling pathway,GO:0007584~response to nutrient,GO:0008203~cholesterol metabolic process,GO:0010875~positive regulation of cholesterol efflux,GO:0015914~phospholipid transport,GO:0015917~aminophospholipid trans…	GO:0005794~Golgi apparatus,GO:0005886~plasma membrane,GO:0005887~integral component of plasma membrane,GO:0009897~external side of plasma membrane,GO:0009986~cell surface,GO:0016020~membrane,GO:0016021~integral component of membrane,GO:0030139~endocytic vesicle,GO:0034364~high-density lipoprotein particle,GO:0043231~intracellular membrane-bounded organelle,GO:0045121~membrane raft,GO:0045335~phag…	GO:0000166~nucleotide binding,GO:0005102~receptor binding,GO:0005215~transporter activity,GO:0005515~protein binding,GO:0005524~ATP binding,GO:0005548~phospholipid transporter activity,GO:0008509~anion transmembrane transporter activity,GO:0016887~ATPase activity,GO:0017127~cholesterol transporter activity,GO:0019905~syntaxin binding,GO:0031267~small GTPase binding,GO:0034185~apolipoprotein bindi…	mmu02010:ABC transporters,mmu04975:Fat digestion and absorption,	NA
e838ea7f-b1a1-4ebf-8674-60f1fc986477|813	363	NG_015900.2	0	671	Bos_taurus_ribosomal_protein_S27_pseudogene_(RPS27P)...	Bos_taurus	XP_011364768.2	94.4	90	5	0	11	280	30	119	5.9e-42	P42677	180.6	94	84	5	0	29	280	1	84	1e-40	167.2	ribosomal protein S27(RPS27)	Homo sapiens	GO:0000028~ribosomal small subunit assembly,GO:0000184~nuclear-transcribed mRNA catabolic process, nonsense-mediated decay,GO:0006364~rRNA processing,GO:0006412~translation,GO:0006413~translational initiation,GO:0006614~SRP-dependent cotranslational protein targeting to membrane,GO:0007062~sister chromatid cohesion,GO:0008283~cell proliferation,GO:0019083~viral transcription,	GO:0005634~nucleus,GO:0005654~nucleoplasm,GO:0005829~cytosol,GO:0005840~ribosome,GO:0022627~cytosolic small ribosomal subunit,	GO:0003677~DNA binding,GO:0003735~structural constituent of ribosome,GO:0005515~protein binding,GO:0008270~zinc ion binding,GO:0044822~poly(A) RNA binding,	hsa03010:Ribosome,	NA
297cb8f9-e929-4298-85f8-4477c0c2e899|3	209	XM_027563491.1	6e-93	351	PREDICTED:_Bos_indicus_x_Bos_taurus_melanoma_cell...	Bos_indicus_x_Bos_taurus	XP_025211405.1	97.6	41	1	0	207	85	602	642	3.6e-12	P43121	80.9	97.2	36	1	0	207	100	602	637	4.4e-12	71.2	melanoma cell adhesion molecule(MCAM)	Homo sapiens	GO:0001525~angiogenesis,GO:0003094~glomerular filtration,GO:0007155~cell adhesion,GO:0009653~anatomical structure morphogenesis,GO:0030335~positive regulation of cell migration,GO:0061042~vascular wound healing,	GO:0005615~extracellular space,GO:0005634~nucleus,GO:0005886~plasma membrane,GO:0005925~focal adhesion,GO:0009897~external side of plasma membrane,GO:0016021~integral component of membrane,		NA	NA
e919918b-a77f-488b-bea6-47b395908e58|18	745	CP027089.1	0	1238	Bos_mutus_isolate_yakQH1_chromosome_21	Bos_mutus	ELR59235.1	98.6	72	1	0	315	100	457	528	5.1e-32	P43378	148.7	91.8	73	6	0	318	100	452	524	4.3e-33	142.9	protein tyrosine phosphatase, non-receptor type 9(PTPN9)	Homo sapiens	GO:0006470~protein dephosphorylation,GO:0035335~peptidyl-tyrosine dephosphorylation,	GO:0005737~cytoplasm,	GO:0004725~protein tyrosine phosphatase activity,GO:0004726~non-membrane spanning protein tyrosine phosphatase activity,GO:0005515~protein binding,	NA	NA
0d4b997e-f19d-48d4-aa19-e96f1943c80e|4	546	XM_027551766.1	0	725	PREDICTED:_Bos_indicus_x_Bos_taurus_utrophin_(UTR...	Bos_indicus_x_Bos_taurus	XP_005211060.1	80.5	159	21	2	546	100	690	848	1.4e-55	P46939	226.5	68.2	157	40	2	543	103	684	840	6.5e-47	188.3	utrophin(UTRN)	Homo sapiens	GO:0001954~positive regulation of cell-matrix adhesion,GO:0006936~muscle contraction,GO:0007517~muscle organ development,GO:0007528~neuromuscular junction development,GO:2000649~regulation of sodium ion transmembrane transporter activity,	GO:0005654~nucleoplasm,GO:0005737~cytoplasm,GO:0005856~cytoskeleton,GO:0005886~plasma membrane,GO:0016010~dystrophin-associated glycoprotein complex,GO:0016020~membrane,GO:0030054~cell junction,GO:0030175~filopodium,GO:0030426~growth cone,GO:0030864~cortical actin cytoskeleton,GO:0031527~filopodium membrane,GO:0031594~neuromuscular junction,GO:0042383~sarcolemma,GO:0043234~protein complex,GO:0045…	GO:0003779~actin binding,GO:0005178~integrin binding,GO:0005515~protein binding,GO:0008270~zinc ion binding,GO:0017166~vinculin binding,GO:0019901~protein kinase binding,GO:0051015~actin filament binding,	NA	Cell division and chromosome partitioning,DNA replication, recombination, and repair,
ed5b24af-2a8a-485c-b0bc-f8e5bf430575|15	554	CP027096.1	0	952	Bos_mutus_isolate_yakQH1_chromosome_28	Bos_mutus	ADK72573.1	71.7	120	31	1	3	353	1	120	2.3e-37	P48659	166	71.7	120	31	1	3	353	1	120	1.7e-39	163.7	cytochrome c oxidase subunit I(COX1)	Equus caballus	GO:0006119~oxidative phosphorylation,GO:0009060~aerobic respiration,	GO:0005743~mitochondrial inner membrane,GO:0005751~mitochondrial respiratory chain complex IV,GO:0016021~integral component of membrane,GO:0045277~respiratory chain complex IV,GO:0070469~respiratory chain,	GO:0004129~cytochrome-c oxidase activity,GO:0005506~iron ion binding,GO:0020037~heme binding,	ecb00190:Oxidative phosphorylation,ecb01100:Metabolic pathways,ecb04260:Cardiac muscle contraction,ecb04932:Non-alcoholic fatty liver disease (NAFLD),ecb05010:Alzheimer's disease,ecb05012:Parkinson's disease,ecb05016:Huntington's disease,	Energy production and conversion,
829a6888-3fff-469c-9779-877581ef4570|667	406	XM_027545397.1	0	747	PREDICTED:_Bos_indicus_x_Bos_taurus_40S_ribosomal...	Bos_indicus_x_Bos_taurus	XP_005335675.1	95.1	123	6	0	3	371	18	140	9.4e-57	P49171	229.9	96.5	115	4	0	27	371	1	115	4e-57	221.9	ribosomal protein S26(RPS26)	Sus scrofa	GO:0006412~translation,	GO:0005840~ribosome,GO:0022627~cytosolic small ribosomal subunit,	GO:0003729~mRNA binding,GO:0003735~structural constituent of ribosome,	ssc03010:Ribosome,	NA
513425e1-38ae-469f-b8ef-789f1c8041fa|6974	455	XM_019972031.1	0	835	PREDICTED:_Bos_indicus_40S_ribosomal_protein_S26_...	Bos_indicus	XP_005335675.1	97.6	123	3	0	1	369	18	140	3.9e-59	P49171	238	99.1	115	1	0	25	369	1	115	1.6e-59	229.9	ribosomal protein S26(RPS26)	Sus scrofa	GO:0006412~translation,	GO:0005840~ribosome,GO:0022627~cytosolic small ribosomal subunit,	GO:0003729~mRNA binding,GO:0003735~structural constituent of ribosome,	ssc03010:Ribosome,	NA
5fd49990-ce17-40d3-bc46-ca69f07401f6|3	691	XM_012767839.1	0	704	PREDICTED:_Microcebus_murinus_CDC_like_kinase_2_(...	Microcebus_murinus	ELK02783.1	80.8	99	18	1	526	233	9	107	1.6e-35	P49760	160.2	96.8	62	1	1	418	233	439	499	7.3e-27	122.1	CDC like kinase 2(CLK2)	Homo sapiens	GO:0006468~protein phosphorylation,GO:0010212~response to ionizing radiation,GO:0018108~peptidyl-tyrosine phosphorylation,GO:0032526~response to retinoic acid,GO:0043484~regulation of RNA splicing,GO:0045721~negative regulation of gluconeogenesis,GO:0046777~protein autophosphorylation,	GO:0005634~nucleus,GO:0005654~nucleoplasm,GO:0016607~nuclear speck,	GO:0004672~protein kinase activity,GO:0004674~protein serine/threonine kinase activity,GO:0004712~protein serine/threonine/tyrosine kinase activity,GO:0004713~protein tyrosine kinase activity,GO:0005515~protein binding,GO:0005524~ATP binding,GO:0042802~identical protein binding,	NA	NA
464a8105-12a9-4023-b45b-078863d58635|3	616	XM_027542927.1	7e-177	632	PREDICTED:_Bos_indicus_x_Bos_taurus_guanine_monop...	Bos_indicus_x_Bos_taurus	ELR55757.1	100	66	0	0	482	285	168	233	2.1e-28	P49915	136.3	97	66	2	0	482	285	176	241	4.8e-30	132.5	guanine monophosphate synthase(GMPS)	Homo sapiens	GO:0006177~GMP biosynthetic process,GO:0006541~glutamine metabolic process,GO:0009113~purine nucleobase biosynthetic process,GO:0009168~purine ribonucleoside monophosphate biosynthetic process,	GO:0005737~cytoplasm,GO:0005829~cytosol,	GO:0003921~GMP synthase activity,GO:0003922~GMP synthase (glutamine-hydrolyzing) activity,GO:0005524~ATP binding,GO:0016462~pyrophosphatase activity,	hsa00230:Purine metabolism,hsa00983:Drug metabolism - other enzymes,hsa01100:Metabolic pathways,	NA
df347e24-ed8e-4aca-af62-0e18545d2653|6	1245	CP027085.1	0	1917	Bos_mutus_isolate_yakQH1_chromosome_17	Bos_mutus	DAA20737.1	61.4	223	14	3	923	255	1581	1731	1.9e-55	P50748	227.3	57.4	223	23	3	923	255	1551	1701	4.3e-54	213.4	kinetochore associated 1(KNTC1)	Homo sapiens	GO:0006461~protein complex assembly,GO:0007062~sister chromatid cohesion,GO:0007067~mitotic nuclear division,GO:0007093~mitotic cell cycle checkpoint,GO:0007096~regulation of exit from mitosis,GO:0051301~cell division,	GO:0000777~condensed chromosome kinetochore,GO:0000922~spindle pole,GO:0005634~nucleus,GO:0005737~cytoplasm,GO:0005828~kinetochore microtubule,GO:0005829~cytosol,GO:0005886~plasma membrane,GO:0015629~actin cytoskeleton,GO:1990423~RZZ complex,	GO:0005515~protein binding,	NA	NA
ddf3773a-c0c0-4fca-a711-f4e4c9bc3bf2|3	333	XM_005223170.3	6e-155	558	PREDICTED:_Bos_taurus_RAB7A,_member_RAS_oncogene_...	Bos_taurus	XP_009474674.1	72.1	61	15	1	332	156	137	197	5.2e-13	P51149	84.3	100	38	0	0	332	219	137	174	6.9e-15	81.3	RAB7A, member RAS oncogene family(RAB7A)	Homo sapiens	GO:0006622~protein targeting to lysosome,GO:0006897~endocytosis,GO:0007174~epidermal growth factor catabolic process,GO:0007264~small GTPase mediated signal transduction,GO:0008333~endosome to lysosome transport,GO:0015031~protein transport,GO:0019076~viral release from host cell,GO:0019886~antigen processing and presentation of exogenous peptide antigen via MHC class II,GO:0022615~protein to mem…	GO:0000421~autophagosome membrane,GO:0005622~intracellular,GO:0005764~lysosome,GO:0005765~lysosomal membrane,GO:0005770~late endosome,GO:0005774~vacuolar membrane,GO:0005794~Golgi apparatus,GO:0005811~lipid particle,GO:0005829~cytosol,GO:0010008~endosome membrane,GO:0030670~phagocytic vesicle membrane,GO:0030904~retromer complex,GO:0031902~late endosome membrane,GO:0032419~extrinsic component of …	GO:0003924~GTPase activity,GO:0005515~protein binding,GO:0005525~GTP binding,GO:0019003~GDP binding,GO:0048365~Rac GTPase binding,	hsa04144:Endocytosis,hsa04145:Phagosome,hsa05132:Salmonella infection,hsa05146:Amoebiasis,hsa05152:Tuberculosis,	NA
61ef1fc6-89da-4cdf-8dc6-884734712565|472	376	BC103170.1	0	695	Bos_taurus_eukaryotic_translation_initiation_factor_1...	Bos_taurus	NXV80893.1	100	65	0	0	1	195	74	138	1.5e-29	P51971	139.4	100	65	0	0	1	195	15	79	2.4e-32	139.4	eukaryotic translation initiation factor 1(EIF1)	Gallus gallus	GO:0006413~translational initiation,		GO:0003743~translation initiation factor activity,	gga03013:RNA transport,	NA
f4bbb7e9-8e62-43a2-ae97-dbb015df96b4|3	1281	XM_027550421.1	2e-106	399	PREDICTED:_Bos_indicus_x_Bos_taurus_aldolase,_fru...	Bos_indicus_x_Bos_taurus	PNJ72678.1	66.4	107	32	1	448	128	202	304	1.4e-26	P52210	131.3	66.4	107	32	1	448	128	202	304	2.2e-29	131.3	aldolase, fructose-bisphosphate B(ALDOB)	Ovis aries	GO:0006000~fructose metabolic process,GO:0006096~glycolytic process,GO:0006116~NADH oxidation,GO:0030388~fructose 1,6-bisphosphate metabolic process,GO:0032781~positive regulation of ATPase activity,GO:0070072~vacuolar proton-transporting V-type ATPase complex assembly,	GO:0005737~cytoplasm,GO:0005815~microtubule organizing center,GO:0034451~centriolar satellite,GO:0070062~extracellular exosome,	GO:0004332~fructose-bisphosphate aldolase activity,GO:0061609~fructose-1-phosphate aldolase activity,GO:0070061~fructose binding,	oas00010:Glycolysis / Gluconeogenesis,oas00030:Pentose phosphate pathway,oas00051:Fructose and mannose metabolism,oas01100:Metabolic pathways,oas01130:Biosynthesis of antibiotics,oas01200:Carbon metabolism,oas01230:Biosynthesis of amino acids,	NA
f873c29f-274e-4a1e-b134-a68f3a520bad|4	781	XM_027548230.1	1e-76	300	PREDICTED:_Bos_indicus_x_Bos_taurus_Janus_kinase_...	Bos_indicus_x_Bos_taurus	MXQ93442.1	98.1	54	1	0	163	2	923	976	2.5e-21	P52333	113.2	90.7	54	5	0	163	2	939	992	1.8e-21	104.4	Janus kinase 3(JAK3)	Homo sapiens	GO:0000165~MAPK cascade,GO:0002250~adaptive immune response,GO:0002731~negative regulation of dendritic cell cytokine production,GO:0006468~protein phosphorylation,GO:0007167~enzyme linked receptor protein signaling pathway,GO:0007260~tyrosine phosphorylation of STAT protein,GO:0007262~STAT protein import into nucleus,GO:0016477~cell migration,GO:0018108~peptidyl-tyrosine phosphorylation,GO:00301…	GO:0005829~cytosol,GO:0005856~cytoskeleton,GO:0012505~endomembrane system,GO:0016020~membrane,GO:0031234~extrinsic component of cytoplasmic side of plasma membrane,	GO:0004713~protein tyrosine kinase activity,GO:0004715~non-membrane spanning protein tyrosine kinase activity,GO:0005088~Ras guanyl-nucleotide exchange factor activity,GO:0005102~receptor binding,GO:0005515~protein binding,GO:0005524~ATP binding,GO:0019903~protein phosphatase binding,	hsa04062:Chemokine signaling pathway,hsa04151:PI3K-Akt signaling pathway,hsa04550:Signaling pathways regulating pluripotency of stem cells,hsa04630:Jak-STAT signaling pathway,hsa05162:Measles,hsa05166:HTLV-I infection,hsa05169:Epstein-Barr virus infection,hsa05203:Viral carcinogenesis,	NA
17483f25-07fd-42e6-9458-d61e44a4a9d1|4	523	XM_027548230.1	1e-73	289	PREDICTED:_Bos_indicus_x_Bos_taurus_Janus_kinase_...	Bos_indicus_x_Bos_taurus	XP_012509467.1	55.6	124	7	1	374	3	893	968	5.7e-22	P52333	114.8	92.2	51	4	0	156	4	940	990	6.5e-20	98.6	Janus kinase 3(JAK3)	Homo sapiens	GO:0000165~MAPK cascade,GO:0002250~adaptive immune response,GO:0002731~negative regulation of dendritic cell cytokine production,GO:0006468~protein phosphorylation,GO:0007167~enzyme linked receptor protein signaling pathway,GO:0007260~tyrosine phosphorylation of STAT protein,GO:0007262~STAT protein import into nucleus,GO:0016477~cell migration,GO:0018108~peptidyl-tyrosine phosphorylation,GO:00301…	GO:0005829~cytosol,GO:0005856~cytoskeleton,GO:0012505~endomembrane system,GO:0016020~membrane,GO:0031234~extrinsic component of cytoplasmic side of plasma membrane,	GO:0004713~protein tyrosine kinase activity,GO:0004715~non-membrane spanning protein tyrosine kinase activity,GO:0005088~Ras guanyl-nucleotide exchange factor activity,GO:0005102~receptor binding,GO:0005515~protein binding,GO:0005524~ATP binding,GO:0019903~protein phosphatase binding,	hsa04062:Chemokine signaling pathway,hsa04151:PI3K-Akt signaling pathway,hsa04550:Signaling pathways regulating pluripotency of stem cells,hsa04630:Jak-STAT signaling pathway,hsa05162:Measles,hsa05166:HTLV-I infection,hsa05169:Epstein-Barr virus infection,hsa05203:Viral carcinogenesis,	NA
a090aac0-d360-488d-b5b6-1e36fcc62770|6	480	CP027081.1	0	656	Bos_mutus_isolate_yakQH1_chromosome_13	Bos_mutus	OWK03100.1	73.7	76	16	1	84	311	26	97	1.5e-21	P52897	113.2	80.7	57	11	0	99	269	31	87	6.6e-19	95.1	prostaglandin F synthetase II-like(LOC782922)	Bos taurus	GO:0001516~prostaglandin biosynthetic process,GO:0055114~oxidation-reduction process,	GO:0005737~cytoplasm,	GO:0036131~prostaglandin D2 11-ketoreductase activity,GO:0047017~prostaglandin-F synthase activity,	NA	NA
86c87f8b-4cb1-42f8-a72a-dfe1c429e5a3|8	553	CP027081.1	0	673	Bos_mutus_isolate_yakQH1_chromosome_13	Bos_mutus	XP_027415319.1	100	95	0	0	35	319	1	95	1.8e-42	P52897	183	80.7	57	11	0	158	328	31	87	2.2e-18	93.6	prostaglandin F synthetase II-like(LOC782922)	Bos taurus	GO:0001516~prostaglandin biosynthetic process,GO:0055114~oxidation-reduction process,	GO:0005737~cytoplasm,	GO:0036131~prostaglandin D2 11-ketoreductase activity,GO:0047017~prostaglandin-F synthase activity,	NA	NA
02fc1a3c-65e5-400f-baef-ebcad79e8bc9|3	1122	XM_005209087.3	3e-53	222	PREDICTED:_Bos_taurus_solute_carrier_family_12_me...	Bos_taurus	XP_010963580.1	70.6	68	16	2	199	2	462	527	2e-11	P55012	80.9	91.7	48	2	1	145	2	583	628	5.7e-13	76.6	solute carrier family 12, member 2(Slc12a2)	Mus musculus	GO:0006810~transport,GO:0006811~ion transport,GO:0006813~potassium ion transport,GO:0006814~sodium ion transport,GO:0006821~chloride transport,GO:0006972~hyperosmotic response,GO:0007214~gamma-aminobutyric acid signaling pathway,GO:0007568~aging,GO:0015696~ammonium transport,GO:0030321~transepithelial chloride transport,GO:0035264~multicellular organism growth,GO:0045795~positive regulation of ce…	GO:0005886~plasma membrane,GO:0016020~membrane,GO:0016021~integral component of membrane,GO:0016323~basolateral plasma membrane,GO:0016324~apical plasma membrane,GO:0070062~extracellular exosome,GO:1903561~extracellular vesicle,	GO:0005215~transporter activity,GO:0005515~protein binding,GO:0008511~sodium:potassium:chloride symporter activity,GO:0008519~ammonium transmembrane transporter activity,GO:0015293~symporter activity,GO:0015377~cation:chloride symporter activity,GO:0019901~protein kinase binding,	mmu04970:Salivary secretion,mmu04972:Pancreatic secretion,	NA
c3deb484-9234-404e-aba6-d3c0105ec681|153	129	CP027081.1	3e-59	239	Bos_mutus_isolate_yakQH1_chromosome_13	Bos_mutus	NA	NA	NA	NA	NA	NA	NA	NA	NA	NA	P55197	NA	100	36	0	0	110	3	351	386	3e-11	67.8	myeloid/lymphoid or mixed-lineage leukemia; translocated to, 10(MLLT10)	Homo sapiens	GO:0006351~transcription, DNA-templated,GO:0045944~positive regulation of transcription from RNA polymerase II promoter,	GO:0005634~nucleus,GO:0005654~nucleoplasm,GO:0005737~cytoplasm,GO:0043234~protein complex,	GO:0003677~DNA binding,GO:0003700~transcription factor activity, sequence-specific DNA binding,GO:0005515~protein binding,GO:0008270~zinc ion binding,	NA	NA
998677c7-f74b-4d92-96fd-833a6d96ea2f|3	754	CP011907.1	1e-179	641	Ovis_canadensis_canadensis_isolate_43U_chromosome_22_...	Ovis_canadensis	OWK07962.1	100	45	0	0	195	61	45	89	7.9e-17	P55210	98.2	93.5	46	3	0	195	58	82	127	2.3e-18	94	caspase 7(CASP7)	Homo sapiens	GO:0006508~proteolysis,GO:0006915~apoptotic process,GO:0006921~cellular component disassembly involved in execution phase of apoptosis,GO:0007507~heart development,GO:0007568~aging,GO:0008635~activation of cysteine-type endopeptidase activity involved in apoptotic process by cytochrome c,GO:0009411~response to UV,GO:0016485~protein processing,GO:0051402~neuron apoptotic process,GO:0097194~executi…	GO:0005634~nucleus,GO:0005654~nucleoplasm,GO:0005737~cytoplasm,GO:0005829~cytosol,GO:0043231~intracellular membrane-bounded organelle,	GO:0004190~aspartic-type endopeptidase activity,GO:0004197~cysteine-type endopeptidase activity,GO:0005515~protein binding,GO:0008234~cysteine-type peptidase activity,GO:0097153~cysteine-type endopeptidase activity involved in apoptotic process,GO:0097200~cysteine-type endopeptidase activity involved in execution phase of apoptosis,	hsa04210:Apoptosis,hsa04668:TNF signaling pathway,hsa04932:Non-alcoholic fatty liver disease (NAFLD),hsa05010:Alzheimer's disease,hsa05133:Pertussis,hsa05134:Legionellosis,	NA
f025a5de-5384-491a-b7fd-0b31ce972218|6	417	CP027078.1	6e-121	446	Bos_mutus_isolate_yakQH1_chromosome_10	Bos_mutus	XP_020766378.1	70.7	92	17	1	276	1	124	205	2.4e-15	P58390	92.4	69.6	92	19	2	276	1	124	206	2e-16	86.7	potassium intermediate/small conductance calcium-activated channel, subfamily N, member 2(Kcnn2)	Mus musculus	GO:0006810~transport,GO:0006811~ion transport,GO:0006813~potassium ion transport,GO:0048168~regulation of neuronal synaptic plasticity,	GO:0005790~smooth endoplasmic reticulum,GO:0005886~plasma membrane,GO:0009986~cell surface,GO:0016020~membrane,GO:0016021~integral component of membrane,GO:0030018~Z disc,GO:0030315~T-tubule,GO:0042383~sarcolemma,GO:0043025~neuronal cell body,GO:0043197~dendritic spine,	GO:0005216~ion channel activity,GO:0005516~calmodulin binding,GO:0015269~calcium-activated potassium channel activity,GO:0016286~small conductance calcium-activated potassium channel activity,	mmu04726:Serotonergic synapse,mmu04911:Insulin secretion,mmu04976:Bile secretion,	NA
f5d77209-b3ed-4e4b-a60a-41e7c6f26493|3	2215	AC213722.9	0	3149	Bos_taurus_Y_Chr_BAC_CH240-1P7_(Children's_Hospital_O...	Bos_taurus	XP_010838388.1	95	479	22	1	221	1657	1	477	7.2e-268	P60509	933.7	35.5	423	220	15	293	1486	62	456	2.8e-56	221.5	endogenous retrovirus group PABLB member 1 Env polyprotein(LOC105377641)	Homo sapiens		GO:0005886~plasma membrane,GO:0016021~integral component of membrane,		NA	NA
19bba996-40a7-424d-b6ef-b1648268e20b|3	861	XM_020904570.1	4e-170	610	PREDICTED:_Odocoileus_virginianus_texanus_lysine_...	Odocoileus_virginianus	XP_035578295.1	44.3	140	66	3	440	844	82	214	4.2e-14	P60766	89.4	47.9	117	49	3	440	775	82	191	2.1e-15	84.3	cell division cycle 42(Cdc42)	Mus musculus	GO:0001934~positive regulation of protein phosphorylation,GO:0002040~sprouting angiogenesis,GO:0003161~cardiac conduction system development,GO:0003334~keratinocyte development,GO:0006897~endocytosis,GO:0007015~actin filament organization,GO:0007030~Golgi organization,GO:0007088~regulation of mitotic nuclear division,GO:0007097~nuclear migration,GO:0007163~establishment or maintenance of cell pol…	GO:0000139~Golgi membrane,GO:0000322~storage vacuole,GO:0005622~intracellular,GO:0005737~cytoplasm,GO:0005815~microtubule organizing center,GO:0005829~cytosol,GO:0005856~cytoskeleton,GO:0005886~plasma membrane,GO:0005911~cell-cell junction,GO:0005925~focal adhesion,GO:0016020~membrane,GO:0030141~secretory granule,GO:0030175~filopodium,GO:0030496~midbody,GO:0031256~leading edge membrane,GO:0036464…	GO:0000166~nucleotide binding,GO:0003924~GTPase activity,GO:0005515~protein binding,GO:0005525~GTP binding,GO:0019901~protein kinase binding,GO:0030742~GTP-dependent protein binding,GO:0031435~mitogen-activated protein kinase kinase kinase binding,GO:0051022~Rho GDP-dissociation inhibitor binding,GO:0061630~ubiquitin protein ligase activity,	mmu04010:MAPK signaling pathway,mmu04014:Ras signaling pathway,mmu04015:Rap1 signaling pathway,mmu04062:Chemokine signaling pathway,mmu04144:Endocytosis,mmu04360:Axon guidance,mmu04370:VEGF signaling pathway,mmu04510:Focal adhesion,mmu04520:Adherens junction,mmu04530:Tight junction,mmu04660:T cell receptor signaling pathway,mmu04666:Fc gamma R-mediated phagocytosis,mmu04670:Leukocyte transendothe…	NA
e8b14b22-5599-4689-8956-f4e72cd23f14|3	768	XM_027549787.1	4e-160	577	PREDICTED:_Bos_indicus_x_Bos_taurus_leucine_zippe...	Bos_indicus_x_Bos_taurus	XP_006054071.2	64.4	104	37	0	314	3	377	480	4.6e-12	P60853	82.4	59.2	103	42	0	314	6	380	482	1.9e-12	74.3	leucine zipper, putative tumor suppressor 1(Lzts1)	Mus musculus	GO:0007049~cell cycle,GO:0016242~negative regulation of macroautophagy,GO:0044772~mitotic cell cycle phase transition,GO:0048167~regulation of synaptic plasticity,GO:0048814~regulation of dendrite morphogenesis,	GO:0005737~cytoplasm,GO:0005886~plasma membrane,GO:0014069~postsynaptic density,GO:0016020~membrane,GO:0016324~apical plasma membrane,GO:0030054~cell junction,GO:0042995~cell projection,GO:0043005~neuron projection,GO:0043197~dendritic spine,GO:0043198~dendritic shaft,GO:0044297~cell body,GO:0045202~synapse,GO:0045211~postsynaptic membrane,	GO:0008017~microtubule binding,	NA	NA
72755416-fb6b-486c-9473-0f60a71bdb89|1104	541	XR_003512585.1	0	1000	PREDICTED:_Bos_indicus_x_Bos_taurus_60S_ribosomal...	Bos_indicus_x_Bos_taurus	DAA26271.1	100	158	0	0	10	483	1	158	2.2e-77	P62750	298.9	99.4	156	1	0	16	483	1	156	1.6e-77	290	ribosomal protein L23a(RPL23A)	Homo sapiens	GO:0000027~ribosomal large subunit assembly,GO:0000184~nuclear-transcribed mRNA catabolic process, nonsense-mediated decay,GO:0006364~rRNA processing,GO:0006412~translation,GO:0006413~translational initiation,GO:0006614~SRP-dependent cotranslational protein targeting to membrane,GO:0008283~cell proliferation,GO:0019083~viral transcription,GO:0098609~cell-cell adhesion,	GO:0005634~nucleus,GO:0005730~nucleolus,GO:0005737~cytoplasm,GO:0005829~cytosol,GO:0005840~ribosome,GO:0005913~cell-cell adherens junction,GO:0022625~cytosolic large ribosomal subunit,GO:0031932~TORC2 complex,GO:0070062~extracellular exosome,	GO:0000166~nucleotide binding,GO:0003735~structural constituent of ribosome,GO:0005515~protein binding,GO:0019843~rRNA binding,GO:0044822~poly(A) RNA binding,GO:0098641~cadherin binding involved in cell-cell adhesion,	hsa03010:Ribosome,	NA
195551ff-e1a9-4a11-a20a-bcf751220d6a|11	386	CP027089.1	2e-100	377	Bos_mutus_isolate_yakQH1_chromosome_21	Bos_mutus	XP_024612932.1	73.3	75	20	0	154	378	14	88	2.1e-21	P62829	112.5	77.5	71	14	1	166	378	20	88	1e-22	107.5	ribosomal protein L23(RPL23)	Homo sapiens	GO:0000184~nuclear-transcribed mRNA catabolic process, nonsense-mediated decay,GO:0006364~rRNA processing,GO:0006412~translation,GO:0006413~translational initiation,GO:0006610~ribosomal protein import into nucleus,GO:0006614~SRP-dependent cotranslational protein targeting to membrane,GO:0019083~viral transcription,	GO:0005730~nucleolus,GO:0005737~cytoplasm,GO:0005829~cytosol,GO:0005840~ribosome,GO:0005925~focal adhesion,GO:0016020~membrane,GO:0022625~cytosolic large ribosomal subunit,GO:0031012~extracellular matrix,GO:0070062~extracellular exosome,	GO:0003735~structural constituent of ribosome,GO:0005515~protein binding,GO:0044822~poly(A) RNA binding,GO:0070180~large ribosomal subunit rRNA binding,	hsa03010:Ribosome,	NA
28fcef2f-9583-4a8f-aa55-04a113365de4|3	482	XR_002181001.1	0	832	PREDICTED:_Bos_indicus_60S_ribosomal_protein_L30_...	Bos_indicus	XP_025728390.1	91.7	133	11	0	16	414	2	134	3.3e-61	P62888	245	95.7	115	5	0	70	414	1	115	1.2e-55	217.2	ribosomal protein L30(RPL30)	Homo sapiens	GO:0000184~nuclear-transcribed mRNA catabolic process, nonsense-mediated decay,GO:0006364~rRNA processing,GO:0006412~translation,GO:0006413~translational initiation,GO:0006614~SRP-dependent cotranslational protein targeting to membrane,GO:0019083~viral transcription,	GO:0005634~nucleus,GO:0005737~cytoplasm,GO:0005829~cytosol,GO:0005840~ribosome,GO:0005925~focal adhesion,GO:0016020~membrane,GO:0022625~cytosolic large ribosomal subunit,GO:0031012~extracellular matrix,GO:0070062~extracellular exosome,	GO:0003723~RNA binding,GO:0003735~structural constituent of ribosome,GO:0005515~protein binding,GO:0044822~poly(A) RNA binding,	hsa03010:Ribosome,	NA
d3a8691c-e68e-4171-aa8c-0e7a3f78c4c2|964	486	XR_002181001.1	0	832	PREDICTED:_Bos_indicus_60S_ribosomal_protein_L30_...	Bos_indicus	XP_025728390.1	91.7	133	11	0	17	415	2	134	3.4e-61	P62888	245	95.7	115	5	0	71	415	1	115	1.2e-55	217.2	ribosomal protein L30(RPL30)	Homo sapiens	GO:0000184~nuclear-transcribed mRNA catabolic process, nonsense-mediated decay,GO:0006364~rRNA processing,GO:0006412~translation,GO:0006413~translational initiation,GO:0006614~SRP-dependent cotranslational protein targeting to membrane,GO:0019083~viral transcription,	GO:0005634~nucleus,GO:0005737~cytoplasm,GO:0005829~cytosol,GO:0005840~ribosome,GO:0005925~focal adhesion,GO:0016020~membrane,GO:0022625~cytosolic large ribosomal subunit,GO:0031012~extracellular matrix,GO:0070062~extracellular exosome,	GO:0003723~RNA binding,GO:0003735~structural constituent of ribosome,GO:0005515~protein binding,GO:0044822~poly(A) RNA binding,	hsa03010:Ribosome,	NA
58bec835-8ec9-4ad9-8ab8-68812660a810|4	314	XM_027545762.1	1e-112	418	PREDICTED:_Bos_indicus_x_Bos_taurus_gamma-aminobu...	Bos_indicus_x_Bos_taurus	XP_006897104.1	95.1	81	4	0	244	2	392	472	2.8e-32	P63137	148.3	95.1	81	4	0	244	2	392	472	4.3e-35	148.3	gamma-aminobutyric acid (GABA) A receptor, subunit beta 2(Gabrb2)	Mus musculus	GO:0006810~transport,GO:0006811~ion transport,GO:0006821~chloride transport,GO:0007605~sensory perception of sound,GO:0043523~regulation of neuron apoptotic process,GO:0043524~negative regulation of neuron apoptotic process,GO:0048666~neuron development,GO:0051932~synaptic transmission, GABAergic,GO:0060119~inner ear receptor cell development,GO:0060384~innervation,GO:0071420~cellular response to…	GO:0005829~cytosol,GO:0005886~plasma membrane,GO:0005887~integral component of plasma membrane,GO:0016020~membrane,GO:0016021~integral component of membrane,GO:0030054~cell junction,GO:0034707~chloride channel complex,GO:0045202~synapse,GO:0045211~postsynaptic membrane,GO:0070062~extracellular exosome,GO:1902710~GABA receptor complex,GO:1902711~GABA-A receptor complex,	GO:0004890~GABA-A receptor activity,GO:0005216~ion channel activity,GO:0005230~extracellular ligand-gated ion channel activity,GO:0005237~inhibitory extracellular ligand-gated ion channel activity,GO:0005254~chloride channel activity,GO:0005515~protein binding,GO:0016917~GABA receptor activity,	mmu04080:Neuroactive ligand-receptor interaction,mmu04723:Retrograde endocannabinoid signaling,mmu04726:Serotonergic synapse,mmu04727:GABAergic synapse,mmu05032:Morphine addiction,mmu05033:Nicotine addiction,	NA
de9622cc-7b70-411a-80c3-25b6379d3ccf|3	495	CP027089.1	6e-102	383	Bos_mutus_isolate_yakQH1_chromosome_21	Bos_mutus	KAB0376089.1	90	70	7	0	27	236	3	72	1.2e-29	P63217	140.2	95.3	43	2	0	396	268	26	68	3.8e-17	89.4	G protein subunit gamma 5(GNG5)	Bos taurus	GO:0007186~G-protein coupled receptor signaling pathway,GO:0072513~positive regulation of secondary heart field cardioblast proliferation,GO:2000179~positive regulation of neural precursor cell proliferation,	GO:0005739~mitochondrion,GO:0005834~heterotrimeric G-protein complex,GO:0070062~extracellular exosome,	GO:0004871~signal transducer activity,	bta04014:Ras signaling pathway,bta04062:Chemokine signaling pathway,bta04151:PI3K-Akt signaling pathway,bta04713:Circadian entrainment,bta04723:Retrograde endocannabinoid signaling,bta04724:Glutamatergic synapse,bta04725:Cholinergic synapse,bta04726:Serotonergic synapse,bta04727:GABAergic synapse,bta04728:Dopaminergic synapse,bta05032:Morphine addiction,bta05034:Alcoholism,bta05200:Pathways in ca…	NA
f5252cac-c10b-4b12-a155-bc29f63c03d5|26707	680	GQ464275.1	0	952	Bos_grunniens_isolate_TZ4_mitochondrion,_complete_genome	Bos_grunniens	YP_002456349.1	89.8	225	23	0	1	675	1	225	3.5e-104	P68294	388.3	90.2	225	22	0	1	675	1	225	7e-107	387.9	NA	NA	NA	NA	NA	NA	NA
b1ea3770-3893-4a0f-b069-3f12c50ab896|4	1844	CP027093.1	0	2976	Bos_mutus_isolate_yakQH1_chromosome_25	Bos_mutus	XP_021570118.1	100	48	0	0	1335	1192	189	236	6.2e-15	P70452	93.2	100	46	0	0	1335	1198	189	234	1.4e-16	89.4	syntaxin 4A (placental)(Stx4a)	Mus musculus	GO:0006461~protein complex assembly,GO:0006810~transport,GO:0006836~neurotransmitter transport,GO:0006886~intracellular protein transport,GO:0008284~positive regulation of cell proliferation,GO:0016079~synaptic vesicle exocytosis,GO:0016081~synaptic vesicle docking,GO:0016192~vesicle-mediated transport,GO:0017157~regulation of exocytosis,GO:0030335~positive regulation of cell migration,GO:0031629…	GO:0000322~storage vacuole,GO:0005615~extracellular space,GO:0005622~intracellular,GO:0005737~cytoplasm,GO:0005768~endosome,GO:0005802~trans-Golgi network,GO:0005886~plasma membrane,GO:0008021~synaptic vesicle,GO:0009986~cell surface,GO:0016020~membrane,GO:0016021~integral component of membrane,GO:0016323~basolateral plasma membrane,GO:0016324~apical plasma membrane,GO:0030027~lamellipodium,GO:00…	GO:0000149~SNARE binding,GO:0005484~SNAP receptor activity,GO:0005515~protein binding,GO:0016230~sphingomyelin phosphodiesterase activator activity,GO:0017022~myosin binding,GO:0017137~Rab GTPase binding,GO:0030507~spectrin binding,	mmu04130:SNARE interactions in vesicular transport,mmu04962:Vasopressin-regulated water reabsorption,	Intracellular trafficking and secretion,
d37800c1-5bdd-4b24-9e41-9f9347068748|3	533	XM_027520434.1	0	806	PREDICTED:_Bos_indicus_x_Bos_taurus_myosin_X_(MYO...	Bos_indicus_x_Bos_taurus	KAB1280735.1	81.9	127	22	1	386	6	223	348	5.6e-25	P79114	124.8	99	97	1	0	293	3	882	978	1.3e-23	110.9	myosin X(MYO10)	Bos taurus	GO:0007165~signal transduction,GO:0008360~regulation of cell shape,GO:0030705~cytoskeleton-dependent intracellular transport,GO:0051489~regulation of filopodium assembly,	GO:0001726~ruffle,GO:0005730~nucleolus,GO:0005737~cytoplasm,GO:0005829~cytosol,GO:0005886~plasma membrane,GO:0005938~cell cortex,GO:0016459~myosin complex,GO:0030027~lamellipodium,GO:0031527~filopodium membrane,GO:0032433~filopodium tip,	GO:0003774~motor activity,GO:0005516~calmodulin binding,GO:0005524~ATP binding,GO:0005547~phosphatidylinositol-3,4,5-trisphosphate binding,GO:0030898~actin-dependent ATPase activity,GO:0051015~actin filament binding,GO:0060002~plus-end directed microfilament motor activity,	bta04666:Fc gamma R-mediated phagocytosis,	NA
85d101f7-d769-46da-a01d-338666788a84|4	641	XM_027520434.1	0	1031	PREDICTED:_Bos_indicus_x_Bos_taurus_myosin_X_(MYO...	Bos_indicus_x_Bos_taurus	XP_010857106.1	99.2	132	1	0	398	3	878	1009	1.6e-42	P79114	183.3	99.2	128	1	0	386	3	882	1009	8.8e-43	174.9	myosin X(MYO10)	Bos taurus	GO:0007165~signal transduction,GO:0008360~regulation of cell shape,GO:0030705~cytoskeleton-dependent intracellular transport,GO:0051489~regulation of filopodium assembly,	GO:0001726~ruffle,GO:0005730~nucleolus,GO:0005737~cytoplasm,GO:0005829~cytosol,GO:0005886~plasma membrane,GO:0005938~cell cortex,GO:0016459~myosin complex,GO:0030027~lamellipodium,GO:0031527~filopodium membrane,GO:0032433~filopodium tip,	GO:0003774~motor activity,GO:0005516~calmodulin binding,GO:0005524~ATP binding,GO:0005547~phosphatidylinositol-3,4,5-trisphosphate binding,GO:0030898~actin-dependent ATPase activity,GO:0051015~actin filament binding,GO:0060002~plus-end directed microfilament motor activity,	bta04666:Fc gamma R-mediated phagocytosis,	NA
f6201fd6-7b37-4c23-811b-18293b32c682|5	734	XM_027520434.1	0	1070	PREDICTED:_Bos_indicus_x_Bos_taurus_myosin_X_(MYO...	Bos_indicus_x_Bos_taurus	KAF6125913.1	74.2	264	47	4	732	1	38	300	7.3e-68	P79114	267.7	99.4	163	1	0	489	1	882	1044	1.5e-62	240.7	myosin X(MYO10)	Bos taurus	GO:0007165~signal transduction,GO:0008360~regulation of cell shape,GO:0030705~cytoskeleton-dependent intracellular transport,GO:0051489~regulation of filopodium assembly,	GO:0001726~ruffle,GO:0005730~nucleolus,GO:0005737~cytoplasm,GO:0005829~cytosol,GO:0005886~plasma membrane,GO:0005938~cell cortex,GO:0016459~myosin complex,GO:0030027~lamellipodium,GO:0031527~filopodium membrane,GO:0032433~filopodium tip,	GO:0003774~motor activity,GO:0005516~calmodulin binding,GO:0005524~ATP binding,GO:0005547~phosphatidylinositol-3,4,5-trisphosphate binding,GO:0030898~actin-dependent ATPase activity,GO:0051015~actin filament binding,GO:0060002~plus-end directed microfilament motor activity,	bta04666:Fc gamma R-mediated phagocytosis,	NA
6d6176bf-be75-471a-a8f6-979dc684ac68|147	429	XM_027521936.1	0	793	PREDICTED:_Bos_indicus_x_Bos_taurus_pinin,_desmos...	Bos_indicus_x_Bos_taurus	XP_005080579.1	78.5	93	20	0	415	137	360	452	3.5e-25	P79122	125.2	78	82	18	0	379	134	379	460	1.6e-24	113.6	pinin, desmosome associated protein(PNN)	Bos taurus	GO:0006351~transcription, DNA-templated,GO:0006355~regulation of transcription, DNA-templated,GO:0006397~mRNA processing,GO:0008380~RNA splicing,	GO:0005654~nucleoplasm,GO:0016020~membrane,GO:0016607~nuclear speck,GO:0030057~desmosome,GO:0035145~exon-exon junction complex,GO:0071013~catalytic step 2 spliceosome,	GO:0003677~DNA binding,GO:0044822~poly(A) RNA binding,	bta03013:RNA transport,bta03015:mRNA surveillance pathway,	NA
1cf88f65-209d-48db-9d7d-7d5c22197fd3|3	999	XR_003510421.1	4e-136	497	PREDICTED:_Bos_indicus_x_Bos_taurus_protein_BEX3-...	Bos_indicus_x_Bos_taurus	XP_008070799.1	73.7	57	15	0	951	781	215	271	3.2e-13	P79365	86.7	80.9	47	9	0	921	781	279	325	1.5e-12	75.1	solute carrier family 2 member 1(SLC2A1)	Ovis aries	GO:0006461~protein complex assembly,GO:0015758~glucose transport,GO:0042149~cellular response to glucose starvation,	GO:0001939~female pronucleus,GO:0005829~cytosol,GO:0005887~integral component of plasma membrane,GO:0016323~basolateral plasma membrane,GO:0016324~apical plasma membrane,GO:0030496~midbody,GO:0030864~cortical actin cytoskeleton,GO:0042470~melanosome,GO:0045121~membrane raft,GO:0070062~extracellular exosome,GO:0072562~blood microparticle,	GO:0005355~glucose transmembrane transporter activity,GO:0033300~dehydroascorbic acid transporter activity,GO:0043621~protein self-association,GO:0055056~D-glucose transmembrane transporter activity,	oas04066:HIF-1 signaling pathway,oas04911:Insulin secretion,oas04919:Thyroid hormone signaling pathway,oas04920:Adipocytokine signaling pathway,oas04922:Glucagon signaling pathway,oas04931:Insulin resistance,oas04976:Bile secretion,oas05166:HTLV-I infection,oas05200:Pathways in cancer,oas05211:Renal cell carcinoma,oas05230:Central carbon metabolism in cancer,	NA
50ed766a-4436-4d67-8389-2e4f5d1eac26|4	448	XR_002311068.1	1e-98	372	PREDICTED:_Odocoileus_virginianus_texanus_unchara...	Odocoileus_virginianus	KAF6118317.1	85.5	69	9	1	434	228	9	76	4.4e-23	P81999	118.2	85.9	64	9	0	419	228	19	82	2.2e-24	113.2	DnaJ heat shock protein family (Hsp40) member B11(DNAJB11)	Canis lupus familiaris	GO:0006457~protein folding,GO:0016556~mRNA modification,	GO:0005634~nucleus,GO:0005737~cytoplasm,GO:0005788~endoplasmic reticulum lumen,GO:0016021~integral component of membrane,	GO:0051082~unfolded protein binding,	cfa04141:Protein processing in endoplasmic reticulum,	Posttranslational modification, protein turnover, chaperones,
7fe74790-5459-4cb2-87f5-6e1a442983b5|4	650	XR_002311068.1	8e-102	383	PREDICTED:_Odocoileus_virginianus_texanus_unchara...	Odocoileus_virginianus	KAF6118317.1	88.2	68	7	1	644	441	4	70	4.9e-23	P81999	118.6	93.1	58	4	0	614	441	19	76	4.1e-24	112.8	DnaJ heat shock protein family (Hsp40) member B11(DNAJB11)	Canis lupus familiaris	GO:0006457~protein folding,GO:0016556~mRNA modification,	GO:0005634~nucleus,GO:0005737~cytoplasm,GO:0005788~endoplasmic reticulum lumen,GO:0016021~integral component of membrane,	GO:0051082~unfolded protein binding,	cfa04141:Protein processing in endoplasmic reticulum,	Posttranslational modification, protein turnover, chaperones,
75e76c54-e619-4bb8-811b-475c998ab5d4|5	512	CP027096.1	3e-170	610	Bos_mutus_isolate_yakQH1_chromosome_28	Bos_mutus	ELR45845.1	58.3	84	20	2	256	50	44	127	1.4e-12	P82915	83.6	58.3	84	20	2	256	50	49	132	2.1e-15	83.6	mitochondrial ribosomal protein S16(MRPS16)	Bos taurus	GO:0032543~mitochondrial translation,GO:0070124~mitochondrial translational initiation,GO:0070125~mitochondrial translational elongation,	GO:0005743~mitochondrial inner membrane,GO:0005763~mitochondrial small ribosomal subunit,	GO:0003735~structural constituent of ribosome,	bta03010:Ribosome,	NA
bfca9a6f-7db4-4654-84fe-b4e4003206ce|6	599	XR_001919670.1	0	874	PREDICTED:_Capra_hircus_uncharacterized_LOC108638...	Capra_hircus	XP_005701465.2	86.3	51	7	0	198	350	54	104	2.2e-17	P82943	99.8	76.9	39	9	0	198	314	54	92	1.7e-11	70.9	regakine 1(LOC504773)	Bos taurus	GO:0002548~monocyte chemotaxis,GO:0006954~inflammatory response,GO:0006955~immune response,GO:0007186~G-protein coupled receptor signaling pathway,GO:0030593~neutrophil chemotaxis,GO:0043547~positive regulation of GTPase activity,GO:0048247~lymphocyte chemotaxis,GO:0050729~positive regulation of inflammatory response,GO:0060326~cell chemotaxis,GO:0070098~chemokine-mediated signaling pathway,GO:00…	GO:0005615~extracellular space,	GO:0008009~chemokine activity,GO:0008201~heparin binding,GO:0048020~CCR chemokine receptor binding,	NA	NA
2e788845-ac16-45b3-bda5-9c8dfce4a202|5	1021	CP027091.1	0	1616	Bos_mutus_isolate_yakQH1_chromosome_23	Bos_mutus	MXQ91677.1	93.3	60	4	0	680	501	98	157	3.1e-24	P86050	123.2	84.3	51	8	0	498	346	82	132	7.2e-15	82.8	transmembrane protein 170B(Tmem170b)	Mus musculus		GO:0016020~membrane,GO:0016021~integral component of membrane,		NA	NA
d573623e-84ad-4464-a4a1-c57804327358|529	1987	XM_027564186.1	0	3670	PREDICTED:_Bos_indicus_x_Bos_taurus_zinc_finger_B...	Bos_indicus_x_Bos_taurus	XP_027419987.1	100	430	0	0	1293	4	1	430	5.5e-243	P86452	850.9	88.6	431	45	4	1293	4	1	428	4.7e-212	738.8	zinc finger BED-type containing 6(ZBED6)	Homo sapiens	GO:0006351~transcription, DNA-templated,GO:0006357~regulation of transcription from RNA polymerase II promoter,GO:0045892~negative regulation of transcription, DNA-templated,	GO:0005634~nucleus,GO:0005730~nucleolus,	GO:0000977~RNA polymerase II regulatory region sequence-specific DNA binding,GO:0003700~transcription factor activity, sequence-specific DNA binding,GO:0046872~metal ion binding,GO:0046983~protein dimerization activity,	NA	NA
b33ab991-041b-48da-92e9-bfca410580e1|26	613	XM_027546437.1	0	1062	PREDICTED:_Bos_indicus_x_Bos_taurus_SMAD_family_m...	Bos_indicus_x_Bos_taurus	XP_020638329.1	95.7	138	6	0	611	198	6	143	5.9e-71	P97454	277.7	100	129	0	0	611	225	6	134	1.7e-72	273.5	SMAD family member 5(Smad5)	Mus musculus	GO:0001525~angiogenesis,GO:0001657~ureteric bud development,GO:0001880~Mullerian duct regression,GO:0002051~osteoblast fate commitment,GO:0006351~transcription, DNA-templated,GO:0006355~regulation of transcription, DNA-templated,GO:0006468~protein phosphorylation,GO:0007179~transforming growth factor beta receptor signaling pathway,GO:0007275~multicellular organism development,GO:0007281~germ cel…	GO:0005622~intracellular,GO:0005634~nucleus,GO:0005654~nucleoplasm,GO:0005667~transcription factor complex,GO:0005737~cytoplasm,GO:0043234~protein complex,	GO:0000979~RNA polymerase II core promoter sequence-specific DNA binding,GO:0000983~transcription factor activity, RNA polymerase II core promoter sequence-specific,GO:0003677~DNA binding,GO:0003700~transcription factor activity, sequence-specific DNA binding,GO:0005515~protein binding,GO:0031625~ubiquitin protein ligase binding,GO:0046872~metal ion binding,	mmu04350:TGF-beta signaling pathway,mmu04550:Signaling pathways regulating pluripotency of stem cells,	NA
7f9146f5-fa12-4201-839e-790c8df094a7|5	733	XM_010860734.1	1e-179	641	PREDICTED:_Bison_bison_bison_disks_large-associat...	Bison_bison	XP_023399729.1	90.7	107	10	0	376	56	408	514	5.7e-44	P97836	188.3	80.6	124	24	0	376	5	414	537	2.8e-45	183.3	DLG associated protein 1(Dlgap1)	Rattus norvegicus	GO:0007268~chemical synaptic transmission,GO:0035418~protein localization to synapse,GO:0061136~regulation of proteasomal protein catabolic process,GO:0070842~aggresome assembly,	GO:0014069~postsynaptic density,GO:0030054~cell junction,GO:0045202~synapse,GO:0045211~postsynaptic membrane,	GO:0005515~protein binding,GO:0019904~protein domain specific binding,GO:0032403~protein complex binding,	rno04724:Glutamatergic synapse,	NA
dbc0dc9e-e159-4722-9aa5-80a7db6e8d9b|4	469	XM_027546952.1	3e-80	311	PREDICTED:_Bos_indicus_x_Bos_taurus_hydroxysteroi...	Bos_indicus_x_Bos_taurus	XP_023403347.1	91.7	72	2	1	283	68	506	573	4.3e-29	P97852	138.3	82.7	81	10	1	310	68	513	589	3.3e-31	136	hydroxysteroid (17-beta) dehydrogenase 4(Hsd17b4)	Rattus norvegicus	GO:0000038~very long-chain fatty acid metabolic process,GO:0001649~osteoblast differentiation,GO:0006635~fatty acid beta-oxidation,GO:0007568~aging,GO:0008203~cholesterol metabolic process,GO:0008209~androgen metabolic process,GO:0008210~estrogen metabolic process,GO:0014070~response to organic cyclic compound,GO:0036111~very long-chain fatty-acyl-CoA metabolic process,GO:0036112~medium-chain fat…	GO:0005739~mitochondrion,GO:0005777~peroxisome,GO:0005778~peroxisomal membrane,GO:0016020~membrane,GO:0043231~intracellular membrane-bounded organelle,	GO:0000252~C-3 sterol dehydrogenase (C-4 sterol decarboxylase) activity,GO:0003857~3-hydroxyacyl-CoA dehydrogenase activity,GO:0004303~estradiol 17-beta-dehydrogenase activity,GO:0004448~isocitrate dehydrogenase activity,GO:0004495~mevaldate reductase activity,GO:0005102~receptor binding,GO:0008875~gluconate dehydrogenase activity,GO:0016508~long-chain-enoyl-CoA hydratase activity,GO:0016853~isom…	rno00120:Primary bile acid biosynthesis,rno01100:Metabolic pathways,rno04146:Peroxisome,	Secondary metabolites biosynthesis, transport, and catabolism / General function prediction only,
6e185884-b23e-403b-a6c7-145cd83fd18e|111	437	CP027088.1	0	797	Bos_mutus_isolate_yakQH1_chromosome_20	Bos_mutus	XP_017921093.1	100	140	0	0	421	2	163	302	1.4e-71	P98082	279.3	94.3	140	8	0	421	2	230	369	1.3e-69	263.5	DAB2, clathrin adaptor protein(DAB2)	Homo sapiens	GO:0001934~positive regulation of protein phosphorylation,GO:0006898~receptor-mediated endocytosis,GO:0006915~apoptotic process,GO:0007229~integrin-mediated signaling pathway,GO:0007275~multicellular organism development,GO:0008283~cell proliferation,GO:0010718~positive regulation of epithelial to mesenchymal transition,GO:0010862~positive regulation of pathway-restricted SMAD protein phosphoryla…	GO:0005730~nucleolus,GO:0005765~lysosomal membrane,GO:0005886~plasma membrane,GO:0005905~clathrin-coated pit,GO:0005925~focal adhesion,GO:0030136~clathrin-coated vesicle,GO:0030665~clathrin-coated vesicle membrane,GO:0043231~intracellular membrane-bounded organelle,GO:0070022~transforming growth factor beta receptor homodimeric complex,GO:0070062~extracellular exosome,	GO:0005515~protein binding,GO:0008022~protein C-terminus binding,GO:0035615~clathrin adaptor activity,GO:0038024~cargo receptor activity,GO:0046332~SMAD binding,	hsa04144:Endocytosis,	NA
352157b6-1491-45d0-a86c-53a4ae081cb6|3	751	CP027086.1	1e-159	575	Bos_mutus_isolate_yakQH1_chromosome_18	Bos_mutus	XP_025125081.1	100	67	0	0	266	66	482	548	6.9e-29	Q01201	138.3	85.9	71	10	0	278	66	509	579	1.6e-27	124.4	RELB proto-oncogene, NF-kB subunit(RELB)	Homo sapiens	GO:0000122~negative regulation of transcription from RNA polymerase II promoter,GO:0002223~stimulatory C-type lectin receptor signaling pathway,GO:0006351~transcription, DNA-templated,GO:0006357~regulation of transcription from RNA polymerase II promoter,GO:0006954~inflammatory response,GO:0007249~I-kappaB kinase/NF-kappaB signaling,GO:0019882~antigen processing and presentation,GO:0032688~negati…	GO:0005634~nucleus,GO:0005654~nucleoplasm,GO:0005737~cytoplasm,GO:0005815~microtubule organizing center,GO:0005829~cytosol,GO:0033256~I-kappaB/NF-kappaB complex,	GO:0000977~RNA polymerase II regulatory region sequence-specific DNA binding,GO:0000981~RNA polymerase II transcription factor activity, sequence-specific DNA binding,GO:0001047~core promoter binding,GO:0003677~DNA binding,GO:0003682~chromatin binding,GO:0003700~transcription factor activity, sequence-specific DNA binding,GO:0003714~transcription corepressor activity,GO:0005515~protein binding,	hsa04010:MAPK signaling pathway,hsa04064:NF-kappa B signaling pathway,hsa04380:Osteoclast differentiation,hsa05166:HTLV-I infection,hsa05169:Epstein-Barr virus infection,	NA
42a03d4e-0e4a-4c12-a9d0-e1896c726ddd|133	715	XM_024988567.1	2e-133	488	PREDICTED:_Bos_taurus_SATB_homeobox_1_(SATB1),_tr...	Bos_taurus	XP_014335698.1	94.3	88	5	0	264	1	251	338	6.1e-35	Q01826	158.3	96.1	76	3	0	264	37	251	326	2.4e-33	143.7	SATB homeobox 1(SATB1)	Homo sapiens	GO:0000122~negative regulation of transcription from RNA polymerase II promoter,GO:0006325~chromatin organization,GO:0006338~chromatin remodeling,GO:0006351~transcription, DNA-templated,GO:0006355~regulation of transcription, DNA-templated,GO:0006921~cellular component disassembly involved in execution phase of apoptosis,GO:0008544~epidermis development,GO:0016032~viral process,GO:0016571~histone…	GO:0005634~nucleus,GO:0005654~nucleoplasm,GO:0005720~nuclear heterochromatin,GO:0016363~nuclear matrix,GO:0016605~PML body,	GO:0000977~RNA polymerase II regulatory region sequence-specific DNA binding,GO:0001227~transcriptional repressor activity, RNA polymerase II transcription regulatory region sequence-specific binding,GO:0003677~DNA binding,GO:0003682~chromatin binding,GO:0003690~double-stranded DNA binding,GO:0005515~protein binding,	NA	NA
89972b86-0e4c-477f-9b69-80b367101e65|6	373	XM_027549687.1	2e-61	248	PREDICTED:_Bos_indicus_x_Bos_taurus_SATB_homeobox...	Bos_indicus_x_Bos_taurus	XP_010964357.1	98	49	1	0	150	4	507	555	1.1e-19	Q01826	106.7	93.8	48	3	0	147	4	521	568	1.2e-20	100.5	SATB homeobox 1(SATB1)	Homo sapiens	GO:0000122~negative regulation of transcription from RNA polymerase II promoter,GO:0006325~chromatin organization,GO:0006338~chromatin remodeling,GO:0006351~transcription, DNA-templated,GO:0006355~regulation of transcription, DNA-templated,GO:0006921~cellular component disassembly involved in execution phase of apoptosis,GO:0008544~epidermis development,GO:0016032~viral process,GO:0016571~histone…	GO:0005634~nucleus,GO:0005654~nucleoplasm,GO:0005720~nuclear heterochromatin,GO:0016363~nuclear matrix,GO:0016605~PML body,	GO:0000977~RNA polymerase II regulatory region sequence-specific DNA binding,GO:0001227~transcriptional repressor activity, RNA polymerase II transcription regulatory region sequence-specific binding,GO:0003677~DNA binding,GO:0003682~chromatin binding,GO:0003690~double-stranded DNA binding,GO:0005515~protein binding,	NA	NA
8463a327-71ea-4ddb-a65b-bece50497396|9	344	XM_027549687.1	3e-58	237	PREDICTED:_Bos_indicus_x_Bos_taurus_SATB_homeobox...	Bos_indicus_x_Bos_taurus	XP_010964357.1	60.7	84	31	1	246	1	471	554	2.3e-19	Q01826	105.5	93.6	47	3	0	141	1	521	567	4.3e-20	98.6	SATB homeobox 1(SATB1)	Homo sapiens	GO:0000122~negative regulation of transcription from RNA polymerase II promoter,GO:0006325~chromatin organization,GO:0006338~chromatin remodeling,GO:0006351~transcription, DNA-templated,GO:0006355~regulation of transcription, DNA-templated,GO:0006921~cellular component disassembly involved in execution phase of apoptosis,GO:0008544~epidermis development,GO:0016032~viral process,GO:0016571~histone…	GO:0005634~nucleus,GO:0005654~nucleoplasm,GO:0005720~nuclear heterochromatin,GO:0016363~nuclear matrix,GO:0016605~PML body,	GO:0000977~RNA polymerase II regulatory region sequence-specific DNA binding,GO:0001227~transcriptional repressor activity, RNA polymerase II transcription regulatory region sequence-specific binding,GO:0003677~DNA binding,GO:0003682~chromatin binding,GO:0003690~double-stranded DNA binding,GO:0005515~protein binding,	NA	NA
1aefa93f-8992-4a60-846a-db707c013dd3|57	554	XR_003506434.1	0	950	PREDICTED:_Bos_indicus_x_Bos_taurus_uncharacteriz...	Bos_indicus_x_Bos_taurus	XP_026262050.1	42.2	166	58	7	411	1	28	184	4.8e-19	Q01892	105.1	100	43	0	0	129	1	173	215	6.9e-20	98.6	Spi-B transcription factor(SPIB)	Homo sapiens	GO:0006351~transcription, DNA-templated,GO:0006357~regulation of transcription from RNA polymerase II promoter,GO:0030154~cell differentiation,	GO:0005634~nucleus,GO:0005737~cytoplasm,	GO:0000981~RNA polymerase II transcription factor activity, sequence-specific DNA binding,GO:0003700~transcription factor activity, sequence-specific DNA binding,GO:0043565~sequence-specific DNA binding,	NA	NA
405bf99f-2a7f-4eb3-b0ea-8b3dd0d4c222|7	366	XR_003112442.1	7e-160	575	PREDICTED:_Bubalus_bubalis_uncharacterized_LOC112...	Bubalus_bubalis	XP_017909072.1	100	41	0	0	165	43	481	521	6.8e-14	Q02241	87.4	85.4	41	6	0	165	43	466	506	1.7e-14	80.1	kinesin family member 23(KIF23)	Homo sapiens	GO:0000022~mitotic spindle elongation,GO:0000281~mitotic cytokinesis,GO:0000910~cytokinesis,GO:0000915~actomyosin contractile ring assembly,GO:0006890~retrograde vesicle-mediated transport, Golgi to ER,GO:0007018~microtubule-based movement,GO:0019886~antigen processing and presentation of exogenous peptide antigen via MHC class II,GO:0032467~positive regulation of cytokinesis,GO:0051256~mitotic s…	GO:0005622~intracellular,GO:0005634~nucleus,GO:0005654~nucleoplasm,GO:0005813~centrosome,GO:0005819~spindle,GO:0005829~cytosol,GO:0005871~kinesin complex,GO:0005874~microtubule,GO:0005925~focal adhesion,GO:0030496~midbody,GO:0045171~intercellular bridge,GO:0072686~mitotic spindle,GO:0097149~centralspindlin complex,	GO:0003777~microtubule motor activity,GO:0005515~protein binding,GO:0005524~ATP binding,GO:0008017~microtubule binding,GO:0016887~ATPase activity,	hsa05206:MicroRNAs in cancer,	NA
78f05d57-017d-4c40-9420-a9e30534859d|343	286	XM_027538945.1	4e-146	529	PREDICTED:_Bos_indicus_x_Bos_taurus_caldesmon_1_(...	Bos_indicus_x_Bos_taurus	XP_019814672.1	100	94	0	0	285	4	115	208	9.9e-29	Q05682	136.3	72.3	94	26	0	285	4	121	214	8.2e-17	87.4	caldesmon 1(CALD1)	Homo sapiens	GO:0006928~movement of cell or subcellular component,GO:0006936~muscle contraction,GO:0098609~cell-cell adhesion,	GO:0005829~cytosol,GO:0005856~cytoskeleton,GO:0005886~plasma membrane,GO:0005913~cell-cell adherens junction,GO:0015629~actin cytoskeleton,GO:0030016~myofibril,GO:0030478~actin cap,	GO:0003779~actin binding,GO:0005515~protein binding,GO:0005516~calmodulin binding,GO:0005523~tropomyosin binding,GO:0017022~myosin binding,GO:0098641~cadherin binding involved in cell-cell adhesion,	hsa04270:Vascular smooth muscle contraction,	NA
757adfe7-15b0-4516-9b00-412e228354b4	383	XM_027542300.1	4e-172	616	PREDICTED:_Bos_indicus_x_Bos_taurus_LDL_receptor_...	Bos_indicus_x_Bos_taurus	XP_004379953.1	80.2	86	14	1	251	3	1	86	8.6e-28	Q07954	133.7	80.3	66	4	2	182	3	1	63	8.1e-20	97.8	LDL receptor related protein 1(LRP1)	Homo sapiens	GO:0001523~retinoid metabolic process,GO:0006898~receptor-mediated endocytosis,GO:0007205~protein kinase C-activating G-protein coupled receptor signaling pathway,GO:0007568~aging,GO:0008283~cell proliferation,GO:0010715~regulation of extracellular matrix disassembly,GO:0010875~positive regulation of cholesterol efflux,GO:0010977~negative regulation of neuron projection development,GO:0014912~neg…	GO:0005730~nucleolus,GO:0005737~cytoplasm,GO:0005765~lysosomal membrane,GO:0005768~endosome,GO:0005886~plasma membrane,GO:0005887~integral component of plasma membrane,GO:0005905~clathrin-coated pit,GO:0005925~focal adhesion,GO:0016021~integral component of membrane,GO:0030136~clathrin-coated vesicle,GO:0030425~dendrite,GO:0030666~endocytic vesicle membrane,GO:0043025~neuronal cell body,GO:004323…	GO:0002020~protease binding,GO:0004872~receptor activity,GO:0005041~low-density lipoprotein receptor activity,GO:0005509~calcium ion binding,GO:0005515~protein binding,GO:0032403~protein complex binding,GO:0034185~apolipoprotein binding,GO:0042954~lipoprotein transporter activity,GO:0044822~poly(A) RNA binding,GO:0070325~lipoprotein particle receptor binding,	hsa05010:Alzheimer's disease,hsa05144:Malaria,	Carbohydrate transport and metabolism,
f00adcd4-880b-4667-a0f9-2b7c054e81b8|3	602	XM_025287169.1	9e-141	512	PREDICTED:_Bubalus_bubalis_transmembrane_protein_...	Bubalus_bubalis	XP_017902477.1	96.3	80	3	0	435	196	42	121	2e-34	Q08D99	156.4	98	50	1	0	435	286	42	91	1.2e-20	101.3	transmembrane protein 41A(TMEM41A)	Bos taurus		GO:0016021~integral component of membrane,		NA	NA
cd2b08d0-4817-4292-a8a0-757acf01403a|3	251	XM_027535865.1	3e-107	399	PREDICTED:_Bos_indicus_x_Bos_taurus_ATPase_Na+/K+...	Bos_indicus_x_Bos_taurus	KAF3813263.1	95.2	83	4	0	249	1	84	166	2.1e-38	Q08DA1	168.3	94	83	2	1	249	1	81	160	8.7e-39	160.2	ATPase Na+/K+ transporting subunit alpha 1(ATP1A1)	Bos taurus	GO:0002026~regulation of the force of heart contraction,GO:0002028~regulation of sodium ion transport,GO:0006813~potassium ion transport,GO:0006814~sodium ion transport,GO:0006883~cellular sodium ion homeostasis,GO:0008217~regulation of blood pressure,GO:0010107~potassium ion import,GO:0010248~establishment or maintenance of transmembrane electrochemical gradient,GO:0015991~ATP hydrolysis coupled…	GO:0005886~plasma membrane,GO:0005890~sodium:potassium-exchanging ATPase complex,GO:0016021~integral component of membrane,GO:0016323~basolateral plasma membrane,GO:0016324~apical plasma membrane,GO:0030315~T-tubule,GO:0043209~myelin sheath,GO:0043231~intracellular membrane-bounded organelle,GO:0070062~extracellular exosome,	GO:0005391~sodium:potassium-exchanging ATPase activity,GO:0005524~ATP binding,GO:0016791~phosphatase activity,GO:0046872~metal ion binding,GO:1990239~steroid hormone binding,	bta04022:cGMP-PKG signaling pathway,bta04024:cAMP signaling pathway,bta04260:Cardiac muscle contraction,bta04261:Adrenergic signaling in cardiomyocytes,bta04911:Insulin secretion,bta04918:Thyroid hormone synthesis,bta04919:Thyroid hormone signaling pathway,bta04960:Aldosterone-regulated sodium reabsorption,bta04961:Endocrine and other factor-regulated calcium reabsorption,bta04964:Proximal tubule…	NA
4b477767-ddfe-486b-a1b3-85f11b39f2f6|5	791	XR_003111632.1	0	1118	PREDICTED:_Bubalus_bubalis_uncharacterized_LOC102...	Bubalus_bubalis	OWK11824.1	67.2	116	20	4	499	164	397	498	7.2e-29	Q08DQ2	138.3	98.1	54	1	0	499	338	424	477	5.6e-23	109.4	glutamine-fructose-6-phosphate transaminase 2(GFPT2)	Bos taurus	GO:0005975~carbohydrate metabolic process,GO:0006002~fructose 6-phosphate metabolic process,GO:0006047~UDP-N-acetylglucosamine metabolic process,GO:0006048~UDP-N-acetylglucosamine biosynthetic process,GO:0006541~glutamine metabolic process,		GO:0004360~glutamine-fructose-6-phosphate transaminase (isomerizing) activity,GO:0030246~carbohydrate binding,	bta00250:Alanine, aspartate and glutamate metabolism,bta00520:Amino sugar and nucleotide sugar metabolism,bta01100:Metabolic pathways,bta01130:Biosynthesis of antibiotics,bta04931:Insulin resistance,	NA
ed89bbf5-25f3-49db-b7b1-9de56a6cb835|3	1097	XR_003111632.1	0	1129	PREDICTED:_Bubalus_bubalis_uncharacterized_LOC102...	Bubalus_bubalis	OWK11824.1	67.2	116	20	4	518	183	397	498	1e-28	Q08DQ2	138.3	98.1	54	1	0	518	357	424	477	7.8e-23	109.4	glutamine-fructose-6-phosphate transaminase 2(GFPT2)	Bos taurus	GO:0005975~carbohydrate metabolic process,GO:0006002~fructose 6-phosphate metabolic process,GO:0006047~UDP-N-acetylglucosamine metabolic process,GO:0006048~UDP-N-acetylglucosamine biosynthetic process,GO:0006541~glutamine metabolic process,		GO:0004360~glutamine-fructose-6-phosphate transaminase (isomerizing) activity,GO:0030246~carbohydrate binding,	bta00250:Alanine, aspartate and glutamate metabolism,bta00520:Amino sugar and nucleotide sugar metabolism,bta01100:Metabolic pathways,bta01130:Biosynthesis of antibiotics,bta04931:Insulin resistance,	NA
4ee379ea-f372-44fb-9e5a-be879b9dc888|3	1219	CP027093.1	0	1421	Bos_mutus_isolate_yakQH1_chromosome_25	Bos_mutus	XP_008507066.1	83.3	66	11	0	378	181	10	75	1.4e-18	Q08DX0	104.8	100	42	0	0	306	181	42	83	1.9e-14	81.6	sorting nexin 29(SNX29)	Bos taurus			GO:0035091~phosphatidylinositol binding,	NA	NA
a694222e-3080-4c74-8080-7a97282d1bd5|6	239	XM_027562487.1	3e-91	346	PREDICTED:_Bos_indicus_x_Bos_taurus_autophagy_rel...	Bos_indicus_x_Bos_taurus	XP_014334674.1	100	49	0	0	238	92	454	502	1.3e-18	Q08DY8	102.4	93.5	46	3	0	238	101	414	459	3.1e-17	88.6	autophagy related 13(ATG13)	Bos taurus	GO:0000045~autophagosome assembly,GO:0098779~mitophagy in response to mitochondrial depolarization,GO:1903955~positive regulation of protein targeting to mitochondrion,	GO:0000407~pre-autophagosomal structure,GO:0005739~mitochondrion,GO:0005829~cytosol,GO:1990316~ATG1/ULK1 kinase complex,	GO:0019901~protein kinase binding,	bta04140:Regulation of autophagy,	NA
8074f626-43ef-490c-ba2c-effee34ac2d3|5	358	XM_010855103.1	0	656	PREDICTED:_Bison_bison_bison_sprouty_homolog_2_(D...	Bison_bison	XP_006079290.2	100	71	0	0	216	4	1	71	7.8e-31	Q08E39	143.7	100	71	0	0	216	4	1	71	1.2e-33	143.7	sprouty RTK signaling antagonist 2(SPRY2)	Bos taurus	GO:0000132~establishment of mitotic spindle orientation,GO:0007605~sensory perception of sound,GO:0008285~negative regulation of cell proliferation,GO:0010628~positive regulation of gene expression,GO:0010801~negative regulation of peptidyl-threonine phosphorylation,GO:0031345~negative regulation of cell projection organization,GO:0033138~positive regulation of peptidyl-serine phosphorylation,GO:…	GO:0005634~nucleus,GO:0005829~cytosol,GO:0005874~microtubule,GO:0032587~ruffle membrane,	GO:0019901~protein kinase binding,GO:0043539~protein serine/threonine kinase activator activity,	bta05206:MicroRNAs in cancer,	NA
e2618b57-101a-48d0-8815-3f6343200191|4	1022	XM_024987676.1	0	1888	PREDICTED:_Bos_taurus_AHNAK_nucleoprotein_(AHNAK)...	Bos_taurus	XP_024843439.1	99.4	335	2	0	1022	18	2104	2438	2.5e-98	Q09666	369.4	85.6	326	47	0	998	21	1726	2051	4.5e-73	276.2	AHNAK nucleoprotein(AHNAK)	Homo sapiens	GO:0043484~regulation of RNA splicing,GO:0051259~protein oligomerization,GO:0098609~cell-cell adhesion,GO:1901385~regulation of voltage-gated calcium channel activity,	GO:0005634~nucleus,GO:0005737~cytoplasm,GO:0005765~lysosomal membrane,GO:0005829~cytosol,GO:0005886~plasma membrane,GO:0005913~cell-cell adherens junction,GO:0005925~focal adhesion,GO:0015629~actin cytoskeleton,GO:0016020~membrane,GO:0019013~viral nucleocapsid,GO:0030315~T-tubule,GO:0031982~vesicle,GO:0042383~sarcolemma,GO:0043034~costamere,GO:0044291~cell-cell contact zone,GO:0045121~membrane ra…	GO:0005515~protein binding,GO:0044548~S100 protein binding,GO:0044822~poly(A) RNA binding,GO:0097493~structural molecule activity conferring elasticity,GO:0098641~cadherin binding involved in cell-cell adhesion,	NA	Function unknown,
d3c534b7-2cb6-4fa9-82fb-9fc6aff4fc78|13	595	CP027092.1	0	957	Bos_mutus_isolate_yakQH1_chromosome_24	Bos_mutus	DAA15915.1	82.4	119	18	1	417	61	50	165	8.4e-46	Q0II50	194.1	100	92	0	0	336	61	168	259	2.9e-48	193	U6 snRNA biogenesis phosphodiesterase 1(USB1)	Bos taurus	GO:0006397~mRNA processing,GO:0008380~RNA splicing,GO:0034477~U6 snRNA 3'-end processing,GO:0090503~RNA phosphodiester bond hydrolysis, exonucleolytic,	GO:0005634~nucleus,GO:0045171~intercellular bridge,	GO:0000175~3'-5'-exoribonuclease activity,	NA	NA
75b21026-4890-426c-a801-05dd4ed7fe59|3	785	CP027092.1	0	1277	Bos_mutus_isolate_yakQH1_chromosome_24	Bos_mutus	DAA15915.1	82.4	119	18	1	431	75	50	165	1.1e-45	Q0II50	194.1	100	92	0	0	350	75	168	259	3.8e-48	193	U6 snRNA biogenesis phosphodiesterase 1(USB1)	Bos taurus	GO:0006397~mRNA processing,GO:0008380~RNA splicing,GO:0034477~U6 snRNA 3'-end processing,GO:0090503~RNA phosphodiester bond hydrolysis, exonucleolytic,	GO:0005634~nucleus,GO:0045171~intercellular bridge,	GO:0000175~3'-5'-exoribonuclease activity,	NA	NA
242d5a4a-a832-4cf6-a9f0-7119bda6c658|4	575	XR_001351789.1	0	1046	PREDICTED:_Bos_mutus_uncharacterized_LOC106701319...	Bos_mutus	KAF5914054.1	92.9	70	5	0	212	3	14	83	4.9e-27	Q0IID7	131.7	76.7	86	14	2	260	3	249	328	2.7e-27	123.2	dual specificity phosphatase 10(DUSP10)	Bos taurus	GO:0000188~inactivation of MAPK activity,GO:0002819~regulation of adaptive immune response,GO:0006470~protein dephosphorylation,GO:0032496~response to lipopolysaccharide,GO:0035335~peptidyl-tyrosine dephosphorylation,GO:0043508~negative regulation of JUN kinase activity,GO:0044387~negative regulation of protein kinase activity by regulation of protein phosphorylation,GO:0048709~oligodendrocyte di…	GO:0005654~nucleoplasm,GO:0005794~Golgi apparatus,	GO:0004725~protein tyrosine phosphatase activity,GO:0017017~MAP kinase tyrosine/serine/threonine phosphatase activity,GO:0033549~MAP kinase phosphatase activity,	bta04010:MAPK signaling pathway,	NA
941ea087-7e49-4ae9-a05d-53e024c7419f|3	1215	XR_807134.3	3e-163	588	PREDICTED:_Bos_taurus_cytochrome_P450,_family_2,_sub...	Bos_taurus	KAF6129598.1	77.3	75	17	0	1067	843	423	497	6.1e-27	Q0IIF9	132.5	87.7	65	8	0	1067	873	423	487	3.1e-28	127.5	cytochrome P450, family 2, subfamily U, polypeptide 1(CYP2U1)	Bos taurus	GO:0055114~oxidation-reduction process,	GO:0005789~endoplasmic reticulum membrane,GO:0016021~integral component of membrane,GO:0031090~organelle membrane,	GO:0005506~iron ion binding,GO:0008395~steroid hydroxylase activity,GO:0016712~oxidoreductase activity, acting on paired donors, with incorporation or reduction of molecular oxygen, reduced flavin or flavoprotein as one donor, and incorporation of one atom of oxygen,GO:0020037~heme binding,GO:0070330~aromatase activity,	bta00590:Arachidonic acid metabolism,bta01100:Metabolic pathways,	Secondary metabolites biosynthesis, transport, and catabolism,
2db5e762-e9ec-4819-b202-0232b66c1650|3	439	XM_027520968.1	0	676	PREDICTED:_Bos_indicus_x_Bos_taurus_unc-79_homolo...	Bos_indicus_x_Bos_taurus	XP_017832800.2	96.4	84	3	0	393	142	511	594	7.3e-39	Q0KK59	170.6	96.4	84	3	0	393	142	505	588	1.1e-41	170.6	unc-79 homolog (C. elegans)(Unc79)	Mus musculus	GO:0030534~adult behavior,GO:0035264~multicellular organism growth,GO:0048149~behavioral response to ethanol,	GO:0016020~membrane,GO:0016021~integral component of membrane,	GO:0005515~protein binding,	NA	NA
649b61fb-c5fe-45a9-96be-194baf38fe73|111	603	XM_027536462.1	0	1114	PREDICTED:_Bos_indicus_x_Bos_taurus_deoxynucleoti...	Bos_indicus_x_Bos_taurus	ELR57128.1	100	200	0	0	601	2	533	732	1.7e-102	Q0P5H2	382.5	100	200	0	0	601	2	255	454	2.6e-105	382.5	deoxynucleotidyltransferase terminal interacting protein 2(DNTTIP2)	Bos taurus	GO:0006351~transcription, DNA-templated,GO:0006355~regulation of transcription, DNA-templated,	GO:0005730~nucleolus,	GO:0044822~poly(A) RNA binding,	NA	NA
0c480fa6-0add-4d0b-821b-6244ffdc4b0c|11	1186	NM_001166571.2	0	2139	Bos_taurus_MIA_SH3_domain_ER_export_factor_3_(MIA...	Bos_taurus	XP_024831921.1	99.1	344	3	0	1184	153	714	1057	7.7e-184	Q0VC16	653.7	99.1	344	3	0	1184	153	714	1057	1.2e-186	653.7	MIA family member 3, ER export factor(MIA3)	Bos taurus	GO:0002687~positive regulation of leukocyte migration,GO:0006887~exocytosis,GO:0006888~ER to Golgi vesicle-mediated transport,GO:0007162~negative regulation of cell adhesion,GO:0015031~protein transport,GO:0030336~negative regulation of cell migration,GO:0042060~wound healing,GO:0042953~lipoprotein transport,GO:0090110~cargo loading into COPII-coated vesicle,	GO:0000139~Golgi membrane,GO:0005789~endoplasmic reticulum membrane,GO:0016021~integral component of membrane,GO:0070971~endoplasmic reticulum exit site,	GO:0042954~lipoprotein transporter activity,	NA	NA
0bae77f3-09a2-437c-ab16-0b9cef9b914a|3	1385	XM_024979743.1	0	1386	PREDICTED:_Bos_taurus_DNA_polymerase_gamma_2,_acc...	Bos_taurus	NP_001068659.1	97.4	194	5	0	595	14	1	194	1.1e-101	Q0VC30	380.9	97.4	194	5	0	595	14	1	194	1.7e-104	380.9	DNA polymerase gamma 2, accessory subunit(POLG2)	Bos taurus	GO:0001701~in utero embryonic development,GO:0006260~DNA replication,GO:0006281~DNA repair,GO:0006426~glycyl-tRNA aminoacylation,GO:0022904~respiratory electron transport chain,GO:0032042~mitochondrial DNA metabolic process,GO:0070584~mitochondrion morphogenesis,GO:0071897~DNA biosynthetic process,	GO:0005737~cytoplasm,GO:0042645~mitochondrial nucleoid,GO:0070062~extracellular exosome,	GO:0003677~DNA binding,GO:0003887~DNA-directed DNA polymerase activity,GO:0004820~glycine-tRNA ligase activity,GO:0042802~identical protein binding,	NA	NA
955584d2-4656-4f4c-967f-9d933a086995|9	1366	CP027096.1	0	1969	Bos_mutus_isolate_yakQH1_chromosome_28	Bos_mutus	XP_008515919.1	92.2	64	5	0	675	484	3	66	7.1e-24	Q0VD53	122.5	96.4	55	2	0	648	484	2	56	2.3e-24	114.8	VPS26, retromer complex component A(VPS26A)	Bos taurus	GO:0006886~intracellular protein transport,GO:0042147~retrograde transport, endosome to Golgi,GO:1990126~retrograde transport, endosome to plasma membrane,	GO:0005768~endosome,GO:0005769~early endosome,GO:0005829~cytosol,GO:0010008~endosome membrane,GO:0030904~retromer complex,GO:0031982~vesicle,GO:0043231~intracellular membrane-bounded organelle,GO:0070062~extracellular exosome,GO:0097422~tubular endosome,	GO:0008565~protein transporter activity,	bta04144:Endocytosis,	NA
ef6cda01-463e-4613-96fd-96f9c1d529ca|3	1116	XM_029013947.1	0	1421	Babesia_ovata_endonuclease-reverse_transcriptase_...	Babesia_ovata	WP_142759223.1	94.4	285	16	0	78	932	413	697	1.9e-144	Q10126	522.7	25.4	280	177	7	129	896	1	272	8.2e-12	72.8	NA	NA	NA	NA	NA	NA	NA
fdd5aac6-1fe4-4a4a-92ec-2b6a3befd0cc|4	652	CP027091.1	0	1116	Bos_mutus_isolate_yakQH1_chromosome_23	Bos_mutus	GBY25448.1	97.1	208	6	0	2	625	344	551	7.1e-107	Q10126	397.1	27.5	222	129	6	23	628	1	210	1.8e-11	70.9	NA	NA	NA	NA	NA	NA	NA
6b007714-91bf-4ff1-b45b-4bedadba9172|3	287	XM_024980958.1	3e-107	399	PREDICTED:_Bos_taurus_bromodomain_PHD_finger_tran...	Bos_taurus	XP_023366760.1	85.4	96	13	1	285	1	1866	1961	6.2e-31	Q12830	143.7	77.1	96	21	1	285	1	2006	2101	3.6e-28	125.2	bromodomain PHD finger transcription factor(BPTF)	Homo sapiens	GO:0000122~negative regulation of transcription from RNA polymerase II promoter,GO:0001892~embryonic placenta development,GO:0006338~chromatin remodeling,GO:0006351~transcription, DNA-templated,GO:0006355~regulation of transcription, DNA-templated,GO:0007420~brain development,GO:0007492~endoderm development,GO:0009611~response to wounding,GO:0009952~anterior/posterior pattern specification,GO:001…	GO:0005634~nucleus,GO:0005654~nucleoplasm,GO:0005737~cytoplasm,GO:0016589~NURF complex,GO:0030425~dendrite,GO:0044297~cell body,GO:0048471~perinuclear region of cytoplasm,GO:0070062~extracellular exosome,	GO:0005515~protein binding,GO:0008094~DNA-dependent ATPase activity,GO:0008134~transcription factor binding,GO:0008270~zinc ion binding,GO:0043565~sequence-specific DNA binding,	NA	NA
1230ef1d-c9b4-4694-8cd3-3d0d9df7838e|3	494	XM_025289752.1	2e-111	414	PREDICTED:_Bubalus_bubalis_protein_tyrosine_phosp...	Bubalus_bubalis	NP_777015.2	68.5	111	3	1	403	71	2064	2142	1.2e-29	Q12923	140.2	54.6	108	17	1	394	71	2040	2115	2.3e-19	96.7	protein tyrosine phosphatase, non-receptor type 13(PTPN13)	Homo sapiens	GO:0006470~protein dephosphorylation,GO:0014066~regulation of phosphatidylinositol 3-kinase signaling,GO:0035335~peptidyl-tyrosine dephosphorylation,GO:0070830~bicellular tight junction assembly,	GO:0005634~nucleus,GO:0005737~cytoplasm,GO:0005856~cytoskeleton,GO:0005886~plasma membrane,GO:0030027~lamellipodium,GO:0043005~neuron projection,GO:0044297~cell body,GO:0070062~extracellular exosome,	GO:0004725~protein tyrosine phosphatase activity,GO:0005515~protein binding,GO:0036312~phosphatidylinositol 3-kinase regulatory subunit binding,	NA	NA
993e1426-5237-4708-a4ff-5af0dd4194be|3	919	XM_024989203.1	0	1587	PREDICTED:_Bos_taurus_liprin-alpha-1-like_(LOC100...	Bos_taurus	XP_024844971.1	99	103	1	0	145	453	20	122	6.9e-47	Q13136	198.4	74.6	59	13	1	154	324	243	301	2.5e-14	80.9	PTPRF interacting protein alpha 1(PPFIA1)	Homo sapiens	GO:0007160~cell-matrix adhesion,GO:0007165~signal transduction,GO:0007269~neurotransmitter secretion,GO:0014047~glutamate secretion,GO:0051497~negative regulation of stress fiber assembly,GO:0090005~negative regulation of establishment of protein localization to plasma membrane,	GO:0005737~cytoplasm,GO:0005829~cytosol,GO:0005925~focal adhesion,GO:0016021~integral component of membrane,GO:0048786~presynaptic active zone,	GO:0004871~signal transducer activity,GO:0005515~protein binding,	NA	Cell division and chromosome partitioning,
5b6845a9-8e9c-43f1-96bf-e29f34302220|23	516	XM_027541389.1	0	937	PREDICTED:_Bos_indicus_x_Bos_taurus_glutamate_ion...	Bos_indicus_x_Bos_taurus	XP_011913889.1	61.8	76	23	2	224	3	16	87	2.1e-13	Q13224	86.3	100	32	0	0	98	3	1	32	3.2e-11	69.7	glutamate ionotropic receptor NMDA type subunit 2B(GRIN2B)	Homo sapiens	GO:0000165~MAPK cascade,GO:0006810~transport,GO:0007215~glutamate receptor signaling pathway,GO:0007268~chemical synaptic transmission,GO:0007611~learning or memory,GO:0034220~ion transmembrane transport,GO:0035235~ionotropic glutamate receptor signaling pathway,GO:0043547~positive regulation of GTPase activity,GO:0045471~response to ethanol,GO:0048013~ephrin receptor signaling pathway,	GO:0005622~intracellular,GO:0005886~plasma membrane,GO:0005887~integral component of plasma membrane,GO:0009986~cell surface,GO:0017146~NMDA selective glutamate receptor complex,GO:0030054~cell junction,GO:0043005~neuron projection,GO:0045211~postsynaptic membrane,	GO:0004972~NMDA glutamate receptor activity,GO:0005088~Ras guanyl-nucleotide exchange factor activity,GO:0005234~extracellular-glutamate-gated ion channel activity,GO:0005515~protein binding,GO:0008270~zinc ion binding,GO:0016594~glycine binding,	hsa04014:Ras signaling pathway,hsa04015:Rap1 signaling pathway,hsa04024:cAMP signaling pathway,hsa04080:Neuroactive ligand-receptor interaction,hsa04713:Circadian entrainment,hsa04720:Long-term potentiation,hsa04724:Glutamatergic synapse,hsa04728:Dopaminergic synapse,hsa05010:Alzheimer's disease,hsa05014:Amyotrophic lateral sclerosis (ALS),hsa05016:Huntington's disease,hsa05030:Cocaine addiction,…	NA
42cac806-b427-4cb1-b4bf-e5c0f1d99459|4	575	XM_027547553.1	2e-93	355	PREDICTED:_Bos_indicus_x_Bos_taurus_small_nuclear...	Bos_indicus_x_Bos_taurus	MXQ83946.1	100	63	0	0	191	3	621	683	3e-24	Q13487	122.5	81	58	11	0	179	6	1	58	9.7e-17	88.2	small nuclear RNA activating complex polypeptide 2(SNAPC2)	Homo sapiens	GO:0006355~regulation of transcription, DNA-templated,GO:0006366~transcription from RNA polymerase II promoter,GO:0006383~transcription from RNA polymerase III promoter,GO:0009301~snRNA transcription,GO:0042795~snRNA transcription from RNA polymerase II promoter,	GO:0005634~nucleus,GO:0005654~nucleoplasm,GO:0005737~cytoplasm,	GO:0003700~transcription factor activity, sequence-specific DNA binding,	NA	NA
d6eef580-893c-43ba-8df5-f7de3286a956|4	500	XM_027547553.1	2e-96	364	PREDICTED:_Bos_indicus_x_Bos_taurus_small_nuclear...	Bos_indicus_x_Bos_taurus	MXQ83946.1	97	67	2	0	235	35	620	686	4.7e-26	Q13487	128.3	77.8	63	14	0	220	32	1	63	1.5e-18	94	small nuclear RNA activating complex polypeptide 2(SNAPC2)	Homo sapiens	GO:0006355~regulation of transcription, DNA-templated,GO:0006366~transcription from RNA polymerase II promoter,GO:0006383~transcription from RNA polymerase III promoter,GO:0009301~snRNA transcription,GO:0042795~snRNA transcription from RNA polymerase II promoter,	GO:0005634~nucleus,GO:0005654~nucleoplasm,GO:0005737~cytoplasm,	GO:0003700~transcription factor activity, sequence-specific DNA binding,	NA	NA
6b49f10f-36bc-4d5b-95b1-75818ce827bb|3	440	CP050574.1	5e-162	582	Canis_lupus_familiaris_breed_Labrador_retriever_chrom...	Canis_lupus	XP_015294809.1	96.7	60	2	0	256	77	51	110	9.6e-23	Q14671	117.1	96.6	59	2	0	253	77	241	299	5.6e-25	115.2	pumilio RNA binding family member 1(PUM1)	Homo sapiens	GO:0007283~spermatogenesis,GO:0008344~adult locomotory behavior,GO:0010608~posttranscriptional regulation of gene expression,GO:0016441~posttranscriptional gene silencing,GO:0043488~regulation of mRNA stability,GO:0048863~stem cell differentiation,GO:0051726~regulation of cell cycle,GO:0051983~regulation of chromosome segregation,GO:0060964~regulation of gene silencing by miRNA,GO:0061157~mRNA de…	GO:0000932~cytoplasmic mRNA processing body,GO:0005829~cytosol,GO:0010494~cytoplasmic stress granule,	GO:0003723~RNA binding,GO:0003730~mRNA 3'-UTR binding,GO:0005515~protein binding,GO:0044822~poly(A) RNA binding,	NA	NA
a6075e8c-3282-4f1f-9c5d-f0a40cf8db96|6	407	XM_027554937.1	2e-85	327	PREDICTED:_Bos_indicus_x_Bos_taurus_zinc_finger_p...	Bos_indicus_x_Bos_taurus	XP_020746797.1	84.5	58	8	1	246	76	288	345	2.1e-16	Q14966	95.9	70.1	67	15	2	246	49	1044	1106	3.1e-17	89.4	zinc finger protein 638(ZNF638)	Homo sapiens	GO:0006351~transcription, DNA-templated,GO:0006355~regulation of transcription, DNA-templated,GO:0008380~RNA splicing,	GO:0005634~nucleus,GO:0005654~nucleoplasm,GO:0005737~cytoplasm,GO:0016607~nuclear speck,GO:0043231~intracellular membrane-bounded organelle,	GO:0000166~nucleotide binding,GO:0003676~nucleic acid binding,GO:0003690~double-stranded DNA binding,GO:0003723~RNA binding,GO:0008270~zinc ion binding,GO:0044822~poly(A) RNA binding,	NA	NA
9940be70-da06-4d0f-8f77-eececace1b46|4	230	NM_001024554.3	9e-102	381	Bos_taurus_TNFAIP3_interacting_protein_1_(TNIP1),...	Bos_taurus	XP_025148176.1	96.1	76	1	1	230	3	17	90	9.7e-27	Q15025	129.4	82.7	75	11	1	230	6	17	89	2.8e-23	108.6	TNFAIP3 interacting protein 1(TNIP1)	Homo sapiens	GO:0002755~MyD88-dependent toll-like receptor signaling pathway,GO:0006412~translation,GO:0006508~proteolysis,GO:0006952~defense response,GO:0006954~inflammatory response,GO:0007159~leukocyte cell-cell adhesion,GO:0009101~glycoprotein biosynthetic process,GO:0043124~negative regulation of I-kappaB kinase/NF-kappaB signaling,GO:0045071~negative regulation of viral genome replication,GO:0045944~pos…	GO:0005622~intracellular,GO:0005654~nucleoplasm,GO:0005737~cytoplasm,	GO:0004843~thiol-dependent ubiquitin-specific protease activity,GO:0005515~protein binding,GO:0042802~identical protein binding,GO:0051019~mitogen-activated protein kinase binding,	NA	NA
22f7753b-3aa2-4900-a537-849bf5aabad9|47	201	XM_027565655.1	2e-83	320	PREDICTED:_Bos_indicus_x_Bos_taurus_protein_phosp...	Bos_indicus_x_Bos_taurus	NA	NA	NA	NA	NA	NA	NA	NA	NA	NA	Q15172	NA	92.7	41	3	0	124	2	439	479	1.2e-11	69.7	protein phosphatase 2 regulatory subunit B'alpha(PPP2R5A)	Homo sapiens	GO:0007165~signal transduction,GO:0035307~positive regulation of protein dephosphorylation,GO:0090005~negative regulation of establishment of protein localization to plasma membrane,GO:0090219~negative regulation of lipid kinase activity,	GO:0000159~protein phosphatase type 2A complex,GO:0000775~chromosome, centromeric region,GO:0005634~nucleus,GO:0005737~cytoplasm,GO:0016020~membrane,GO:0030018~Z disc,GO:0031430~M band,	GO:0005515~protein binding,GO:0008601~protein phosphatase type 2A regulator activity,GO:0019888~protein phosphatase regulator activity,GO:0019900~kinase binding,	hsa03015:mRNA surveillance pathway,hsa04071:Sphingolipid signaling pathway,hsa04114:Oocyte meiosis,hsa04151:PI3K-Akt signaling pathway,hsa04152:AMPK signaling pathway,hsa04261:Adrenergic signaling in cardiomyocytes,hsa04728:Dopaminergic synapse,	NA
31c5d01f-e55f-4932-a4c5-059ad8510b8e|4	242	CP027084.1	1e-86	331	Bos_mutus_isolate_yakQH1_chromosome_16	Bos_mutus	KAF6397670.1	60.8	102	10	2	241	2	385	478	2.5e-17	Q15172	98.2	58.8	102	12	2	241	2	386	479	9.6e-19	93.6	protein phosphatase 2 regulatory subunit B'alpha(PPP2R5A)	Homo sapiens	GO:0007165~signal transduction,GO:0035307~positive regulation of protein dephosphorylation,GO:0090005~negative regulation of establishment of protein localization to plasma membrane,GO:0090219~negative regulation of lipid kinase activity,	GO:0000159~protein phosphatase type 2A complex,GO:0000775~chromosome, centromeric region,GO:0005634~nucleus,GO:0005737~cytoplasm,GO:0016020~membrane,GO:0030018~Z disc,GO:0031430~M band,	GO:0005515~protein binding,GO:0008601~protein phosphatase type 2A regulator activity,GO:0019888~protein phosphatase regulator activity,GO:0019900~kinase binding,	hsa03015:mRNA surveillance pathway,hsa04071:Sphingolipid signaling pathway,hsa04114:Oocyte meiosis,hsa04151:PI3K-Akt signaling pathway,hsa04152:AMPK signaling pathway,hsa04261:Adrenergic signaling in cardiomyocytes,hsa04728:Dopaminergic synapse,	NA
85d64919-0d29-4ab5-aa10-5ee3a076bf7f|4	1952	CP027086.1	0	3315	Bos_mutus_isolate_yakQH1_chromosome_18	Bos_mutus	XP_017394715.1	76.4	89	16	2	1424	1161	507	591	8.3e-26	Q15554	129.4	100	53	0	0	1319	1161	490	542	5.1e-25	117.5	telomeric repeat binding factor 2(TERF2)	Homo sapiens	GO:0000723~telomere maintenance,GO:0007004~telomere maintenance via telomerase,GO:0007049~cell cycle,GO:0010628~positive regulation of gene expression,GO:0010629~negative regulation of gene expression,GO:0016233~telomere capping,GO:0031627~telomeric loop formation,GO:0031848~protection from non-homologous end joining at telomere,GO:0032204~regulation of telomere maintenance,GO:0032205~negative re…	GO:0000781~chromosome, telomeric region,GO:0000783~nuclear telomere cap complex,GO:0000784~nuclear chromosome, telomeric region,GO:0005634~nucleus,GO:0005654~nucleoplasm,GO:0005737~cytoplasm,GO:0005794~Golgi apparatus,GO:0030870~Mre11 complex,GO:0070187~telosome,	GO:0003691~double-stranded telomeric DNA binding,GO:0003720~telomerase activity,GO:0005515~protein binding,GO:0008022~protein C-terminus binding,GO:0042162~telomeric DNA binding,GO:0042803~protein homodimerization activity,GO:0044877~macromolecular complex binding,GO:0098505~G-rich strand telomeric DNA binding,	NA	NA
58f24ae6-ee0c-4092-bd1f-56a4c8de2040|3	815	XM_005701333.2	3e-121	448	PREDICTED:_Capra_hircus_olfactory_receptor_7C2-li...	Capra_hircus	XP_005701390.2	94.3	88	5	0	552	815	5	92	5.2e-38	Q15622	168.7	73.9	92	24	0	537	812	3	94	2.2e-30	134	olfactory receptor family 7 subfamily A member 5(OR7A5)	Homo sapiens	GO:0007186~G-protein coupled receptor signaling pathway,GO:0007608~sensory perception of smell,GO:0050911~detection of chemical stimulus involved in sensory perception of smell,	GO:0005886~plasma membrane,GO:0016021~integral component of membrane,	GO:0004930~G-protein coupled receptor activity,GO:0004984~olfactory receptor activity,	hsa04740:Olfactory transduction,	NA
fcc9b680-4f01-4870-b9ba-ee1aa5153f61|6	627	NM_001103282.3	0	1158	Bos_taurus_HECT_and_RLD_domain_containing_E3_ubiq...	Bos_taurus	XP_010838525.1	100	208	0	0	626	3	2263	2470	1e-89	Q15751	340.1	87.6	218	17	2	626	3	2259	2476	1.7e-83	310.1	HECT and RLD domain containing E3 ubiquitin protein ligase family member 1(HERC1)	Homo sapiens	GO:0006810~transport,GO:0010507~negative regulation of autophagy,GO:0016567~protein ubiquitination,GO:0021702~cerebellar Purkinje cell differentiation,GO:0031175~neuron projection development,GO:0043547~positive regulation of GTPase activity,GO:0050885~neuromuscular process controlling balance,	GO:0005737~cytoplasm,GO:0005794~Golgi apparatus,GO:0005829~cytosol,GO:0016020~membrane,	GO:0004842~ubiquitin-protein transferase activity,GO:0005086~ARF guanyl-nucleotide exchange factor activity,GO:0016874~ligase activity,	hsa04120:Ubiquitin mediated proteolysis,	Cell division and chromosome partitioning / Cytoskeleton,
b3cade20-24ac-41af-869b-c15a7cf6e96e|5	750	XM_005894526.2	0	1386	PREDICTED:_Bos_mutus_HECT_and_RLD_domain_containi...	Bos_mutus	XP_019824264.1	100	249	0	0	748	2	2235	2483	3.7e-115	Q15751	424.9	94	251	13	1	748	2	2216	2466	3.2e-113	409.1	HECT and RLD domain containing E3 ubiquitin protein ligase family member 1(HERC1)	Homo sapiens	GO:0006810~transport,GO:0010507~negative regulation of autophagy,GO:0016567~protein ubiquitination,GO:0021702~cerebellar Purkinje cell differentiation,GO:0031175~neuron projection development,GO:0043547~positive regulation of GTPase activity,GO:0050885~neuromuscular process controlling balance,	GO:0005737~cytoplasm,GO:0005794~Golgi apparatus,GO:0005829~cytosol,GO:0016020~membrane,	GO:0004842~ubiquitin-protein transferase activity,GO:0005086~ARF guanyl-nucleotide exchange factor activity,GO:0016874~ligase activity,	hsa04120:Ubiquitin mediated proteolysis,	Cell division and chromosome partitioning / Cytoskeleton,
f2c213b6-d214-46fc-91c1-418e156be78e|5	763	NM_001103282.3	0	1410	Bos_taurus_HECT_and_RLD_domain_containing_E3_ubiq...	Bos_taurus	XP_010838525.1	100	253	0	0	761	3	2218	2470	3.4e-116	Q15751	428.3	89.7	263	17	2	761	3	2214	2476	5.8e-110	398.3	HECT and RLD domain containing E3 ubiquitin protein ligase family member 1(HERC1)	Homo sapiens	GO:0006810~transport,GO:0010507~negative regulation of autophagy,GO:0016567~protein ubiquitination,GO:0021702~cerebellar Purkinje cell differentiation,GO:0031175~neuron projection development,GO:0043547~positive regulation of GTPase activity,GO:0050885~neuromuscular process controlling balance,	GO:0005737~cytoplasm,GO:0005794~Golgi apparatus,GO:0005829~cytosol,GO:0016020~membrane,	GO:0004842~ubiquitin-protein transferase activity,GO:0005086~ARF guanyl-nucleotide exchange factor activity,GO:0016874~ligase activity,	hsa04120:Ubiquitin mediated proteolysis,	Cell division and chromosome partitioning / Cytoskeleton,
fc82781d-1042-477b-95c1-1a751742a8dc|3	1262	NM_001103282.3	0	2298	Bos_taurus_HECT_and_RLD_domain_containing_E3_ubiq...	Bos_taurus	XP_019824264.1	99.7	322	1	0	1262	297	2472	2793	2.3e-162	Q15751	582.4	94.4	322	18	0	1262	297	2455	2776	5.8e-155	548.5	HECT and RLD domain containing E3 ubiquitin protein ligase family member 1(HERC1)	Homo sapiens	GO:0006810~transport,GO:0010507~negative regulation of autophagy,GO:0016567~protein ubiquitination,GO:0021702~cerebellar Purkinje cell differentiation,GO:0031175~neuron projection development,GO:0043547~positive regulation of GTPase activity,GO:0050885~neuromuscular process controlling balance,	GO:0005737~cytoplasm,GO:0005794~Golgi apparatus,GO:0005829~cytosol,GO:0016020~membrane,	GO:0004842~ubiquitin-protein transferase activity,GO:0005086~ARF guanyl-nucleotide exchange factor activity,GO:0016874~ligase activity,	hsa04120:Ubiquitin mediated proteolysis,	Cell division and chromosome partitioning / Cytoskeleton,
72527bfe-73b2-40f6-9d30-05387e8cdfa8|5	498	NM_001103282.3	0	889	Bos_taurus_HECT_and_RLD_domain_containing_E3_ubiq...	Bos_taurus	XP_025151525.1	98.2	166	2	1	496	2	2513	2678	3.7e-79	Q15751	304.7	94.6	166	8	1	496	2	2467	2632	4.5e-79	295	HECT and RLD domain containing E3 ubiquitin protein ligase family member 1(HERC1)	Homo sapiens	GO:0006810~transport,GO:0010507~negative regulation of autophagy,GO:0016567~protein ubiquitination,GO:0021702~cerebellar Purkinje cell differentiation,GO:0031175~neuron projection development,GO:0043547~positive regulation of GTPase activity,GO:0050885~neuromuscular process controlling balance,	GO:0005737~cytoplasm,GO:0005794~Golgi apparatus,GO:0005829~cytosol,GO:0016020~membrane,	GO:0004842~ubiquitin-protein transferase activity,GO:0005086~ARF guanyl-nucleotide exchange factor activity,GO:0016874~ligase activity,	hsa04120:Ubiquitin mediated proteolysis,	Cell division and chromosome partitioning / Cytoskeleton,
8cdb8f9b-e29c-4d30-b261-722c26f22675|5	647	XM_005894526.2	0	1195	PREDICTED:_Bos_mutus_HECT_and_RLD_domain_containi...	Bos_mutus	XP_019824264.1	100	215	0	0	646	2	2278	2492	6.2e-95	Q15751	357.5	91.2	217	17	1	646	2	2259	2475	6.7e-91	334.7	HECT and RLD domain containing E3 ubiquitin protein ligase family member 1(HERC1)	Homo sapiens	GO:0006810~transport,GO:0010507~negative regulation of autophagy,GO:0016567~protein ubiquitination,GO:0021702~cerebellar Purkinje cell differentiation,GO:0031175~neuron projection development,GO:0043547~positive regulation of GTPase activity,GO:0050885~neuromuscular process controlling balance,	GO:0005737~cytoplasm,GO:0005794~Golgi apparatus,GO:0005829~cytosol,GO:0016020~membrane,	GO:0004842~ubiquitin-protein transferase activity,GO:0005086~ARF guanyl-nucleotide exchange factor activity,GO:0016874~ligase activity,	hsa04120:Ubiquitin mediated proteolysis,	Cell division and chromosome partitioning / Cytoskeleton,
df27d5f3-b84c-4934-b10a-1b014ce278b0|3	787	AC187970.21	1e-76	300	Canis_familiaris,_clone_XX-237J10,_complete_sequence	Canis_familiaris,	KAB0399301.1	93.9	49	3	0	533	387	1988	2036	8.8e-19	Q15772	104.8	100	40	0	0	536	417	2580	2619	1.2e-17	91.7	SPEG complex locus(SPEG)	Homo sapiens	GO:0006468~protein phosphorylation,GO:0007517~muscle organ development,GO:0008285~negative regulation of cell proliferation,GO:0042692~muscle cell differentiation,	GO:0005634~nucleus,	GO:0004674~protein serine/threonine kinase activity,GO:0005515~protein binding,GO:0005524~ATP binding,	NA	NA
c26faa26-120a-4f52-a540-023eae985c90|4	448	KX592814.1	8e-155	558	Bos_taurus_isolate_Dominette_000065F_genomic_sequence	Bos_taurus	MBW01341.1	93.4	61	4	0	186	4	1	61	4.5e-20	Q15842	108.2	100	39	0	0	120	4	1	39	8.6e-13	74.7	potassium voltage-gated channel subfamily J member 8(KCNJ8)	Homo sapiens	GO:0001822~kidney development,GO:0006813~potassium ion transport,GO:0007507~heart development,GO:0009268~response to pH,GO:0010107~potassium ion import,GO:0032496~response to lipopolysaccharide,GO:0034765~regulation of ion transmembrane transport,GO:0042311~vasodilation,GO:0043330~response to exogenous dsRNA,GO:0051607~defense response to virus,GO:0098915~membrane repolarization during ventricula…	GO:0005739~mitochondrion,GO:0005886~plasma membrane,GO:0008076~voltage-gated potassium channel complex,GO:0008282~ATP-sensitive potassium channel complex,GO:0016021~integral component of membrane,GO:0030016~myofibril,GO:0042383~sarcolemma,	GO:0005242~inward rectifier potassium channel activity,GO:0005524~ATP binding,GO:0015272~ATP-activated inward rectifier potassium channel activity,GO:0017098~sulfonylurea receptor binding,GO:1902282~voltage-gated potassium channel activity involved in ventricular cardiac muscle cell action potential repolarization,	hsa04022:cGMP-PKG signaling pathway,	NA
ffd69f09-d97d-4ef0-9082-685ce48c7107|15	802	XM_015473319.2	6e-84	324	PREDICTED:_Bos_taurus_protein_tyrosine_phosphatas...	Bos_taurus	XP_002691133.1	85.9	71	9	1	212	3	346	416	2.7e-23	Q16825	119.8	72.5	69	18	1	212	9	346	414	4.1e-21	103.2	protein tyrosine phosphatase, non-receptor type 21(PTPN21)	Homo sapiens	GO:0006470~protein dephosphorylation,GO:0035335~peptidyl-tyrosine dephosphorylation,	GO:0005737~cytoplasm,GO:0005856~cytoskeleton,	GO:0004725~protein tyrosine phosphatase activity,GO:0005515~protein binding,	NA	NA
2fbfccd1-7fe5-4bd1-ad8e-a058dffaa9ce|3	608	XM_027533812.1	0	1123	PREDICTED:_Bos_indicus_x_Bos_taurus_vesicle_assoc...	Bos_indicus_x_Bos_taurus	XP_027389612.1	96.9	96	3	0	67	354	144	239	7.7e-47	Q17QI5	197.6	98.7	76	0	1	2	226	145	220	2.1e-33	143.7	vesicle-associated membrane protein 7(VAMP7)	Bos taurus	GO:0006887~exocytosis,GO:0006888~ER to Golgi vesicle-mediated transport,GO:0006897~endocytosis,GO:0006906~vesicle fusion,GO:0006911~phagocytosis, engulfment,GO:0008333~endosome to lysosome transport,GO:0015031~protein transport,GO:0016192~vesicle-mediated transport,GO:0017156~calcium ion regulated exocytosis,GO:0043308~eosinophil degranulation,GO:0043312~neutrophil degranulation,	GO:0005765~lysosomal membrane,GO:0005789~endoplasmic reticulum membrane,GO:0005794~Golgi apparatus,GO:0016021~integral component of membrane,GO:0030054~cell junction,GO:0030658~transport vesicle membrane,GO:0030670~phagocytic vesicle membrane,GO:0031201~SNARE complex,GO:0031902~late endosome membrane,GO:0043005~neuron projection,GO:0045202~synapse,GO:0045335~phagocytic vesicle,	GO:0000149~SNARE binding,GO:0005484~SNAP receptor activity,	bta04130:SNARE interactions in vesicular transport,	Intracellular trafficking and secretion,
7520e582-1b6f-4bb8-a5f7-85d313388689|10	872	XM_027533812.1	0	1611	PREDICTED:_Bos_indicus_x_Bos_taurus_vesicle_assoc...	Bos_indicus_x_Bos_taurus	XP_027389612.1	96.9	96	3	0	67	354	144	239	1.1e-46	Q17QI5	197.6	98.7	76	0	1	2	226	145	220	2.9e-33	143.7	vesicle-associated membrane protein 7(VAMP7)	Bos taurus	GO:0006887~exocytosis,GO:0006888~ER to Golgi vesicle-mediated transport,GO:0006897~endocytosis,GO:0006906~vesicle fusion,GO:0006911~phagocytosis, engulfment,GO:0008333~endosome to lysosome transport,GO:0015031~protein transport,GO:0016192~vesicle-mediated transport,GO:0017156~calcium ion regulated exocytosis,GO:0043308~eosinophil degranulation,GO:0043312~neutrophil degranulation,	GO:0005765~lysosomal membrane,GO:0005789~endoplasmic reticulum membrane,GO:0005794~Golgi apparatus,GO:0016021~integral component of membrane,GO:0030054~cell junction,GO:0030658~transport vesicle membrane,GO:0030670~phagocytic vesicle membrane,GO:0031201~SNARE complex,GO:0031902~late endosome membrane,GO:0043005~neuron projection,GO:0045202~synapse,GO:0045335~phagocytic vesicle,	GO:0000149~SNARE binding,GO:0005484~SNAP receptor activity,	bta04130:SNARE interactions in vesicular transport,	Intracellular trafficking and secretion,
206a8d5b-cf01-4345-9e6e-15fadc0ca759|5	1061	XM_027533812.1	0	1938	PREDICTED:_Bos_indicus_x_Bos_taurus_vesicle_assoc...	Bos_indicus_x_Bos_taurus	XP_027389612.1	96.9	96	3	0	71	358	144	239	1.4e-46	Q17QI5	197.6	98.7	75	0	1	9	230	146	220	1.4e-32	141.7	vesicle-associated membrane protein 7(VAMP7)	Bos taurus	GO:0006887~exocytosis,GO:0006888~ER to Golgi vesicle-mediated transport,GO:0006897~endocytosis,GO:0006906~vesicle fusion,GO:0006911~phagocytosis, engulfment,GO:0008333~endosome to lysosome transport,GO:0015031~protein transport,GO:0016192~vesicle-mediated transport,GO:0017156~calcium ion regulated exocytosis,GO:0043308~eosinophil degranulation,GO:0043312~neutrophil degranulation,	GO:0005765~lysosomal membrane,GO:0005789~endoplasmic reticulum membrane,GO:0005794~Golgi apparatus,GO:0016021~integral component of membrane,GO:0030054~cell junction,GO:0030658~transport vesicle membrane,GO:0030670~phagocytic vesicle membrane,GO:0031201~SNARE complex,GO:0031902~late endosome membrane,GO:0043005~neuron projection,GO:0045202~synapse,GO:0045335~phagocytic vesicle,	GO:0000149~SNARE binding,GO:0005484~SNAP receptor activity,	bta04130:SNARE interactions in vesicular transport,	Intracellular trafficking and secretion,
93fb8bf1-d750-4f8f-9682-ba2063e1cc82|3	1499	XM_027533812.1	0	2758	PREDICTED:_Bos_indicus_x_Bos_taurus_vesicle_assoc...	Bos_indicus_x_Bos_taurus	XP_027389612.1	96.9	96	3	0	67	354	144	239	1.9e-46	Q17QI5	197.6	98.7	76	0	1	2	226	145	220	5.1e-33	143.7	vesicle-associated membrane protein 7(VAMP7)	Bos taurus	GO:0006887~exocytosis,GO:0006888~ER to Golgi vesicle-mediated transport,GO:0006897~endocytosis,GO:0006906~vesicle fusion,GO:0006911~phagocytosis, engulfment,GO:0008333~endosome to lysosome transport,GO:0015031~protein transport,GO:0016192~vesicle-mediated transport,GO:0017156~calcium ion regulated exocytosis,GO:0043308~eosinophil degranulation,GO:0043312~neutrophil degranulation,	GO:0005765~lysosomal membrane,GO:0005789~endoplasmic reticulum membrane,GO:0005794~Golgi apparatus,GO:0016021~integral component of membrane,GO:0030054~cell junction,GO:0030658~transport vesicle membrane,GO:0030670~phagocytic vesicle membrane,GO:0031201~SNARE complex,GO:0031902~late endosome membrane,GO:0043005~neuron projection,GO:0045202~synapse,GO:0045335~phagocytic vesicle,	GO:0000149~SNARE binding,GO:0005484~SNAP receptor activity,	bta04130:SNARE interactions in vesicular transport,	Intracellular trafficking and secretion,
8b92e069-9c4c-4ec0-b7a2-6388f5ab25a2|52	2099	XM_027533812.1	0	3718	PREDICTED:_Bos_indicus_x_Bos_taurus_vesicle_assoc...	Bos_indicus_x_Bos_taurus	XP_027389612.1	96.9	96	3	0	67	354	144	239	2.7e-46	Q17QI5	197.6	98.7	76	0	1	2	226	145	220	7.1e-33	143.7	vesicle-associated membrane protein 7(VAMP7)	Bos taurus	GO:0006887~exocytosis,GO:0006888~ER to Golgi vesicle-mediated transport,GO:0006897~endocytosis,GO:0006906~vesicle fusion,GO:0006911~phagocytosis, engulfment,GO:0008333~endosome to lysosome transport,GO:0015031~protein transport,GO:0016192~vesicle-mediated transport,GO:0017156~calcium ion regulated exocytosis,GO:0043308~eosinophil degranulation,GO:0043312~neutrophil degranulation,	GO:0005765~lysosomal membrane,GO:0005789~endoplasmic reticulum membrane,GO:0005794~Golgi apparatus,GO:0016021~integral component of membrane,GO:0030054~cell junction,GO:0030658~transport vesicle membrane,GO:0030670~phagocytic vesicle membrane,GO:0031201~SNARE complex,GO:0031902~late endosome membrane,GO:0043005~neuron projection,GO:0045202~synapse,GO:0045335~phagocytic vesicle,	GO:0000149~SNARE binding,GO:0005484~SNAP receptor activity,	bta04130:SNARE interactions in vesicular transport,	Intracellular trafficking and secretion,
2bd483b6-517d-4d40-aedd-9da80d4cc82c|319	813	XM_027520496.1	0	1502	PREDICTED:_Bos_indicus_x_Bos_taurus_cytoplasmic_p...	Bos_indicus_x_Bos_taurus	XP_005221490.1	100	209	0	0	628	2	1	209	1.1e-109	Q17RY0	406.8	99.5	209	1	0	628	2	1	209	1.5e-111	403.7	cytoplasmic polyadenylation element binding protein 4(CPEB4)	Homo sapiens	GO:0002931~response to ischemia,GO:0006412~translation,GO:0035235~ionotropic glutamate receptor signaling pathway,GO:0036294~cellular response to decreased oxygen levels,GO:0042149~cellular response to glucose starvation,GO:0043524~negative regulation of neuron apoptotic process,GO:0071230~cellular response to amino acid stimulus,GO:2000766~negative regulation of cytoplasmic translation,	GO:0005634~nucleus,GO:0005737~cytoplasm,GO:0005783~endoplasmic reticulum,GO:0014069~postsynaptic density,GO:0030054~cell junction,GO:0030425~dendrite,GO:0043005~neuron projection,GO:0045202~synapse,GO:0045211~postsynaptic membrane,GO:1990124~messenger ribonucleoprotein complex,	GO:0000166~nucleotide binding,GO:0000900~translation repressor activity, nucleic acid binding,GO:0003676~nucleic acid binding,GO:0003730~mRNA 3'-UTR binding,GO:0005515~protein binding,GO:0008135~translation factor activity, RNA binding,GO:0043022~ribosome binding,GO:0044822~poly(A) RNA binding,	hsa04114:Oocyte meiosis,hsa04320:Dorso-ventral axis formation,hsa04914:Progesterone-mediated oocyte maturation,	NA
113c20e9-03cf-4f90-bf54-9d83a3a81b21|104	336	XR_003508488.1	3e-173	619	PREDICTED:_Bos_indicus_x_Bos_taurus_SMAD_family_m...	Bos_indicus_x_Bos_taurus	NXC58878.1	100	68	0	0	206	3	1	68	1.2e-28	Q1HE26	136.3	100	67	0	0	203	3	1	67	6.9e-31	134.4	SMAD family member 4(SMAD4)	Bos taurus	GO:0000122~negative regulation of transcription from RNA polymerase II promoter,GO:0001541~ovarian follicle development,GO:0001658~branching involved in ureteric bud morphogenesis,GO:0001666~response to hypoxia,GO:0001701~in utero embryonic development,GO:0001702~gastrulation with mouth forming second,GO:0003190~atrioventricular valve formation,GO:0003198~epithelial to mesenchymal transition invo…	GO:0000790~nuclear chromatin,GO:0005634~nucleus,GO:0005667~transcription factor complex,GO:0005737~cytoplasm,GO:0032444~activin responsive factor complex,GO:0071141~SMAD protein complex,	GO:0000978~RNA polymerase II core promoter proximal region sequence-specific DNA binding,GO:0001076~transcription factor activity, RNA polymerase II transcription factor binding,GO:0001077~transcriptional activator activity, RNA polymerase II core promoter proximal region sequence-specific binding,GO:0003677~DNA binding,GO:0003682~chromatin binding,GO:0003700~transcription factor activity, sequen…	bta04068:FoxO signaling pathway,bta04110:Cell cycle,bta04310:Wnt signaling pathway,bta04350:TGF-beta signaling pathway,bta04390:Hippo signaling pathway,bta04520:Adherens junction,bta04550:Signaling pathways regulating pluripotency of stem cells,bta05161:Hepatitis B,bta05166:HTLV-I infection,bta05200:Pathways in cancer,bta05210:Colorectal cancer,bta05212:Pancreatic cancer,bta05220:Chronic myeloid …	NA
1bd77256-ed23-4086-bdff-0041e63edb0f|1513	519	CP027078.1	0	920	Bos_mutus_isolate_yakQH1_chromosome_10	Bos_mutus	YP_009120872.1	90.1	172	17	0	2	517	90	261	3.3e-78	Q1HKA1	301.6	90.1	172	17	0	2	517	91	262	7.3e-80	297.7	cytochrome c oxidase subunit I(COX1)	Canis lupus	GO:0006119~oxidative phosphorylation,GO:0009060~aerobic respiration,	GO:0005743~mitochondrial inner membrane,GO:0016021~integral component of membrane,GO:0045277~respiratory chain complex IV,GO:0070469~respiratory chain,	GO:0004129~cytochrome-c oxidase activity,GO:0005506~iron ion binding,GO:0020037~heme binding,	NA	Energy production and conversion,
159ed151-b776-40f7-a9ce-5a9096aff0f2|34	913	XM_014481774.1	0	1631	PREDICTED:_Bos_mutus_uncharacterized_LOC102266891...	Bos_mutus	XP_014337260.1	96.5	173	6	0	2	520	25	197	8.8e-71	Q1JQ94	277.7	90.6	53	5	0	116	274	26	78	9.6e-19	95.5	NA	NA	NA	NA	NA	NA	NA
3c3fce38-6727-4d00-ad09-1c9ad2821e1d|3	1543	XR_001296137.2	0	2132	PREDICTED:_Capra_hircus_uncharacterized_LOC106502...	Capra_hircus	XP_027408952.1	65.8	196	22	2	1082	630	289	484	3.7e-53	Q1JQ97	219.9	65.8	196	22	2	1082	630	289	484	5.7e-56	219.9	Bardet-Biedl syndrome 4(BBS4)	Bos taurus	GO:0000281~mitotic cytokinesis,GO:0001764~neuron migration,GO:0001843~neural tube closure,GO:0003085~negative regulation of systemic arterial blood pressure,GO:0007286~spermatid development,GO:0007608~sensory perception of smell,GO:0010629~negative regulation of gene expression,GO:0015031~protein transport,GO:0016358~dendrite development,GO:0019216~regulation of lipid metabolic process,GO:0021591…	GO:0000242~pericentriolar material,GO:0001750~photoreceptor outer segment,GO:0001917~photoreceptor inner segment,GO:0005634~nucleus,GO:0005813~centrosome,GO:0005814~centriole,GO:0005929~cilium,GO:0031514~motile cilium,GO:0032391~photoreceptor connecting cilium,GO:0034451~centriolar satellite,GO:0034464~BBSome,GO:0035869~ciliary transition zone,GO:0036064~ciliary basal body,GO:0060170~ciliary memb…	GO:0001103~RNA polymerase II repressing transcription factor binding,GO:0003777~microtubule motor activity,GO:0034452~dynactin binding,GO:0043014~alpha-tubulin binding,GO:0048487~beta-tubulin binding,	NA	NA
064091c7-8edc-4fd6-8751-87902c46709e|7	557	XR_002180442.1	0	695	PREDICTED:_Bos_indicus_zinc_finger_CCCH_domain-co...	Bos_indicus	AAF28981.1	67.2	238	20	2	17	556	13	250	7.8e-78	Q1RMM1	300.4	99.2	127	1	0	176	556	92	218	7.8e-72	271.2	zinc finger CCCH-type containing 15(ZC3H15)	Bos taurus	GO:0019221~cytokine-mediated signaling pathway,GO:0098609~cell-cell adhesion,	GO:0005730~nucleolus,GO:0005737~cytoplasm,GO:0005913~cell-cell adherens junction,	GO:0044822~poly(A) RNA binding,GO:0046872~metal ion binding,GO:0098641~cadherin binding involved in cell-cell adhesion,	NA	General function prediction only,
d41db1a8-4421-4912-b7de-b91331bc8b94|4	321	CP027084.1	3e-48	204	Bos_mutus_isolate_yakQH1_chromosome_16	Bos_mutus	XP_036133356.1	90.2	41	4	0	123	1	383	423	2.1e-11	Q27971	79	90.2	41	4	0	123	1	383	423	3.3e-14	79	calpain 2, (m/II) large subunit(CAPN2)	Bos taurus	GO:0001824~blastocyst development,GO:0006508~proteolysis,GO:0007520~myoblast fusion,GO:0051493~regulation of cytoskeleton organization,GO:0051603~proteolysis involved in cellular protein catabolic process,GO:0071230~cellular response to amino acid stimulus,	GO:0000785~chromatin,GO:0005634~nucleus,GO:0005737~cytoplasm,GO:0005764~lysosome,GO:0005794~Golgi apparatus,GO:0005829~cytosol,GO:0005886~plasma membrane,GO:0005925~focal adhesion,GO:0030425~dendrite,GO:0031143~pseudopodium,GO:0045121~membrane raft,GO:0070062~extracellular exosome,GO:0097038~perinuclear endoplasmic reticulum,	GO:0004198~calcium-dependent cysteine-type endopeptidase activity,GO:0005509~calcium ion binding,	bta04141:Protein processing in endoplasmic reticulum,bta04210:Apoptosis,bta04510:Focal adhesion,bta05010:Alzheimer's disease,	Signal transduction mechanisms / Cytoskeleton / Cell division and chromosome partitioning / General function prediction only,
bb0e445e-f892-47d1-a113-6133cedf5555|6	701	XM_027530018.1	1e-50	213	PREDICTED:_Bos_indicus_x_Bos_taurus_brevican_(BCA...	Bos_indicus_x_Bos_taurus	XP_022276478.1	100	38	0	0	114	1	114	151	7.9e-11	Q28062	78.2	100	38	0	0	114	1	114	151	1.2e-13	78.2	brevican(BCAN)	Bos taurus	GO:0001501~skeletal system development,GO:0007155~cell adhesion,GO:0007417~central nervous system development,GO:0021766~hippocampus development,	GO:0005578~proteinaceous extracellular matrix,	GO:0005201~extracellular matrix structural constituent,GO:0005540~hyaluronic acid binding,GO:0030246~carbohydrate binding,	NA	NA
ed60850f-8ee6-458b-a147-a6ec5a8248f6|12	775	CP027084.1	2e-143	521	Bos_mutus_isolate_yakQH1_chromosome_16	Bos_mutus	DAA20945.1	60	160	16	2	664	185	201	312	2.1e-33	Q28270	153.3	50.6	164	29	4	664	185	204	319	5.9e-25	115.9	CD34 molecule(CD34)	Canis lupus familiaris	GO:0001894~tissue homeostasis,GO:0001935~endothelial cell proliferation,GO:0003094~glomerular filtration,GO:0007155~cell adhesion,GO:0007160~cell-matrix adhesion,GO:0007165~signal transduction,GO:0008217~regulation of blood pressure,GO:0008283~cell proliferation,GO:0010628~positive regulation of gene expression,GO:0010629~negative regulation of gene expression,GO:0016337~single organismal cell-ce…	GO:0005737~cytoplasm,GO:0005764~lysosome,GO:0005886~plasma membrane,GO:0005887~integral component of plasma membrane,GO:0009897~external side of plasma membrane,GO:0009925~basal plasma membrane,GO:0016021~integral component of membrane,GO:0016324~apical plasma membrane,GO:0036053~glomerular endothelium fenestra,GO:0045171~intercellular bridge,GO:0048471~perinuclear region of cytoplasm,	GO:0030246~carbohydrate binding,GO:0043199~sulfate binding,	cfa04514:Cell adhesion molecules (CAMs),cfa04640:Hematopoietic cell lineage,	NA
40e82743-2413-4680-8d9a-e9065e9a76cd|4	412	CP027094.1	2e-100	377	Bos_mutus_isolate_yakQH1_chromosome_26	Bos_mutus	TKC46889.1	85.4	48	5	1	147	4	1	46	1.2e-11	Q29467	80.1	97.1	34	1	0	105	4	244	277	4.4e-11	68.9	inositol polyphosphate-5-phosphatase A(INPP5A)	Canis lupus familiaris	GO:0046855~inositol phosphate dephosphorylation,GO:0046856~phosphatidylinositol dephosphorylation,GO:0048016~inositol phosphate-mediated signaling,	GO:0005622~intracellular,GO:0016020~membrane,GO:0070062~extracellular exosome,	GO:0004445~inositol-polyphosphate 5-phosphatase activity,GO:0016787~hydrolase activity,GO:0052658~inositol-1,4,5-trisphosphate 5-phosphatase activity,GO:0052659~inositol-1,3,4,5-tetrakisphosphate 5-phosphatase activity,	cfa00562:Inositol phosphate metabolism,cfa01100:Metabolic pathways,cfa04070:Phosphatidylinositol signaling system,	NA
96138427-f1f0-4ce5-a80b-c844fef22b15|5	1081	XM_027532527.1	0	1578	PREDICTED:_Bos_indicus_x_Bos_taurus_coiled-coil_d...	Bos_indicus_x_Bos_taurus	ELR61667.1	99.3	147	1	0	664	224	1	147	2.4e-67	Q29RS0	266.5	100	146	0	0	661	224	1	146	6.4e-70	265.8	coiled-coil domain containing 89(CCDC89)	Bos taurus		GO:0005634~nucleus,GO:0005737~cytoplasm,		NA	NA
bdb5e831-96b0-4bee-9638-5cdf84ab58d6|3	2351	XR_003511105.1	0	3952	PREDICTED:_Bos_indicus_x_Bos_taurus_uncharacteriz...	Bos_indicus_x_Bos_taurus	KAB0366218.1	87.8	82	10	0	246	1	1	82	3.2e-32	Q2HJ56	151	97.2	36	1	0	1288	1181	429	464	2.2e-14	82.4	PWP1 homolog, endonuclein(PWP1)	Bos taurus	GO:0034773~histone H4-K20 trimethylation,GO:1903262~negative regulation of serine phosphorylation of STAT3 protein,GO:2000738~positive regulation of stem cell differentiation,	GO:0005634~nucleus,GO:0005730~nucleolus,GO:0005794~Golgi apparatus,	GO:1990889~H4K20me3 modified histone binding,	NA	NA
c11847d1-59cd-4dda-8add-89fae723017e|5	205	XM_027524241.1	2e-77	300	PREDICTED:_Bos_indicus_x_Bos_taurus_dystrobrevin_...	Bos_indicus_x_Bos_taurus	XP_006891681.1	89.4	47	5	0	203	63	39	85	2.2e-14	Q2HJA5	88.2	90.5	42	4	0	188	63	125	166	9.4e-15	80.1	dystrobrevin binding protein 1(DTNBP1)	Bos taurus	GO:0001956~positive regulation of neurotransmitter secretion,GO:0007596~blood coagulation,GO:0008089~anterograde axonal transport,GO:0010628~positive regulation of gene expression,GO:0014059~regulation of dopamine secretion,GO:0031175~neuron projection development,GO:0031532~actin cytoskeleton reorganization,GO:0032091~negative regulation of protein binding,GO:0043506~regulation of JUN kinase act…	GO:0005634~nucleus,GO:0005789~endoplasmic reticulum membrane,GO:0010008~endosome membrane,GO:0014069~postsynaptic density,GO:0016528~sarcoplasm,GO:0030054~cell junction,GO:0030424~axon,GO:0030426~growth cone,GO:0030672~synaptic vesicle membrane,GO:0031083~BLOC-1 complex,GO:0033162~melanosome membrane,GO:0042383~sarcolemma,GO:0042734~presynaptic membrane,GO:0043005~neuron projection,GO:0043197~den…		NA	NA
003eb5bb-4fe8-4497-a6fa-f16129889bed|495	444	XM_027553923.1	2e-171	614	PREDICTED:_Bos_indicus_x_Bos_taurus_regulatory_fa...	Bos_indicus_x_Bos_taurus	NP_001179749.1	100	110	0	0	331	2	370	479	5.5e-50	Q2KHR2	207.6	96.4	110	4	0	331	2	273	382	7.9e-51	201.1	regulatory factor X7(RFX7)	Homo sapiens	GO:0006355~regulation of transcription, DNA-templated,GO:0006357~regulation of transcription from RNA polymerase II promoter,	GO:0005634~nucleus,	GO:0000978~RNA polymerase II core promoter proximal region sequence-specific DNA binding,GO:0003677~DNA binding,GO:0003700~transcription factor activity, sequence-specific DNA binding,	NA	NA
26b5725a-2760-4179-9f9a-dee98452649f|6	529	CP011893.1	6e-157	566	Ovis_canadensis_canadensis_isolate_43U_chromosome_8_s...	Ovis_canadensis	XP_005211034.1	100	56	0	0	170	3	393	448	8.3e-21	Q2KHZ2	110.9	100	42	0	0	295	170	80	121	2.9e-15	83.2	HBS1 like translational GTPase(HBS1L)	Bos taurus	GO:0006412~translation,GO:0006414~translational elongation,GO:0032790~ribosome disassembly,	GO:0005622~intracellular,GO:0016020~membrane,GO:0070062~extracellular exosome,	GO:0003746~translation elongation factor activity,GO:0003924~GTPase activity,GO:0005525~GTP binding,	bta03015:mRNA surveillance pathway,bta05134:Legionellosis,	Translation, ribosomal structure and biogenesis,
1ec25e16-ad5c-42ac-bb4f-5d4c52282ac9|3	633	XM_027537214.1	2e-87	335	PREDICTED:_Bos_indicus_x_Bos_taurus_carnitine_pal...	Bos_indicus_x_Bos_taurus	XP_014699806.1	58.8	68	24	1	521	330	11	78	7.1e-11	Q2KJB7	78.2	58.8	80	18	4	551	330	44	114	2.5e-13	77	carnitine palmitoyltransferase 2(CPT2)	Bos taurus	GO:0006631~fatty acid metabolic process,GO:0006810~transport,	GO:0005654~nucleoplasm,GO:0005730~nucleolus,GO:0005739~mitochondrion,GO:0005743~mitochondrial inner membrane,	GO:0004095~carnitine O-palmitoyltransferase activity,	bta00071:Fatty acid degradation,bta01212:Fatty acid metabolism,bta03320:PPAR signaling pathway,	NA
8f09fcf4-5684-4d72-8e80-6c3b5a801051|14	773	XR_003511153.1	0	1201	PREDICTED:_Bos_indicus_x_Bos_taurus_uncharacteriz...	Bos_indicus_x_Bos_taurus	XP_032276960.1	89.3	122	13	0	700	335	28	149	4.6e-52	Q2L9X0	215.3	90.8	120	11	0	694	335	165	284	7.8e-54	211.8	NA	NA	NA	NA	NA	NA	NA
eedd4197-6ca8-4d3c-b35c-b59596fc3550|3	706	XR_003511153.1	0	1203	PREDICTED:_Bos_indicus_x_Bos_taurus_uncharacteriz...	Bos_indicus_x_Bos_taurus	XP_032276960.1	89.3	122	13	0	632	267	28	149	4.2e-52	Q2L9X0	215.3	90.8	120	11	0	626	267	165	284	7.1e-54	211.8	NA	NA	NA	NA	NA	NA	NA
da8cd6e6-e766-4a27-b20e-bd29cd81ebd6|3	671	XR_003511153.1	0	1013	PREDICTED:_Bos_indicus_x_Bos_taurus_uncharacteriz...	Bos_indicus_x_Bos_taurus	XP_032276960.1	89.3	122	13	0	602	237	28	149	4e-52	Q2L9X0	215.3	90.8	120	11	0	596	237	165	284	6.8e-54	211.8	NA	NA	NA	NA	NA	NA	NA
a3d98ec8-8947-45ae-a931-1e60b366c6f5|3	490	XM_010847226.1	5e-142	516	PREDICTED:_Bison_bison_bison_tripartite_motif_con...	Bison_bison	XP_027825103.1	72.7	128	31	3	483	103	1	125	5.7e-40	Q2T9Z0	174.5	65.4	78	24	2	333	103	1	76	4e-19	95.9	tripartite motif containing 17(TRIM17)	Bos taurus	GO:0006914~autophagy,GO:0016567~protein ubiquitination,GO:0032880~regulation of protein localization,GO:0051865~protein autoubiquitination,	GO:0005622~intracellular,	GO:0004842~ubiquitin-protein transferase activity,GO:0008270~zinc ion binding,GO:0016874~ligase activity,	NA	NA
8fe2d75d-a661-4bc2-ac12-6abb09bd67c1|3	3442	XM_019963293.1	0	2540	PREDICTED:_Bos_indicus_pyrin-like_(LOC109560803),...	Bos_indicus	XP_027825103.1	93.3	194	12	1	2639	2058	1	193	1.5e-99	Q2T9Z0	375.2	99.3	144	1	0	2489	2058	1	144	1.5e-80	302.8	tripartite motif containing 17(TRIM17)	Bos taurus	GO:0006914~autophagy,GO:0016567~protein ubiquitination,GO:0032880~regulation of protein localization,GO:0051865~protein autoubiquitination,	GO:0005622~intracellular,	GO:0004842~ubiquitin-protein transferase activity,GO:0008270~zinc ion binding,GO:0016874~ligase activity,	NA	NA
ddf3713e-23e9-42c7-9aa2-b44c3ad44034|3	884	NM_001077067.2	0	1142	Bos_taurus_component_of_oligomeric_golgi_complex_...	Bos_taurus	XP_027371932.1	100	93	0	0	583	305	534	626	4.1e-41	Q2TBH9	179.1	100	93	0	0	583	305	534	626	6.4e-44	179.1	component of oligomeric golgi complex 8(COG8)	Bos taurus	GO:0006891~intra-Golgi vesicle-mediated transport,GO:0015031~protein transport,	GO:0000139~Golgi membrane,GO:0017119~Golgi transport complex,		NA	NA
f095fa0b-6df6-4152-9027-38088ff7e462|11	664	XR_003510251.1	0	665	PREDICTED:_Bos_indicus_x_Bos_taurus_60S_ribosomal...	Bos_indicus_x_Bos_taurus	MXQ94811.1	95.2	105	5	0	290	604	166	270	4.1e-49	Q2TBQ5	205.3	95.2	105	5	0	290	604	162	266	6.3e-52	205.3	ribosomal protein L7a(RPL7A)	Bos taurus	GO:0000470~maturation of LSU-rRNA,GO:0006412~translation,GO:0098609~cell-cell adhesion,	GO:0005730~nucleolus,GO:0005913~cell-cell adherens junction,GO:0005925~focal adhesion,GO:0016020~membrane,GO:0022625~cytosolic large ribosomal subunit,GO:0042788~polysomal ribosome,GO:0070062~extracellular exosome,	GO:0003723~RNA binding,GO:0044822~poly(A) RNA binding,GO:0098641~cadherin binding involved in cell-cell adhesion,	bta03010:Ribosome,	NA
68eca97f-244a-4c1b-9080-bf670498ff2c|12	711	CP027096.1	4e-175	627	Bos_mutus_isolate_yakQH1_chromosome_28	Bos_mutus	KAB0366218.1	68.1	116	27	3	500	171	3	114	7e-31	Q32L59	144.8	91.5	47	4	0	88	228	200	246	8.3e-18	92	transmembrane and coiled-coil domains 5B(TMCO5B)	Bos taurus		GO:0016021~integral component of membrane,		NA	NA
3731599c-a07a-44f5-85f2-eb21d8f2b7ab|3	357	CP027083.1	7e-130	475	Bos_mutus_isolate_yakQH1_chromosome_15	Bos_mutus	KAF7250799.1	48.8	86	44	0	83	340	2777	2862	7.3e-13	Q32L59	84	81.4	43	8	0	89	217	204	246	2.4e-13	76.3	transmembrane and coiled-coil domains 5B(TMCO5B)	Bos taurus		GO:0016021~integral component of membrane,		NA	NA
a56cd7f1-1f18-4fb1-8d4a-2cedc13d501a|108	542	CP027086.1	2e-131	481	Bos_mutus_isolate_yakQH1_chromosome_18	Bos_mutus	GCA42426.1	93.4	61	4	0	240	422	156	216	6.3e-24	Q32L59	121.3	100	36	0	0	240	347	212	247	3.2e-14	79.7	transmembrane and coiled-coil domains 5B(TMCO5B)	Bos taurus		GO:0016021~integral component of membrane,		NA	NA
f3f1a5c7-55ad-4508-9815-81c75cf19fbf|3	165	XM_019953232.1	4e-79	305	PREDICTED:_Bos_indicus_synaptonemal_complex_centr...	Bos_indicus	NP_001033238.2	100	44	0	0	33	164	1	44	2.2e-12	Q32LK9	81.3	100	44	0	0	33	164	1	44	3.4e-15	81.3	synaptonemal complex central element protein 1(SYCE1)	Bos taurus	GO:0007130~synaptonemal complex assembly,GO:0051301~cell division,	GO:0000801~central element,	GO:0003824~catalytic activity,	NA	NA
3078b748-7187-432e-a843-c5590a6d7aed|8	412	CP027087.1	5e-112	416	Bos_mutus_isolate_yakQH1_chromosome_19	Bos_mutus	DAA18514.1	100	92	0	0	126	401	1	92	7.8e-43	Q32PJ7	183.7	96.3	54	2	0	370	209	585	638	6.7e-20	98.2	tensin 4(TNS4)	Bos taurus	GO:0006915~apoptotic process,GO:0008104~protein localization,	GO:0005737~cytoplasm,GO:0005856~cytoskeleton,GO:0005925~focal adhesion,	GO:0003779~actin binding,	NA	NA
1f421c77-20ae-4a46-bfff-f38796f7235f|105	947	XM_004007777.4	3e-67	268	PREDICTED:_Ovis_aries_TWIST_neighbor_(TWISTNB),_mRNA	Ovis_aries	XP_006745975.2	98	49	1	0	946	800	66	114	1.3e-19	Q3B726	107.8	100	48	0	0	943	800	85	132	7.4e-22	105.9	TWIST neighbor(TWISTNB)	Homo sapiens	GO:0006361~transcription initiation from RNA polymerase I promoter,GO:0006362~transcription elongation from RNA polymerase I promoter,GO:0006363~termination of RNA polymerase I transcription,GO:0045815~positive regulation of gene expression, epigenetic,	GO:0005634~nucleus,GO:0005654~nucleoplasm,GO:0005730~nucleolus,GO:0005736~DNA-directed RNA polymerase I complex,GO:0015630~microtubule cytoskeleton,	GO:0001054~RNA polymerase I activity,GO:0003899~DNA-directed RNA polymerase activity,	hsa00230:Purine metabolism,hsa00240:Pyrimidine metabolism,hsa01100:Metabolic pathways,hsa03020:RNA polymerase,	NA
62b008ca-6625-4fc6-ba82-a4a0a5379be3|5	969	XM_002691001.6	0	1478	PREDICTED:_Bos_taurus_acyl-CoA_thioesterase_6_(AC...	Bos_taurus	GBZ48225.1	95.1	144	7	0	169	600	10	153	3.6e-70	Q3I5F7	275.8	81.4	113	21	0	968	630	95	207	2.7e-51	203.8	acyl-CoA thioesterase 6(ACOT6)	Homo sapiens	GO:0035338~long-chain fatty-acyl-CoA biosynthetic process,	GO:0005782~peroxisomal matrix,GO:0005829~cytosol,	GO:0047617~acyl-CoA hydrolase activity,GO:0052689~carboxylic ester hydrolase activity,	NA	NA
2a6e94bf-1979-46e6-a03c-53ccaec790f7|13	436	XR_003510805.1	1e-113	422	PREDICTED:_Bos_indicus_x_Bos_taurus_U4/U6_small_n...	Bos_indicus_x_Bos_taurus	XP_028376450.1	78.7	89	15	1	258	4	5	93	1.2e-25	Q3MHE2	126.7	78.7	89	15	1	258	4	5	93	4.2e-28	125.6	pre-mRNA processing factor 4(PRPF4)	Bos taurus	GO:0000398~mRNA splicing, via spliceosome,	GO:0005681~spliceosomal complex,GO:0015030~Cajal body,GO:0016607~nuclear speck,GO:0046540~U4/U6 x U5 tri-snRNP complex,GO:0071001~U4/U6 snRNP,GO:0097525~spliceosomal snRNP complex,	GO:0017070~U6 snRNA binding,GO:0030621~U4 snRNA binding,	bta03040:Spliceosome,	NA
f1786a6e-4795-4434-9270-a84ab8ee44c7|10	633	CP027082.1	0	758	Bos_mutus_isolate_yakQH1_chromosome_14	Bos_mutus	MXQ92001.1	87.1	62	7	1	320	138	458	519	2.4e-19	Q3SYX0	106.3	85.5	62	8	1	320	138	195	256	8.4e-22	105.1	N-myc downstream regulated 1(NDRG1)	Bos taurus	GO:0007165~signal transduction,GO:0008285~negative regulation of cell proliferation,GO:0030330~DNA damage response, signal transduction by p53 class mediator,GO:0032287~peripheral nervous system myelin maintenance,GO:0042127~regulation of cell proliferation,GO:0045576~mast cell activation,GO:0071456~cellular response to hypoxia,GO:0090232~positive regulation of spindle checkpoint,	GO:0005634~nucleus,GO:0005737~cytoplasm,GO:0005813~centrosome,GO:0005815~microtubule organizing center,GO:0005829~cytosol,GO:0005874~microtubule,GO:0005886~plasma membrane,GO:0005913~cell-cell adherens junction,GO:0043209~myelin sheath,GO:0048471~perinuclear region of cytoplasm,GO:0055038~recycling endosome membrane,GO:0070062~extracellular exosome,		NA	NA
f4c2a123-c562-46c6-8384-ece1346647aa|4	615	LR862364.1	1e-129	475	Pipistrellus_pipistrellus_genome_assembly,_chromosome:_8	Pipistrellus_pipistrellus	ELK30538.1	85.1	94	11	1	496	215	1	91	2.5e-37	Q3T904	166	52.7	91	2	1	496	224	1	50	6.1e-17	89	autophagy related 9A(ATG9A)	Bos taurus	GO:0000045~autophagosome assembly,GO:0000422~mitophagy,GO:0015031~protein transport,GO:0034497~protein localization to pre-autophagosomal structure,GO:0034727~piecemeal microautophagy of nucleus,GO:0044805~late nucleophagy,	GO:0000407~pre-autophagosomal structure,GO:0000421~autophagosome membrane,GO:0005776~autophagosome,GO:0005802~trans-Golgi network,GO:0016021~integral component of membrane,GO:0031410~cytoplasmic vesicle,GO:0031902~late endosome membrane,GO:0055037~recycling endosome,		NA	NA
043ff1db-a813-42bf-aa35-03216057b202|3	227	XM_024991564.1	5e-79	305	PREDICTED:_Bos_taurus_N-acetylglucosamine-1-phosp...	Bos_taurus	XP_005898663.1	84	75	11	1	226	2	69	142	2.2e-23	Q3T906	118.2	82.7	75	12	1	226	2	69	142	3.8e-25	114.8	N-acetylglucosamine-1-phosphate transferase alpha and beta subunits(GNPTAB)	Homo sapiens	GO:0007040~lysosome organization,GO:0016256~N-glycan processing to lysosome,GO:0033299~secretion of lysosomal enzymes,GO:0046835~carbohydrate phosphorylation,	GO:0000139~Golgi membrane,GO:0005794~Golgi apparatus,GO:0016021~integral component of membrane,	GO:0003976~UDP-N-acetylglucosamine-lysosomal-enzyme N-acetylglucosaminephosphotransferase activity,GO:0005509~calcium ion binding,GO:0005515~protein binding,	hsa04142:Lysosome,	NA
8293641f-7c63-4025-9a82-ef9d2e292131|8	328	XM_027526176.1	2e-99	374	PREDICTED:_Bos_indicus_x_Bos_taurus_uncharacteriz...	Bos_indicus_x_Bos_taurus	XP_031749188.1	71.9	64	17	1	205	17	213	276	3e-13	Q402E1	85.1	97.3	37	1	0	205	95	100	136	1.7e-13	76.6	NA	NA	NA	NA	NA	NA	NA
4a3d38fe-a943-4e7f-bee1-e92acc3c31ea|5	1467	CP027083.1	0	2228	Bos_mutus_isolate_yakQH1_chromosome_15	Bos_mutus	XP_022263155.1	53.4	116	39	1	726	424	1767	1882	8.8e-20	Q4AC94	109	85.7	56	7	1	588	424	1832	1887	5.5e-16	87	C2 calcium dependent domain containing 3(C2CD3)	Homo sapiens	GO:0001701~in utero embryonic development,GO:0001947~heart looping,GO:0007420~brain development,GO:0008589~regulation of smoothened signaling pathway,GO:0016485~protein processing,GO:0021915~neural tube development,GO:0021997~neural plate axis specification,GO:0030162~regulation of proteolysis,GO:0035058~nonmotile primary cilium assembly,GO:0042733~embryonic digit morphogenesis,GO:0061511~centrio…	GO:0005813~centrosome,GO:0005814~centriole,GO:0005829~cytosol,GO:0034451~centriolar satellite,GO:0036064~ciliary basal body,	GO:0005515~protein binding,	NA	NA
071c69e8-b020-4eac-8913-8912f9778ccb|3	974	XM_019960234.1	0	1624	PREDICTED:_Bos_indicus_complement_C1r_subcomponen...	Bos_indicus	XP_019815792.1	95.4	303	14	0	3	911	114	416	1e-173	Q4R577	619.8	74	308	73	2	3	917	402	705	2e-139	496.5	complement C1r(C1R)	Macaca fascicularis	GO:0006958~complement activation, classical pathway,GO:0045087~innate immune response,	GO:0005576~extracellular region,	GO:0004252~serine-type endopeptidase activity,GO:0005509~calcium ion binding,	mcf04145:Phagosome,mcf04610:Complement and coagulation cascades,mcf05133:Pertussis,mcf05150:Staphylococcus aureus infection,mcf05322:Systemic lupus erythematosus,	NA
371af6d2-5494-41d4-929d-f5aac9a27d50|3	1787	XM_024988915.1	0	3301	PREDICTED:_Bos_taurus_melanoma-associated_antigen...	Bos_taurus	XP_024844683.1	100	343	0	0	147	1175	1	343	6.6e-187	Q4R998	664.5	48.4	345	172	2	147	1172	1	342	7.8e-81	302.8	MAGE family member B18(MAGEB18)	Macaca fascicularis		GO:0005737~cytoplasm,		NA	NA
ff9aefae-bb3c-4d43-91ea-affc75d48487|3	204	XM_027539069.1	1e-89	340	PREDICTED:_Bos_indicus_x_Bos_taurus_calumenin_(CA...	Bos_indicus_x_Bos_taurus	XP_006861171.1	94.2	69	3	1	204	1	108	176	6.4e-30	Q4U471	139.8	94.2	69	3	1	204	1	108	176	1e-32	139.8	calumenin(Calu)	Mesocricetus auratus		GO:0005576~extracellular region,GO:0005789~endoplasmic reticulum membrane,GO:0005794~Golgi apparatus,GO:0033018~sarcoplasmic reticulum lumen,GO:0042470~melanosome,	GO:0005509~calcium ion binding,	NA	NA
7be48ca2-717e-4639-ae5a-d80b1e9c7888|545	515	XM_010969876.1	1e-163	588	PREDICTED:_Camelus_bactrianus_vacuolar_ATPase_ass...	Camelus_bactrianus	XP_010968178.1	96.5	113	4	0	104	442	1	113	4.7e-53	Q4V7U1	218	52	98	42	1	164	442	7	104	4.2e-19	95.9	VMA21 vacuolar H+-ATPase homolog L homeolog(vma21.L)	Xenopus laevis	GO:0070072~vacuolar proton-transporting V-type ATPase complex assembly,	GO:0005789~endoplasmic reticulum membrane,GO:0016021~integral component of membrane,GO:0030127~COPII vesicle coat,GO:0033116~endoplasmic reticulum-Golgi intermediate compartment membrane,		NA	NA
7020fc46-505a-4901-acb8-bc6c3c80ebfd|3	1097	NM_001015018.2	0	937	Rattus_norvegicus_DEAD-box_helicase_17_(Ddx17),_t...	Rattus_norvegicus	XP_010611222.1	90.3	144	10	1	812	393	3	146	2.3e-65	Q501J6	260	100	75	0	0	617	393	404	478	9.4e-37	155.6	DEAD (Asp-Glu-Ala-Asp) box polypeptide 17(Ddx17)	Mus musculus	GO:0006351~transcription, DNA-templated,GO:0006355~regulation of transcription, DNA-templated,GO:0009791~post-embryonic development,GO:0010501~RNA secondary structure unwinding,GO:0033148~positive regulation of intracellular estrogen receptor signaling pathway,GO:0045893~positive regulation of transcription, DNA-templated,GO:0045944~positive regulation of transcription from RNA polymerase II prom…	GO:0005634~nucleus,GO:0005654~nucleoplasm,GO:0005730~nucleolus,GO:0016020~membrane,	GO:0000166~nucleotide binding,GO:0003676~nucleic acid binding,GO:0003713~transcription coactivator activity,GO:0003723~RNA binding,GO:0004004~ATP-dependent RNA helicase activity,GO:0004386~helicase activity,GO:0005524~ATP binding,GO:0016787~hydrolase activity,GO:0030331~estrogen receptor binding,GO:0044822~poly(A) RNA binding,	NA	NA
1a27eef9-5b2f-4b1c-a28c-972e27109c2c|5	515	XR_003302865.1	0	833	PREDICTED:_Urocitellus_parryii_DEAD-box_helicase_...	Urocitellus_parryii	BAE89769.1	93.5	92	6	0	460	185	5	96	2.6e-43	Q501J6	185.7	100	40	0	0	120	1	404	443	2.5e-16	86.7	DEAD (Asp-Glu-Ala-Asp) box polypeptide 17(Ddx17)	Mus musculus	GO:0006351~transcription, DNA-templated,GO:0006355~regulation of transcription, DNA-templated,GO:0009791~post-embryonic development,GO:0010501~RNA secondary structure unwinding,GO:0033148~positive regulation of intracellular estrogen receptor signaling pathway,GO:0045893~positive regulation of transcription, DNA-templated,GO:0045944~positive regulation of transcription from RNA polymerase II prom…	GO:0005634~nucleus,GO:0005654~nucleoplasm,GO:0005730~nucleolus,GO:0016020~membrane,	GO:0000166~nucleotide binding,GO:0003676~nucleic acid binding,GO:0003713~transcription coactivator activity,GO:0003723~RNA binding,GO:0004004~ATP-dependent RNA helicase activity,GO:0004386~helicase activity,GO:0005524~ATP binding,GO:0016787~hydrolase activity,GO:0030331~estrogen receptor binding,GO:0044822~poly(A) RNA binding,	NA	NA
03f8a1fd-b4eb-46c0-b167-6b1a9212e87e|9	824	XR_329321.2	0	1345	PREDICTED:_Bubalus_bubalis_uncharacterized_LOC102413...	Bubalus_bubalis	VCW90964.1	92.7	55	4	0	168	4	185	239	1.6e-18	Q50H33	104	95.9	49	2	0	168	22	276	324	3e-19	97.1	potassium channel tetramerisation domain containing 8(Kctd8)	Mus musculus	GO:0008277~regulation of G-protein coupled receptor protein signaling pathway,GO:0051260~protein homooligomerization,	GO:0005886~plasma membrane,GO:0016020~membrane,GO:0030054~cell junction,GO:0042734~presynaptic membrane,GO:0043235~receptor complex,GO:0045202~synapse,GO:0045211~postsynaptic membrane,		NA	NA
38afdef2-894c-4ab7-b5b6-3ff94b991539|4	1644	CP027078.1	0	2621	Bos_mutus_isolate_yakQH1_chromosome_10	Bos_mutus	ABQ88321.1	42.4	337	170	8	250	1212	2	330	9.1e-50	Q53H47	208.8	41.2	337	174	8	250	1212	343	671	3.8e-50	200.7	SET domain and mariner transposase fusion gene(SETMAR)	Homo sapiens	GO:0000729~DNA double-strand break processing,GO:0000737~DNA catabolic process, endonucleolytic,GO:0006303~double-strand break repair via nonhomologous end joining,GO:0008283~cell proliferation,GO:0010452~histone H3-K36 methylation,GO:0015074~DNA integration,GO:0031297~replication fork processing,GO:0044774~mitotic DNA integrity checkpoint,GO:0051568~histone H3-K4 methylation,GO:0071157~negative …	GO:0000793~condensed chromosome,GO:0005634~nucleus,GO:0035861~site of double-strand break,	GO:0000014~single-stranded DNA endodeoxyribonuclease activity,GO:0003690~double-stranded DNA binding,GO:0003697~single-stranded DNA binding,GO:0004519~endonuclease activity,GO:0005515~protein binding,GO:0008270~zinc ion binding,GO:0018024~histone-lysine N-methyltransferase activity,GO:0042800~histone methyltransferase activity (H3-K4 specific),GO:0042803~protein homodimerization activity,GO:00435…	hsa00310:Lysine degradation,	NA
0309c47c-64f4-43f7-93c7-48a92e3a5ac9|6	1100	CP027085.1	0	1881	Bos_mutus_isolate_yakQH1_chromosome_17	Bos_mutus	AAC52010.1	67.4	132	41	2	317	709	95	225	1e-41	Q53H47	181.4	63.6	132	46	2	317	709	436	566	8.3e-41	169.1	SET domain and mariner transposase fusion gene(SETMAR)	Homo sapiens	GO:0000729~DNA double-strand break processing,GO:0000737~DNA catabolic process, endonucleolytic,GO:0006303~double-strand break repair via nonhomologous end joining,GO:0008283~cell proliferation,GO:0010452~histone H3-K36 methylation,GO:0015074~DNA integration,GO:0031297~replication fork processing,GO:0044774~mitotic DNA integrity checkpoint,GO:0051568~histone H3-K4 methylation,GO:0071157~negative …	GO:0000793~condensed chromosome,GO:0005634~nucleus,GO:0035861~site of double-strand break,	GO:0000014~single-stranded DNA endodeoxyribonuclease activity,GO:0003690~double-stranded DNA binding,GO:0003697~single-stranded DNA binding,GO:0004519~endonuclease activity,GO:0005515~protein binding,GO:0008270~zinc ion binding,GO:0018024~histone-lysine N-methyltransferase activity,GO:0042800~histone methyltransferase activity (H3-K4 specific),GO:0042803~protein homodimerization activity,GO:00435…	hsa00310:Lysine degradation,	NA
9b0ed6fe-1f3b-4be9-9f95-169269d7d2dc|15	1037	CP027086.1	0	1700	Bos_mutus_isolate_yakQH1_chromosome_18	Bos_mutus	ABC72088.1	59.4	239	86	3	46	735	92	328	3.8e-62	Q53H47	249.2	59.4	239	86	3	46	735	330	566	2.3e-64	247.3	SET domain and mariner transposase fusion gene(SETMAR)	Homo sapiens	GO:0000729~DNA double-strand break processing,GO:0000737~DNA catabolic process, endonucleolytic,GO:0006303~double-strand break repair via nonhomologous end joining,GO:0008283~cell proliferation,GO:0010452~histone H3-K36 methylation,GO:0015074~DNA integration,GO:0031297~replication fork processing,GO:0044774~mitotic DNA integrity checkpoint,GO:0051568~histone H3-K4 methylation,GO:0071157~negative …	GO:0000793~condensed chromosome,GO:0005634~nucleus,GO:0035861~site of double-strand break,	GO:0000014~single-stranded DNA endodeoxyribonuclease activity,GO:0003690~double-stranded DNA binding,GO:0003697~single-stranded DNA binding,GO:0004519~endonuclease activity,GO:0005515~protein binding,GO:0008270~zinc ion binding,GO:0018024~histone-lysine N-methyltransferase activity,GO:0042800~histone methyltransferase activity (H3-K4 specific),GO:0042803~protein homodimerization activity,GO:00435…	hsa00310:Lysine degradation,	NA
3a529eb0-d4b8-4cf2-ad82-51dc9988e89a|3	1253	CP027093.1	0	1855	Bos_mutus_isolate_yakQH1_chromosome_25	Bos_mutus	AAC52010.1	62.2	217	79	2	589	1233	128	343	1.6e-67	Q53H47	267.3	61.3	217	81	2	589	1233	469	684	2.2e-69	264.2	SET domain and mariner transposase fusion gene(SETMAR)	Homo sapiens	GO:0000729~DNA double-strand break processing,GO:0000737~DNA catabolic process, endonucleolytic,GO:0006303~double-strand break repair via nonhomologous end joining,GO:0008283~cell proliferation,GO:0010452~histone H3-K36 methylation,GO:0015074~DNA integration,GO:0031297~replication fork processing,GO:0044774~mitotic DNA integrity checkpoint,GO:0051568~histone H3-K4 methylation,GO:0071157~negative …	GO:0000793~condensed chromosome,GO:0005634~nucleus,GO:0035861~site of double-strand break,	GO:0000014~single-stranded DNA endodeoxyribonuclease activity,GO:0003690~double-stranded DNA binding,GO:0003697~single-stranded DNA binding,GO:0004519~endonuclease activity,GO:0005515~protein binding,GO:0008270~zinc ion binding,GO:0018024~histone-lysine N-methyltransferase activity,GO:0042800~histone methyltransferase activity (H3-K4 specific),GO:0042803~protein homodimerization activity,GO:00435…	hsa00310:Lysine degradation,	NA
2084c3da-107d-4800-b4f0-4cf5ea05de2a|5	1358	CP027093.1	0	1858	Bos_mutus_isolate_yakQH1_chromosome_25	Bos_mutus	AAC52010.1	62.2	217	79	2	691	1335	128	343	1.8e-67	Q53H47	267.3	61.3	217	81	2	691	1335	469	684	2.3e-69	264.2	SET domain and mariner transposase fusion gene(SETMAR)	Homo sapiens	GO:0000729~DNA double-strand break processing,GO:0000737~DNA catabolic process, endonucleolytic,GO:0006303~double-strand break repair via nonhomologous end joining,GO:0008283~cell proliferation,GO:0010452~histone H3-K36 methylation,GO:0015074~DNA integration,GO:0031297~replication fork processing,GO:0044774~mitotic DNA integrity checkpoint,GO:0051568~histone H3-K4 methylation,GO:0071157~negative …	GO:0000793~condensed chromosome,GO:0005634~nucleus,GO:0035861~site of double-strand break,	GO:0000014~single-stranded DNA endodeoxyribonuclease activity,GO:0003690~double-stranded DNA binding,GO:0003697~single-stranded DNA binding,GO:0004519~endonuclease activity,GO:0005515~protein binding,GO:0008270~zinc ion binding,GO:0018024~histone-lysine N-methyltransferase activity,GO:0042800~histone methyltransferase activity (H3-K4 specific),GO:0042803~protein homodimerization activity,GO:00435…	hsa00310:Lysine degradation,	NA
57260e3c-e1f2-49c3-a73c-5e88a14a5bf0|177	529	U52077.1	6e-142	516	Human_mariner1_transposase_gene,_complete_consensus_seq...	Human_mariner1	KAB0349130.1	43.2	146	65	3	429	1	10	140	1.7e-18	Q53H47	103.2	40.6	133	73	4	387	1	373	503	8.9e-17	88.2	SET domain and mariner transposase fusion gene(SETMAR)	Homo sapiens	GO:0000729~DNA double-strand break processing,GO:0000737~DNA catabolic process, endonucleolytic,GO:0006303~double-strand break repair via nonhomologous end joining,GO:0008283~cell proliferation,GO:0010452~histone H3-K36 methylation,GO:0015074~DNA integration,GO:0031297~replication fork processing,GO:0044774~mitotic DNA integrity checkpoint,GO:0051568~histone H3-K4 methylation,GO:0071157~negative …	GO:0000793~condensed chromosome,GO:0005634~nucleus,GO:0035861~site of double-strand break,	GO:0000014~single-stranded DNA endodeoxyribonuclease activity,GO:0003690~double-stranded DNA binding,GO:0003697~single-stranded DNA binding,GO:0004519~endonuclease activity,GO:0005515~protein binding,GO:0008270~zinc ion binding,GO:0018024~histone-lysine N-methyltransferase activity,GO:0042800~histone methyltransferase activity (H3-K4 specific),GO:0042803~protein homodimerization activity,GO:00435…	hsa00310:Lysine degradation,	NA
5bf3a686-8ec6-464e-9f15-04f96e3aa715|3	1074	U52077.1	0	1218	Human_mariner1_transposase_gene,_complete_consensus_seq...	Human_mariner1	KAF6385487.1	50.6	356	131	8	29	1024	20	354	6.7e-78	Q53H47	301.6	51	349	140	5	29	1024	340	674	2.8e-78	293.5	SET domain and mariner transposase fusion gene(SETMAR)	Homo sapiens	GO:0000729~DNA double-strand break processing,GO:0000737~DNA catabolic process, endonucleolytic,GO:0006303~double-strand break repair via nonhomologous end joining,GO:0008283~cell proliferation,GO:0010452~histone H3-K36 methylation,GO:0015074~DNA integration,GO:0031297~replication fork processing,GO:0044774~mitotic DNA integrity checkpoint,GO:0051568~histone H3-K4 methylation,GO:0071157~negative …	GO:0000793~condensed chromosome,GO:0005634~nucleus,GO:0035861~site of double-strand break,	GO:0000014~single-stranded DNA endodeoxyribonuclease activity,GO:0003690~double-stranded DNA binding,GO:0003697~single-stranded DNA binding,GO:0004519~endonuclease activity,GO:0005515~protein binding,GO:0008270~zinc ion binding,GO:0018024~histone-lysine N-methyltransferase activity,GO:0042800~histone methyltransferase activity (H3-K4 specific),GO:0042803~protein homodimerization activity,GO:00435…	hsa00310:Lysine degradation,	NA
7ec4b66d-8759-425c-b914-7788d870e853|4	830	XM_033119679.1	4e-150	544	PREDICTED:_Rhinolophus_ferrumequinum_histone-lysi...	Rhinolophus_ferrumequinum	prf||2124399A	53.3	180	74	4	823	302	11	186	1.8e-38	Q53H47	170.2	51.9	181	76	6	823	302	354	530	1.3e-35	151.4	SET domain and mariner transposase fusion gene(SETMAR)	Homo sapiens	GO:0000729~DNA double-strand break processing,GO:0000737~DNA catabolic process, endonucleolytic,GO:0006303~double-strand break repair via nonhomologous end joining,GO:0008283~cell proliferation,GO:0010452~histone H3-K36 methylation,GO:0015074~DNA integration,GO:0031297~replication fork processing,GO:0044774~mitotic DNA integrity checkpoint,GO:0051568~histone H3-K4 methylation,GO:0071157~negative …	GO:0000793~condensed chromosome,GO:0005634~nucleus,GO:0035861~site of double-strand break,	GO:0000014~single-stranded DNA endodeoxyribonuclease activity,GO:0003690~double-stranded DNA binding,GO:0003697~single-stranded DNA binding,GO:0004519~endonuclease activity,GO:0005515~protein binding,GO:0008270~zinc ion binding,GO:0018024~histone-lysine N-methyltransferase activity,GO:0042800~histone methyltransferase activity (H3-K4 specific),GO:0042803~protein homodimerization activity,GO:00435…	hsa00310:Lysine degradation,	NA
faeba58b-3443-49c5-98fb-380d7effcad0|4	1211	CP027093.1	0	1857	Bos_mutus_isolate_yakQH1_chromosome_25	Bos_mutus	AAC52010.1	62.2	217	79	2	546	1190	128	343	1.6e-67	Q53H47	267.3	61.3	217	81	2	546	1190	469	684	2.1e-69	264.2	SET domain and mariner transposase fusion gene(SETMAR)	Homo sapiens	GO:0000729~DNA double-strand break processing,GO:0000737~DNA catabolic process, endonucleolytic,GO:0006303~double-strand break repair via nonhomologous end joining,GO:0008283~cell proliferation,GO:0010452~histone H3-K36 methylation,GO:0015074~DNA integration,GO:0031297~replication fork processing,GO:0044774~mitotic DNA integrity checkpoint,GO:0051568~histone H3-K4 methylation,GO:0071157~negative …	GO:0000793~condensed chromosome,GO:0005634~nucleus,GO:0035861~site of double-strand break,	GO:0000014~single-stranded DNA endodeoxyribonuclease activity,GO:0003690~double-stranded DNA binding,GO:0003697~single-stranded DNA binding,GO:0004519~endonuclease activity,GO:0005515~protein binding,GO:0008270~zinc ion binding,GO:0018024~histone-lysine N-methyltransferase activity,GO:0042800~histone methyltransferase activity (H3-K4 specific),GO:0042803~protein homodimerization activity,GO:00435…	hsa00310:Lysine degradation,	NA
0c874fcc-6e30-4fb4-b98b-6cbcfe721e36|12	1495	XR_003111131.1	0	900	PREDICTED:_Bubalus_bubalis_uncharacterized_LOC112...	Bubalus_bubalis	GCA42426.1	85.6	146	21	0	440	877	714	859	8.5e-63	Q53H47	251.9	54.5	99	39	2	926	1204	520	618	1.2e-18	95.9	SET domain and mariner transposase fusion gene(SETMAR)	Homo sapiens	GO:0000729~DNA double-strand break processing,GO:0000737~DNA catabolic process, endonucleolytic,GO:0006303~double-strand break repair via nonhomologous end joining,GO:0008283~cell proliferation,GO:0010452~histone H3-K36 methylation,GO:0015074~DNA integration,GO:0031297~replication fork processing,GO:0044774~mitotic DNA integrity checkpoint,GO:0051568~histone H3-K4 methylation,GO:0071157~negative …	GO:0000793~condensed chromosome,GO:0005634~nucleus,GO:0035861~site of double-strand break,	GO:0000014~single-stranded DNA endodeoxyribonuclease activity,GO:0003690~double-stranded DNA binding,GO:0003697~single-stranded DNA binding,GO:0004519~endonuclease activity,GO:0005515~protein binding,GO:0008270~zinc ion binding,GO:0018024~histone-lysine N-methyltransferase activity,GO:0042800~histone methyltransferase activity (H3-K4 specific),GO:0042803~protein homodimerization activity,GO:00435…	hsa00310:Lysine degradation,	NA
af32ed92-5743-4031-9131-2de127201c5a|9	1377	DQ341316.1	0	822	Homo_sapiens_SETMAR_(SETMAR)_gene,_exon_3_and_partial...	Homo_sapiens	XP_025231067.1	54.3	173	68	5	1112	627	161	333	3.1e-35	Q53H47	160.2	53.8	173	69	5	1112	627	417	589	1.5e-36	155.2	SET domain and mariner transposase fusion gene(SETMAR)	Homo sapiens	GO:0000729~DNA double-strand break processing,GO:0000737~DNA catabolic process, endonucleolytic,GO:0006303~double-strand break repair via nonhomologous end joining,GO:0008283~cell proliferation,GO:0010452~histone H3-K36 methylation,GO:0015074~DNA integration,GO:0031297~replication fork processing,GO:0044774~mitotic DNA integrity checkpoint,GO:0051568~histone H3-K4 methylation,GO:0071157~negative …	GO:0000793~condensed chromosome,GO:0005634~nucleus,GO:0035861~site of double-strand break,	GO:0000014~single-stranded DNA endodeoxyribonuclease activity,GO:0003690~double-stranded DNA binding,GO:0003697~single-stranded DNA binding,GO:0004519~endonuclease activity,GO:0005515~protein binding,GO:0008270~zinc ion binding,GO:0018024~histone-lysine N-methyltransferase activity,GO:0042800~histone methyltransferase activity (H3-K4 specific),GO:0042803~protein homodimerization activity,GO:00435…	hsa00310:Lysine degradation,	NA
6c88b696-f895-4f8c-97ca-224da645991b|5	435	XR_002180504.1	0	758	PREDICTED:_Bos_indicus_uncharacterized_LOC1095573...	Bos_indicus	XP_005547714.1	71.6	116	28	2	92	430	366	479	4.4e-36	Q53H47	161.4	71.6	116	28	2	92	430	352	465	6.8e-39	161.4	SET domain and mariner transposase fusion gene(SETMAR)	Homo sapiens	GO:0000729~DNA double-strand break processing,GO:0000737~DNA catabolic process, endonucleolytic,GO:0006303~double-strand break repair via nonhomologous end joining,GO:0008283~cell proliferation,GO:0010452~histone H3-K36 methylation,GO:0015074~DNA integration,GO:0031297~replication fork processing,GO:0044774~mitotic DNA integrity checkpoint,GO:0051568~histone H3-K4 methylation,GO:0071157~negative …	GO:0000793~condensed chromosome,GO:0005634~nucleus,GO:0035861~site of double-strand break,	GO:0000014~single-stranded DNA endodeoxyribonuclease activity,GO:0003690~double-stranded DNA binding,GO:0003697~single-stranded DNA binding,GO:0004519~endonuclease activity,GO:0005515~protein binding,GO:0008270~zinc ion binding,GO:0018024~histone-lysine N-methyltransferase activity,GO:0042800~histone methyltransferase activity (H3-K4 specific),GO:0042803~protein homodimerization activity,GO:00435…	hsa00310:Lysine degradation,	NA
7477f7f4-ae65-4e96-9a1c-1949a60ad77b|6	1611	XR_002180504.1	0	2868	PREDICTED:_Bos_indicus_uncharacterized_LOC1095573...	Bos_indicus	prf||2124399A	73.1	201	53	1	439	1038	134	334	8.6e-77	Q53H47	298.5	69.2	201	61	1	439	1038	478	678	1.2e-75	285.4	SET domain and mariner transposase fusion gene(SETMAR)	Homo sapiens	GO:0000729~DNA double-strand break processing,GO:0000737~DNA catabolic process, endonucleolytic,GO:0006303~double-strand break repair via nonhomologous end joining,GO:0008283~cell proliferation,GO:0010452~histone H3-K36 methylation,GO:0015074~DNA integration,GO:0031297~replication fork processing,GO:0044774~mitotic DNA integrity checkpoint,GO:0051568~histone H3-K4 methylation,GO:0071157~negative …	GO:0000793~condensed chromosome,GO:0005634~nucleus,GO:0035861~site of double-strand break,	GO:0000014~single-stranded DNA endodeoxyribonuclease activity,GO:0003690~double-stranded DNA binding,GO:0003697~single-stranded DNA binding,GO:0004519~endonuclease activity,GO:0005515~protein binding,GO:0008270~zinc ion binding,GO:0018024~histone-lysine N-methyltransferase activity,GO:0042800~histone methyltransferase activity (H3-K4 specific),GO:0042803~protein homodimerization activity,GO:00435…	hsa00310:Lysine degradation,	NA
f00582ac-6908-4c97-acfa-3db65a3e2ff3|3	1201	CP027086.1	0	1707	Bos_mutus_isolate_yakQH1_chromosome_18	Bos_mutus	ABC72088.1	61.8	228	76	3	239	895	103	328	7.6e-62	Q53H47	248.4	61.8	228	76	3	239	895	341	566	4.5e-64	246.5	SET domain and mariner transposase fusion gene(SETMAR)	Homo sapiens	GO:0000729~DNA double-strand break processing,GO:0000737~DNA catabolic process, endonucleolytic,GO:0006303~double-strand break repair via nonhomologous end joining,GO:0008283~cell proliferation,GO:0010452~histone H3-K36 methylation,GO:0015074~DNA integration,GO:0031297~replication fork processing,GO:0044774~mitotic DNA integrity checkpoint,GO:0051568~histone H3-K4 methylation,GO:0071157~negative …	GO:0000793~condensed chromosome,GO:0005634~nucleus,GO:0035861~site of double-strand break,	GO:0000014~single-stranded DNA endodeoxyribonuclease activity,GO:0003690~double-stranded DNA binding,GO:0003697~single-stranded DNA binding,GO:0004519~endonuclease activity,GO:0005515~protein binding,GO:0008270~zinc ion binding,GO:0018024~histone-lysine N-methyltransferase activity,GO:0042800~histone methyltransferase activity (H3-K4 specific),GO:0042803~protein homodimerization activity,GO:00435…	hsa00310:Lysine degradation,	NA
7d63788d-2653-4811-ba4c-0e1690774748|5	1184	XR_001919443.1	0	1742	PREDICTED:_Capra_hircus_uncharacterized_LOC108637...	Capra_hircus	ABC72088.1	62	229	76	3	212	871	102	328	2.6e-62	Q53H47	250	62	229	76	3	212	871	340	566	1.5e-64	248.1	SET domain and mariner transposase fusion gene(SETMAR)	Homo sapiens	GO:0000729~DNA double-strand break processing,GO:0000737~DNA catabolic process, endonucleolytic,GO:0006303~double-strand break repair via nonhomologous end joining,GO:0008283~cell proliferation,GO:0010452~histone H3-K36 methylation,GO:0015074~DNA integration,GO:0031297~replication fork processing,GO:0044774~mitotic DNA integrity checkpoint,GO:0051568~histone H3-K4 methylation,GO:0071157~negative …	GO:0000793~condensed chromosome,GO:0005634~nucleus,GO:0035861~site of double-strand break,	GO:0000014~single-stranded DNA endodeoxyribonuclease activity,GO:0003690~double-stranded DNA binding,GO:0003697~single-stranded DNA binding,GO:0004519~endonuclease activity,GO:0005515~protein binding,GO:0008270~zinc ion binding,GO:0018024~histone-lysine N-methyltransferase activity,GO:0042800~histone methyltransferase activity (H3-K4 specific),GO:0042803~protein homodimerization activity,GO:00435…	hsa00310:Lysine degradation,	NA
d4951ea5-92d5-4f75-93b5-320a4beb4931|428	656	GU211006.1	0	1212	Bos_taurus_breed_Fresian_myocyte_enhancer_factor_2A_(...	Bos_taurus	prf||2124399A	52.4	208	73	4	616	53	1	202	1.9e-46	Q53H47	196.4	51.2	205	83	3	619	53	343	546	5.1e-46	185.7	SET domain and mariner transposase fusion gene(SETMAR)	Homo sapiens	GO:0000729~DNA double-strand break processing,GO:0000737~DNA catabolic process, endonucleolytic,GO:0006303~double-strand break repair via nonhomologous end joining,GO:0008283~cell proliferation,GO:0010452~histone H3-K36 methylation,GO:0015074~DNA integration,GO:0031297~replication fork processing,GO:0044774~mitotic DNA integrity checkpoint,GO:0051568~histone H3-K4 methylation,GO:0071157~negative …	GO:0000793~condensed chromosome,GO:0005634~nucleus,GO:0035861~site of double-strand break,	GO:0000014~single-stranded DNA endodeoxyribonuclease activity,GO:0003690~double-stranded DNA binding,GO:0003697~single-stranded DNA binding,GO:0004519~endonuclease activity,GO:0005515~protein binding,GO:0008270~zinc ion binding,GO:0018024~histone-lysine N-methyltransferase activity,GO:0042800~histone methyltransferase activity (H3-K4 specific),GO:0042803~protein homodimerization activity,GO:00435…	hsa00310:Lysine degradation,	NA
a9d46806-b9d6-4ce1-bec4-0e11d3061105|6	1153	CP027093.1	0	1862	Bos_mutus_isolate_yakQH1_chromosome_25	Bos_mutus	AAC52010.1	62.2	217	79	2	486	1130	128	343	1.5e-67	Q53H47	267.3	61.3	217	81	2	486	1130	469	684	2e-69	264.2	SET domain and mariner transposase fusion gene(SETMAR)	Homo sapiens	GO:0000729~DNA double-strand break processing,GO:0000737~DNA catabolic process, endonucleolytic,GO:0006303~double-strand break repair via nonhomologous end joining,GO:0008283~cell proliferation,GO:0010452~histone H3-K36 methylation,GO:0015074~DNA integration,GO:0031297~replication fork processing,GO:0044774~mitotic DNA integrity checkpoint,GO:0051568~histone H3-K4 methylation,GO:0071157~negative …	GO:0000793~condensed chromosome,GO:0005634~nucleus,GO:0035861~site of double-strand break,	GO:0000014~single-stranded DNA endodeoxyribonuclease activity,GO:0003690~double-stranded DNA binding,GO:0003697~single-stranded DNA binding,GO:0004519~endonuclease activity,GO:0005515~protein binding,GO:0008270~zinc ion binding,GO:0018024~histone-lysine N-methyltransferase activity,GO:0042800~histone methyltransferase activity (H3-K4 specific),GO:0042803~protein homodimerization activity,GO:00435…	hsa00310:Lysine degradation,	NA
397d2414-9532-4ef0-a249-47d766b1da3d|5	1098	XR_002180504.1	0	1967	PREDICTED:_Bos_indicus_uncharacterized_LOC1095573...	Bos_indicus	prf||2124399A	73.1	201	53	1	459	1058	134	334	7.6e-77	Q53H47	298.1	69.2	201	61	1	459	1058	478	678	1e-75	285	SET domain and mariner transposase fusion gene(SETMAR)	Homo sapiens	GO:0000729~DNA double-strand break processing,GO:0000737~DNA catabolic process, endonucleolytic,GO:0006303~double-strand break repair via nonhomologous end joining,GO:0008283~cell proliferation,GO:0010452~histone H3-K36 methylation,GO:0015074~DNA integration,GO:0031297~replication fork processing,GO:0044774~mitotic DNA integrity checkpoint,GO:0051568~histone H3-K4 methylation,GO:0071157~negative …	GO:0000793~condensed chromosome,GO:0005634~nucleus,GO:0035861~site of double-strand break,	GO:0000014~single-stranded DNA endodeoxyribonuclease activity,GO:0003690~double-stranded DNA binding,GO:0003697~single-stranded DNA binding,GO:0004519~endonuclease activity,GO:0005515~protein binding,GO:0008270~zinc ion binding,GO:0018024~histone-lysine N-methyltransferase activity,GO:0042800~histone methyltransferase activity (H3-K4 specific),GO:0042803~protein homodimerization activity,GO:00435…	hsa00310:Lysine degradation,	NA
f1dd3bb6-2bab-4da3-8f30-a1f7be2d0c2a|3	1372	DQ341316.1	0	822	Homo_sapiens_SETMAR_(SETMAR)_gene,_exon_3_and_partial...	Homo_sapiens	WP_142759374.1	86	107	15	0	3	323	438	544	9.3e-40	Q53H47	175.3	53.8	173	69	5	1106	621	417	589	1.5e-36	155.2	SET domain and mariner transposase fusion gene(SETMAR)	Homo sapiens	GO:0000729~DNA double-strand break processing,GO:0000737~DNA catabolic process, endonucleolytic,GO:0006303~double-strand break repair via nonhomologous end joining,GO:0008283~cell proliferation,GO:0010452~histone H3-K36 methylation,GO:0015074~DNA integration,GO:0031297~replication fork processing,GO:0044774~mitotic DNA integrity checkpoint,GO:0051568~histone H3-K4 methylation,GO:0071157~negative …	GO:0000793~condensed chromosome,GO:0005634~nucleus,GO:0035861~site of double-strand break,	GO:0000014~single-stranded DNA endodeoxyribonuclease activity,GO:0003690~double-stranded DNA binding,GO:0003697~single-stranded DNA binding,GO:0004519~endonuclease activity,GO:0005515~protein binding,GO:0008270~zinc ion binding,GO:0018024~histone-lysine N-methyltransferase activity,GO:0042800~histone methyltransferase activity (H3-K4 specific),GO:0042803~protein homodimerization activity,GO:00435…	hsa00310:Lysine degradation,	NA
24e120f7-4a02-4fd8-a0d1-229181950652|4	1358	CP027083.1	0	2043	Bos_mutus_isolate_yakQH1_chromosome_15	Bos_mutus	prf||2124399A	60.8	263	92	5	150	911	2	262	1.6e-71	Q53H47	280.8	59	268	96	6	141	911	342	606	2e-73	277.7	SET domain and mariner transposase fusion gene(SETMAR)	Homo sapiens	GO:0000729~DNA double-strand break processing,GO:0000737~DNA catabolic process, endonucleolytic,GO:0006303~double-strand break repair via nonhomologous end joining,GO:0008283~cell proliferation,GO:0010452~histone H3-K36 methylation,GO:0015074~DNA integration,GO:0031297~replication fork processing,GO:0044774~mitotic DNA integrity checkpoint,GO:0051568~histone H3-K4 methylation,GO:0071157~negative …	GO:0000793~condensed chromosome,GO:0005634~nucleus,GO:0035861~site of double-strand break,	GO:0000014~single-stranded DNA endodeoxyribonuclease activity,GO:0003690~double-stranded DNA binding,GO:0003697~single-stranded DNA binding,GO:0004519~endonuclease activity,GO:0005515~protein binding,GO:0008270~zinc ion binding,GO:0018024~histone-lysine N-methyltransferase activity,GO:0042800~histone methyltransferase activity (H3-K4 specific),GO:0042803~protein homodimerization activity,GO:00435…	hsa00310:Lysine degradation,	NA
755b291f-8fac-41ed-a0e9-dbc27e44477f|1806	415	XR_003508268.1	0	767	PREDICTED:_Bos_indicus_x_Bos_taurus_60S_ribosomal...	Bos_indicus_x_Bos_taurus	DAA16418.1	100	110	0	0	29	358	1	110	3.3e-57	Q56JY1	231.5	94.5	110	6	0	29	358	1	110	1.1e-54	213.8	ribosomal protein L35a(RPL35A)	Bos taurus	GO:0002181~cytoplasmic translation,GO:0042273~ribosomal large subunit biogenesis,	GO:0022625~cytosolic large ribosomal subunit,	GO:0000049~tRNA binding,GO:0003735~structural constituent of ribosome,	bta03010:Ribosome,	NA
c2e9fbb7-d804-40b4-812e-f37fe400056c|208	1687	JN632640.1	0	1753	Gazella_gazella_isolate_AWWP_mitochondrion,_complete_...	Gazella_gazella	ATJ03372.1	83.7	349	55	2	255	1298	229	576	2.5e-151	Q576B4	546.2	80.5	349	66	2	255	1298	229	576	7.7e-147	521.9	NADH dehydrogenase subunit 5(ND5)	Bos indicus	GO:0042773~ATP synthesis coupled electron transport,	GO:0005743~mitochondrial inner membrane,GO:0016021~integral component of membrane,GO:0070469~respiratory chain,	GO:0008137~NADH dehydrogenase (ubiquinone) activity,	NA	NA
a3a05637-76b0-49fb-8565-c28e2c1c9195|100	1331	JN632642.1	0	1410	Gazella_spekei_isolate_AWWP_mitochondrion,_complete_g...	Gazella_spekei	YP_007626300.1	84.5	232	34	2	639	1331	229	459	1.4e-96	Q576B4	364	83.2	232	37	2	639	1331	229	459	8.9e-98	358.6	NADH dehydrogenase subunit 5(ND5)	Bos indicus	GO:0042773~ATP synthesis coupled electron transport,	GO:0005743~mitochondrial inner membrane,GO:0016021~integral component of membrane,GO:0070469~respiratory chain,	GO:0008137~NADH dehydrogenase (ubiquinone) activity,	NA	NA
7dc2b2b4-076e-42e7-b0d1-e9a78d45b792|113	478	HM038216.1	1e-147	534	Hemitragus_jemlahicus_clone_11_NADH_dehydrogenase_sub...	Hemitragus_jemlahicus	AEP21686.1	87.4	95	12	0	285	1	324	418	4.8e-36	Q576B4	161.4	85.3	95	14	0	285	1	324	418	2.2e-38	159.8	NADH dehydrogenase subunit 5(ND5)	Bos indicus	GO:0042773~ATP synthesis coupled electron transport,	GO:0005743~mitochondrial inner membrane,GO:0016021~integral component of membrane,GO:0070469~respiratory chain,	GO:0008137~NADH dehydrogenase (ubiquinone) activity,	NA	NA
2182bbbb-95f7-44c4-a706-e3e7c7e66506|613	1022	JN632642.1	0	1014	Gazella_spekei_isolate_AWWP_mitochondrion,_complete_g...	Gazella_spekei	ATJ03372.1	84.6	266	40	1	1	798	312	576	3.2e-114	Q576B4	422.2	81.2	266	49	1	1	798	312	576	1.2e-110	401	NADH dehydrogenase subunit 5(ND5)	Bos indicus	GO:0042773~ATP synthesis coupled electron transport,	GO:0005743~mitochondrial inner membrane,GO:0016021~integral component of membrane,GO:0070469~respiratory chain,	GO:0008137~NADH dehydrogenase (ubiquinone) activity,	NA	NA
2086b569-a7c9-46f6-bd85-a3ac577f0a81|3	2268	JN632640.1	0	2414	Gazella_gazella_isolate_AWWP_mitochondrion,_complete_...	Gazella_gazella	ATJ03372.1	83.7	349	55	2	536	1579	229	576	3.3e-151	Q576B4	546.2	80.5	349	66	2	536	1579	229	576	1e-146	521.9	NADH dehydrogenase subunit 5(ND5)	Bos indicus	GO:0042773~ATP synthesis coupled electron transport,	GO:0005743~mitochondrial inner membrane,GO:0016021~integral component of membrane,GO:0070469~respiratory chain,	GO:0008137~NADH dehydrogenase (ubiquinone) activity,	NA	NA
493b1c88-f852-41d6-8ece-0da29cb61465|4	752	JN632643.1	0	813	Gazella_subgutturosa_isolate_AWWP_mitochondrion,_comp...	Gazella_subgutturosa	AYM32528.1	88.1	134	16	0	3	404	190	323	2.7e-57	Q576B4	232.6	84.3	134	21	0	3	404	190	323	1.5e-57	224.2	NADH dehydrogenase subunit 5(ND5)	Bos indicus	GO:0042773~ATP synthesis coupled electron transport,	GO:0005743~mitochondrial inner membrane,GO:0016021~integral component of membrane,GO:0070469~respiratory chain,	GO:0008137~NADH dehydrogenase (ubiquinone) activity,	NA	NA
17e6fc0c-48b5-4aed-b88d-317b9f83aecf|3	400	FJ207529.1	8e-95	359	Capra_sibirica_mitochondrion,_complete_genome	Capra_sibirica	YP_007625013.1	76	96	23	0	291	4	300	395	9.6e-30	Q576B4	140.2	72.9	96	26	0	291	4	300	395	1.7e-31	136.7	NADH dehydrogenase subunit 5(ND5)	Bos indicus	GO:0042773~ATP synthesis coupled electron transport,	GO:0005743~mitochondrial inner membrane,GO:0016021~integral component of membrane,GO:0070469~respiratory chain,	GO:0008137~NADH dehydrogenase (ubiquinone) activity,	NA	NA
13059259-ec6e-4897-b3bf-90eba7a70d4a|9	514	CP027092.1	5e-133	486	Bos_mutus_isolate_yakQH1_chromosome_24	Bos_mutus	WP_181935275.1	85.2	108	16	0	190	513	284	391	3e-44	Q588U8	188.7	78	50	11	0	214	363	443	492	3.6e-15	82.8	NA	NA	NA	NA	NA	NA	NA
2fd401f6-7dd2-4a43-a5ff-a1c68d911fad|119	719	XM_024993543.1	0	1328	PREDICTED:_Bos_taurus_replication_factor_C_subuni...	Bos_taurus	GBY84123.1	54	87	36	2	297	43	86	170	4.6e-14	Q588U8	89	51.8	85	41	0	297	43	237	321	2.3e-15	84	NA	NA	NA	NA	NA	NA	NA
881e165e-2783-426c-873e-9bc825366688|3	668	CP011901.1	0	898	Ovis_canadensis_canadensis_isolate_43U_chromosome_16_...	Ovis_canadensis	WP_181936066.1	90.4	198	14	1	89	667	263	460	2.9e-95	Q588U8	358.6	71.8	85	19	1	92	331	408	492	2.2e-28	127.1	NA	NA	NA	NA	NA	NA	NA
a239dedc-8ab5-42b2-998f-4e6267588274|5	691	CP027084.1	3e-126	464	Bos_mutus_isolate_yakQH1_chromosome_16	Bos_mutus	WP_181935965.1	67.9	134	42	1	291	689	110	243	8e-40	Q588U8	174.5	57.5	80	33	1	291	527	412	491	7.6e-16	85.5	NA	NA	NA	NA	NA	NA	NA
95168516-2c31-467a-a560-822ccf4c89ab|7	512	CP027083.1	0	734	Bos_mutus_isolate_yakQH1_chromosome_15	Bos_mutus	WP_142758401.1	87.4	159	15	1	49	510	273	431	2.4e-73	Q588U8	285.4	71.8	85	19	1	67	306	408	492	1.7e-28	127.1	NA	NA	NA	NA	NA	NA	NA
9a1bf4bb-c70e-4dc2-8331-558f9729ce05|409	419	CP027089.1	5e-117	433	Bos_mutus_isolate_yakQH1_chromosome_21	Bos_mutus	GBZ73406.1	65.2	141	46	3	3	416	157	297	1.1e-39	Q588U8	173.3	57.5	134	55	1	3	398	228	361	2.8e-34	146	NA	NA	NA	NA	NA	NA	NA
9a8c6d60-6ff5-40d4-a9f6-a85eb7212121|4	2006	CP027778.1	0	1709	Clostridium_botulinum_strain_Mfbjulcb6_chromosome,_co...	Clostridium_botulinum	GCA42426.1	53.8	359	133	11	478	1497	174	518	2.3e-79	Q588U8	307.4	67.9	81	26	0	287	529	412	492	9.8e-24	113.2	NA	NA	NA	NA	NA	NA	NA
d7d5249b-23c3-4062-a36b-18c3ec6bf217|215	417	CP027084.1	5e-112	416	Bos_mutus_isolate_yakQH1_chromosome_16	Bos_mutus	GBZ73406.1	64.5	141	47	3	3	416	157	297	1.8e-39	Q588U8	172.6	61.7	128	47	1	21	398	234	361	4.4e-35	148.7	NA	NA	NA	NA	NA	NA	NA
26ac203e-4673-49d3-a595-6bc5ae84a0ab|131	575	CP027087.1	0	1051	Bos_mutus_isolate_yakQH1_chromosome_19	Bos_mutus	KFO34971.1	66	100	29	1	428	129	973	1067	3.8e-27	Q58A65	132.1	68.4	95	25	1	413	129	1080	1169	3.8e-29	129.4	sperm associated antigen 9(Spag9)	Mus musculus	GO:0000187~activation of MAPK activity,GO:0007257~activation of JUN kinase activity,GO:0016192~vesicle-mediated transport,GO:0030335~positive regulation of cell migration,GO:0042147~retrograde transport, endosome to Golgi,GO:0043410~positive regulation of MAPK cascade,GO:0045666~positive regulation of neuron differentiation,GO:0051146~striated muscle cell differentiation,GO:0051149~positive regul…	GO:0005737~cytoplasm,GO:0005815~microtubule organizing center,GO:0005829~cytosol,GO:0016021~integral component of membrane,GO:0048471~perinuclear region of cytoplasm,GO:0070062~extracellular exosome,	GO:0005078~MAP-kinase scaffold activity,GO:0005515~protein binding,GO:0008432~JUN kinase binding,GO:0019894~kinesin binding,GO:0030159~receptor signaling complex scaffold activity,GO:0048273~mitogen-activated protein kinase p38 binding,	NA	NA
585d534c-6f99-4b03-99c3-558c32c45cfc|3	265	XM_027567339.1	4e-121	446	PREDICTED:_Bos_indicus_x_Bos_taurus_chromosome_17...	Bos_indicus_x_Bos_taurus	NP_001026923.1	86.2	87	10	1	264	4	131	215	5.4e-21	Q58CQ0	110.5	86.2	87	10	1	264	4	131	215	8.4e-24	110.5	NA	NA	NA	NA	NA	NA	NA
5e5c9c20-ad33-4309-811f-c3c029835445|8	476	CP027097.1	7e-151	545	Bos_mutus_isolate_yakQH1_chromosome_29	Bos_mutus	ABF57347.1	74.6	130	11	1	438	115	253	382	1.7e-41	Q58D06	179.5	74.6	130	11	1	438	115	256	385	2.6e-44	179.5	WD repeat domain 74(WDR74)	Bos taurus	GO:0042273~ribosomal large subunit biogenesis,	GO:0005730~nucleolus,GO:0030687~preribosome, large subunit precursor,		NA	NA
74d245af-978d-49e4-9105-7399c2d7370a|3	637	XM_012106267.3	0	793	PREDICTED:_Ovis_aries_angiotensin_I_converting_en...	Ovis_aries	XP_012494185.1	77.2	79	18	0	429	193	5	83	1.3e-25	Q58DD0	127.1	100	62	0	0	378	193	1	62	2.3e-27	123.6	angiotensin I converting enzyme (peptidyl-dipeptidase A) 2(ACE2)	Bos taurus	GO:0002003~angiotensin maturation,GO:0003051~angiotensin-mediated drinking behavior,GO:0015827~tryptophan transport,GO:0032800~receptor biosynthetic process,GO:0046718~viral entry into host cell,GO:0046813~receptor-mediated virion attachment to host cell,GO:0060452~positive regulation of cardiac muscle contraction,GO:1903598~positive regulation of gap junction assembly,GO:1903779~regulation of ca…	GO:0005615~extracellular space,GO:0005737~cytoplasm,GO:0005886~plasma membrane,GO:0009986~cell surface,GO:0016021~integral component of membrane,GO:0070062~extracellular exosome,	GO:0001618~virus receptor activity,GO:0001948~glycoprotein binding,GO:0004175~endopeptidase activity,GO:0004181~metallocarboxypeptidase activity,GO:0008241~peptidyl-dipeptidase activity,GO:0046872~metal ion binding,	bta04614:Renin-angiotensin system,bta04974:Protein digestion and absorption,	NA
c4536bfa-14d6-448c-b4eb-36e7ddd34b47|3	513	XM_027533927.1	9e-155	558	PREDICTED:_Bos_indicus_x_Bos_taurus_angiotensin_I...	Bos_indicus_x_Bos_taurus	XP_012494185.1	77.2	79	18	0	448	212	5	83	1.1e-25	Q58DD0	127.1	100	62	0	0	397	212	1	62	1.9e-27	123.6	angiotensin I converting enzyme (peptidyl-dipeptidase A) 2(ACE2)	Bos taurus	GO:0002003~angiotensin maturation,GO:0003051~angiotensin-mediated drinking behavior,GO:0015827~tryptophan transport,GO:0032800~receptor biosynthetic process,GO:0046718~viral entry into host cell,GO:0046813~receptor-mediated virion attachment to host cell,GO:0060452~positive regulation of cardiac muscle contraction,GO:1903598~positive regulation of gap junction assembly,GO:1903779~regulation of ca…	GO:0005615~extracellular space,GO:0005737~cytoplasm,GO:0005886~plasma membrane,GO:0009986~cell surface,GO:0016021~integral component of membrane,GO:0070062~extracellular exosome,	GO:0001618~virus receptor activity,GO:0001948~glycoprotein binding,GO:0004175~endopeptidase activity,GO:0004181~metallocarboxypeptidase activity,GO:0008241~peptidyl-dipeptidase activity,GO:0046872~metal ion binding,	bta04614:Renin-angiotensin system,bta04974:Protein digestion and absorption,	NA
1a30286f-2969-4850-9734-f088ff5c38bf|130	1100	CP027092.1	0	1971	Bos_mutus_isolate_yakQH1_chromosome_24	Bos_mutus	XP_035582983.1	59.6	203	77	2	363	956	193	395	9.7e-48	Q58DW0	201.4	58.9	190	73	2	402	956	206	395	6.5e-46	186	ribosomal protein L4(RPL4)	Bos taurus	GO:0006412~translation,	GO:0022625~cytosolic large ribosomal subunit,	GO:0003735~structural constituent of ribosome,	bta03010:Ribosome,	NA
fa0b8af7-4889-400b-8c88-f0559708a106|3	1287	XM_004018431.4	0	1677	PREDICTED:_Ovis_aries_60S_ribosomal_protein_L5_(L...	Ovis_aries	KAB0377708.1	51.9	312	130	2	318	1223	8	309	2.1e-70	Q58DW5	276.9	91.1	146	13	0	351	788	19	164	8.1e-72	272.3	ribosomal protein L5(RPL5)	Bos taurus	GO:0000027~ribosomal large subunit assembly,GO:0006412~translation,	GO:0005730~nucleolus,GO:0005737~cytoplasm,GO:0022625~cytosolic large ribosomal subunit,	GO:0003735~structural constituent of ribosome,GO:0008097~5S rRNA binding,	bta03010:Ribosome,	NA
d3fc13b0-8650-4460-8701-3400afb273b7|3	383	XM_027541877.1	2e-110	411	PREDICTED:_Bos_indicus_x_Bos_taurus_golgi_integra...	Bos_indicus_x_Bos_taurus	XP_027397661.1	98.6	74	1	0	224	3	305	378	5.1e-28	Q5BJK8	134.4	72.9	70	17	1	218	9	273	340	2.1e-15	83.2	golgi integral membrane protein 4(Golim4)	Rattus norvegicus	GO:0006810~transport,	GO:0005654~nucleoplasm,GO:0005794~Golgi apparatus,GO:0010008~endosome membrane,GO:0016020~membrane,GO:0016021~integral component of membrane,GO:0032580~Golgi cisterna membrane,		NA	Cell division and chromosome partitioning,
772d624e-24ce-484d-b00d-7a3c115de9ec|8	1644	CP027092.1	0	2036	Bos_mutus_isolate_yakQH1_chromosome_24	Bos_mutus	WP_142759748.1	58.6	314	82	6	742	1602	245	537	1.4e-82	Q5BJY3	317.8	82.7	52	8	1	163	8	1	51	7.1e-12	73.6	INO80 complex subunit C(Ino80c)	Rattus norvegicus	GO:0006281~DNA repair,GO:0006310~DNA recombination,GO:0006338~chromatin remodeling,GO:0006351~transcription, DNA-templated,GO:0006355~regulation of transcription, DNA-templated,	GO:0005730~nucleolus,GO:0031011~Ino80 complex,GO:0071339~MLL1 complex,		NA	NA
3ff3990e-7a88-47c5-b6a4-5b833c19c039|5	588	XM_027563106.1	0	1053	PREDICTED:_Bos_indicus_x_Bos_taurus_tripartite_mo...	Bos_indicus_x_Bos_taurus	MXQ97863.1	100	121	0	0	363	1	1	121	2.3e-64	Q5D7H8	255.8	72.1	122	32	2	363	1	1	121	1.6e-43	177.2	NA	NA	NA	NA	NA	NA	NA
e174fcd1-3b8e-4918-8ab9-6e130a57e147|7	1090	XM_024994484.1	0	1528	PREDICTED:_Bos_taurus_protocadherin_gamma_subfami...	Bos_taurus	XP_019820651.1	99.5	183	1	0	790	242	1	183	2.8e-95	Q5DRA9	359.4	58.6	87	30	1	246	4	406	492	1.2e-18	95.5	protocadherin gamma subfamily B, 2(PCDHGB2)	Pan troglodytes	GO:0007156~homophilic cell adhesion via plasma membrane adhesion molecules,	GO:0005886~plasma membrane,GO:0016021~integral component of membrane,	GO:0005509~calcium ion binding,	NA	NA
bebfcaf1-4aea-41ff-ab9c-5e28d9ec306e|4	1083	XM_027550000.1	0	1109	PREDICTED:_Bos_indicus_x_Bos_taurus_DnaJ_heat_sho...	Bos_indicus_x_Bos_taurus	XP_014315873.1	95	179	9	0	68	604	3	181	1.6e-90	Q5E954	343.6	100	162	0	0	119	604	1	162	1.8e-88	327.4	DnaJ heat shock protein family (Hsp40) member A1(DNAJA1)	Bos taurus	GO:0006457~protein folding,GO:0007283~spermatogenesis,GO:0009408~response to heat,GO:0030317~sperm motility,GO:0030521~androgen receptor signaling pathway,GO:0031397~negative regulation of protein ubiquitination,GO:0043065~positive regulation of apoptotic process,GO:0043066~negative regulation of apoptotic process,GO:0043508~negative regulation of JUN kinase activity,GO:0051223~regulation of prot…	GO:0000151~ubiquitin ligase complex,GO:0005634~nucleus,GO:0005739~mitochondrion,GO:0005783~endoplasmic reticulum,GO:0005829~cytosol,GO:0016020~membrane,GO:0048471~perinuclear region of cytoplasm,GO:0070062~extracellular exosome,	GO:0001664~G-protein coupled receptor binding,GO:0005524~ATP binding,GO:0030544~Hsp70 protein binding,GO:0030957~Tat protein binding,GO:0031625~ubiquitin protein ligase binding,GO:0046872~metal ion binding,GO:0050750~low-density lipoprotein particle receptor binding,GO:0051082~unfolded protein binding,GO:0051087~chaperone binding,GO:0055131~C3HC4-type RING finger domain binding,	bta04141:Protein processing in endoplasmic reticulum,	NA
cd73e56f-ab5a-4115-9425-83308e9ce147|294	546	XM_027550000.1	0	998	PREDICTED:_Bos_indicus_x_Bos_taurus_DnaJ_heat_sho...	Bos_indicus_x_Bos_taurus	XP_014315873.1	95	159	8	0	68	544	3	161	1.5e-78	Q5E954	302.8	100	142	0	0	119	544	1	142	8.8e-76	284.3	DnaJ heat shock protein family (Hsp40) member A1(DNAJA1)	Bos taurus	GO:0006457~protein folding,GO:0007283~spermatogenesis,GO:0009408~response to heat,GO:0030317~sperm motility,GO:0030521~androgen receptor signaling pathway,GO:0031397~negative regulation of protein ubiquitination,GO:0043065~positive regulation of apoptotic process,GO:0043066~negative regulation of apoptotic process,GO:0043508~negative regulation of JUN kinase activity,GO:0051223~regulation of prot…	GO:0000151~ubiquitin ligase complex,GO:0005634~nucleus,GO:0005739~mitochondrion,GO:0005783~endoplasmic reticulum,GO:0005829~cytosol,GO:0016020~membrane,GO:0048471~perinuclear region of cytoplasm,GO:0070062~extracellular exosome,	GO:0001664~G-protein coupled receptor binding,GO:0005524~ATP binding,GO:0030544~Hsp70 protein binding,GO:0030957~Tat protein binding,GO:0031625~ubiquitin protein ligase binding,GO:0046872~metal ion binding,GO:0050750~low-density lipoprotein particle receptor binding,GO:0051082~unfolded protein binding,GO:0051087~chaperone binding,GO:0055131~C3HC4-type RING finger domain binding,	bta04141:Protein processing in endoplasmic reticulum,	NA
1c2cfe97-2731-48df-8cee-6440b56a0766|9	1258	XM_027520001.1	0	811	PREDICTED:_Bos_indicus_x_Bos_taurus_reticulophagy...	Bos_indicus_x_Bos_taurus	XP_024837124.1	99.3	147	1	0	442	2	265	411	1.1e-68	Q5E9K8	271.2	100	146	0	0	439	2	330	475	2.3e-71	270.8	family with sequence similarity 134 member B(FAM134B)	Bos taurus	GO:0019233~sensory perception of pain,GO:0043524~negative regulation of neuron apoptotic process,GO:0061709~reticulophagy,	GO:0005794~Golgi apparatus,GO:0005801~cis-Golgi network,GO:0030176~integral component of endoplasmic reticulum membrane,		NA	NA
82f91372-f165-4b22-9be7-2a0ffe8149d4|10	682	XM_014481041.1	0	1123	PREDICTED:_Bos_mutus_uncharacterized_LOC106701275...	Bos_mutus	DAA22918.1	100	177	0	0	1	531	75	251	2.6e-91	Q5E9R3	345.5	57.7	111	46	1	216	545	35	145	1.1e-22	108.2	EH-domain containing 1(EHD1)	Bos taurus	GO:0006886~intracellular protein transport,GO:0006897~endocytosis,GO:0010886~positive regulation of cholesterol storage,GO:0031175~neuron projection development,GO:0032456~endocytic recycling,GO:0034383~low-density lipoprotein particle clearance,GO:0042384~cilium assembly,GO:0042632~cholesterol homeostasis,GO:0060271~cilium morphogenesis,GO:0061512~protein localization to cilium,GO:1901741~positi…	GO:0005769~early endosome,GO:0005811~lipid particle,GO:0005886~plasma membrane,GO:0010008~endosome membrane,GO:0020018~ciliary pocket membrane,GO:0030139~endocytic vesicle,GO:0031095~platelet dense tubular network membrane,GO:0031901~early endosome membrane,GO:0043209~myelin sheath,GO:0048471~perinuclear region of cytoplasm,GO:0055038~recycling endosome membrane,	GO:0005509~calcium ion binding,GO:0005515~protein binding,GO:0005524~ATP binding,GO:0005525~GTP binding,	bta04144:Endocytosis,	NA
7f232bba-488c-45a1-bc42-c1724a769a59|7	626	XM_019988235.1	0	652	PREDICTED:_Bos_indicus_phosphatidylinositol_glyca...	Bos_indicus	XP_005903933.1	100	117	0	0	351	1	70	186	2.2e-57	Q5EA10	232.6	100	117	0	0	351	1	70	186	3.5e-60	232.6	phosphatidylinositol glycan anchor biosynthesis class M(PIGM)	Bos taurus	GO:0006506~GPI anchor biosynthetic process,	GO:0005789~endoplasmic reticulum membrane,GO:0016021~integral component of membrane,	GO:0016758~transferase activity, transferring hexosyl groups,	bta00563:Glycosylphosphatidylinositol(GPI)-anchor biosynthesis,bta01100:Metabolic pathways,	NA
8ee11941-cefe-4dc5-a222-132315109913|4	2808	CP027097.1	0	4985	Bos_mutus_isolate_yakQH1_chromosome_29	Bos_mutus	BAD92244.1	95.8	330	8	2	1011	31	2	328	9.6e-116	Q5EA36	428.7	99.3	284	2	0	882	31	111	394	3.1e-100	367.9	RNA binding motif protein 14(RBM14)	Bos taurus	GO:0006351~transcription, DNA-templated,GO:0006355~regulation of transcription, DNA-templated,GO:0016575~histone deacetylation,GO:0045944~positive regulation of transcription from RNA polymerase II promoter,GO:0046600~negative regulation of centriole replication,GO:0060395~SMAD protein signal transduction,GO:0098534~centriole assembly,	GO:0005634~nucleus,GO:0005654~nucleoplasm,GO:0005667~transcription factor complex,GO:0005730~nucleolus,GO:0005737~cytoplasm,	GO:0000166~nucleotide binding,GO:0003676~nucleic acid binding,GO:0003723~RNA binding,GO:0030374~ligand-dependent nuclear receptor transcription coactivator activity,GO:0044822~poly(A) RNA binding,	NA	NA
3061d5d6-7aeb-494a-8011-b7e4147852d7|3	3115	CP027097.1	0	4852	Bos_mutus_isolate_yakQH1_chromosome_29	Bos_mutus	BAD92244.1	95.8	330	8	2	1011	31	2	328	1.1e-115	Q5EA36	428.7	99.3	284	2	0	882	31	111	394	3.4e-100	367.9	RNA binding motif protein 14(RBM14)	Bos taurus	GO:0006351~transcription, DNA-templated,GO:0006355~regulation of transcription, DNA-templated,GO:0016575~histone deacetylation,GO:0045944~positive regulation of transcription from RNA polymerase II promoter,GO:0046600~negative regulation of centriole replication,GO:0060395~SMAD protein signal transduction,GO:0098534~centriole assembly,	GO:0005634~nucleus,GO:0005654~nucleoplasm,GO:0005667~transcription factor complex,GO:0005730~nucleolus,GO:0005737~cytoplasm,	GO:0000166~nucleotide binding,GO:0003676~nucleic acid binding,GO:0003723~RNA binding,GO:0030374~ligand-dependent nuclear receptor transcription coactivator activity,GO:0044822~poly(A) RNA binding,	NA	NA
625de56e-f2fd-4b66-810c-5b698c91d01f|3	2267	CP027097.1	0	4030	Bos_mutus_isolate_yakQH1_chromosome_29	Bos_mutus	BAD92244.1	93.4	166	5	2	491	3	2	164	1.4e-77	Q5EA36	301.6	98.3	120	2	0	362	3	111	230	2.5e-60	235	RNA binding motif protein 14(RBM14)	Bos taurus	GO:0006351~transcription, DNA-templated,GO:0006355~regulation of transcription, DNA-templated,GO:0016575~histone deacetylation,GO:0045944~positive regulation of transcription from RNA polymerase II promoter,GO:0046600~negative regulation of centriole replication,GO:0060395~SMAD protein signal transduction,GO:0098534~centriole assembly,	GO:0005634~nucleus,GO:0005654~nucleoplasm,GO:0005667~transcription factor complex,GO:0005730~nucleolus,GO:0005737~cytoplasm,	GO:0000166~nucleotide binding,GO:0003676~nucleic acid binding,GO:0003723~RNA binding,GO:0030374~ligand-dependent nuclear receptor transcription coactivator activity,GO:0044822~poly(A) RNA binding,	NA	NA
c661c337-2772-4c6f-b440-7028a1daa445|5	3200	CP027097.1	0	4979	Bos_mutus_isolate_yakQH1_chromosome_29	Bos_mutus	BAD92244.1	95.8	330	8	2	1011	31	2	328	1.1e-115	Q5EA36	428.7	99.3	284	2	0	882	31	111	394	3.5e-100	367.9	RNA binding motif protein 14(RBM14)	Bos taurus	GO:0006351~transcription, DNA-templated,GO:0006355~regulation of transcription, DNA-templated,GO:0016575~histone deacetylation,GO:0045944~positive regulation of transcription from RNA polymerase II promoter,GO:0046600~negative regulation of centriole replication,GO:0060395~SMAD protein signal transduction,GO:0098534~centriole assembly,	GO:0005634~nucleus,GO:0005654~nucleoplasm,GO:0005667~transcription factor complex,GO:0005730~nucleolus,GO:0005737~cytoplasm,	GO:0000166~nucleotide binding,GO:0003676~nucleic acid binding,GO:0003723~RNA binding,GO:0030374~ligand-dependent nuclear receptor transcription coactivator activity,GO:0044822~poly(A) RNA binding,	NA	NA
a55bc0f0-063b-4a89-a23e-4796e50eef0a|7	669	CP027097.1	0	686	Bos_mutus_isolate_yakQH1_chromosome_29	Bos_mutus	OWK17259.1	100	42	0	0	412	287	111	152	7.3e-14	Q5EA45	88.2	100	40	0	0	412	293	140	179	6.2e-15	82.4	FAD dependent oxidoreductase domain containing 1(FOXRED1)	Bos taurus	GO:0032981~mitochondrial respiratory chain complex I assembly,GO:0055114~oxidation-reduction process,	GO:0005743~mitochondrial inner membrane,GO:0005747~mitochondrial respiratory chain complex I,GO:0016021~integral component of membrane,	GO:0016491~oxidoreductase activity,	NA	Amino acid transport and metabolism,
019dd1a7-fe8a-480d-9837-8e06d019d433|19	291	XM_005223850.4	1e-140	510	PREDICTED:_Bos_taurus_PAK1_interacting_protein_1_...	Bos_taurus	XP_005223907.1	100	66	0	0	213	16	328	393	5.2e-25	Q5EA99	124	98.5	66	1	0	213	16	327	392	2.4e-27	122.5	PAK1 interacting protein 1(PAK1IP1)	Bos taurus	GO:0008283~cell proliferation,GO:0009968~negative regulation of signal transduction,GO:0060021~palate development,	GO:0005654~nucleoplasm,GO:0005730~nucleolus,GO:0005886~plasma membrane,		NA	NA
4724e289-0627-4640-b1dc-8239047f2112|142	366	XM_027549322.1	0	676	PREDICTED:_Bos_indicus_x_Bos_taurus_KIAA2026_orth...	Bos_indicus_x_Bos_taurus	MXQ94486.1	100	121	0	0	364	2	586	706	4.7e-55	Q5HYC2	224.2	94.2	121	7	0	364	2	598	718	1.3e-54	213.4	NA	NA	NA	NA	NA	NA	NA
ec682c6b-6370-44c5-a4f8-9196547838c6|5	1663	CP027084.1	0	1530	Bos_mutus_isolate_yakQH1_chromosome_16	Bos_mutus	TEA39289.1	56.4	241	61	6	761	63	339	543	3.2e-34	Q5I0H5	157.1	94.7	38	2	0	1582	1469	250	287	2.6e-14	81.6	cyclin L2(Ccnl2)	Rattus norvegicus	GO:0000079~regulation of cyclin-dependent protein serine/threonine kinase activity,GO:0006351~transcription, DNA-templated,GO:0006355~regulation of transcription, DNA-templated,GO:0045737~positive regulation of cyclin-dependent protein serine/threonine kinase activity,GO:0045944~positive regulation of transcription from RNA polymerase II promoter,GO:1901409~positive regulation of phosphorylation …	GO:0000307~cyclin-dependent protein kinase holoenzyme complex,GO:0005634~nucleus,GO:0005654~nucleoplasm,GO:0016607~nuclear speck,GO:0043231~intracellular membrane-bounded organelle,	GO:0005515~protein binding,GO:0016538~cyclin-dependent protein serine/threonine kinase regulator activity,GO:0019901~protein kinase binding,	NA	NA
d637a625-d149-4449-b5a4-3a28da090777|5	650	XM_010845193.1	0	955	PREDICTED:_Bison_bison_bison_atrophin_1_(ATN1),_mRNA	Bison_bison	DAA29260.1	100	66	0	0	2	199	166	231	6.2e-26	Q5IS70	128.3	100	43	0	0	136	8	766	808	4.6e-15	82.8	atrophin 1(ATN1)	Pan troglodytes	GO:0006351~transcription, DNA-templated,GO:0006355~regulation of transcription, DNA-templated,	GO:0005634~nucleus,GO:0030054~cell junction,GO:0048471~perinuclear region of cytoplasm,		NA	NA
a68e1765-e9a2-4972-ba21-a91c0b6c0a21|17	706	XM_010845193.1	0	1005	PREDICTED:_Bison_bison_bison_atrophin_1_(ATN1),_mRNA	Bison_bison	XP_025851084.1	96.4	55	2	0	172	8	766	820	1.8e-18	Q5IS70	103.6	92.7	55	4	0	172	8	754	808	1.5e-19	97.8	atrophin 1(ATN1)	Pan troglodytes	GO:0006351~transcription, DNA-templated,GO:0006355~regulation of transcription, DNA-templated,	GO:0005634~nucleus,GO:0030054~cell junction,GO:0048471~perinuclear region of cytoplasm,		NA	NA
07408dd2-4ab9-4337-b3d7-28123c5c497b|4	1549	CP027080.1	0	2213	Bos_mutus_isolate_yakQH1_chromosome_12	Bos_mutus	XP_034792397.1	91.3	46	4	0	1029	892	1235	1280	7.1e-12	Q5JR59	82.8	90.9	44	4	0	1029	898	1225	1268	3.5e-13	77.8	microtubule associated tumor suppressor candidate 2(MTUS2)	Homo sapiens		GO:0005634~nucleus,GO:0005737~cytoplasm,GO:0005813~centrosome,GO:0005874~microtubule,GO:0005881~cytoplasmic microtubule,	GO:0005515~protein binding,GO:0008017~microtubule binding,GO:0042803~protein homodimerization activity,	NA	NA
16f2c27b-076a-4a12-8df0-21d0847b65b6|6	1110	XM_024989345.1	0	2050	PREDICTED:_Bos_taurus_integrator_complex_subunit_...	Bos_taurus	XP_024845113.1	100	292	0	0	24	899	1	292	1.2e-157	Q5JSJ4	566.6	52.8	305	99	2	102	881	547	851	3.8e-70	266.5	NA	NA	NA	NA	NA	NA	NA
cf7c0a4a-ac7f-4977-aa34-2e75f35c9b1d|4	911	XR_003107177.1	6e-144	523	PREDICTED:_Bubalus_bubalis_uncharacterized_LOC102...	Bubalus_bubalis	ELK18877.1	95.9	74	3	0	106	327	1326	1399	8.9e-31	Q5JSL3	144.8	94.6	74	4	0	106	327	1335	1408	1.8e-33	144.4	dedicator of cytokinesis 11(DOCK11)	Homo sapiens	GO:0007264~small GTPase mediated signal transduction,GO:0007596~blood coagulation,GO:0043547~positive regulation of GTPase activity,	GO:0005622~intracellular,GO:0005829~cytosol,	GO:0005085~guanyl-nucleotide exchange factor activity,GO:0005089~Rho guanyl-nucleotide exchange factor activity,GO:0005515~protein binding,GO:0017048~Rho GTPase binding,	NA	NA
[truncated: 5,353 more rows]
